# Supplementary material for: Shared Immune and Nutrient Metabolism Pathways Between Autism Spectrum Disorder and Celiac Disease: An In Silico Approach
Source: Nutrients. 2025 Apr 25;17(9):1439. doi: 10.3390/nu17091439 (PMC12073390; doi:10.3390/nu17091439)
Supplement: Supplementary file 1 [file nutrients-17-01439-s001.zip]

Archive with 5 entries (5 files):
- Supplementary File S1. DISEASES_Summary_GDA_CURATED_C0007570-C1510586.xlsx
- Supplementary File S2. DISEASES_Summary_VDA_CURATED_C0007570-C1510586.xlsx
- Supplementary File S3. DISEASES_Summary_DDA_CURATED_C0007570-C1510586.xlsx
- Supplementary Files S4 Autism Spectrum Disorder ORA results.xlsx
- Supplementary Files S5. Celiac Disease ORA results.xlsx
