# Supplementary material for: Shared Immune and Nutrient Metabolism Pathways Between Autism Spectrum Disorder and Celiac Disease: An In Silico Approach
Source: Nutrients. 2025 Apr 25;17(9):1439. doi: 10.3390/nu17091439 (PMC12073390; doi:10.3390/nu17091439)
Supplement: Supplementary file 1 [file nutrients-17-01439-s001.zip › Supplementary File S1. DISEASES_Summary_GDA_CURATED_C0007570-C1510586.xlsx]

## Sheet: Disgenet
numCTs	unitProt	numVariantsGDA	HPOClass	type	evidenceIndexGDA	numDiseasesAssociatedToGene	geneNcbiID	numPMIDs	evidenceLevelGDA	geneEnsemblIDs	geneNcbiType	geneDSI	geneFullName	genePLI	diseaseUMLSCUI	disease	gene	numVariantsAssociatedToGene	numberPmidsWithChemsIncludedInEvidence	lastRef	numberChemsIncludedInEvidence	pathwayNames	geneDPI	pathwayIDs	numVariantsDisease	proteinClass	DOClass	diseaseClass	semanticType	numGenesDisease	firstRef	scoreGDA
0		3	Abnormality of the nervous system (00707)	disease	0.9481865284974094	25	85358	5		ENSG00000251322	protein-coding	0.52	SH3 and multiple ankyrin repeat domains 3		C1510586	AUTISM SPECTRUM DISORDER	SHANK3	87	0	2019	0		0.91		1344		disease of mental health (150)	Mental Disorders	Mental or Behavioral Dysfunction (T048)	536	2005	0.95
0	B2RCH4,A0A090N7T7,Q9UHC6	2	Abnormality of the nervous system (00707)	disease	0.9493670886075949	44	26047	8		ENSG00000174469	protein-coding	0.47	contactin associated protein 2	1.8568E-18	C1510586	AUTISM SPECTRUM DISORDER	CNTNAP2	754	0	2019	0		0.91		1344		disease of mental health (150)	Mental Disorders	Mental or Behavioral Dysfunction (T048)	536	2005	0.95
0	Q13627,A0A2R8Y6I6	1	Abnormality of the nervous system (00707)	disease	0.9	24	1859	2		ENSG00000157540	protein-coding	0.46	dual specificity tyrosine phosphorylation regulated kinase 1A	1.0	C1510586	AUTISM SPECTRUM DISORDER	DYRK1A	239	0	2014	0	Cell Cycle	0.91	R-HSA-1640170	1344	Kinase	disease of mental health (150)	Mental Disorders	Mental or Behavioral Dysfunction (T048)	536	2005	0.9
0	O15409,Q8N6B5,Q8N6B6,X5D2H2,B7ZLK5	0	Abnormality of the nervous system (00707)	disease	0.9166666666666666	27	93986	1		ENSG00000128573	protein-coding	0.49	forkhead box P2	1.0	C1510586	AUTISM SPECTRUM DISORDER	FOXP2	144	0	2022	0		0.91		1344		disease of mental health (150)	Mental Disorders	Mental or Behavioral Dysfunction (T048)	536	2022	0.9
3	H9NIL8,O75899	0	Abnormality of the nervous system (00707)	disease	0.8333333333333334	16	9568	2		ENSG00000136928	protein-coding	0.42	gamma-aminobutyric acid type B receptor subunit 2	0.99997	C1510586	AUTISM SPECTRUM DISORDER	GABBR2	165	0	2014	0	Neuronal System,Signal Transduction	0.96	R-HSA-112316,R-HSA-162582	1344	G-protein coupled receptor	disease of mental health (150)	Mental Disorders	Mental or Behavioral Dysfunction (T048)	536	2005	0.9
4	P23560,A0A0E3SU01	0	Abnormality of the nervous system (00707)	disease	0.8333333333333334	54	627	1		ENSG00000176697	protein-coding	0.32	brain derived neurotrophic factor	0.99974	C1510586	AUTISM SPECTRUM DISORDER	BDNF	33	0	2014	0	Signal Transduction,Disease,Gene expression (Transcription)	0.96	R-HSA-162582,R-HSA-1643685,R-HSA-74160	1344	Signaling	disease of mental health (150)	Mental Disorders	Mental or Behavioral Dysfunction (T048)	536	2014	0.9
0	P31645,B2R7Y7	0	Abnormality of the nervous system (00707)	disease	0.8947368421052632	59	6532	9		ENSG00000108576	protein-coding	0.39	solute carrier family 6 member 4	0.99985	C1510586	AUTISM SPECTRUM DISORDER	SLC6A4	97	3	2022	2	Neuronal System	0.96	R-HSA-112316	1344	Transporter	disease of mental health (150)	Mental Disorders	Mental or Behavioral Dysfunction (T048)	536	1998	0.85
0	Q9HCK8	8	Abnormality of the nervous system (00707)	disease	0.975	21	57680	6		ENSG00000100888	protein-coding	0.56	chromodomain helicase DNA binding protein 8	1.0	C1510586	AUTISM SPECTRUM DISORDER	CHD8	111	0	2019	0	Signal Transduction	0.87	R-HSA-162582	1344		disease of mental health (150)	Mental Disorders	Mental or Behavioral Dysfunction (T048)	536	2005	0.85
0	H0Y568,A0A1D5RMU6,A0A0D9SEM5,E7ERL8,H7BYC7,A0A0D9SEQ7,Q9ULB1,E7EQN4,P58400	1	Abnormality of the nervous system (00707)	disease	0.9824561403508771	28	9378	4		ENSG00000179915	protein-coding	0.53	neurexin 1	1.0	C1510586	AUTISM SPECTRUM DISORDER	NRXN1	722	0	2016	0	Neuronal System,Extracellular matrix organization	0.91	R-HSA-112316,R-HSA-1474244	1344		disease of mental health (150)	Mental Disorders	Mental or Behavioral Dysfunction (T048)	536	2005	0.85
0	Q7Z3K3	48	Abnormality of the nervous system (00707)	disease	1.0	30	23126	4		ENSG00000143442	protein-coding	0.55	pogo transposable element derived with ZNF domain	1.0	C1510586	AUTISM SPECTRUM DISORDER	POGZ	144	0	2019	0		0.83		1344	Transcription factor	disease of mental health (150)	Mental Disorders	Mental or Behavioral Dysfunction (T048)	536	2005	0.85
0	Q7L576	0	Abnormality of the nervous system (00707)	disease	1.0	8	23191	3		ENSG00000273749	protein-coding	0.63	cytoplasmic FMR1 interacting protein 1	0.99994	C1510586	AUTISM SPECTRUM DISORDER	CYFIP1	1	0	2016	0	Signal Transduction,Disease,Immune System	0.7	R-HSA-162582,R-HSA-1643685,R-HSA-168256	1344	Enzyme modulator	disease of mental health (150)	Mental Disorders	Mental or Behavioral Dysfunction (T048)	536	2005	0.85
0	Q5HYF7,B3KWH7,P49815,H3BMQ0,X5D7Q2	2	Abnormality of the nervous system (00707)	disease	0.9375	67	7249	3		ENSG00000103197	protein-coding	0.43	TSC complex subunit 2	1.0	C1510586	AUTISM SPECTRUM DISORDER	TSC2	3395	0	2019	0	Signal Transduction,Disease,Vesicle-mediated transport,Gene expression (Transcription),Autophagy	0.91	R-HSA-162582,R-HSA-1643685,R-HSA-5653656,R-HSA-74160,R-HSA-9612973	1344	Enzyme modulator	disease of mental health (150)	Mental Disorders	Mental or Behavioral Dysfunction (T048)	536	2005	0.85
0	Q8NFD5	3	Abnormality of the nervous system (00707)	disease	1.0	51	57492	3		ENSG00000049618	protein-coding	0.4	AT-rich interaction domain 1B	1.0	C1510586	AUTISM SPECTRUM DISORDER	ARID1B	273	0	2019	0	Developmental Biology,Chromatin organization,Gene expression (Transcription)	0.91	R-HSA-1266738,R-HSA-4839726,R-HSA-74160	1344		disease of mental health (150)	Mental Disorders	Mental or Behavioral Dysfunction (T048)	536	2005	0.85
0	Q9P267	2	Abnormality of the nervous system (00707)	disease	0.8461538461538461	17	55777	3		ENSG00000204406	protein-coding	0.55	methyl-CpG binding domain protein 5	1.0	C1510586	AUTISM SPECTRUM DISORDER	MBD5	409	0	2019	0	Metabolism of proteins	0.78	R-HSA-392499	1344		disease of mental health (150)	Mental Disorders	Mental or Behavioral Dysfunction (T048)	536	2005	0.85
0	P60484,F6KD01	2	Abnormality of the nervous system (00707)	disease	0.9302325581395349	167	5728	3		ENSG00000171862	protein-coding	0.29	phosphatase and tensin homolog	0.048008	C1510586	AUTISM SPECTRUM DISORDER	PTEN	1251	0	2019	0	Metabolism,Signal Transduction,Disease,Immune System,Metabolism of proteins,Gene expression (Transcription)	0.91	R-HSA-1430728,R-HSA-162582,R-HSA-1643685,R-HSA-168256,R-HSA-392499,R-HSA-74160	1344	Enzyme	disease of mental health (150)	Mental Disorders	Mental or Behavioral Dysfunction (T048)	536	2005	0.85
0	Q99250	1	Abnormality of the nervous system (00707)	disease	1.0	44	6326	2		ENSG00000136531	protein-coding	0.45	sodium voltage-gated channel alpha subunit 2	1.0	C1510586	AUTISM SPECTRUM DISORDER	SCN2A	817	0	2014	0	Developmental Biology,Muscle contraction,Sensory Perception	0.91	R-HSA-1266738,R-HSA-397014,R-HSA-9709957	1344	Ion channel	disease of mental health (150)	Mental Disorders	Mental or Behavioral Dysfunction (T048)	536	2005	0.85
0	Q8N0W4,B3KP11,A8K4S1	0	Abnormality of the nervous system (00707)	disease	0.9285714285714286	7	57502	2		ENSG00000146938	protein-coding	0.62	neuroligin 4 X-linked		C1510586	AUTISM SPECTRUM DISORDER	NLGN4X	24	0	2014	0	Neuronal System	0.65	R-HSA-112316	1344		disease of mental health (150)	Mental Disorders	Mental or Behavioral Dysfunction (T048)	536	2005	0.85
0	P35498	0	Abnormality of the nervous system (00707)	disease	1.0	55	6323	1		ENSG00000144285	protein-coding	0.43	sodium voltage-gated channel alpha subunit 1	1.0	C1510586	AUTISM SPECTRUM DISORDER	SCN1A	1792	0	2011	0	Developmental Biology,Muscle contraction	0.96	R-HSA-1266738,R-HSA-397014	1344	Ion channel	disease of mental health (150)	Mental Disorders	Mental or Behavioral Dysfunction (T048)	536	2011	0.85
0	B2RCW8,X5DQY4,P28472	0	Abnormality of the nervous system (00707)	disease	1.0	30	2562	1		ENSG00000166206	protein-coding	0.53	gamma-aminobutyric acid type A receptor subunit beta3	0.9991	C1510586	AUTISM SPECTRUM DISORDER	GABRB3	170	0	2011	0	Neuronal System,Signal Transduction	0.83	R-HSA-112316,R-HSA-162582	1344	Ion channel	disease of mental health (150)	Mental Disorders	Mental or Behavioral Dysfunction (T048)	536	2011	0.85
0	H3BTP3,A0A1B0GW91,E9PH57,H3BPJ7,P15884,B3KVA4,A0A1B0GWD5	6	Abnormality of the nervous system (00707)	disease	0.96875	37	6925	14		ENSG00000196628	protein-coding	0.43	transcription factor 4	1.0	C1510586	AUTISM SPECTRUM DISORDER	TCF4	415	0	2022	0	Developmental Biology,Signal Transduction	0.91	R-HSA-1266738,R-HSA-162582	1344	Transcription factor	disease of mental health (150)	Mental Disorders	Mental or Behavioral Dysfunction (T048)	536	2005	0.8
0	X5D2B0,P37288	0	Abnormality of the nervous system (00707)	disease	1.0	5	552	5		ENSG00000166148	protein-coding	0.57	arginine vasopressin receptor 1A	1.2533E-10	C1510586	AUTISM SPECTRUM DISORDER	AVPR1A	0	0	2014	0	Signal Transduction,Disease	0.78	R-HSA-162582,R-HSA-1643685	1344	G-protein coupled receptor	disease of mental health (150)	Mental Disorders	Mental or Behavioral Dysfunction (T048)	536	2002	0.8
0	Q9UPX8,A6NHU9,A0A590UJ45	44	Abnormality of the nervous system (00707)	disease	0.9710144927536232	13	22941	5		ENSG00000162105	protein-coding	0.59	SH3 and multiple ankyrin repeat domains 2	0.99999	C1510586	AUTISM SPECTRUM DISORDER	SHANK2	91	0	2019	0	Neuronal System	0.65	R-HSA-112316	1344		disease of mental health (150)	Mental Disorders	Mental or Behavioral Dysfunction (T048)	536	2005	0.8
0	X5DNX9,Q96NR3	1	Abnormality of the nervous system (00707)	disease	1.0	10	139411	4		ENSG00000165186	protein-coding	0.7	patched domain containing 1		C1510586	AUTISM SPECTRUM DISORDER	PTCHD1	17	0	2014	0		0.3		1344	Receptor	disease of mental health (150)	Mental Disorders	Mental or Behavioral Dysfunction (T048)	536	2005	0.8
0	B7Z647,B7Z4H2,P78352,B9EGL1	1	Abnormality of the nervous system (00707)	disease	1.0	20	1742	4		ENSG00000132535	protein-coding	0.55	discs large MAGUK scaffold protein 4	1.0	C1510586	AUTISM SPECTRUM DISORDER	DLG4	351	0	2019	0	Neuronal System,Developmental Biology,Signal Transduction	0.78	R-HSA-112316,R-HSA-1266738,R-HSA-162582	1344	Receptor	disease of mental health (150)	Mental Disorders	Mental or Behavioral Dysfunction (T048)	536	2005	0.8
0	Q59HD3,B7Z1U7,Q9NWB1	5	Abnormality of the nervous system (00707)	disease	1.0	10	54715	3		ENSG00000078328	protein-coding	0.51	RNA binding fox-1 homolog 1	1.0	C1510586	AUTISM SPECTRUM DISORDER	RBFOX1	276	0	2016	0	Gene expression (Transcription)	0.96	R-HSA-74160	1344	Nucleic acid binding	disease of mental health (150)	Mental Disorders	Mental or Behavioral Dysfunction (T048)	536	2005	0.8
0	O75746	0	Abnormality of the nervous system (00707)	disease	0.9285714285714286	9	8604	3		ENSG00000115840	protein-coding	0.6	solute carrier family 25 member 12	0.87319	C1510586	AUTISM SPECTRUM DISORDER	SLC25A12	21	0	2016	0	Metabolism,Protein localization	0.78	R-HSA-1430728,R-HSA-9609507	1344	Transporter	disease of mental health (150)	Mental Disorders	Mental or Behavioral Dysfunction (T048)	536	2005	0.8
0	Q9H2P0,Q6DHZ8	1	Abnormality of the nervous system (00707)	disease	1.0	19	23394	3		ENSG00000101126	protein-coding	0.51	activity dependent neuroprotector homeobox	1.0	C1510586	AUTISM SPECTRUM DISORDER	ADNP	86	0	2019	0		0.87		1344		disease of mental health (150)	Mental Disorders	Mental or Behavioral Dysfunction (T048)	536	2005	0.8
0	P41594,A8K5P7	2	Abnormality of the nervous system (00707)	disease	1.0	14	2915	3		ENSG00000168959	protein-coding	0.49	glutamate metabotropic receptor 5	0.99953	C1510586	AUTISM SPECTRUM DISORDER	GRM5	45	0	2019	0	Neuronal System,Signal Transduction	0.96	R-HSA-112316,R-HSA-162582	1344	G-protein coupled receptor	disease of mental health (150)	Mental Disorders	Mental or Behavioral Dysfunction (T048)	536	2005	0.8
0	Q8WXX7	3	Abnormality of the nervous system (00707)	disease	1.0	19	26053	3		ENSG00000158321	protein-coding	0.53	activator of transcription and developmental regulator AUTS2	1.0	C1510586	AUTISM SPECTRUM DISORDER	AUTS2	153	0	2016	0	Gene expression (Transcription)	0.96	R-HSA-74160	1344		disease of mental health (150)	Mental Disorders	Mental or Behavioral Dysfunction (T048)	536	2005	0.8
0	Q13224,A0A8D9PHB2	0	Abnormality of the nervous system (00707)	disease	0.9428571428571428	51	2904	3		ENSG00000273079	protein-coding	0.42	glutamate ionotropic receptor NMDA type subunit 2B	1.0	C1510586	AUTISM SPECTRUM DISORDER	GRIN2B	354	0	2014	0	Neuronal System,Developmental Biology,Signal Transduction,Gene expression (Transcription)	0.96	R-HSA-112316,R-HSA-1266738,R-HSA-162582,R-HSA-74160	1344	Ion channel	disease of mental health (150)	Mental Disorders	Mental or Behavioral Dysfunction (T048)	536	2005	0.8
0	B7Z600,Q13618	2	Abnormality of the nervous system (00707)	disease	0.9375	15	8452	2		ENSG00000036257	protein-coding	0.53	cullin 3	0.99999	C1510586	AUTISM SPECTRUM DISORDER	CUL3	116	0	2014	0	Signal Transduction,Disease,Immune System,Metabolism of proteins,Cellular responses to stimuli	0.91	R-HSA-162582,R-HSA-1643685,R-HSA-168256,R-HSA-392499,R-HSA-8953897	1344		disease of mental health (150)	Mental Disorders	Mental or Behavioral Dysfunction (T048)	536	2005	0.8
0	Q59FJ6,P51608,D3YJ43,A0A140VKC4	0	Abnormality of the nervous system (00707)	disease	0.974025974025974	74	4204	2		ENSG00000169057	protein-coding	0.41	methyl-CpG binding protein 2		C1510586	AUTISM SPECTRUM DISORDER	MECP2	753	0	2014	0	Disease,Gene expression (Transcription)	0.96	R-HSA-1643685,R-HSA-74160	1344	Epigenetic regulator	disease of mental health (150)	Mental Disorders	Mental or Behavioral Dysfunction (T048)	536	2005	0.8
0	Q6MZK0,X5D7L6,X5D2P6,B7Z3P8,Q4G160,A0A8I5KSB7,A0A8I5QJH8,Q9NZ94,X5DNV3	0	Abnormality of the nervous system (00707)	disease	1.0	7	54413	2		ENSG00000196338	protein-coding	0.62	neuroligin 3		C1510586	AUTISM SPECTRUM DISORDER	NLGN3	9	0	2014	0	Neuronal System	0.48	R-HSA-112316	1344		disease of mental health (150)	Mental Disorders	Mental or Behavioral Dysfunction (T048)	536	2005	0.8
0	P19622	0	Abnormality of the nervous system (00707)	disease	1.0	6	2020	1		ENSG00000164778	protein-coding	0.58	engrailed homeobox 2	0.38949	C1510586	AUTISM SPECTRUM DISORDER	EN2	2	0	2014	0		0.7		1344	Transcription factor	disease of mental health (150)	Mental Disorders	Mental or Behavioral Dysfunction (T048)	536	2014	0.8
0	P58401,Q9P2S2	0	Abnormality of the nervous system (00707)	disease	1.0	6	9379	1		ENSG00000110076	protein-coding	0.68	neurexin 2	1.0	C1510586	AUTISM SPECTRUM DISORDER	NRXN2	14	0	2011	0	Neuronal System	0.52	R-HSA-112316	1344		disease of mental health (150)	Mental Disorders	Mental or Behavioral Dysfunction (T048)	536	2011	0.8
0	B4DLF5,E6Y365,P08581	0	Abnormality of the nervous system (00707)	disease	0.9310344827586207	75	4233	1		ENSG00000105976	protein-coding	0.35	MET proto-oncogene, receptor tyrosine kinase	0.99984	C1510586	AUTISM SPECTRUM DISORDER	MET	1192	0	2022	0	Developmental Biology,Signal Transduction,Disease,Gene expression (Transcription)	0.96	R-HSA-1266738,R-HSA-162582,R-HSA-1643685,R-HSA-74160	1344	Kinase	disease of mental health (150)	Mental Disorders	Mental or Behavioral Dysfunction (T048)	536	2022	0.8
0	P11473,F1D8P8	0	Abnormality of the nervous system (00707)	disease	0.9230769230769231	73	7421	0		ENSG00000111424	protein-coding	0.34	vitamin D receptor	0.0107	C1510586	AUTISM SPECTRUM DISORDER	VDR	152	0		0	Metabolism,Metabolism of proteins,Gene expression (Transcription)	0.96	R-HSA-1430728,R-HSA-392499,R-HSA-74160	1344	Nuclear receptor	disease of mental health (150)	Mental Disorders	Mental or Behavioral Dysfunction (T048)	536		0.8
0	P21397,Q49A63,Q53YE7	0	Abnormality of the nervous system (00707)	disease	1.0	40	4128	0		ENSG00000189221	protein-coding	0.43	monoamine oxidase A		C1510586	AUTISM SPECTRUM DISORDER	MAOA	34	0		0	Neuronal System,Metabolism,Disease,Immune System	0.96	R-HSA-112316,R-HSA-1430728,R-HSA-1643685,R-HSA-168256	1344		disease of mental health (150)	Mental Disorders	Mental or Behavioral Dysfunction (T048)	536		0.8
2	P21964,A0A140VJG8	0	Abnormality of the nervous system (00707)	disease	1.0	80	1312	1		ENSG00000093010	protein-coding	0.38	catechol-O-methyltransferase	4.9511E-4	C1510586	AUTISM SPECTRUM DISORDER	COMT	21	0	2022	0	Neuronal System,Metabolism,Disease	0.96	R-HSA-112316,R-HSA-1430728,R-HSA-1643685	1344	Enzyme	disease of mental health (150)	Mental Disorders	Mental or Behavioral Dysfunction (T048)	536	2022	0.8
0	D8L7E9,Q06413	7	Abnormality of the nervous system (00707)	disease	1.0	15	4208	5		ENSG00000081189	protein-coding	0.49	myocyte enhancer factor 2C	1.0	C1510586	AUTISM SPECTRUM DISORDER	MEF2C	128	0	2019	0	Developmental Biology,Signal Transduction,Immune System,Organelle biogenesis and maintenance,Circadian Clock,Gene expression (Transcription),Cellular responses to stimuli	0.87	R-HSA-1266738,R-HSA-162582,R-HSA-168256,R-HSA-1852241,R-HSA-400253,R-HSA-74160,R-HSA-8953897	1344	Transcription factor	disease of mental health (150)	Mental Disorders	Mental or Behavioral Dysfunction (T048)	536	2005	0.75
0	Q8IZU9,E9PRX9	1	Abnormality of the nervous system (00707)	disease	0.9285714285714286	9	84623	3		ENSG00000149571	protein-coding	0.66	kirre like nephrin family adhesion molecule 3	8.2494E-5	C1510586	AUTISM SPECTRUM DISORDER	KIRREL3	25	0	2019	0	Cell-Cell communication	0.52	R-HSA-1500931	1344		disease of mental health (150)	Mental Disorders	Mental or Behavioral Dysfunction (T048)	536	2005	0.75
0	P78509	0	Abnormality of the nervous system (00707)	disease	0.8947368421052632	35	5649	2		ENSG00000189056	protein-coding	0.45	reelin	1.0	C1510586	AUTISM SPECTRUM DISORDER	RELN	985	0	2017	0	Developmental Biology	0.96	R-HSA-1266738	1344		disease of mental health (150)	Mental Disorders	Mental or Behavioral Dysfunction (T048)	536	2014	0.75
0	Q8NFP9,B3KXQ8	0	Abnormality of the nervous system (00707)	disease	1.0	16	26960	2		ENSG00000172915	protein-coding	0.63	neurobeachin	1.0	C1510586	AUTISM SPECTRUM DISORDER	NBEA	54	0	2014	0	Neuronal System,Signal Transduction	0.74	R-HSA-112316,R-HSA-162582	1344		disease of mental health (150)	Mental Disorders	Mental or Behavioral Dysfunction (T048)	536	2005	0.75
0	E7EWN3,Q9C0A6	1	Abnormality of the nervous system (00707)	disease	0.875	20	55209	2		ENSG00000168137	protein-coding	0.57	SET domain containing 5	1.0	C1510586	AUTISM SPECTRUM DISORDER	SETD5	131	0	2014	0		0.83		1344		disease of mental health (150)	Mental Disorders	Mental or Behavioral Dysfunction (T048)	536	2005	0.75
0	Q9H334,Q548T7,Q8TEA2,Q8N2P0,A0A3B3IT66	2	Abnormality of the nervous system (00707)	disease	1.0	45	27086	1		ENSG00000114861	protein-coding	0.44	forkhead box P1	1.0	C1510586	AUTISM SPECTRUM DISORDER	FOXP1	173	0	2011	0	Developmental Biology	0.96	R-HSA-1266738	1344		disease of mental health (150)	Mental Disorders	Mental or Behavioral Dysfunction (T048)	536	2011	0.75
0	P17600	0	Abnormality of the nervous system (00707)	disease	1.0	10	6853	1		ENSG00000008056	protein-coding	0.57	synapsin I		C1510586	AUTISM SPECTRUM DISORDER	SYN1	137	0	2022	0	Neuronal System,Sensory Perception	0.65	R-HSA-112316,R-HSA-9709957	1344	Cellular structure	disease of mental health (150)	Mental Disorders	Mental or Behavioral Dysfunction (T048)	536	2022	0.75
0	Q63HK5	1	Abnormality of the nervous system (00707)	disease	1.0	3	57616	1		ENSG00000121297	protein-coding	0.41	teashirt zinc finger homeobox 3	1.0	C1510586	AUTISM SPECTRUM DISORDER	TSHZ3	13	0	2016	0		0.91		1344	Transcription factor	disease of mental health (150)	Mental Disorders	Mental or Behavioral Dysfunction (T048)	536	2016	0.75
0	B2R9L7,P30559	0	Abnormality of the nervous system (00707)	disease	0.9310344827586207	28	5021	1		ENSG00000180914	protein-coding	0.49	oxytocin receptor	3.137E-7	C1510586	AUTISM SPECTRUM DISORDER	OXTR	109	0	2010	0	Signal Transduction	0.83	R-HSA-162582	1344	G-protein coupled receptor	disease of mental health (150)	Mental Disorders	Mental or Behavioral Dysfunction (T048)	536	2010	0.75
0	Q59GJ6,P42898,Q8IU67	0	Abnormality of the nervous system (00707)	disease	0.875	214	4524	1		ENSG00000177000	protein-coding	0.34	methylenetetrahydrofolate reductase	1.0185E-11	C1510586	AUTISM SPECTRUM DISORDER	MTHFR	214	0	2022	0	Metabolism	0.91	R-HSA-1430728	1344		disease of mental health (150)	Mental Disorders	Mental or Behavioral Dysfunction (T048)	536	2022	0.75
1	P14136	0	Abnormality of the nervous system (00707)	disease	0.875	36	2670	1		ENSG00000131095	protein-coding	0.37	glial fibrillary acidic protein	2.8326E-9	C1510586	AUTISM SPECTRUM DISORDER	GFAP	110	0	2022	0	Signal Transduction,Autophagy	0.91	R-HSA-162582,R-HSA-9612973	1344		disease of mental health (150)	Mental Disorders	Mental or Behavioral Dysfunction (T048)	536	2022	0.7
1	P41440	0	Abnormality of the nervous system (00707)	disease	1.0	38	6573	1		ENSG00000173638	protein-coding	0.51	solute carrier family 19 member 1	1.1457E-15	C1510586	AUTISM SPECTRUM DISORDER	SLC19A1	80	0	2022	0	Metabolism	0.91	R-HSA-1430728	1344	Transporter	disease of mental health (150)	Mental Disorders	Mental or Behavioral Dysfunction (T048)	536	2022	0.7
1	P10635,Q5Y7H2,C1ID52	0	Abnormality of the nervous system (00707)	disease	1.0	45	1565	1		ENSG00000100197	protein-coding	0.42	cytochrome P450 family 2 subfamily D member 6	7.7866E-23	C1510586	AUTISM SPECTRUM DISORDER	CYP2D6	9	0	2022	0	Metabolism,Drug ADME	1.0	R-HSA-1430728,R-HSA-9748784	1344		disease of mental health (150)	Mental Disorders	Mental or Behavioral Dysfunction (T048)	536	2022	0.7
0	X5DR79,O60260	1	Abnormality of the nervous system (00707)	disease	0.9583333333333334	31	5071	12		ENSG00000185345	protein-coding	0.41	parkin RBR E3 ubiquitin protein ligase	2.8177E-15	C1510586	AUTISM SPECTRUM DISORDER	PRKN	162	0	2023	0	Immune System,Metabolism of proteins,Programmed Cell Death,Autophagy	0.91	R-HSA-168256,R-HSA-392499,R-HSA-5357801,R-HSA-9612973	1344	Enzyme	disease of mental health (150)	Mental Disorders	Mental or Behavioral Dysfunction (T048)	536	2003	0.7
0	Q8IVB4	0	Abnormality of the nervous system (00707)	disease	0.9166666666666666	4	285195	8	Disputed	ENSG00000181804	protein-coding	0.58	solute carrier family 9 member A9	6.3022E-16	C1510586	AUTISM SPECTRUM DISORDER	SLC9A9	25	0	2017	0	Disease,Transport of small molecules	0.83	R-HSA-1643685,R-HSA-382551	1344	Transporter	disease of mental health (150)	Mental Disorders	Mental or Behavioral Dysfunction (T048)	536	2003	0.7
0	Q9H9B1,A0A1B0GV09	1	Abnormality of the nervous system (00707)	disease	1.0	21	79813	4		ENSG00000181090	protein-coding	0.42	euchromatic histone lysine methyltransferase 1	1.0	C1510586	AUTISM SPECTRUM DISORDER	EHMT1	325	0	2016	0	Chromatin organization,Gene expression (Transcription),Cellular responses to stimuli	0.91	R-HSA-4839726,R-HSA-74160,R-HSA-8953897	1344	Epigenetic regulator	disease of mental health (150)	Mental Disorders	Mental or Behavioral Dysfunction (T048)	536	1993	0.7
0	Q8IZQ1	1	Abnormality of the nervous system (00707)	disease	1.0	14	23001	3		ENSG00000163625	protein-coding	0.63	WD repeat and FYVE domain containing 3	1.0	C1510586	AUTISM SPECTRUM DISORDER	WDFY3	51	0	2019	0		0.78		1344		disease of mental health (150)	Mental Disorders	Mental or Behavioral Dysfunction (T048)	536	2005	0.7
0	O14647	0	Abnormality of the nervous system (00707)	disease	0.9090909090909091	15	1106	3		ENSG00000173575	protein-coding	0.54	chromodomain helicase DNA binding protein 2	1.0	C1510586	AUTISM SPECTRUM DISORDER	CHD2	535	0	2017	0		0.83		1344		disease of mental health (150)	Mental Disorders	Mental or Behavioral Dysfunction (T048)	536	2005	0.7
0	Q5JU85	1	Abnormality of the nervous system (00707)	disease	1.0	18	23096	3		ENSG00000124313	protein-coding	0.54	IQ motif and Sec7 domain ArfGEF 2		C1510586	AUTISM SPECTRUM DISORDER	IQSEC2	262	0	2019	0		0.87		1344		disease of mental health (150)	Mental Disorders	Mental or Behavioral Dysfunction (T048)	536	2005	0.7
0	Q9NZN1,X5DNQ7	0	Abnormality of the nervous system (00707)	disease	0.9	11	11141	3		ENSG00000169306	protein-coding	0.59	interleukin 1 receptor accessory protein like 1		C1510586	AUTISM SPECTRUM DISORDER	IL1RAPL1	33	0	2014	0	Neuronal System,Immune System	0.87	R-HSA-112316,R-HSA-168256	1344	Receptor	disease of mental health (150)	Mental Disorders	Mental or Behavioral Dysfunction (T048)	536	2005	0.7
0	F1D8N6,Q53EL4,P43354	1	Abnormality of the nervous system (00707)	disease	1.0	28	4929	3		ENSG00000153234	protein-coding	0.48	nuclear receptor subfamily 4 group A member 2	1.0	C1510586	AUTISM SPECTRUM DISORDER	NR4A2	48	0	2019	0	Metabolism of proteins,Gene expression (Transcription)	0.91	R-HSA-392499,R-HSA-74160	1344	Nuclear receptor	disease of mental health (150)	Mental Disorders	Mental or Behavioral Dysfunction (T048)	536	2005	0.7
0	B7WNX0,A0A8V8TQB9,B7Z5N2,Q4FZB7,C9J6S5	1	Abnormality of the nervous system (00707)	disease	1.0	11	51111	3		ENSG00000110066	protein-coding	0.6	lysine methyltransferase 5B	1.0	C1510586	AUTISM SPECTRUM DISORDER	KMT5B	31	0	2019	0	Chromatin organization	0.83	R-HSA-4839726	1344	Epigenetic regulator	disease of mental health (150)	Mental Disorders	Mental or Behavioral Dysfunction (T048)	536	2005	0.7
0	Q8IWV2	2	Abnormality of the nervous system (00707)	disease	1.0	10	152330	3		ENSG00000144619	protein-coding	0.59	contactin 4	4.6153E-12	C1510586	AUTISM SPECTRUM DISORDER	CNTN4	36	0	2016	0	Metabolism of proteins	0.87	R-HSA-392499	1344	Receptor	disease of mental health (150)	Mental Disorders	Mental or Behavioral Dysfunction (T048)	536	2005	0.7
0	Q14689,Q96NX2	0	Abnormality of the nervous system (00707)	disease	1.0	2	23181	3		ENSG00000160305	protein-coding	0.73	disco interacting protein 2 homolog A	1.4886E-9	C1510586	AUTISM SPECTRUM DISORDER	DIP2A	2	0	2017	0		0.39		1344		disease of mental health (150)	Mental Disorders	Mental or Behavioral Dysfunction (T048)	536	2005	0.7
0	O75398	2	Abnormality of the nervous system (00707)	disease	1.0	15	10522	3		ENSG00000177030	protein-coding	0.55	DEAF1 transcription factor	1.6228E-18	C1510586	AUTISM SPECTRUM DISORDER	DEAF1	63	0	2019	0		0.91		1344		disease of mental health (150)	Mental Disorders	Mental or Behavioral Dysfunction (T048)	536	2005	0.7
0	B2RBE5,Q9BXJ9	0	Abnormality of the nervous system (00707)	disease	1.0	12	80155	2		ENSG00000164134	protein-coding	0.64	N-alpha-acetyltransferase 15, NatA auxiliary subunit	0.99883	C1510586	AUTISM SPECTRUM DISORDER	NAA15	52	0	2014	0		0.65		1344	Enzyme	disease of mental health (150)	Mental Disorders	Mental or Behavioral Dysfunction (T048)	536	2005	0.7
0	Q16620,Q548C2,Q5VWE5,A0A8I5KR47	0	Abnormality of the nervous system (00707)	disease	1.0	42	4915	2		ENSG00000148053	protein-coding	0.44	neurotrophic receptor tyrosine kinase 2	1.0	C1510586	AUTISM SPECTRUM DISORDER	NTRK2	27	0	2014	0	Signal Transduction,Disease	0.96	R-HSA-162582,R-HSA-1643685	1344	Kinase	disease of mental health (150)	Mental Disorders	Mental or Behavioral Dysfunction (T048)	536	2005	0.7
0	Q56A76,P51531,F6VDE0,Q8N9Q1,B4DNT1,B4DSC8,F6T8Q0,B1ALF6	0	Abnormality of the nervous system (00707)	disease	1.0	25	6595	2		ENSG00000080503	protein-coding	0.43	SWI/SNF related, matrix associated, actin dependent regulator of chromatin, subfamily a, member 2	1.0	C1510586	AUTISM SPECTRUM DISORDER	SMARCA2	148	0	2014	0	Developmental Biology,Chromatin organization,Gene expression (Transcription)	0.91	R-HSA-1266738,R-HSA-4839726,R-HSA-74160	1344	Epigenetic regulator	disease of mental health (150)	Mental Disorders	Mental or Behavioral Dysfunction (T048)	536	2005	0.7
0	W5ZR30,Q9UGU0	1	Abnormality of the nervous system (00707)	disease	1.0	20	6942	2		ENSG00000100207	protein-coding	0.58	transcription factor 20	1.0	C1510586	AUTISM SPECTRUM DISORDER	TCF20	93	0	2014	0		0.74		1344	Transcription factor	disease of mental health (150)	Mental Disorders	Mental or Behavioral Dysfunction (T048)	536	2005	0.7
0	Q12882	1	Abnormality of the nervous system (00707)	disease	1.0	52	1806	2		ENSG00000188641	protein-coding	0.45	dihydropyrimidine dehydrogenase	5.5849E-30	C1510586	AUTISM SPECTRUM DISORDER	DPYD	222	0	2010	0	Metabolism	0.91	R-HSA-1430728	1344	Enzyme	disease of mental health (150)	Mental Disorders	Mental or Behavioral Dysfunction (T048)	536	2008	0.7
0	Q8NEZ4	1	Abnormality of the nervous system (00707)	disease	1.0	45	58508	2		ENSG00000055609	protein-coding	0.47	lysine methyltransferase 2C	1.0	C1510586	AUTISM SPECTRUM DISORDER	KMT2C	116	0	2014	0	Developmental Biology,Chromatin organization,Gene expression (Transcription)	0.87	R-HSA-1266738,R-HSA-4839726,R-HSA-74160	1344		disease of mental health (150)	Mental Disorders	Mental or Behavioral Dysfunction (T048)	536	2005	0.7
0	P10589	0	Abnormality of the nervous system (00707)	disease	1.0	18	7025	2		ENSG00000175745	protein-coding	0.54	nuclear receptor subfamily 2 group F member 1	1.0	C1510586	AUTISM SPECTRUM DISORDER	NR2F1	46	0	2014	0	Gene expression (Transcription)	0.78	R-HSA-74160	1344	Nuclear receptor	disease of mental health (150)	Mental Disorders	Mental or Behavioral Dysfunction (T048)	536	2005	0.7
0	P09211,V9HWE9	0	Abnormality of the nervous system (00707)	disease	0.9230769230769231	114	2950	1		ENSG00000084207	protein-coding	0.37	glutathione S-transferase pi 1	7.9827E-8	C1510586	AUTISM SPECTRUM DISORDER	GSTP1	2	0	2022	0	Metabolism,Immune System,Cellular responses to stimuli,Drug ADME	0.96	R-HSA-1430728,R-HSA-168256,R-HSA-8953897,R-HSA-9748784	1344		disease of mental health (150)	Mental Disorders	Mental or Behavioral Dysfunction (T048)	536	2022	0.7
0	P14780	0	Abnormality of the nervous system (00707)	disease	1.0	107	4318	0		ENSG00000100985	protein-coding	0.29	matrix metallopeptidase 9	3.7082E-25	C1510586	AUTISM SPECTRUM DISORDER	MMP9	38	0		0	Developmental Biology,Extracellular matrix organization,Signal Transduction,Immune System	0.96	R-HSA-1266738,R-HSA-1474244,R-HSA-162582,R-HSA-168256	1344	Enzyme	disease of mental health (150)	Mental Disorders	Mental or Behavioral Dysfunction (T048)	536		0.7
0	Q8N157,A0A7P0T7Z8,Q8NER0	0	Abnormality of the nervous system (00707)	disease	1.0	26	54806	0		ENSG00000135541	protein-coding	0.5	Abelson helper integration site 1	2.4655E-30	C1510586	AUTISM SPECTRUM DISORDER	AHI1	513	0		0	Organelle biogenesis and maintenance	0.87	R-HSA-1852241	1344		disease of mental health (150)	Mental Disorders	Mental or Behavioral Dysfunction (T048)	536		0.7
0	D9YZW0,Q9H165,D9YZV9	2	Abnormality of the nervous system (00707)	disease	1.0	25	53335	0		ENSG00000119866	protein-coding	0.48	BCL11 transcription factor A	1.0	C1510586	AUTISM SPECTRUM DISORDER	BCL11A	54	0		0	Disease	0.91	R-HSA-1643685	1344	Transcription factor	disease of mental health (150)	Mental Disorders	Mental or Behavioral Dysfunction (T048)	536		0.7
0	Q9UQB8	0	Abnormality of the nervous system (00707)	disease	1.0	4	10458	0		ENSG00000175866	protein-coding	0.64	BAR/IMD domain containing adaptor protein 2	0.99908	C1510586	AUTISM SPECTRUM DISORDER	BAIAP2	24	0		0	Signal Transduction,Disease,Immune System	0.61	R-HSA-162582,R-HSA-1643685,R-HSA-168256	1344	Receptor	disease of mental health (150)	Mental Disorders	Mental or Behavioral Dysfunction (T048)	536		0.7
0	Q96EN8	1	Abnormality of the nervous system (00707)	disease	1.0	5	55034	6		ENSG00000075643	protein-coding	0.62	molybdenum cofactor sulfurase	1.5245E-29	C1510586	AUTISM SPECTRUM DISORDER	MOCOS	74	0	2021	0	Metabolism	0.65	R-HSA-1430728	1344		disease of mental health (150)	Mental Disorders	Mental or Behavioral Dysfunction (T048)	536	2005	0.65
0	P36544	0	Abnormality of the nervous system (00707)	disease	0.9333333333333333	30	1139	6		ENSG00000175344	protein-coding	0.46	cholinergic receptor nicotinic alpha 7 subunit	0.0017041	C1510586	AUTISM SPECTRUM DISORDER	CHRNA7	1	0	2014	0	Neuronal System	0.96	R-HSA-112316	1344	Ion channel	disease of mental health (150)	Mental Disorders	Mental or Behavioral Dysfunction (T048)	536	2005	0.65
0	Q8N1I0	0	Abnormality of the nervous system (00707)	disease	1.0	4	9732	5		ENSG00000128512	protein-coding	0.63	dedicator of cytokinesis 4	0.99989	C1510586	AUTISM SPECTRUM DISORDER	DOCK4	6	0	2021	0	Hemostasis,Signal Transduction	0.65	R-HSA-109582,R-HSA-162582	1344		disease of mental health (150)	Mental Disorders	Mental or Behavioral Dysfunction (T048)	536	2005	0.65
0	O94805	6	Abnormality of the nervous system (00707)	disease	1.0	10	51412	3		ENSG00000077080	protein-coding	0.61	actin like 6B	9.3659E-13	C1510586	AUTISM SPECTRUM DISORDER	ACTL6B	31	0	2020	0	Chromatin organization,Gene expression (Transcription)	0.52	R-HSA-4839726,R-HSA-74160	1344	Cellular structure	disease of mental health (150)	Mental Disorders	Mental or Behavioral Dysfunction (T048)	536	2005	0.65
0	A0A411HBC7,Q9NZC7	0	Abnormality of the nervous system (00707)	disease	0.8333333333333334	37	51741	3		ENSG00000186153	protein-coding	0.44	WW domain containing oxidoreductase	2.9926E-33	C1510586	AUTISM SPECTRUM DISORDER	WWOX	395	0	2016	0	Signal Transduction,Gene expression (Transcription)	0.87	R-HSA-162582,R-HSA-74160	1344	Enzyme	disease of mental health (150)	Mental Disorders	Mental or Behavioral Dysfunction (T048)	536	2005	0.65
0	A1Z1Q3	2	Abnormality of the nervous system (00707)	disease	0.875	9	140733	3		ENSG00000172264	protein-coding	0.59	mono-ADP ribosylhydrolase 2	0.0015296	C1510586	AUTISM SPECTRUM DISORDER	MACROD2	56	0	2016	0		0.91		1344		disease of mental health (150)	Mental Disorders	Mental or Behavioral Dysfunction (T048)	536	2005	0.65
0	F8WE91,Q59HC6,Q9Y6K1,A0A0C4DG02	0	Abnormality of the nervous system (00707)	disease	1.0	56	1788	3		ENSG00000119772	protein-coding	0.4	DNA methyltransferase 3 alpha	2.8201E-146	C1510586	AUTISM SPECTRUM DISORDER	DNMT3A	144	0	2014	0	Disease,Metabolism of proteins,Chromatin organization,Gene expression (Transcription)	0.96	R-HSA-1643685,R-HSA-392499,R-HSA-4839726,R-HSA-74160	1344		disease of mental health (150)	Mental Disorders	Mental or Behavioral Dysfunction (T048)	536	2005	0.65
0	Q59FH2,A0A1W2PR62,A0A1W2PPY5,B7ZMF5,A0A1W2PR56,A0A1W2PRN5,A0A087WZL8,A0A1W2PQU4,S4R453,D5MRH1,A0A1W2PQK5,A0A1W2PP94,Q5SVJ7,Q12791	0	Abnormality of the nervous system (00707)	disease	1.0	24	3778	3		ENSG00000156113	protein-coding	0.49	potassium calcium-activated channel subfamily M alpha 1	1.0	C1510586	AUTISM SPECTRUM DISORDER	KCNMA1	362	0	2016	0	Hemostasis,Neuronal System,Sensory Perception	0.91	R-HSA-109582,R-HSA-112316,R-HSA-9709957	1344	Ion channel	disease of mental health (150)	Mental Disorders	Mental or Behavioral Dysfunction (T048)	536	2005	0.65
0	P61764	1	Abnormality of the nervous system (00707)	disease	1.0	47	6812	3		ENSG00000136854	protein-coding	0.49	syntaxin binding protein 1	1.0	C1510586	AUTISM SPECTRUM DISORDER	STXBP1	286	0	2019	0	Neuronal System,Metabolism	0.83	R-HSA-112316,R-HSA-1430728	1344	Transporter	disease of mental health (150)	Mental Disorders	Mental or Behavioral Dysfunction (T048)	536	2005	0.65
0	Q15652,B7ZLC8	3	Abnormality of the nervous system (00707)	disease	0.8571428571428571	13	221037	3		ENSG00000171988	protein-coding	0.51	jumonji domain containing 1C	1.0	C1510586	AUTISM SPECTRUM DISORDER	JMJD1C	591	0	2019	0	Hemostasis	0.83	R-HSA-109582	1344		disease of mental health (150)	Mental Disorders	Mental or Behavioral Dysfunction (T048)	536	2005	0.65
0	P21359	1	Abnormality of the nervous system (00707)	disease	1.0	110	4763	3		ENSG00000196712	protein-coding	0.37	neurofibromin 1	0.99938	C1510586	AUTISM SPECTRUM DISORDER	NF1	5524	0	2019	0	Signal Transduction,Disease	0.91	R-HSA-162582,R-HSA-1643685	1344	Enzyme modulator	disease of mental health (150)	Mental Disorders	Mental or Behavioral Dysfunction (T048)	536	2005	0.65
0		0	Abnormality of the nervous system (00707)	disease	1.0	2	64599	3		ENSG00000146830	protein-coding	0.72	GRB10 interacting GYF protein 1	4.0806E-16	C1510586	AUTISM SPECTRUM DISORDER	GIGYF1	8	0	2016	0		0.48		1344		disease of mental health (150)	Mental Disorders	Mental or Behavioral Dysfunction (T048)	536	2005	0.65
0	Q01484	0	Abnormality of the nervous system (00707)	disease	1.0	34	287	3		ENSG00000145362	protein-coding	0.57	ankyrin 2	1.0	C1510586	AUTISM SPECTRUM DISORDER	ANK2	981	0	2016	0	Developmental Biology,Metabolism of proteins,Vesicle-mediated transport	0.83	R-HSA-1266738,R-HSA-392499,R-HSA-5653656	1344		disease of mental health (150)	Mental Disorders	Mental or Behavioral Dysfunction (T048)	536	2005	0.65
0	O94991	2	Abnormality of the nervous system (00707)	disease	1.0	3	26050	3		ENSG00000165300	protein-coding	0.71	SLIT and NTRK like family member 5	0.59938	C1510586	AUTISM SPECTRUM DISORDER	SLITRK5	3	0	2019	0	Neuronal System,Signal Transduction	0.44	R-HSA-112316,R-HSA-162582	1344		disease of mental health (150)	Mental Disorders	Mental or Behavioral Dysfunction (T048)	536	2005	0.65
0	O43526,Q53Y30	0	Abnormality of the nervous system (00707)	disease	1.0	37	3785	2		ENSG00000075043	protein-coding	0.5	potassium voltage-gated channel subfamily Q member 2	1.0	C1510586	AUTISM SPECTRUM DISORDER	KCNQ2	639	0	2014	0	Neuronal System,Developmental Biology	0.87	R-HSA-112316,R-HSA-1266738	1344	Ion channel	disease of mental health (150)	Mental Disorders	Mental or Behavioral Dysfunction (T048)	536	2005	0.65
0	Q9UJ55	0	Abnormality of the nervous system (00707)	disease	1.0	19	54551	2		ENSG00000254585	protein-coding	0.48	MAGE family member L2		C1510586	AUTISM SPECTRUM DISORDER	MAGEL2	73	0	2014	0		0.91		1344	Cell adhesion	disease of mental health (150)	Mental Disorders	Mental or Behavioral Dysfunction (T048)	536	2005	0.65
0	Q8TAB3,B3KU71	0	Abnormality of the nervous system (00707)	disease	1.0	30	57526	2		ENSG00000165194	protein-coding	0.54	protocadherin 19		C1510586	AUTISM SPECTRUM DISORDER	PCDH19	497	0	2014	0	Developmental Biology	0.7	R-HSA-1266738	1344		disease of mental health (150)	Mental Disorders	Mental or Behavioral Dysfunction (T048)	536	2005	0.65
0	O43525	0	Abnormality of the nervous system (00707)	disease	1.0	15	3786	2		ENSG00000184156	protein-coding	0.56	potassium voltage-gated channel subfamily Q member 3	0.99879	C1510586	AUTISM SPECTRUM DISORDER	KCNQ3	455	0	2014	0	Neuronal System,Developmental Biology	0.78	R-HSA-112316,R-HSA-1266738	1344	Ion channel	disease of mental health (150)	Mental Disorders	Mental or Behavioral Dysfunction (T048)	536	2005	0.65
0	P43146,Q49AK4	13	Abnormality of the nervous system (00707)	disease	1.0	22	1630	2		ENSG00000187323	protein-coding	0.45	DCC netrin 1 receptor	1.0	C1510586	AUTISM SPECTRUM DISORDER	DCC	176	0	2014	0	Developmental Biology,Programmed Cell Death	0.91	R-HSA-1266738,R-HSA-5357801	1344		disease of mental health (150)	Mental Disorders	Mental or Behavioral Dysfunction (T048)	536	2005	0.65
0	Q9BYW2	0	Abnormality of the nervous system (00707)	disease	1.0	40	29072	2		ENSG00000181555	protein-coding	0.42	SET domain containing 2, histone lysine methyltransferase	1.0	C1510586	AUTISM SPECTRUM DISORDER	SETD2	318	0	2014	0	Chromatin organization	0.91	R-HSA-4839726	1344	Epigenetic regulator	disease of mental health (150)	Mental Disorders	Mental or Behavioral Dysfunction (T048)	536	2005	0.65
0	B7Z299,Q8IYG9,E9PDL2,E9PF59,P42658,A7E2E4	0	Abnormality of the nervous system (00707)	disease	1.0	18	1804	2		ENSG00000130226	protein-coding	0.55	dipeptidyl peptidase like 6	1.107E-10	C1510586	AUTISM SPECTRUM DISORDER	DPP6	51	0	2010	0		0.83		1344	Enzyme	disease of mental health (150)	Mental Disorders	Mental or Behavioral Dysfunction (T048)	536	2008	0.65
0	Q9C0F0,A0A8V8TKV8	0	Abnormality of the nervous system (00707)	disease	1.0	19	80816	2		ENSG00000141431	protein-coding	0.53	ASXL transcriptional regulator 3	1.0	C1510586	AUTISM SPECTRUM DISORDER	ASXL3	136	0	2014	0		0.83		1344		disease of mental health (150)	Mental Disorders	Mental or Behavioral Dysfunction (T048)	536	2005	0.65
0	P55316	0	Abnormality of the nervous system (00707)	disease	1.0	25	2290	2		ENSG00000176165	protein-coding	0.5	forkhead box G1	0.99831	C1510586	AUTISM SPECTRUM DISORDER	FOXG1	207	0	2014	0	Gene expression (Transcription)	0.87	R-HSA-74160	1344		disease of mental health (150)	Mental Disorders	Mental or Behavioral Dysfunction (T048)	536	2005	0.65
0	A0A494C184,Q08289,Q5VVH1,Q59H42	4	Abnormality of the nervous system (00707)	disease	1.0	19	783	2		ENSG00000165995	protein-coding	0.59	calcium voltage-gated channel auxiliary subunit beta 2	8.8065E-6	C1510586	AUTISM SPECTRUM DISORDER	CACNB2	278	0	2014	0	Neuronal System,Developmental Biology,Metabolism,Muscle contraction,Sensory Perception	0.7	R-HSA-112316,R-HSA-1266738,R-HSA-1430728,R-HSA-397014,R-HSA-9709957	1344	Ion channel	disease of mental health (150)	Mental Disorders	Mental or Behavioral Dysfunction (T048)	536	2005	0.65
0	P34913	0	Abnormality of the nervous system (00707)	disease	1.0	16	2053	2		ENSG00000120915	protein-coding	0.49	epoxide hydrolase 2	4.6556E-22	C1510586	AUTISM SPECTRUM DISORDER	EPHX2	7	0	2022	0	Metabolism,Protein localization	0.83	R-HSA-1430728,R-HSA-9609507	1344	Enzyme	disease of mental health (150)	Mental Disorders	Mental or Behavioral Dysfunction (T048)	536	2019	0.65
0	Q9UGL1,A0A3B3ITA8	0	Abnormality of the nervous system (00707)	disease	0.8333333333333334	11	10765	2		ENSG00000117139	protein-coding	0.51	lysine demethylase 5B	1.0382E-29	C1510586	AUTISM SPECTRUM DISORDER	KDM5B	22	0	2014	0	Developmental Biology,Chromatin organization,Gene expression (Transcription)	0.87	R-HSA-1266738,R-HSA-4839726,R-HSA-74160	1344	Epigenetic regulator	disease of mental health (150)	Mental Disorders	Mental or Behavioral Dysfunction (T048)	536	2005	0.65
0	A0A140VJP1,A8K2S4,Q7KZI7	3	Abnormality of the nervous system (00707)	disease	1.0	11	2011	2		ENSG00000072518	protein-coding	0.51	microtubule affinity regulating kinase 2	1.0	C1510586	AUTISM SPECTRUM DISORDER	MARK2	6	0	2014	0		0.87		1344	Kinase	disease of mental health (150)	Mental Disorders	Mental or Behavioral Dysfunction (T048)	536	2005	0.65
0	P11169	0	Abnormality of the nervous system (00707)	disease	1.0	10	6515	1		ENSG00000059804	protein-coding	0.5	solute carrier family 2 member 3	0.068256	C1510586	AUTISM SPECTRUM DISORDER	SLC2A3	1	0	2022	0	Metabolism,Immune System,Transport of small molecules,Gene expression (Transcription)	0.87	R-HSA-1430728,R-HSA-168256,R-HSA-382551,R-HSA-74160	1344	Transporter	disease of mental health (150)	Mental Disorders	Mental or Behavioral Dysfunction (T048)	536	2022	0.65
0	P14210	0	Abnormality of the nervous system (00707)	disease	1.0	57	3082	1		ENSG00000019991	protein-coding	0.35	hepatocyte growth factor	0.99616	C1510586	AUTISM SPECTRUM DISORDER	HGF	8	0	2022	0	Hemostasis,Signal Transduction,Disease,Immune System	0.91	R-HSA-109582,R-HSA-162582,R-HSA-1643685,R-HSA-168256	1344	Enzyme	disease of mental health (150)	Mental Disorders	Mental or Behavioral Dysfunction (T048)	536	2022	0.65
0	Q9BYV8	0	Abnormality of the nervous system (00707)	disease	1.0	6	95681	1		ENSG00000106477	protein-coding	0.62	centrosomal protein 41	2.3179E-4	C1510586	AUTISM SPECTRUM DISORDER	CEP41	210	0	2011	0	Cell Cycle,Organelle biogenesis and maintenance	0.61	R-HSA-1640170,R-HSA-1852241	1344		disease of mental health (150)	Mental Disorders	Mental or Behavioral Dysfunction (T048)	536	2011	0.65
0	Q7Z5J4	0	Abnormality of the nervous system (00707)	disease	0.75	21	10743	1		ENSG00000108557	protein-coding	0.5	retinoic acid induced 1	1.0	C1510586	AUTISM SPECTRUM DISORDER	RAI1	79	0	2010	0	Circadian Clock,Cellular responses to stimuli	0.87	R-HSA-400253,R-HSA-8953897	1344	Transcription factor	disease of mental health (150)	Mental Disorders	Mental or Behavioral Dysfunction (T048)	536	2010	0.65
0	B4DKB5,Q8N608,B2RCJ8,Q0GLB9,Q0GLB7	0	Abnormality of the nervous system (00707)	disease	1.0	4	57628	1		ENSG00000175497	protein-coding	0.66	dipeptidyl peptidase like 10	1.0	C1510586	AUTISM SPECTRUM DISORDER	DPP10	19	0	2008	0		0.83		1344	Enzyme	disease of mental health (150)	Mental Disorders	Mental or Behavioral Dysfunction (T048)	536	2008	0.65
0	P31644	0	Abnormality of the nervous system (00707)	disease	1.0	16	2558	1		ENSG00000186297	protein-coding	0.6	gamma-aminobutyric acid type A receptor subunit alpha5	0.79127	C1510586	AUTISM SPECTRUM DISORDER	GABRA5	5	0	2016	0	Neuronal System	0.48	R-HSA-112316	1344	Ion channel	disease of mental health (150)	Mental Disorders	Mental or Behavioral Dysfunction (T048)	536	2016	0.65
0	X5DNP5,P78347,Q499G6,A8K9W7,X5D2J9,X5DR09,X5D939	0	Abnormality of the nervous system (00707)	disease	0.75	9	2969	1		ENSG00000263001	protein-coding	0.47	general transcription factor IIi	0.99996	C1510586	AUTISM SPECTRUM DISORDER	GTF2I	25	0	2012	0		0.87		1344		disease of mental health (150)	Mental Disorders	Mental or Behavioral Dysfunction (T048)	536	2012	0.65
0	P05106	0	Abnormality of the nervous system (00707)	disease	1.0	33	3690	1		ENSG00000259207	protein-coding	0.46	integrin subunit beta 3	6.2163E-7	C1510586	AUTISM SPECTRUM DISORDER	ITGB3	235	0	2011	0	Hemostasis,Developmental Biology,Extracellular matrix organization,Signal Transduction,Disease,Cellular responses to stimuli	0.91	R-HSA-109582,R-HSA-1266738,R-HSA-1474244,R-HSA-162582,R-HSA-1643685,R-HSA-8953897	1344	Receptor	disease of mental health (150)	Mental Disorders	Mental or Behavioral Dysfunction (T048)	536	2011	0.65
0	Q92833	0	Abnormality of the nervous system (00707)	disease	1.0	13	3720	1		ENSG00000008083	protein-coding	0.53	jumonji and AT-rich interaction domain containing 2	1.0	C1510586	AUTISM SPECTRUM DISORDER	JARID2	21	0	2011	0	Gene expression (Transcription)	0.87	R-HSA-74160	1344	Transcription factor	disease of mental health (150)	Mental Disorders	Mental or Behavioral Dysfunction (T048)	536	2011	0.65
0	P09488,X5DR03,X5D932	0	Abnormality of the nervous system (00707)	disease	0.9	172	2944	1		ENSG00000134184	protein-coding	0.37	glutathione S-transferase mu 1		C1510586	AUTISM SPECTRUM DISORDER	GSTM1	4	0	2022	0	Metabolism,Drug ADME	1.0	R-HSA-1430728,R-HSA-9748784	1344		disease of mental health (150)	Mental Disorders	Mental or Behavioral Dysfunction (T048)	536	2022	0.65
0	P35228	0	Abnormality of the nervous system (00707)	disease	1.0	85	4843	1		ENSG00000007171	protein-coding	0.33	nitric oxide synthase 2	1.9486E-22	C1510586	AUTISM SPECTRUM DISORDER	NOS2	12	0	2022	0	Hemostasis,Disease,Immune System,Protein localization	1.0	R-HSA-109582,R-HSA-1643685,R-HSA-168256,R-HSA-9609507	1344		disease of mental health (150)	Mental Disorders	Mental or Behavioral Dysfunction (T048)	536	2022	0.65
0	Q96ST3	0	Abnormality of the nervous system (00707)	disease	1.0	14	25942	1		ENSG00000169375	protein-coding	0.52	SIN3 transcription regulator family member A	1.0	C1510586	AUTISM SPECTRUM DISORDER	SIN3A	44	0	2016	0	Hemostasis,Developmental Biology,Metabolism,Signal Transduction,Disease,Metabolism of proteins,Gene expression (Transcription),Cellular responses to stimuli	0.87	R-HSA-109582,R-HSA-1266738,R-HSA-1430728,R-HSA-162582,R-HSA-1643685,R-HSA-392499,R-HSA-74160,R-HSA-8953897	1344	Enzyme	disease of mental health (150)	Mental Disorders	Mental or Behavioral Dysfunction (T048)	536	2016	0.65
0	P22303	0	Abnormality of the nervous system (00707)	disease	1.0	26	43	1		ENSG00000087085	protein-coding	0.42	acetylcholinesterase (Yt blood group)	0.81104	C1510586	AUTISM SPECTRUM DISORDER	ACHE	3	0	2022	0	Neuronal System,Metabolism,Metabolism of proteins	0.96	R-HSA-112316,R-HSA-1430728,R-HSA-392499	1344	Enzyme	disease of mental health (150)	Mental Disorders	Mental or Behavioral Dysfunction (T048)	536	2022	0.65
0	Q9UQ52,B4DGV0	0	Abnormality of the nervous system (00707)	disease	0.8181818181818182	9	27255	6		ENSG00000134115	protein-coding	0.63	contactin 6	5.29E-42	C1510586	AUTISM SPECTRUM DISORDER	CNTN6	8	0	2020	0	Developmental Biology	0.74	R-HSA-1266738	1344	Receptor	disease of mental health (150)	Mental Disorders	Mental or Behavioral Dysfunction (T048)	536	2005	0.6
0	Q96LT7	0	Abnormality of the nervous system (00707)	disease	1.0	17	203228	4		ENSG00000147894	protein-coding	0.5	C9orf72-SMCR8 complex subunit	0.0018894	C1510586	AUTISM SPECTRUM DISORDER	C9orf72	44	0	2014	0		0.83		1344		disease of mental health (150)	Mental Disorders	Mental or Behavioral Dysfunction (T048)	536	1989	0.6
0	O60312	1	Abnormality of the nervous system (00707)	disease	1.0	3	57194	3		ENSG00000206190	protein-coding	0.66	ATPase phospholipid transporting 10A (putative)	2.795E-27	C1510586	AUTISM SPECTRUM DISORDER	ATP10A	7	0	2019	0	Transport of small molecules	0.61	R-HSA-382551	1344	Transporter	disease of mental health (150)	Mental Disorders	Mental or Behavioral Dysfunction (T048)	536	2005	0.6
0	P48380	0	Abnormality of the nervous system (00707)	disease	1.0	9	5991	2		ENSG00000080298	protein-coding	0.67	regulatory factor X3	1.0	C1510586	AUTISM SPECTRUM DISORDER	RFX3	18	0	2014	0		0.74		1344	Transcription factor	disease of mental health (150)	Mental Disorders	Mental or Behavioral Dysfunction (T048)	536	2005	0.6
0	Q59H80,Q02880	1	Abnormality of the nervous system (00707)	disease	1.0	5	7155	2		ENSG00000077097	protein-coding	0.58	DNA topoisomerase II beta	1.0	C1510586	AUTISM SPECTRUM DISORDER	TOP2B	9	0	2014	0	Metabolism of proteins	0.87	R-HSA-392499	1344		disease of mental health (150)	Mental Disorders	Mental or Behavioral Dysfunction (T048)	536	2005	0.6
0	Q7Z6Z7	0	Abnormality of the nervous system (00707)	disease	1.0	24	10075	2		ENSG00000086758	protein-coding	0.44	HECT, UBA and WWE domain containing E3 ubiquitin protein ligase 1		C1510586	AUTISM SPECTRUM DISORDER	HUWE1	94	0	2014	0	Immune System	0.87	R-HSA-168256	1344	Enzyme	disease of mental health (150)	Mental Disorders	Mental or Behavioral Dysfunction (T048)	536	2005	0.6
0	Q96Q05	0	Abnormality of the nervous system (00707)	disease	0.8333333333333334	7	83696	2		ENSG00000167632	protein-coding	0.56	trafficking protein particle complex subunit 9	1.228E-16	C1510586	AUTISM SPECTRUM DISORDER	TRAPPC9	124	0	2014	0	Metabolism of proteins,Vesicle-mediated transport	0.83	R-HSA-392499,R-HSA-5653656	1344		disease of mental health (150)	Mental Disorders	Mental or Behavioral Dysfunction (T048)	536	2005	0.6
0	Q9UBC3	0	Abnormality of the nervous system (00707)	disease	1.0	31	1789	2		ENSG00000088305	protein-coding	0.42	DNA methyltransferase 3 beta	1.0	C1510586	AUTISM SPECTRUM DISORDER	DNMT3B	269	0	2022	0	Disease,Metabolism of proteins,Gene expression (Transcription)	0.91	R-HSA-1643685,R-HSA-392499,R-HSA-74160	1344		disease of mental health (150)	Mental Disorders	Mental or Behavioral Dysfunction (T048)	536	2014	0.6
0	E9PR05,Q03164	0	Abnormality of the nervous system (00707)	disease	1.0	46	4297	2		ENSG00000118058	protein-coding	0.43	lysine methyltransferase 2A	1.0	C1510586	AUTISM SPECTRUM DISORDER	KMT2A	198	0	2014	0	Developmental Biology,Chromatin organization,Gene expression (Transcription)	0.91	R-HSA-1266738,R-HSA-4839726,R-HSA-74160	1344		disease of mental health (150)	Mental Disorders	Mental or Behavioral Dysfunction (T048)	536	2005	0.6
0	P43005	0	Abnormality of the nervous system (00707)	disease	1.0	18	6505	2		ENSG00000106688	protein-coding	0.55	solute carrier family 1 member 1	1.3426E-8	C1510586	AUTISM SPECTRUM DISORDER	SLC1A1	94	0	2022	0	Neuronal System,Disease,Transport of small molecules	0.83	R-HSA-112316,R-HSA-1643685,R-HSA-382551	1344	Transporter	disease of mental health (150)	Mental Disorders	Mental or Behavioral Dysfunction (T048)	536	2019	0.6
0	O43307,B1AMR3	3	Abnormality of the nervous system (00707)	disease	1.0	9	23229	2		ENSG00000131089	protein-coding	0.53	Cdc42 guanine nucleotide exchange factor 9		C1510586	AUTISM SPECTRUM DISORDER	ARHGEF9	106	0	2014	0	Neuronal System,Signal Transduction	0.91	R-HSA-112316,R-HSA-162582	1344	Enzyme modulator	disease of mental health (150)	Mental Disorders	Mental or Behavioral Dysfunction (T048)	536	2005	0.6
0	Q6UB99	0	Abnormality of the nervous system (00707)	disease	1.0	35	29123	2		ENSG00000167522	protein-coding	0.52	ankyrin repeat domain containing 11	1.0	C1510586	AUTISM SPECTRUM DISORDER	ANKRD11	428	0	2022	0		0.91		1344		disease of mental health (150)	Mental Disorders	Mental or Behavioral Dysfunction (T048)	536	2008	0.6
0	Q8NDZ4,B3KTD4	0	Abnormality of the nervous system (00707)	disease	1.0	2	205428	1		ENSG00000181744	protein-coding	0.71	divergent protein kinase domain 2A	7.7605E-7	C1510586	AUTISM SPECTRUM DISORDER	DIPK2A	0	0	2011	0		0.61		1344		disease of mental health (150)	Mental Disorders	Mental or Behavioral Dysfunction (T048)	536	2011	0.6
0	A0A0S2Z381,P00813,F5GWI4	0	Abnormality of the nervous system (00707)	disease	1.0	18	100	1		ENSG00000196839	protein-coding	0.4	adenosine deaminase	9.3522E-15	C1510586	AUTISM SPECTRUM DISORDER	ADA	205	0	2022	0	Metabolism,Disease,Drug ADME	0.91	R-HSA-1430728,R-HSA-1643685,R-HSA-9748784	1344	Enzyme	disease of mental health (150)	Mental Disorders	Mental or Behavioral Dysfunction (T048)	536	2022	0.6
0	Q8NCG5	0	Abnormality of the nervous system (00707)	disease	1.0	1	10164	1		ENSG00000140835	protein-coding	0.45	carbohydrate sulfotransferase 4	0.34323	C1510586	AUTISM SPECTRUM DISORDER	CHST4	2	0	2022	0	Metabolism of proteins	0.91	R-HSA-392499	1344		disease of mental health (150)	Mental Disorders	Mental or Behavioral Dysfunction (T048)	536	2022	0.6
0	P48039	0	Abnormality of the nervous system (00707)	disease	0.6666666666666666	3	4543	1		ENSG00000168412	protein-coding	0.61	melatonin receptor 1A	1.7632E-5	C1510586	AUTISM SPECTRUM DISORDER	MTNR1A	1	0	2010	0	Signal Transduction	0.87	R-HSA-162582	1344	G-protein coupled receptor	disease of mental health (150)	Mental Disorders	Mental or Behavioral Dysfunction (T048)	536	2010	0.6
0	P07550,X5DQM5	0	Abnormality of the nervous system (00707)	disease	0.75	49	154	1		ENSG00000169252	protein-coding	0.42	adrenoceptor beta 2	0.0010085	C1510586	AUTISM SPECTRUM DISORDER	ADRB2	3	0	2022	0	Signal Transduction,Metabolism of proteins,Vesicle-mediated transport	0.96	R-HSA-162582,R-HSA-392499,R-HSA-5653656	1344	G-protein coupled receptor	disease of mental health (150)	Mental Disorders	Mental or Behavioral Dysfunction (T048)	536	2022	0.6
0	P49286	0	Abnormality of the nervous system (00707)	disease	0.5	4	4544	1		ENSG00000134640	protein-coding	0.55	melatonin receptor 1B	9.9332E-5	C1510586	AUTISM SPECTRUM DISORDER	MTNR1B	5	0	2010	0	Signal Transduction	0.91	R-HSA-162582	1344	G-protein coupled receptor	disease of mental health (150)	Mental Disorders	Mental or Behavioral Dysfunction (T048)	536	2010	0.6
0	Q7LGC8	0	Abnormality of the nervous system (00707)	disease	1.0	7	9469	1		ENSG00000122863	protein-coding	0.42	carbohydrate sulfotransferase 3	4.1035E-6	C1510586	AUTISM SPECTRUM DISORDER	CHST3	247	0	2022	0	Metabolism,Disease	0.91	R-HSA-1430728,R-HSA-1643685	1344		disease of mental health (150)	Mental Disorders	Mental or Behavioral Dysfunction (T048)	536	2022	0.6
0	P05108,A0A0S2Z3R3	0	Abnormality of the nervous system (00707)	disease	1.0	13	1583	1		ENSG00000140459	protein-coding	0.47	cytochrome P450 family 11 subfamily A member 1	3.2326E-4	C1510586	AUTISM SPECTRUM DISORDER	CYP11A1	44	0	2022	0	Metabolism,Disease	0.91	R-HSA-1430728,R-HSA-1643685	1344		disease of mental health (150)	Mental Disorders	Mental or Behavioral Dysfunction (T048)	536	2022	0.6
0	P21917	0	Abnormality of the nervous system (00707)	disease	1.0	34	1815	1		ENSG00000069696	protein-coding	0.48	dopamine receptor D4	7.0522E-14	C1510586	AUTISM SPECTRUM DISORDER	DRD4	3	0	2022	0	Signal Transduction	0.91	R-HSA-162582	1344	G-protein coupled receptor	disease of mental health (150)	Mental Disorders	Mental or Behavioral Dysfunction (T048)	536	2022	0.6
0	Q13585	0	Abnormality of the nervous system (00707)	disease	0.5	5	9248	1		ENSG00000102195	protein-coding	0.7	G protein-coupled receptor 50		C1510586	AUTISM SPECTRUM DISORDER	GPR50	0	0	2010	0		0.48		1344	G-protein coupled receptor	disease of mental health (150)	Mental Disorders	Mental or Behavioral Dysfunction (T048)	536	2010	0.6
0	I6L9H2,P26358,Q59FP7	0	Abnormality of the nervous system (00707)	disease	1.0	60	1786	1		ENSG00000130816	protein-coding	0.39	DNA methyltransferase 1	1.0	C1510586	AUTISM SPECTRUM DISORDER	DNMT1	343	0	2022	0	Signal Transduction,Disease,Metabolism of proteins,Gene expression (Transcription)	0.96	R-HSA-162582,R-HSA-1643685,R-HSA-392499,R-HSA-74160	1344	Epigenetic regulator	disease of mental health (150)	Mental Disorders	Mental or Behavioral Dysfunction (T048)	536	2022	0.6
0	P35869	0	Abnormality of the nervous system (00707)	disease	1.0	74	196	1		ENSG00000106546	protein-coding	0.38	aryl hydrocarbon receptor	0.0077533	C1510586	AUTISM SPECTRUM DISORDER	AHR	1	0	2022	0	Metabolism	0.96	R-HSA-1430728	1344	Transcription factor	disease of mental health (150)	Mental Disorders	Mental or Behavioral Dysfunction (T048)	536	2022	0.6
0	P05177	0	Abnormality of the nervous system (00707)	disease	1.0	31	1544	1		ENSG00000140505	protein-coding	0.45	cytochrome P450 family 1 subfamily A member 2	9.0758E-13	C1510586	AUTISM SPECTRUM DISORDER	CYP1A2	0	0	2022	0	Metabolism	0.91	R-HSA-1430728	1344	Enzyme	disease of mental health (150)	Mental Disorders	Mental or Behavioral Dysfunction (T048)	536	2022	0.6
0	A0PJJ7,P29475,B4DG68,B3VK56	0	Abnormality of the nervous system (00707)	disease	0.75	29	4842	1		ENSG00000089250	protein-coding	0.44	nitric oxide synthase 1	1.0	C1510586	AUTISM SPECTRUM DISORDER	NOS1	13	0	2022	0	Hemostasis,Immune System,Muscle contraction	0.96	R-HSA-109582,R-HSA-168256,R-HSA-397014	1344		disease of mental health (150)	Mental Disorders	Mental or Behavioral Dysfunction (T048)	536	2022	0.6
0	P00450,A5PL27	0	Abnormality of the nervous system (00707)	disease	1.0	37	1356	1		ENSG00000047457	protein-coding	0.41	ceruloplasmin		C1510586	AUTISM SPECTRUM DISORDER	CP	282	0	2022	0	Disease,Transport of small molecules,Metabolism of proteins	0.96	R-HSA-1643685,R-HSA-382551,R-HSA-392499	1344		disease of mental health (150)	Mental Disorders	Mental or Behavioral Dysfunction (T048)	536	2022	0.6
0	X5D7W4,X5D8S6,P30566	0	Abnormality of the nervous system (00707)	disease	1.0	7	158	1		ENSG00000239900	protein-coding	0.54	adenylosuccinate lyase	2.7371E-10	C1510586	AUTISM SPECTRUM DISORDER	ADSL	399	0	2022	0	Metabolism	0.87	R-HSA-1430728	1344	Enzyme	disease of mental health (150)	Mental Disorders	Mental or Behavioral Dysfunction (T048)	536	2022	0.6
0	Q4LE70,P25054	0	Abnormality of the nervous system (00707)	disease	1.0	114	324	1		ENSG00000134982	protein-coding	0.36	APC regulator of WNT signaling pathway	1.0	C1510586	AUTISM SPECTRUM DISORDER	APC	5393	0	2022	0	Signal Transduction,Disease,Metabolism of proteins,Programmed Cell Death	0.91	R-HSA-162582,R-HSA-1643685,R-HSA-392499,R-HSA-5357801	1344		disease of mental health (150)	Mental Disorders	Mental or Behavioral Dysfunction (T048)	536	2022	0.6
0	Q92736	0	Abnormality of the nervous system (00707)	disease	1.0	56	6262	1		ENSG00000198626	protein-coding	0.48	ryanodine receptor 2	1.0	C1510586	AUTISM SPECTRUM DISORDER	RYR2	2529	0	2012	0	Transport of small molecules,Muscle contraction	0.91	R-HSA-382551,R-HSA-397014	1344	Ion channel	disease of mental health (150)	Mental Disorders	Mental or Behavioral Dysfunction (T048)	536	2012	0.6
0	O75970	0	Abnormality of the nervous system (00707)	disease	1.0	10	8777	1		ENSG00000107186	protein-coding	0.6	multiple PDZ domain crumbs cell polarity complex component	8.6889E-64	C1510586	AUTISM SPECTRUM DISORDER	MPDZ	49	0	2022	0		0.61		1344		disease of mental health (150)	Mental Disorders	Mental or Behavioral Dysfunction (T048)	536	2022	0.6
0	X5D8X5,Q9Y6N8,X5DNG6	0	Abnormality of the nervous system (00707)	disease	1.0	4	1008	1		ENSG00000040731	protein-coding	0.66	cadherin 10	0.18213	C1510586	AUTISM SPECTRUM DISORDER	CDH10	6	0	2017	0	Cell-Cell communication	0.65	R-HSA-1500931	1344		disease of mental health (150)	Mental Disorders	Mental or Behavioral Dysfunction (T048)	536	2017	0.6
0	I4AY87,P14174	0	Abnormality of the nervous system (00707)	disease	1.0	29	4282	1		ENSG00000240972	protein-coding	0.4	macrophage migration inhibitory factor	2.2471E-8	C1510586	AUTISM SPECTRUM DISORDER	MIF	0	0	2019	0	Hemostasis,Immune System	0.96	R-HSA-109582,R-HSA-168256	1344		disease of mental health (150)	Mental Disorders	Mental or Behavioral Dysfunction (T048)	536	2019	0.6
0	P02786,B7Z2I6,A0A8V8TM46,A8K6Q8,Q7Z3E0,G3V0E5	0	Abnormality of the nervous system (00707)	disease	1.0	29	7037	1		ENSG00000072274	protein-coding	0.39	transferrin receptor	0.98338	C1510586	AUTISM SPECTRUM DISORDER	TFRC	15	0	2022	0	Developmental Biology,Signal Transduction,Transport of small molecules,Vesicle-mediated transport	0.96	R-HSA-1266738,R-HSA-162582,R-HSA-382551,R-HSA-5653656	1344	Enzyme	disease of mental health (150)	Mental Disorders	Mental or Behavioral Dysfunction (T048)	536	2022	0.6
0	Q8IYG4,Q8TCA4,P11511,A8K6W3,Q05CU4	0	Abnormality of the nervous system (00707)	disease	0.8571428571428571	40	1588	1		ENSG00000137869	protein-coding	0.36	cytochrome P450 family 19 subfamily A member 1	0.015987	C1510586	AUTISM SPECTRUM DISORDER	CYP19A1	145	0	2022	0	Metabolism,Disease	0.96	R-HSA-1430728,R-HSA-1643685	1344	Enzyme	disease of mental health (150)	Mental Disorders	Mental or Behavioral Dysfunction (T048)	536	2022	0.6
0	Q59FG2,Q07954	0	Abnormality of the nervous system (00707)	disease	1.0	19	4035	1		ENSG00000123384	protein-coding	0.46	LDL receptor related protein 1	1.0	C1510586	AUTISM SPECTRUM DISORDER	LRP1	32	0	2022	0	Metabolism,Vesicle-mediated transport,Sensory Perception	0.91	R-HSA-1430728,R-HSA-5653656,R-HSA-9709957	1344		disease of mental health (150)	Mental Disorders	Mental or Behavioral Dysfunction (T048)	536	2022	0.6
0	Q5DT03,P22309	0	Abnormality of the nervous system (00707)	disease	1.0	32	54658	1		ENSG00000241635	protein-coding	0.45	UDP glucuronosyltransferase family 1 member A1	1.8484E-9	C1510586	AUTISM SPECTRUM DISORDER	UGT1A1	128	0	2022	0	Metabolism,Disease,Drug ADME	0.96	R-HSA-1430728,R-HSA-1643685,R-HSA-9748784	1344		disease of mental health (150)	Mental Disorders	Mental or Behavioral Dysfunction (T048)	536	2022	0.6
0	Q7Z3A2,P47895,H0Y2X5	0	Abnormality of the nervous system (00707)	disease	1.0	10	220	1		ENSG00000184254	protein-coding	0.55	aldehyde dehydrogenase 1 family member A3	0.0036594	C1510586	AUTISM SPECTRUM DISORDER	ALDH1A3	17	0	2022	0	Signal Transduction	0.74	R-HSA-162582	1344	Enzyme	disease of mental health (150)	Mental Disorders	Mental or Behavioral Dysfunction (T048)	536	2022	0.6
0	A4D1D2,P08183	0	Abnormality of the nervous system (00707)	disease	0.6666666666666666	89	5243	1		ENSG00000085563	protein-coding	0.33	ATP binding cassette subfamily B member 1	1.7784E-5	C1510586	AUTISM SPECTRUM DISORDER	ABCB1	16	0	2022	0	Transport of small molecules,Drug ADME	0.96	R-HSA-382551,R-HSA-9748784	1344	Transporter	disease of mental health (150)	Mental Disorders	Mental or Behavioral Dysfunction (T048)	536	2022	0.6
0	P33261	0	Abnormality of the nervous system (00707)	disease	1.0	34	1557	1		ENSG00000165841	protein-coding	0.43	cytochrome P450 family 2 subfamily C member 19	4.4942E-22	C1510586	AUTISM SPECTRUM DISORDER	CYP2C19	8	0	2022	0	Metabolism,Drug ADME	0.96	R-HSA-1430728,R-HSA-9748784	1344		disease of mental health (150)	Mental Disorders	Mental or Behavioral Dysfunction (T048)	536	2022	0.6
0	Q9UQM7,Q7LDD5,Q8IWE0,A8K161	1	Abnormality of the nervous system (00707)	disease	1.0	18	815	2		ENSG00000070808	protein-coding	0.51	calcium/calmodulin dependent protein kinase II alpha	1.0	C1510586	AUTISM SPECTRUM DISORDER	CAMK2A	22	0	2014	0	Neuronal System,Signal Transduction,Disease,Immune System,Transport of small molecules,Muscle contraction,Gene expression (Transcription),Cellular responses to stimuli	0.91	R-HSA-112316,R-HSA-162582,R-HSA-1643685,R-HSA-168256,R-HSA-382551,R-HSA-397014,R-HSA-74160,R-HSA-8953897	1344	Kinase	disease of mental health (150)	Mental Disorders	Mental or Behavioral Dysfunction (T048)	536	2005	0.6
1	Q99707	0	Abnormality of the nervous system (00707)	disease	1.0	51	4548	1		ENSG00000116984	protein-coding	0.46	5-methyltetrahydrofolate-homocysteine methyltransferase	2.392E-9	C1510586	AUTISM SPECTRUM DISORDER	MTR	169	0	2022	0	Metabolism,Signal Transduction,Disease	0.91	R-HSA-1430728,R-HSA-162582,R-HSA-1643685	1344		disease of mental health (150)	Mental Disorders	Mental or Behavioral Dysfunction (T048)	536	2022	0.6
0	P35520,Q9NTF0,B7Z2D6	0	Abnormality of the nervous system (00707)	disease	1.0	30	875	1		ENSG00000160200	protein-coding	0.43	cystathionine beta-synthase		C1510586	AUTISM SPECTRUM DISORDER	CBS	376	0	2022	0	Metabolism	0.96	R-HSA-1430728	1344	Enzyme	disease of mental health (150)	Mental Disorders	Mental or Behavioral Dysfunction (T048)	536	2022	0.6
0	Q96PZ7,Q59FF8	3	Abnormality of the nervous system (00707)	disease	1.0	9	64478	4		ENSG00000183117	protein-coding	0.55	CUB and Sushi multiple domains 1	2.9798E-19	C1510586	AUTISM SPECTRUM DISORDER	CSMD1	97	0	2019	0		0.87		1344		disease of mental health (150)	Mental Disorders	Mental or Behavioral Dysfunction (T048)	536	2005	0.55
0	Q9P2R6	4	Abnormality of the nervous system (00707)	disease	1.0	12	473	3		ENSG00000142599	protein-coding	0.5	arginine-glutamic acid dipeptide repeats	0.99877	C1510586	AUTISM SPECTRUM DISORDER	RERE	112	0	2019	0		0.83		1344		disease of mental health (150)	Mental Disorders	Mental or Behavioral Dysfunction (T048)	536	2005	0.55
0	P48764	1	Abnormality of the nervous system (00707)	disease	1.0	11	6550	3		ENSG00000066230	protein-coding	0.53	solute carrier family 9 member A3	0.025132	C1510586	AUTISM SPECTRUM DISORDER	SLC9A3	17	0	2019	0	Transport of small molecules	0.87	R-HSA-382551	1344	Transporter	disease of mental health (150)	Mental Disorders	Mental or Behavioral Dysfunction (T048)	536	2005	0.55
0	Q8TDJ6	2	Abnormality of the nervous system (00707)	disease	1.0	10	23312	3		ENSG00000104093	protein-coding	0.57	Dmx like 2	1.0	C1510586	AUTISM SPECTRUM DISORDER	DMXL2	29	0	2019	0		0.74		1344		disease of mental health (150)	Mental Disorders	Mental or Behavioral Dysfunction (T048)	536	2005	0.55
0	O14522,A0A075B6H0	1	Abnormality of the nervous system (00707)	disease	1.0	12	11122	3		ENSG00000196090	protein-coding	0.59	protein tyrosine phosphatase receptor type T	1.0	C1510586	AUTISM SPECTRUM DISORDER	PTPRT	52	0	2019	0		0.78		1344	Enzyme	disease of mental health (150)	Mental Disorders	Mental or Behavioral Dysfunction (T048)	536	2005	0.55
0	Q01650	2	Abnormality of the nervous system (00707)	disease	1.0	9	8140	3		ENSG00000103257	protein-coding	0.45	solute carrier family 7 member 5	0.2885	C1510586	AUTISM SPECTRUM DISORDER	SLC7A5	8	0	2016	0	Hemostasis,Metabolism,Transport of small molecules	0.87	R-HSA-109582,R-HSA-1430728,R-HSA-382551	1344	Transporter	disease of mental health (150)	Mental Disorders	Mental or Behavioral Dysfunction (T048)	536	2005	0.55
0	B3KPQ9,Q9UPW6,Q59FT3	1	Abnormality of the nervous system (00707)	disease	1.0	28	23314	3		ENSG00000119042	protein-coding	0.44	SATB homeobox 2	1.0	C1510586	AUTISM SPECTRUM DISORDER	SATB2	152	0	2019	0	Metabolism of proteins,Gene expression (Transcription)	0.91	R-HSA-392499,R-HSA-74160	1344	Transcription factor	disease of mental health (150)	Mental Disorders	Mental or Behavioral Dysfunction (T048)	536	2005	0.55
0	Q71F56	1	Abnormality of the nervous system (00707)	disease	1.0	35	23389	3		ENSG00000123066	protein-coding	0.54	mediator complex subunit 13L	1.0	C1510586	AUTISM SPECTRUM DISORDER	MED13L	218	0	2019	0	Developmental Biology,Metabolism,Disease	0.74	R-HSA-1266738,R-HSA-1430728,R-HSA-1643685	1344		disease of mental health (150)	Mental Disorders	Mental or Behavioral Dysfunction (T048)	536	2005	0.55
0	Q86X89,P46821,A2BDK6,Q6PJD3	2	Abnormality of the nervous system (00707)	disease	1.0	20	4131	3		ENSG00000131711	protein-coding	0.54	microtubule associated protein 1B	1.0	C1510586	AUTISM SPECTRUM DISORDER	MAP1B	35	0	2018	0	Disease	0.87	R-HSA-1643685	1344	Cellular structure	disease of mental health (150)	Mental Disorders	Mental or Behavioral Dysfunction (T048)	536	2005	0.55
0	A0A7P0Z4E9,O60890	0	Abnormality of the nervous system (00707)	disease	1.0	12	4983	2		ENSG00000079482	protein-coding	0.58	oligophrenin 1		C1510586	AUTISM SPECTRUM DISORDER	OPHN1	44	0	2014	0	Signal Transduction	0.65	R-HSA-162582	1344	Enzyme modulator	disease of mental health (150)	Mental Disorders	Mental or Behavioral Dysfunction (T048)	536	2005	0.55
0	L8B8F6,L8B862,L8B567,Q9C0K0,L8B7P7	1	Abnormality of the nervous system (00707)	disease	1.0	10	64919	2		ENSG00000127152	protein-coding	0.52	BCL11 transcription factor B	0.99531	C1510586	AUTISM SPECTRUM DISORDER	BCL11B	52	0	2014	0		0.78		1344	Transcription factor	disease of mental health (150)	Mental Disorders	Mental or Behavioral Dysfunction (T048)	536	2005	0.55
0	P21675	1	Abnormality of the nervous system (00707)	disease	1.0	11	6872	2		ENSG00000147133	protein-coding	0.51	TATA-box binding protein associated factor 1		C1510586	AUTISM SPECTRUM DISORDER	TAF1	64	0	2014	0	Disease,Gene expression (Transcription)	0.87	R-HSA-1643685,R-HSA-74160	1344	Kinase	disease of mental health (150)	Mental Disorders	Mental or Behavioral Dysfunction (T048)	536	2005	0.55
0	Q12824,G5E975,Q9H836	1	Abnormality of the nervous system (00707)	disease	1.0	29	6598	2		ENSG00000099956	protein-coding	0.41	SWI/SNF related, matrix associated, actin dependent regulator of chromatin, subfamily b, member 1	1.0	C1510586	AUTISM SPECTRUM DISORDER	SMARCB1	167	0	2014	0	Developmental Biology,Chromatin organization,Gene expression (Transcription)	0.91	R-HSA-1266738,R-HSA-4839726,R-HSA-74160	1344	Nucleic acid binding	disease of mental health (150)	Mental Disorders	Mental or Behavioral Dysfunction (T048)	536	2005	0.55
0	X5DP00,P63162	22	Abnormality of the nervous system (00707)	disease	1.0	10	6638	2		ENSG00000128739	protein-coding	0.47	small nuclear ribonucleoprotein polypeptide N	0.97541	C1510586	AUTISM SPECTRUM DISORDER	SNRPN	23	0	2014	0	Metabolism of RNA	0.91	R-HSA-8953854	1344		disease of mental health (150)	Mental Disorders	Mental or Behavioral Dysfunction (T048)	536	2005	0.55
0	Q8TAF6,O60488	1	Abnormality of the nervous system (00707)	disease	1.0	16	2182	2		ENSG00000068366	protein-coding	0.51	acyl-CoA synthetase long chain family member 4		C1510586	AUTISM SPECTRUM DISORDER	ACSL4	22	0	2014	0	Metabolism	0.87	R-HSA-1430728	1344	Enzyme	disease of mental health (150)	Mental Disorders	Mental or Behavioral Dysfunction (T048)	536	2005	0.55
0	Q6IMI6	0	Abnormality of the nervous system (00707)	disease	1.0	2	442038	1		ENSG00000196228	protein-coding	0.58	sulfotransferase family 1C member 3	1.2861E-8	C1510586	AUTISM SPECTRUM DISORDER	SULT1C3	3	0	2022	0		0.83		1344		disease of mental health (150)	Mental Disorders	Mental or Behavioral Dysfunction (T048)	536	2022	0.55
0	X5D7N0,B7ZM79,Q9HC56,Q5VT82,A7E2D9	1	Abnormality of the nervous system (00707)	disease	1.0	1	5101	1		ENSG00000184226	protein-coding	0.64	protocadherin 9	0.99993	C1510586	AUTISM SPECTRUM DISORDER	PCDH9	48	0	2008	0		0.7		1344		disease of mental health (150)	Mental Disorders	Mental or Behavioral Dysfunction (T048)	536	2008	0.55
0	P13637,Q53ES0	0	Abnormality of the nervous system (00707)	disease	1.0	39	478	1		ENSG00000105409	protein-coding	0.49	ATPase Na+/K+ transporting subunit alpha 3	1.0	C1510586	AUTISM SPECTRUM DISORDER	ATP1A3	292	0	2022	0	Disease,Transport of small molecules,Muscle contraction	0.87	R-HSA-1643685,R-HSA-382551,R-HSA-397014	1344	Transporter	disease of mental health (150)	Mental Disorders	Mental or Behavioral Dysfunction (T048)	536	2022	0.55
0	R4SBI6,P07099	0	Abnormality of the nervous system (00707)	disease	1.0	45	2052	1		ENSG00000143819	protein-coding	0.47	epoxide hydrolase 1	1.6362E-12	C1510586	AUTISM SPECTRUM DISORDER	EPHX1	2	0	2022	0	Metabolism	0.91	R-HSA-1430728	1344		disease of mental health (150)	Mental Disorders	Mental or Behavioral Dysfunction (T048)	536	2022	0.55
0	P29474,A0S0A6	0	Abnormality of the nervous system (00707)	disease	0.5	125	4846	1		ENSG00000164867	protein-coding	0.36	nitric oxide synthase 3	2.4053E-25	C1510586	AUTISM SPECTRUM DISORDER	NOS3	14	0	2022	0	Hemostasis,Metabolism,Signal Transduction,Immune System,Cellular responses to stimuli	1.0	R-HSA-109582,R-HSA-1430728,R-HSA-162582,R-HSA-168256,R-HSA-8953897	1344		disease of mental health (150)	Mental Disorders	Mental or Behavioral Dysfunction (T048)	536	2022	0.55
0	Q05513	0	Abnormality of the nervous system (00707)	disease	1.0	10	5590	1		ENSG00000067606	protein-coding	0.45	protein kinase C zeta	0.048501	C1510586	AUTISM SPECTRUM DISORDER	PRKCZ	6	0	2022	0	Hemostasis,Signal Transduction	0.91	R-HSA-109582,R-HSA-162582	1344	Kinase	disease of mental health (150)	Mental Disorders	Mental or Behavioral Dysfunction (T048)	536	2022	0.55
0	Q6P0P0,Q96DN6	0	Abnormality of the nervous system (00707)	disease	1.0	1	114785	0		ENSG00000166987	protein-coding	0.82	methyl-CpG binding domain protein 6	0.97487	C1510586	AUTISM SPECTRUM DISORDER	MBD6	0	0		0	Metabolism of proteins	0.35	R-HSA-392499	1344		disease of mental health (150)	Mental Disorders	Mental or Behavioral Dysfunction (T048)	536		0.55
0	P47901	0	Abnormality of the nervous system (00707)	disease	1.0	6	553	0		ENSG00000198049	protein-coding	0.64	arginine vasopressin receptor 1B	3.9727E-8	C1510586	AUTISM SPECTRUM DISORDER	AVPR1B	0	0		0	Signal Transduction,Disease	0.7	R-HSA-162582,R-HSA-1643685	1344	G-protein coupled receptor	disease of mental health (150)	Mental Disorders	Mental or Behavioral Dysfunction (T048)	536		0.55
0	P31213	1	Abnormality of the nervous system (00707)	disease	1.0	14	6716	5		ENSG00000277893	protein-coding	0.53	steroid 5 alpha-reductase 2	7.5037E-10	C1510586	AUTISM SPECTRUM DISORDER	SRD5A2	93	1	2022	1	Metabolism	0.78	R-HSA-1430728	1344	Enzyme	disease of mental health (150)	Mental Disorders	Mental or Behavioral Dysfunction (T048)	536	2005	0.5
0	Q9NVH6	0	Abnormality of the nervous system (00707)	disease	0.8	8	55217	5	Disputed	ENSG00000185973	protein-coding	0.73	trimethyllysine hydroxylase, epsilon		C1510586	AUTISM SPECTRUM DISORDER	TMLHE	10	0	2016	0	Metabolism	0.39	R-HSA-1430728	1344		disease of mental health (150)	Mental Disorders	Mental or Behavioral Dysfunction (T048)	536	2011	0.5
0	A0A140VK29,Q9HCC0	1	Abnormality of the nervous system (00707)	disease	1.0	4	64087	4		ENSG00000131844	protein-coding	0.62	methylcrotonyl-CoA carboxylase subunit 2	1.8141E-10	C1510586	AUTISM SPECTRUM DISORDER	MCCC2	266	0	2019	0	Metabolism,Disease	0.57	R-HSA-1430728,R-HSA-1643685	1344	Enzyme	disease of mental health (150)	Mental Disorders	Mental or Behavioral Dysfunction (T048)	536	2001	0.5
0	P08235,B0ZBF6	1	Abnormality of the nervous system (00707)	disease	0.75	18	4306	3		ENSG00000151623	protein-coding	0.43	nuclear receptor subfamily 3 group C member 2	1.0	C1510586	AUTISM SPECTRUM DISORDER	NR3C2	111	0	2019	0	Metabolism of proteins,Gene expression (Transcription),Cellular responses to stimuli	0.91	R-HSA-392499,R-HSA-74160,R-HSA-8953897	1344	Nuclear receptor	disease of mental health (150)	Mental Disorders	Mental or Behavioral Dysfunction (T048)	536	2005	0.5
0	Q14204	2	Abnormality of the nervous system (00707)	disease	1.0	68	1778	3		ENSG00000197102	protein-coding	0.53	dynein cytoplasmic 1 heavy chain 1	1.0	C1510586	AUTISM SPECTRUM DISORDER	DYNC1H1	879	0	2019	0	Signal Transduction,Cell Cycle,Disease,Immune System,Organelle biogenesis and maintenance,Metabolism of proteins,Vesicle-mediated transport,Cellular responses to stimuli,Autophagy	0.74	R-HSA-162582,R-HSA-1640170,R-HSA-1643685,R-HSA-168256,R-HSA-1852241,R-HSA-392499,R-HSA-5653656,R-HSA-8953897,R-HSA-9612973	1344	Enzyme	disease of mental health (150)	Mental Disorders	Mental or Behavioral Dysfunction (T048)	536	2005	0.5
0	P07996	1	Abnormality of the nervous system (00707)	disease	1.0	28	7057	3		ENSG00000137801	protein-coding	0.39	thrombospondin 1	1.0	C1510586	AUTISM SPECTRUM DISORDER	THBS1	3	0	2019	0	Hemostasis,Extracellular matrix organization,Signal Transduction,Disease,Metabolism of proteins,Gene expression (Transcription)	0.91	R-HSA-109582,R-HSA-1474244,R-HSA-162582,R-HSA-1643685,R-HSA-392499,R-HSA-74160	1344		disease of mental health (150)	Mental Disorders	Mental or Behavioral Dysfunction (T048)	536	2005	0.5
0	Q7Z5N4	1	Abnormality of the nervous system (00707)	disease	1.0	3	221935	3		ENSG00000146555	protein-coding	0.67	sidekick cell adhesion molecule 1	2.9077E-30	C1510586	AUTISM SPECTRUM DISORDER	SDK1	57	0	2019	0	Cell-Cell communication	0.61	R-HSA-1500931	1344		disease of mental health (150)	Mental Disorders	Mental or Behavioral Dysfunction (T048)	536	2005	0.5
0	P62873,B3KVK2,A0A140VJJ8	1	Abnormality of the nervous system (00707)	disease	0.75	41	2782	3		ENSG00000078369	protein-coding	0.55	G protein subunit beta 1	0.99759	C1510586	AUTISM SPECTRUM DISORDER	GNB1	41	0	2019	0	Hemostasis,Neuronal System,Metabolism,Signal Transduction,Disease,Transport of small molecules,Metabolism of proteins,Cellular responses to stimuli,Sensory Perception	0.87	R-HSA-109582,R-HSA-112316,R-HSA-1430728,R-HSA-162582,R-HSA-1643685,R-HSA-382551,R-HSA-392499,R-HSA-8953897,R-HSA-9709957	1344	Enzyme	disease of mental health (150)	Mental Disorders	Mental or Behavioral Dysfunction (T048)	536	2005	0.5
0	P07942,Q8TAS6	1	Abnormality of the nervous system (00707)	disease	1.0	13	3912	3		ENSG00000091136	protein-coding	0.55	laminin subunit beta 1	4.5176E-13	C1510586	AUTISM SPECTRUM DISORDER	LAMB1	32	0	2019	0	Developmental Biology,Extracellular matrix organization,Signal Transduction,Metabolism of proteins	0.91	R-HSA-1266738,R-HSA-1474244,R-HSA-162582,R-HSA-392499	1344	Enzyme modulator	disease of mental health (150)	Mental Disorders	Mental or Behavioral Dysfunction (T048)	536	2005	0.5
0	Q6ZU65	1	Abnormality of the nervous system (00707)	disease	1.0	1	254048	3		ENSG00000157741	protein-coding	0.76	ubinuclein 2	1.0	C1510586	AUTISM SPECTRUM DISORDER	UBN2	1	0	2017	0		0.26		1344		disease of mental health (150)	Mental Disorders	Mental or Behavioral Dysfunction (T048)	536	2005	0.5
0	Q96RK0,A0A7P0T9K5,A0A0A0MQR4	0	Abnormality of the nervous system (00707)	disease	1.0	15	23152	3		ENSG00000079432	protein-coding	0.53	capicua transcriptional repressor	1.0	C1510586	AUTISM SPECTRUM DISORDER	CIC	72	0	2017	0		0.78		1344		disease of mental health (150)	Mental Disorders	Mental or Behavioral Dysfunction (T048)	536	2005	0.5
0	G5E9D4,Q96EB1	1	Abnormality of the nervous system (00707)	disease	1.0	20	26610	3		ENSG00000109911	protein-coding	0.65	elongator acetyltransferase complex subunit 4	5.1248E-11	C1510586	AUTISM SPECTRUM DISORDER	ELP4	111	0	2019	0	Chromatin organization	0.65	R-HSA-4839726	1344		disease of mental health (150)	Mental Disorders	Mental or Behavioral Dysfunction (T048)	536	2005	0.5
0	Q9NPC2	1	Abnormality of the nervous system (00707)	disease	1.0	5	51305	3		ENSG00000169427	protein-coding	0.56	potassium two pore domain channel subfamily K member 9	0.98082	C1510586	AUTISM SPECTRUM DISORDER	KCNK9	17	0	2019	0	Neuronal System,Muscle contraction	0.7	R-HSA-112316,R-HSA-397014	1344	Ion channel	disease of mental health (150)	Mental Disorders	Mental or Behavioral Dysfunction (T048)	536	2005	0.5
0	Q9NR09,A0A8V8TR92,A0A8V8TQB4	1	Abnormality of the nervous system (00707)	disease	1.0	2	57448	3		ENSG00000115760	protein-coding	0.56	baculoviral IAP repeat containing 6	1.0	C1510586	AUTISM SPECTRUM DISORDER	BIRC6	16	0	2019	0	Disease	0.83	R-HSA-1643685	1344		disease of mental health (150)	Mental Disorders	Mental or Behavioral Dysfunction (T048)	536	2005	0.5
0	B2RCW4,Q9HC78	0	Abnormality of the nervous system (00707)	disease	1.0	11	26137	2		ENSG00000181722	protein-coding	0.51	zinc finger and BTB domain containing 20	1.0	C1510586	AUTISM SPECTRUM DISORDER	ZBTB20	87	0	2014	0		0.91		1344		disease of mental health (150)	Mental Disorders	Mental or Behavioral Dysfunction (T048)	536	2005	0.5
0	Q9Y4W2	0	Abnormality of the nervous system (00707)	disease	1.0	7	81887	2		ENSG00000001497	protein-coding	0.64	LAS1 like ribosome biogenesis factor		C1510586	AUTISM SPECTRUM DISORDER	LAS1L	36	0	2014	0	Metabolism of RNA	0.78	R-HSA-8953854	1344		disease of mental health (150)	Mental Disorders	Mental or Behavioral Dysfunction (T048)	536	2005	0.5
0	Q86UR5,B7Z9Z3,B7Z7W2,Q3ZCW0	0	Abnormality of the nervous system (00707)	disease	1.0	14	22999	2		ENSG00000079841	protein-coding	0.61	regulating synaptic membrane exocytosis 1	0.94306	C1510586	AUTISM SPECTRUM DISORDER	RIMS1	99	0	2014	0	Neuronal System	0.74	R-HSA-112316	1344	Enzyme modulator	disease of mental health (150)	Mental Disorders	Mental or Behavioral Dysfunction (T048)	536	2005	0.5
0	P68400	1	Abnormality of the nervous system (00707)	disease	1.0	12	1457	2		ENSG00000101266	protein-coding	0.5	casein kinase 2 alpha 1	1.0	C1510586	AUTISM SPECTRUM DISORDER	CSNK2A1	39	0	2014	0	Developmental Biology,Metabolism,Signal Transduction,Cell Cycle,Disease,Metabolism of proteins,Gene expression (Transcription),Cellular responses to stimuli,Autophagy	0.87	R-HSA-1266738,R-HSA-1430728,R-HSA-162582,R-HSA-1640170,R-HSA-1643685,R-HSA-392499,R-HSA-74160,R-HSA-8953897,R-HSA-9612973	1344	Kinase	disease of mental health (150)	Mental Disorders	Mental or Behavioral Dysfunction (T048)	536	2005	0.5
0	A0A1U9X7J2,P67870,N0E4C7	0	Abnormality of the nervous system (00707)	disease	1.0	20	1460	2		ENSG00000204435	protein-coding	0.49	casein kinase 2 beta	0.99996	C1510586	AUTISM SPECTRUM DISORDER	CSNK2B	41	0	2014	0	Developmental Biology,Metabolism,Signal Transduction,Cell Cycle,Disease,Immune System,Metabolism of proteins,Gene expression (Transcription),Cellular responses to stimuli,Autophagy	0.87	R-HSA-1266738,R-HSA-1430728,R-HSA-162582,R-HSA-1640170,R-HSA-1643685,R-HSA-168256,R-HSA-392499,R-HSA-74160,R-HSA-8953897,R-HSA-9612973	1344	Kinase	disease of mental health (150)	Mental Disorders	Mental or Behavioral Dysfunction (T048)	536	2005	0.5
0	Q8N2D6,Q9Y6N6	0	Abnormality of the nervous system (00707)	disease	1.0	9	10319	2		ENSG00000050555	protein-coding	0.66	laminin subunit gamma 3	8.102E-33	C1510586	AUTISM SPECTRUM DISORDER	LAMC3	51	0	2017	0	Extracellular matrix organization,Signal Transduction	0.48	R-HSA-1474244,R-HSA-162582	1344	Enzyme modulator	disease of mental health (150)	Mental Disorders	Mental or Behavioral Dysfunction (T048)	536	2011	0.5
0	Q53ET9,Q6IBL8,O95376	0	Abnormality of the nervous system (00707)	disease	1.0	2	10425	2		ENSG00000177479	protein-coding	0.71	ariadne RBR E3 ubiquitin protein ligase 2	1.0	C1510586	AUTISM SPECTRUM DISORDER	ARIH2	9	0	2014	0	Immune System	0.57	R-HSA-168256	1344	Enzyme	disease of mental health (150)	Mental Disorders	Mental or Behavioral Dysfunction (T048)	536	2005	0.5
0	Q9H7Y0,Q8WZ11	0	Abnormality of the nervous system (00707)	disease	1.0	2	79742	2		ENSG00000147113	protein-coding	0.79	divergent protein kinase domain 2B		C1510586	AUTISM SPECTRUM DISORDER	DIPK2B	0	0	2011	0		0.35		1344		disease of mental health (150)	Mental Disorders	Mental or Behavioral Dysfunction (T048)	536	2011	0.5
0	F5GZS7,O14511	0	Abnormality of the nervous system (00707)	disease	1.0	1	9542	2		ENSG00000158458	protein-coding	0.73	neuregulin 2	0.13841	C1510586	AUTISM SPECTRUM DISORDER	NRG2	5	0	2014	0	Signal Transduction,Disease	0.35	R-HSA-162582,R-HSA-1643685	1344	Signaling	disease of mental health (150)	Mental Disorders	Mental or Behavioral Dysfunction (T048)	536	2005	0.5
0	O60907	0	Abnormality of the nervous system (00707)	disease	1.0	2	6907	1		ENSG00000101849	protein-coding	0.66	transducin beta like 1 X-linked		C1510586	AUTISM SPECTRUM DISORDER	TBL1X	9	0	2011	0	Developmental Biology,Metabolism,Signal Transduction,Disease,Organelle biogenesis and maintenance,Circadian Clock,Chromatin organization,Gene expression (Transcription),Cellular responses to stimuli	0.87	R-HSA-1266738,R-HSA-1430728,R-HSA-162582,R-HSA-1643685,R-HSA-1852241,R-HSA-400253,R-HSA-4839726,R-HSA-74160,R-HSA-8953897	1344		disease of mental health (150)	Mental Disorders	Mental or Behavioral Dysfunction (T048)	536	2011	0.5
0	A0A0S2Z634,O95045	0	Abnormality of the nervous system (00707)	disease	1.0	1	151531	1		ENSG00000007001	protein-coding	0.83	uridine phosphorylase 2	2.1318E-5	C1510586	AUTISM SPECTRUM DISORDER	UPP2	1	0	2012	0	Metabolism	0.17	R-HSA-1430728	1344	Enzyme	disease of mental health (150)	Mental Disorders	Mental or Behavioral Dysfunction (T048)	536	2012	0.5
0	Q02318	0	Abnormality of the nervous system (00707)	disease	0.5	8	1593	1		ENSG00000135929	protein-coding	0.49	cytochrome P450 family 27 subfamily A member 1	1.8592E-15	C1510586	AUTISM SPECTRUM DISORDER	CYP27A1	345	0	2022	0	Metabolism,Disease	0.78	R-HSA-1430728,R-HSA-1643685	1344	Enzyme	disease of mental health (150)	Mental Disorders	Mental or Behavioral Dysfunction (T048)	536	2022	0.5
0	O15528	0	Abnormality of the nervous system (00707)	disease	1.0	12	1594	1		ENSG00000111012	protein-coding	0.43	cytochrome P450 family 27 subfamily B member 1	9.067E-14	C1510586	AUTISM SPECTRUM DISORDER	CYP27B1	71	0	2022	0	Metabolism,Disease	0.91	R-HSA-1430728,R-HSA-1643685	1344	Enzyme	disease of mental health (150)	Mental Disorders	Mental or Behavioral Dysfunction (T048)	536	2022	0.5
0	P56177,X5D2F9	0	Abnormality of the nervous system (00707)	disease	0.0	7	1745	1		ENSG00000144355	protein-coding	0.6	distal-less homeobox 1	0.93831	C1510586	AUTISM SPECTRUM DISORDER	DLX1	0	0	2011	0		0.7		1344	Transcription factor	disease of mental health (150)	Mental Disorders	Mental or Behavioral Dysfunction (T048)	536	2011	0.5
0	P46531	0	Abnormality of the nervous system (00707)	disease	1.0	61	4851	1		ENSG00000148400	protein-coding	0.35	notch receptor 1	1.0	C1510586	AUTISM SPECTRUM DISORDER	NOTCH1	846	0	2022	0	Developmental Biology,Signal Transduction,Disease,Gene expression (Transcription),Cellular responses to stimuli	0.96	R-HSA-1266738,R-HSA-162582,R-HSA-1643685,R-HSA-74160,R-HSA-8953897	1344		disease of mental health (150)	Mental Disorders	Mental or Behavioral Dysfunction (T048)	536	2022	0.5
0	Q9H3W5,A4D0T1,Q9NUU4	0	Abnormality of the nervous system (00707)	disease	1.0	1	54674	1		ENSG00000173114	protein-coding	0.73	leucine rich repeat neuronal 3	0.81619	C1510586	AUTISM SPECTRUM DISORDER	LRRN3	1	0	2010	0		0.48		1344	Receptor	disease of mental health (150)	Mental Disorders	Mental or Behavioral Dysfunction (T048)	536	2010	0.5
0	Q9P2M7	0	Abnormality of the nervous system (00707)	disease	0.5	1	57530	1		ENSG00000143375	protein-coding	0.66	cingulin	3.0035E-29	C1510586	AUTISM SPECTRUM DISORDER	CGN	0	0	2022	0	Signal Transduction	0.65	R-HSA-162582	1344		disease of mental health (150)	Mental Disorders	Mental or Behavioral Dysfunction (T048)	536	2022	0.5
0	Q8NFU7	0	Abnormality of the nervous system (00707)	disease	0.5	4	80312	1		ENSG00000138336	protein-coding	0.49	tet methylcytosine dioxygenase 1	1.0	C1510586	AUTISM SPECTRUM DISORDER	TET1	19	0	2014	0	Gene expression (Transcription)	0.91	R-HSA-74160	1344		disease of mental health (150)	Mental Disorders	Mental or Behavioral Dysfunction (T048)	536	2014	0.5
0	O60507	0	Abnormality of the nervous system (00707)	disease	1.0	2	8460	1		ENSG00000169902	protein-coding	0.58	tyrosylprotein sulfotransferase 1	4.1429E-4	C1510586	AUTISM SPECTRUM DISORDER	TPST1	3	0	2022	0	Metabolism,Disease,Metabolism of proteins	0.87	R-HSA-1430728,R-HSA-1643685,R-HSA-392499	1344	Enzyme	disease of mental health (150)	Mental Disorders	Mental or Behavioral Dysfunction (T048)	536	2022	0.5
0	A0A0A0MSU4,O94911	0	Abnormality of the nervous system (00707)	disease	1.0	4	10351	1		ENSG00000141338	protein-coding	0.49	ATP binding cassette subfamily A member 8	8.1852E-44	C1510586	AUTISM SPECTRUM DISORDER	ABCA8	9	0	2022	0	Transport of small molecules	0.83	R-HSA-382551	1344	Transporter	disease of mental health (150)	Mental Disorders	Mental or Behavioral Dysfunction (T048)	536	2022	0.5
0	A0A087WYT3,B3KUY2,Q15185	0	Abnormality of the nervous system (00707)	disease	0.5	2	10728	1		ENSG00000110958	protein-coding	0.59	prostaglandin E synthase 3	0.50854	C1510586	AUTISM SPECTRUM DISORDER	PTGES3	0	0	2022	0	Metabolism,Signal Transduction,Disease,Cellular responses to stimuli	0.83	R-HSA-1430728,R-HSA-162582,R-HSA-1643685,R-HSA-8953897	1344	Chaperone	disease of mental health (150)	Mental Disorders	Mental or Behavioral Dysfunction (T048)	536	2022	0.5
0	Q9BZC7	0	Abnormality of the nervous system (00707)	disease	1.0	3	20	1		ENSG00000107331	protein-coding	0.47	ATP binding cassette subfamily A member 2	0.99999	C1510586	AUTISM SPECTRUM DISORDER	ABCA2	13	0	2022	0	Transport of small molecules	0.91	R-HSA-382551	1344	Transporter	disease of mental health (150)	Mental Disorders	Mental or Behavioral Dysfunction (T048)	536	2022	0.5
0	O75445	0	Abnormality of the nervous system (00707)	disease	1.0	60	7399	1		ENSG00000042781	protein-coding	0.53	usherin	2.1038E-115	C1510586	AUTISM SPECTRUM DISORDER	USH2A	1857	0	2019	0		0.83		1344	Enzyme modulator	disease of mental health (150)	Mental Disorders	Mental or Behavioral Dysfunction (T048)	536	2019	0.5
0	B3KXA2,P18206,V9HWK2	0	Abnormality of the nervous system (00707)	disease	1.0	22	7414	1		ENSG00000035403	protein-coding	0.51	vinculin	0.9985	C1510586	AUTISM SPECTRUM DISORDER	VCL	454	0	2022	0	Hemostasis,Signal Transduction,Disease,Immune System,Muscle contraction,Cellular responses to stimuli	0.83	R-HSA-109582,R-HSA-162582,R-HSA-1643685,R-HSA-168256,R-HSA-397014,R-HSA-8953897	1344		disease of mental health (150)	Mental Disorders	Mental or Behavioral Dysfunction (T048)	536	2022	0.5
0	X5DQN2,X5D299,P51649	0	Abnormality of the nervous system (00707)	disease	1.0	13	7915	1		ENSG00000112294	protein-coding	0.56	aldehyde dehydrogenase 5 family member A1	2.1004E-7	C1510586	AUTISM SPECTRUM DISORDER	ALDH5A1	305	0	2022	0	Neuronal System	0.78	R-HSA-112316	1344	Enzyme	disease of mental health (150)	Mental Disorders	Mental or Behavioral Dysfunction (T048)	536	2022	0.5
0	Q20BG9,Q8WZ74	0	Abnormality of the nervous system (00707)	disease	1.0	3	83992	1		ENSG00000077063	protein-coding	0.68	cortactin binding protein 2	2.954E-16	C1510586	AUTISM SPECTRUM DISORDER	CTTNBP2	12	0	2017	0		0.74		1344		disease of mental health (150)	Mental Disorders	Mental or Behavioral Dysfunction (T048)	536	2017	0.5
0	Q6VVX0	0	Abnormality of the nervous system (00707)	disease	1.0	17	120227	1		ENSG00000186104	protein-coding	0.54	cytochrome P450 family 2 subfamily R member 1	2.4652E-12	C1510586	AUTISM SPECTRUM DISORDER	CYP2R1	22	0	2022	0	Metabolism,Disease	0.87	R-HSA-1430728,R-HSA-1643685	1344		disease of mental health (150)	Mental Disorders	Mental or Behavioral Dysfunction (T048)	536	2022	0.5
0		0	Abnormality of the nervous system (00707)	disease	1.0	4	619554	1		ENSG00000274705	ncRNA	0.57	microRNA 486-1		C1510586	AUTISM SPECTRUM DISORDER	MIR486-1	13	0	2011	0		0.87		1344		disease of mental health (150)	Mental Disorders	Mental or Behavioral Dysfunction (T048)	536	2011	0.5
0	P48436	0	Abnormality of the nervous system (00707)	disease	1.0	32	6662	1		ENSG00000125398	protein-coding	0.4	SRY-box transcription factor 9	1.0	C1510586	AUTISM SPECTRUM DISORDER	SOX9	101	0	2011	0	Developmental Biology,Signal Transduction,Gene expression (Transcription)	0.91	R-HSA-1266738,R-HSA-162582,R-HSA-74160	1344		disease of mental health (150)	Mental Disorders	Mental or Behavioral Dysfunction (T048)	536	2011	0.5
0	B7Z2S5,Q16881	0	Abnormality of the nervous system (00707)	disease	1.0	12	7296	1		ENSG00000198431	protein-coding	0.53	thioredoxin reductase 1	9.4713E-12	C1510586	AUTISM SPECTRUM DISORDER	TXNRD1	4	0	2022	0	Metabolism,Disease,Gene expression (Transcription),Cellular responses to stimuli	0.87	R-HSA-1430728,R-HSA-1643685,R-HSA-74160,R-HSA-8953897	1344	Enzyme	disease of mental health (150)	Mental Disorders	Mental or Behavioral Dysfunction (T048)	536	2022	0.5
0	Q9UNQ0	0	Abnormality of the nervous system (00707)	disease	1.0	28	9429	1		ENSG00000118777	protein-coding	0.38	ATP binding cassette subfamily G member 2 (JR blood group)	4.7824E-29	C1510586	AUTISM SPECTRUM DISORDER	ABCG2	22	0	2022	0	Developmental Biology,Metabolism,Transport of small molecules,Cellular responses to stimuli,Drug ADME	0.91	R-HSA-1266738,R-HSA-1430728,R-HSA-382551,R-HSA-8953897,R-HSA-9748784	1344	Transporter	disease of mental health (150)	Mental Disorders	Mental or Behavioral Dysfunction (T048)	536	2022	0.5
1	P15559,B4DLR8	0	Abnormality of the nervous system (00707)	disease	1.0	44	1728	1		ENSG00000181019	protein-coding	0.44	NAD(P)H quinone dehydrogenase 1	2.3078E-8	C1510586	AUTISM SPECTRUM DISORDER	NQO1	2	0	2022	0	Metabolism,Cellular responses to stimuli	0.91	R-HSA-1430728,R-HSA-8953897	1344		disease of mental health (150)	Mental Disorders	Mental or Behavioral Dysfunction (T048)	536	2022	0.5
0	Q9Y5J3,B4DEI9	0	Abnormality of the nervous system (00707)	disease	1.0	14	23462	1		ENSG00000164683	protein-coding	0.5	hes related family bHLH transcription factor with YRPW motif 1	0.69166	C1510586	AUTISM SPECTRUM DISORDER	HEY1	0	0	2011	0	Developmental Biology,Signal Transduction,Disease,Gene expression (Transcription)	0.87	R-HSA-1266738,R-HSA-162582,R-HSA-1643685,R-HSA-74160	1344	Transcription factor	disease of mental health (150)	Mental Disorders	Mental or Behavioral Dysfunction (T048)	536	2011	0.5
0	Q86VH5	0	Abnormality of the nervous system (00707)	disease	1.0	2	347731	1		ENSG00000198739	protein-coding	0.82	leucine rich repeat transmembrane neuronal 3	0.0011057	C1510586	AUTISM SPECTRUM DISORDER	LRRTM3	6	0	2010	0	Neuronal System	0.26	R-HSA-112316	1344	Receptor	disease of mental health (150)	Mental Disorders	Mental or Behavioral Dysfunction (T048)	536	2010	0.5
0	P14550,V9HWI0	0	Abnormality of the nervous system (00707)	disease	1.0	9	10327	1		ENSG00000117448	protein-coding	0.5	aldo-keto reductase family 1 member A1	6.5462E-6	C1510586	AUTISM SPECTRUM DISORDER	AKR1A1	4	0	2022	0	Metabolism	0.91	R-HSA-1430728	1344	Enzyme	disease of mental health (150)	Mental Disorders	Mental or Behavioral Dysfunction (T048)	536	2022	0.5
0	Q8N3J6,G3XHN4	5	Abnormality of the nervous system (00707)	disease	1.0	6	253559	0		ENSG00000175161	protein-coding	0.56	cell adhesion molecule 2	0.96757	C1510586	AUTISM SPECTRUM DISORDER	CADM2	143	0		0	Cell-Cell communication	0.87	R-HSA-1500931	1344		disease of mental health (150)	Mental Disorders	Mental or Behavioral Dysfunction (T048)	536		0.5
0	A5PLL3,A5PKX7,Q92794	1	Abnormality of the nervous system (00707)	disease	1.0	15	7994	5		ENSG00000083168	protein-coding	0.5	lysine acetyltransferase 6A	1.0	C1510586	AUTISM SPECTRUM DISORDER	KAT6A	78	0	2022	0	Chromatin organization,Gene expression (Transcription)	0.87	R-HSA-4839726,R-HSA-74160	1344	Enzyme	disease of mental health (150)	Mental Disorders	Mental or Behavioral Dysfunction (T048)	536	2005	0.45
0	Q14CZ8	1	Abnormality of the nervous system (00707)	disease	1.0	7	220296	3		ENSG00000165478	protein-coding	0.57	hepatic and glial cell adhesion molecule	0.0021241	C1510586	AUTISM SPECTRUM DISORDER	HEPACAM	82	0	2019	0		0.74		1344		disease of mental health (150)	Mental Disorders	Mental or Behavioral Dysfunction (T048)	536	2005	0.45
0	Q8IUD6	1	Abnormality of the nervous system (00707)	disease	1.0	4	84282	3		ENSG00000181481	protein-coding	0.63	ring finger protein 135	2.3062E-18	C1510586	AUTISM SPECTRUM DISORDER	RNF135	7	0	2019	0	Disease,Immune System,Metabolism of proteins	0.7	R-HSA-1643685,R-HSA-168256,R-HSA-392499	1344		disease of mental health (150)	Mental Disorders	Mental or Behavioral Dysfunction (T048)	536	2005	0.45
0	Q9UPQ9	1	Abnormality of the nervous system (00707)	disease	1.0	13	23112	3		ENSG00000100354	protein-coding	0.61	trinucleotide repeat containing adaptor 6B	1.0	C1510586	AUTISM SPECTRUM DISORDER	TNRC6B	67	0	2019	0	Developmental Biology,Cell-Cell communication,Signal Transduction,Gene expression (Transcription),Cellular responses to stimuli	0.7	R-HSA-1266738,R-HSA-1500931,R-HSA-162582,R-HSA-74160,R-HSA-8953897	1344		disease of mental health (150)	Mental Disorders	Mental or Behavioral Dysfunction (T048)	536	2005	0.45
0	P42261,Q59GL5	1	Abnormality of the nervous system (00707)	disease	1.0	22	2890	3		ENSG00000155511	protein-coding	0.53	glutamate ionotropic receptor AMPA type subunit 1	0.99956	C1510586	AUTISM SPECTRUM DISORDER	GRIA1	31	0	2019	0	Neuronal System,Metabolism of proteins,Vesicle-mediated transport	0.91	R-HSA-112316,R-HSA-392499,R-HSA-5653656	1344	Ion channel	disease of mental health (150)	Mental Disorders	Mental or Behavioral Dysfunction (T048)	536	2005	0.45
0	Q9HCD6	6	Abnormality of the nervous system (00707)	disease	1.0	9	26115	3		ENSG00000170921	protein-coding	0.65	tetratricopeptide repeat, ankyrin repeat and coiled-coil containing 2		C1510586	AUTISM SPECTRUM DISORDER	TANC2	54	0	2019	0		0.57		1344		disease of mental health (150)	Mental Disorders	Mental or Behavioral Dysfunction (T048)	536	2005	0.45
0	Q8WXI9	1	Abnormality of the nervous system (00707)	disease	1.0	4	57459	2		ENSG00000143614	protein-coding	0.63	GATA zinc finger domain containing 2B	1.0	C1510586	AUTISM SPECTRUM DISORDER	GATAD2B	63	0	2014	0	Developmental Biology,Signal Transduction,Disease,Chromatin organization,Gene expression (Transcription)	0.61	R-HSA-1266738,R-HSA-162582,R-HSA-1643685,R-HSA-4839726,R-HSA-74160	1344	Nucleic acid binding	disease of mental health (150)	Mental Disorders	Mental or Behavioral Dysfunction (T048)	536	2005	0.45
0	Q14573,Q59ES2,A6H8K3	0	Abnormality of the nervous system (00707)	disease	1.0	6	3710	2		ENSG00000096433	protein-coding	0.53	inositol 1,4,5-trisphosphate receptor type 3	1.208E-29	C1510586	AUTISM SPECTRUM DISORDER	ITPR3	28	0	2024	0	Hemostasis,Metabolism,Signal Transduction,Disease,Immune System,Muscle contraction,Sensory Perception	0.91	R-HSA-109582,R-HSA-1430728,R-HSA-162582,R-HSA-1643685,R-HSA-168256,R-HSA-397014,R-HSA-9709957	1344	Ion channel	disease of mental health (150)	Mental Disorders	Mental or Behavioral Dysfunction (T048)	536	2023	0.45
0	O15047	0	Abnormality of the nervous system (00707)	disease	1.0	10	9739	2		ENSG00000099381	protein-coding	0.56	SET domain containing 1A, histone lysine methyltransferase	1.0	C1510586	AUTISM SPECTRUM DISORDER	SETD1A	51	0	2014	0	Chromatin organization,Gene expression (Transcription)	0.87	R-HSA-4839726,R-HSA-74160	1344		disease of mental health (150)	Mental Disorders	Mental or Behavioral Dysfunction (T048)	536	2005	0.45
0	B4E0L8,Q59HG3,B7ZKN6,A0A087X0R0,F8W8R6,Q86TD1,E1U0S6,A0A804HJA2,B7ZKN5,F5H6S1,F5H5V6,O15550,B7ZKN1	0	Abnormality of the nervous system (00707)	disease	1.0	31	7403	2		ENSG00000147050	protein-coding	0.44	lysine demethylase 6A		C1510586	AUTISM SPECTRUM DISORDER	KDM6A	154	0	2014	0	Developmental Biology,Chromatin organization,Gene expression (Transcription)	0.87	R-HSA-1266738,R-HSA-4839726,R-HSA-74160	1344	Epigenetic regulator	disease of mental health (150)	Mental Disorders	Mental or Behavioral Dysfunction (T048)	536	2005	0.45
0	Q96T58	0	Abnormality of the nervous system (00707)	disease	1.0	11	23013	2		ENSG00000065526	protein-coding	0.51	spen family transcriptional repressor	1.0	C1510586	AUTISM SPECTRUM DISORDER	SPEN	25	0	2014	0	Signal Transduction	0.83	R-HSA-162582	1344		disease of mental health (150)	Mental Disorders	Mental or Behavioral Dysfunction (T048)	536	2005	0.45
0	B7Z1Z6,Q13554,A4D2J9	0	Abnormality of the nervous system (00707)	disease	1.0	21	816	2		ENSG00000058404	protein-coding	0.52	calcium/calmodulin dependent protein kinase II beta	0.9993	C1510586	AUTISM SPECTRUM DISORDER	CAMK2B	31	0	2014	0	Neuronal System,Signal Transduction,Disease,Immune System,Transport of small molecules,Muscle contraction,Gene expression (Transcription),Cellular responses to stimuli	0.91	R-HSA-112316,R-HSA-162582,R-HSA-1643685,R-HSA-168256,R-HSA-382551,R-HSA-397014,R-HSA-74160,R-HSA-8953897	1344	Kinase	disease of mental health (150)	Mental Disorders	Mental or Behavioral Dysfunction (T048)	536	2005	0.45
0	A1L3Z9,Q2TAL8	0	Abnormality of the nervous system (00707)	disease	1.0	5	54870	2		ENSG00000198218	protein-coding	0.66	glutamine rich 1	1.0	C1510586	AUTISM SPECTRUM DISORDER	QRICH1	56	0	2014	0		0.57		1344	Enzyme modulator	disease of mental health (150)	Mental Disorders	Mental or Behavioral Dysfunction (T048)	536	2005	0.45
0	Q6ZRS2	0	Abnormality of the nervous system (00707)	disease	1.0	12	10847	2		ENSG00000080603	protein-coding	0.53	Snf2 related CREBBP activator protein	1.0	C1510586	AUTISM SPECTRUM DISORDER	SRCAP	117	0	2014	0		0.83		1344		disease of mental health (150)	Mental Disorders	Mental or Behavioral Dysfunction (T048)	536	2005	0.45
0	Q7LBC6	2	Abnormality of the nervous system (00707)	disease	1.0	9	51780	2		ENSG00000120733	protein-coding	0.59	lysine demethylase 3B	1.0	C1510586	AUTISM SPECTRUM DISORDER	KDM3B	24	0	2014	0	Chromatin organization	0.78	R-HSA-4839726	1344	Epigenetic regulator	disease of mental health (150)	Mental Disorders	Mental or Behavioral Dysfunction (T048)	536	2005	0.45
0	Q9Y5S2,Q86XZ8	1	Abnormality of the nervous system (00707)	disease	1.0	9	9578	2		ENSG00000198752	protein-coding	0.56	CDC42 binding protein kinase beta	1.0	C1510586	AUTISM SPECTRUM DISORDER	CDC42BPB	15	0	2014	0	Signal Transduction	0.87	R-HSA-162582	1344	Kinase	disease of mental health (150)	Mental Disorders	Mental or Behavioral Dysfunction (T048)	536	2005	0.45
0	Q9UMN6	0	Abnormality of the nervous system (00707)	disease	1.0	20	9757	2		ENSG00000272333	protein-coding	0.48	lysine methyltransferase 2B	1.0	C1510586	AUTISM SPECTRUM DISORDER	KMT2B	75	0	2014	0	Chromatin organization,Gene expression (Transcription)	0.87	R-HSA-4839726,R-HSA-74160	1344		disease of mental health (150)	Mental Disorders	Mental or Behavioral Dysfunction (T048)	536	2005	0.45
0	Q6IRT1,P11766	0	Abnormality of the nervous system (00707)	disease	1.0	4	128	1		ENSG00000197894	protein-coding	0.5	alcohol dehydrogenase 5 (class III), chi polypeptide	9.1163E-9	C1510586	AUTISM SPECTRUM DISORDER	ADH5	3	0	2022	0	Metabolism	0.91	R-HSA-1430728	1344	Enzyme	disease of mental health (150)	Mental Disorders	Mental or Behavioral Dysfunction (T048)	536	2022	0.45
0	F8W7W8,B4DV50,Q30201	1	Abnormality of the nervous system (00707)	disease	1.0	74	3077	1		ENSG00000010704	protein-coding	0.42	homeostatic iron regulator	9.9398E-10	C1510586	AUTISM SPECTRUM DISORDER	HFE	94	0	2010	0	Transport of small molecules	0.91	R-HSA-382551	1344		disease of mental health (150)	Mental Disorders	Mental or Behavioral Dysfunction (T048)	536	2010	0.45
0	P30038,A0A024RAC7	0	Abnormality of the nervous system (00707)	disease	1.0	6	8659	1		ENSG00000159423	protein-coding	0.62	aldehyde dehydrogenase 4 family member A1	2.0046E-11	C1510586	AUTISM SPECTRUM DISORDER	ALDH4A1	131	0	2022	0	Metabolism	0.74	R-HSA-1430728	1344		disease of mental health (150)	Mental Disorders	Mental or Behavioral Dysfunction (T048)	536	2022	0.45
0	O43151	0	Abnormality of the nervous system (00707)	disease	1.0	11	200424	1		ENSG00000187605	protein-coding	0.53	tet methylcytosine dioxygenase 3	1.0	C1510586	AUTISM SPECTRUM DISORDER	TET3	53	0	2014	0	Developmental Biology,Gene expression (Transcription)	0.91	R-HSA-1266738,R-HSA-74160	1344		disease of mental health (150)	Mental Disorders	Mental or Behavioral Dysfunction (T048)	536	2014	0.45
0	T2CYZ2,P35711,F5H0I3	2	Abnormality of the nervous system (00707)	disease	1.0	17	6660	1		ENSG00000134532	protein-coding	0.53	SRY-box transcription factor 5	1.0	C1510586	AUTISM SPECTRUM DISORDER	SOX5	123	0	2010	0		0.74		1344		disease of mental health (150)	Mental Disorders	Mental or Behavioral Dysfunction (T048)	536	2010	0.45
0	A0A140VKE0,Q9Y6A1	0	Abnormality of the nervous system (00707)	disease	1.0	37	10585	1		ENSG00000130714	protein-coding	0.51	protein O-mannosyltransferase 1	6.8692E-26	C1510586	AUTISM SPECTRUM DISORDER	POMT1	339	0	2022	0	Disease,Metabolism of proteins	0.83	R-HSA-1643685,R-HSA-392499	1344		disease of mental health (150)	Mental Disorders	Mental or Behavioral Dysfunction (T048)	536	2022	0.45
0	Q5T8R2,P46439	0	Abnormality of the nervous system (00707)	disease	1.0	5	2949	1		ENSG00000134201	protein-coding	0.66	glutathione S-transferase mu 5	4.055E-6	C1510586	AUTISM SPECTRUM DISORDER	GSTM5	2	0	2022	0	Metabolism	0.44	R-HSA-1430728	1344		disease of mental health (150)	Mental Disorders	Mental or Behavioral Dysfunction (T048)	536	2022	0.45
0	A0A1U9X983,Q99466	2	Abnormality of the nervous system (00707)	disease	1.0	18	4855	1		ENSG00000204301	protein-coding	0.5	notch receptor 4	1.537E-34	C1510586	AUTISM SPECTRUM DISORDER	NOTCH4	32	0	2022	0	Signal Transduction,Disease,Gene expression (Transcription)	0.91	R-HSA-162582,R-HSA-1643685,R-HSA-74160	1344		disease of mental health (150)	Mental Disorders	Mental or Behavioral Dysfunction (T048)	536	2022	0.45
0	Q96ES7	1	Abnormality of the nervous system (00707)	disease	1.0	3	112869	1		ENSG00000176476	protein-coding	0.74	SAGA complex associated factor 29	0.67048	C1510586	AUTISM SPECTRUM DISORDER	SGF29	8	0	2022	0	Chromatin organization,Gene expression (Transcription)	0.52	R-HSA-4839726,R-HSA-74160	1344		disease of mental health (150)	Mental Disorders	Mental or Behavioral Dysfunction (T048)	536	2022	0.45
0	P57087	0	Abnormality of the nervous system (00707)	disease	1.0	4	58494	1		ENSG00000154721	protein-coding	0.6	junctional adhesion molecule 2	0.093504	C1510586	AUTISM SPECTRUM DISORDER	JAM2	7	0	2022	0	Hemostasis,Extracellular matrix organization	0.74	R-HSA-109582,R-HSA-1474244	1344		disease of mental health (150)	Mental Disorders	Mental or Behavioral Dysfunction (T048)	536	2022	0.45
0	P13612	0	Abnormality of the nervous system (00707)	disease	1.0	15	3676	0		ENSG00000115232	protein-coding	0.5	integrin subunit alpha 4	0.19273	C1510586	AUTISM SPECTRUM DISORDER	ITGA4	69	0		0	Hemostasis,Extracellular matrix organization,Disease,Immune System,Gene expression (Transcription)	0.83	R-HSA-109582,R-HSA-1474244,R-HSA-1643685,R-HSA-168256,R-HSA-74160	1344		disease of mental health (150)	Mental Disorders	Mental or Behavioral Dysfunction (T048)	536		0.45
0	Q07837,A0A0S2Z4E1,B8ZZK1	1	Abnormality of the nervous system (00707)	disease	1.0	11	6519	6		ENSG00000138079	protein-coding	0.58	solute carrier family 3 member 1	1.6316E-33	C1510586	AUTISM SPECTRUM DISORDER	SLC3A1	219	0	2021	0	Disease,Transport of small molecules	0.78	R-HSA-1643685,R-HSA-382551	1344	Transporter	disease of mental health (150)	Mental Disorders	Mental or Behavioral Dysfunction (T048)	536	2004	0.4
0	Q86YA3	2	Abnormality of the nervous system (00707)	disease	1.0	8	55345	4		ENSG00000138658	protein-coding	0.8	zinc finger GRF-type containing 1	3.4662E-48	C1510586	AUTISM SPECTRUM DISORDER	ZGRF1	4	0	2016	0		0.35		1344	Enzyme	disease of mental health (150)	Mental Disorders	Mental or Behavioral Dysfunction (T048)	536	2005	0.4
0	P29371	1	Abnormality of the nervous system (00707)	disease	1.0	24	6870	4		ENSG00000169836	protein-coding	0.5	tachykinin receptor 3	2.8116E-12	C1510586	AUTISM SPECTRUM DISORDER	TACR3	49	0	2020	0	Signal Transduction	0.91	R-HSA-162582	1344	G-protein coupled receptor	disease of mental health (150)	Mental Disorders	Mental or Behavioral Dysfunction (T048)	536	2003	0.4
0	P04156,Q53YK7,F7VJQ1	1	Abnormality of the nervous system (00707)	disease	1.0	29	5621	4		ENSG00000171867	protein-coding	0.4	prion protein (Kanno blood group)	3.2079E-4	C1510586	AUTISM SPECTRUM DISORDER	PRNP	74	0	2014	0	Developmental Biology,Protein localization	0.96	R-HSA-1266738,R-HSA-9609507	1344		disease of mental health (150)	Mental Disorders	Mental or Behavioral Dysfunction (T048)	536	1991	0.4
0	A0A024R0L6,Q15102	1	Abnormality of the nervous system (00707)	disease	1.0	1	5050	3		ENSG00000079462	protein-coding	0.74	platelet activating factor acetylhydrolase 1b catalytic subunit 3	2.2339E-4	C1510586	AUTISM SPECTRUM DISORDER	PAFAH1B3	2	0	2019	0	Vesicle-mediated transport	0.39	R-HSA-5653656	1344		disease of mental health (150)	Mental Disorders	Mental or Behavioral Dysfunction (T048)	536	2005	0.4
0	O60318	1	Abnormality of the nervous system (00707)	disease	1.0	4	8888	3		ENSG00000160294	protein-coding	0.6	minichromosome maintenance complex component 3 associated protein	8.1657E-24	C1510586	AUTISM SPECTRUM DISORDER	MCM3AP	28	0	2019	0		0.74		1344		disease of mental health (150)	Mental Disorders	Mental or Behavioral Dysfunction (T048)	536	2005	0.4
0	Q9BQT9	1	Abnormality of the nervous system (00707)	disease	1.0	2	9746	3		ENSG00000139182	protein-coding	0.72	calsyntenin 3	0.85932	C1510586	AUTISM SPECTRUM DISORDER	CLSTN3	2	0	2019	0		0.48		1344	Calcium-binding protein	disease of mental health (150)	Mental Disorders	Mental or Behavioral Dysfunction (T048)	536	2005	0.4
0	Q96JI7	1	Abnormality of the nervous system (00707)	disease	1.0	18	80208	3		ENSG00000104133	protein-coding	0.56	SPG11 vesicle trafficking associated, spatacsin	1.7691E-51	C1510586	AUTISM SPECTRUM DISORDER	SPG11	1222	0	2019	0		0.7		1344		disease of mental health (150)	Mental Disorders	Mental or Behavioral Dysfunction (T048)	536	2005	0.4
0	Q8N653,A0A384NL67	1	Abnormality of the nervous system (00707)	disease	1.0	34	8216	3		ENSG00000099949	protein-coding	0.5	leucine zipper like post translational regulator 1	4.6096E-132	C1510586	AUTISM SPECTRUM DISORDER	LZTR1	451	0	2019	0		0.87		1344		disease of mental health (150)	Mental Disorders	Mental or Behavioral Dysfunction (T048)	536	2005	0.4
0	Q14004,Q9BVE2	1	Abnormality of the nervous system (00707)	disease	1.0	12	8621	3		ENSG00000065883	protein-coding	0.57	cyclin dependent kinase 13	0.99987	C1510586	AUTISM SPECTRUM DISORDER	CDK13	53	0	2018	0	Immune System,Gene expression (Transcription)	0.83	R-HSA-168256,R-HSA-74160	1344	Kinase	disease of mental health (150)	Mental Disorders	Mental or Behavioral Dysfunction (T048)	536	2005	0.4
0	Q9UQE7	1	Abnormality of the nervous system (00707)	disease	1.0	10	9126	3		ENSG00000108055	protein-coding	0.49	structural maintenance of chromosomes 3	1.0	C1510586	AUTISM SPECTRUM DISORDER	SMC3	107	0	2019	0	Reproduction,Signal Transduction,Cell Cycle,Metabolism of proteins	0.87	R-HSA-1474165,R-HSA-162582,R-HSA-1640170,R-HSA-392499	1344		disease of mental health (150)	Mental Disorders	Mental or Behavioral Dysfunction (T048)	536	2005	0.4
0	P49327	1	Abnormality of the nervous system (00707)	disease	1.0	29	2194	3		ENSG00000169710	protein-coding	0.43	fatty acid synthase	1.0	C1510586	AUTISM SPECTRUM DISORDER	FASN	665	0	2019	0	Metabolism,Signal Transduction	0.96	R-HSA-1430728,R-HSA-162582	1344	Enzyme	disease of mental health (150)	Mental Disorders	Mental or Behavioral Dysfunction (T048)	536	2005	0.4
0	Q92615	1	Abnormality of the nervous system (00707)	disease	1.0	3	23185	3		ENSG00000107929	protein-coding	0.71	La ribonucleoprotein 4B	1.0	C1510586	AUTISM SPECTRUM DISORDER	LARP4B	6	0	2019	0		0.3		1344	Nucleic acid binding	disease of mental health (150)	Mental Disorders	Mental or Behavioral Dysfunction (T048)	536	2005	0.4
0	P29033,H9U1J4	2	Abnormality of the nervous system (00707)	disease	1.0	48	2706	3		ENSG00000165474	protein-coding	0.42	gap junction protein beta 2	3.5366E-15	C1510586	AUTISM SPECTRUM DISORDER	GJB2	240	0	2014	0	Vesicle-mediated transport	0.91	R-HSA-5653656	1344	Cell-cell junction	disease of mental health (150)	Mental Disorders	Mental or Behavioral Dysfunction (T048)	536	2005	0.4
0	O00763	1	Abnormality of the nervous system (00707)	disease	1.0	5	32	3		ENSG00000076555	protein-coding	0.61	acetyl-CoA carboxylase beta	2.4266E-49	C1510586	AUTISM SPECTRUM DISORDER	ACACB	38	0	2019	0	Metabolism	0.74	R-HSA-1430728	1344		disease of mental health (150)	Mental Disorders	Mental or Behavioral Dysfunction (T048)	536	2005	0.4
0	Q9BQ31	1	Abnormality of the nervous system (00707)	disease	1.0	2	3790	3		ENSG00000170745	protein-coding	0.71	potassium voltage-gated channel modifier subfamily S member 3	0.27776	C1510586	AUTISM SPECTRUM DISORDER	KCNS3	2	0	2019	0	Neuronal System,Metabolism	0.52	R-HSA-112316,R-HSA-1430728	1344	Ion channel	disease of mental health (150)	Mental Disorders	Mental or Behavioral Dysfunction (T048)	536	2005	0.4
0	A0A7I2YQN2,B7Z645,O60506,Q59GL1	2	Abnormality of the nervous system (00707)	disease	1.0	4	10492	3		ENSG00000135316	protein-coding	0.66	synaptotagmin binding cytoplasmic RNA interacting protein	1.0	C1510586	AUTISM SPECTRUM DISORDER	SYNCRIP	3	0	2019	0		0.61		1344	Nucleic acid binding	disease of mental health (150)	Mental Disorders	Mental or Behavioral Dysfunction (T048)	536	2005	0.4
0	Q02750,B4DFY5,A4QPA9	1	Abnormality of the nervous system (00707)	disease	1.0	42	5604	3		ENSG00000169032	protein-coding	0.41	mitogen-activated protein kinase kinase 1	0.96688	C1510586	AUTISM SPECTRUM DISORDER	MAP2K1	113	0	2019	0	Developmental Biology,Signal Transduction,Disease,Immune System	0.91	R-HSA-1266738,R-HSA-162582,R-HSA-1643685,R-HSA-168256	1344	Kinase	disease of mental health (150)	Mental Disorders	Mental or Behavioral Dysfunction (T048)	536	2005	0.4
0	Q8IXJ9,Q498B9	1	Abnormality of the nervous system (00707)	disease	1.0	40	171023	3		ENSG00000171456	protein-coding	0.45	ASXL transcriptional regulator 1	1.5219E-16	C1510586	AUTISM SPECTRUM DISORDER	ASXL1	77	0	2019	0	Metabolism of proteins	0.91	R-HSA-392499	1344		disease of mental health (150)	Mental Disorders	Mental or Behavioral Dysfunction (T048)	536	2005	0.4
0	O43159	1	Abnormality of the nervous system (00707)	disease	1.0	1	23378	3		ENSG00000132275	protein-coding	0.87	ribosomal RNA processing 8	6.3922E-18	C1510586	AUTISM SPECTRUM DISORDER	RRP8	6	0	2019	0	Gene expression (Transcription)	0.22	R-HSA-74160	1344		disease of mental health (150)	Mental Disorders	Mental or Behavioral Dysfunction (T048)	536	2005	0.4
0	O00182	0	Abnormality of the nervous system (00707)	disease	1.0	3	3965	3		ENSG00000168961	protein-coding	0.46	galectin 9	2.2462E-6	C1510586	AUTISM SPECTRUM DISORDER	LGALS9	0	0	2014	0	Immune System	0.87	R-HSA-168256	1344	Signaling	disease of mental health (150)	Mental Disorders	Mental or Behavioral Dysfunction (T048)	536	2005	0.4
0		0	Abnormality of the nervous system (00707)	disease	1.0	1	126862442	3			biological-region	1.0	BRD4-independent group 4 enhancer GRCh37_chr16:87870283-87871482		C1510586	AUTISM SPECTRUM DISORDER	LOC126862442	0	0	2016	0		0.04		1344		disease of mental health (150)	Mental Disorders	Mental or Behavioral Dysfunction (T048)	536	2005	0.4
0	Q9HAU5	1	Abnormality of the nervous system (00707)	disease	1.0	1	26019	3		ENSG00000151461	protein-coding	0.75	UPF2 regulator of nonsense mediated mRNA decay	1.0	C1510586	AUTISM SPECTRUM DISORDER	UPF2	4	0	2019	0	Developmental Biology,Metabolism of RNA	0.44	R-HSA-1266738,R-HSA-8953854	1344	Enzyme	disease of mental health (150)	Mental Disorders	Mental or Behavioral Dysfunction (T048)	536	2005	0.4
0	A6NP11	0	Abnormality of the nervous system (00707)	disease	1.0	1	441234	3		ENSG00000182111	protein-coding	1.0	zinc finger protein 716	4.6771E-4	C1510586	AUTISM SPECTRUM DISORDER	ZNF716	0	0	2014	0	Gene expression (Transcription)	0.04	R-HSA-74160	1344		disease of mental health (150)	Mental Disorders	Mental or Behavioral Dysfunction (T048)	536	2005	0.4
0	Q9P2P6	1	Abnormality of the nervous system (00707)	disease	1.0	7	57519	3		ENSG00000159433	protein-coding	0.72	StAR related lipid transfer domain containing 9	4.3596E-87	C1510586	AUTISM SPECTRUM DISORDER	STARD9	5	0	2019	0		0.52		1344		disease of mental health (150)	Mental Disorders	Mental or Behavioral Dysfunction (T048)	536	2005	0.4
0	X5D337,B7Z3B5,Q15349	1	Abnormality of the nervous system (00707)	disease	1.0	7	6196	3		ENSG00000071242	protein-coding	0.56	ribosomal protein S6 kinase A2	0.0090769	C1510586	AUTISM SPECTRUM DISORDER	RPS6KA2	20	0	2019	0	Neuronal System,Developmental Biology,Signal Transduction,Immune System,Cellular responses to stimuli	0.78	R-HSA-112316,R-HSA-1266738,R-HSA-162582,R-HSA-168256,R-HSA-8953897	1344	Kinase	disease of mental health (150)	Mental Disorders	Mental or Behavioral Dysfunction (T048)	536	2005	0.4
0	O95248	1	Abnormality of the nervous system (00707)	disease	1.0	14	6305	3		ENSG00000100241	protein-coding	0.63	SET binding factor 1	1.0	C1510586	AUTISM SPECTRUM DISORDER	SBF1	58	0	2019	0	Metabolism,Vesicle-mediated transport	0.65	R-HSA-1430728,R-HSA-5653656	1344	Enzyme	disease of mental health (150)	Mental Disorders	Mental or Behavioral Dysfunction (T048)	536	2005	0.4
0	B4DSS9,Q6P0N6,F6QMI7,B4DGY0,Q03001,E9PHM6	1	Abnormality of the nervous system (00707)	disease	1.0	19	667	3		ENSG00000151914	protein-coding	0.47	dystonin	1.0	C1510586	AUTISM SPECTRUM DISORDER	DST	1528	0	2019	0	Extracellular matrix organization,Cell-Cell communication,Signal Transduction	0.91	R-HSA-1474244,R-HSA-1500931,R-HSA-162582	1344	Cellular structure	disease of mental health (150)	Mental Disorders	Mental or Behavioral Dysfunction (T048)	536	2005	0.4
0	Q9BVT2,P11387,Q9BVT2 P11387	1	Abnormality of the nervous system (00707)	disease	1.0	4	7150	3		ENSG00000198900	protein-coding	0.52	DNA topoisomerase I	1.0	C1510586	AUTISM SPECTRUM DISORDER	TOP1	12	0	2019	0	Metabolism of proteins	0.87	R-HSA-392499	1344	Enzyme	disease of mental health (150)	Mental Disorders	Mental or Behavioral Dysfunction (T048)	536	2005	0.4
0	P56180	1	Abnormality of the nervous system (00707)	disease	1.0	3	7179	3		ENSG00000274391	protein-coding	0.67	transmembrane phosphatase with tensin homology	2.9959E-22	C1510586	AUTISM SPECTRUM DISORDER	TPTE	2	0	2015	0	Metabolism	0.7	R-HSA-1430728	1344	Enzyme	disease of mental health (150)	Mental Disorders	Mental or Behavioral Dysfunction (T048)	536	2005	0.4
0	P50607	1	Abnormality of the nervous system (00707)	disease	1.0	4	7275	3		ENSG00000166402	protein-coding	0.62	TUB bipartite transcription factor	1.5981E-5	C1510586	AUTISM SPECTRUM DISORDER	TUB	25	0	2019	0		0.7		1344		disease of mental health (150)	Mental Disorders	Mental or Behavioral Dysfunction (T048)	536	2005	0.4
0	Q01538	1	Abnormality of the nervous system (00707)	disease	1.0	3	4661	3		ENSG00000196132	protein-coding	0.66	myelin transcription factor 1	1.0	C1510586	AUTISM SPECTRUM DISORDER	MYT1	10	0	2019	0		0.7		1344	Transcription factor	disease of mental health (150)	Mental Disorders	Mental or Behavioral Dysfunction (T048)	536	2005	0.4
0	Q9H0W8	1	Abnormality of the nervous system (00707)	disease	1.0	8	56006	3		ENSG00000105771	protein-coding	0.63	SMG9 nonsense mediated mRNA decay factor	5.326E-15	C1510586	AUTISM SPECTRUM DISORDER	SMG9	8	0	2019	0	Metabolism of RNA	0.57	R-HSA-8953854	1344		disease of mental health (150)	Mental Disorders	Mental or Behavioral Dysfunction (T048)	536	2005	0.4
0	A0A2R8YEM9,O15050	2	Abnormality of the nervous system (00707)	disease	1.0	7	9881	3		ENSG00000168016	protein-coding	0.69	tetratricopeptide repeat and ankyrin repeat containing 1	1.5594E-41	C1510586	AUTISM SPECTRUM DISORDER	TRANK1	15	0	2019	0		0.26		1344		disease of mental health (150)	Mental Disorders	Mental or Behavioral Dysfunction (T048)	536	2005	0.4
0		0	Abnormality of the nervous system (00707)	disease	1.0	11	126806462	3			biological-region	0.8	MED14-independent group 3 enhancer GRCh37_chr2:200136608-200137807		C1510586	AUTISM SPECTRUM DISORDER	LOC126806462	0	0	2019	0		0.3		1344		disease of mental health (150)	Mental Disorders	Mental or Behavioral Dysfunction (T048)	536	2005	0.4
0	Q17RN3	1	Abnormality of the nervous system (00707)	disease	1.0	2	147965	3		ENSG00000130244	protein-coding	0.94	family with sequence similarity 98 member C	4.3501E-14	C1510586	AUTISM SPECTRUM DISORDER	FAM98C	1	0	2019	0		0.13		1344		disease of mental health (150)	Mental Disorders	Mental or Behavioral Dysfunction (T048)	536	2005	0.4
0	Q8IZF0	1	Abnormality of the nervous system (00707)	disease	1.0	20	259232	3		ENSG00000102452	protein-coding	0.53	sodium leak channel, non-selective	2.223E-10	C1510586	AUTISM SPECTRUM DISORDER	NALCN	106	0	2019	0	Transport of small molecules	0.87	R-HSA-382551	1344	Ion channel	disease of mental health (150)	Mental Disorders	Mental or Behavioral Dysfunction (T048)	536	2005	0.4
0	P49748,B3KPA6	1	Abnormality of the nervous system (00707)	disease	1.0	11	37	3		ENSG00000072778	protein-coding	0.56	acyl-CoA dehydrogenase very long chain	2.3072E-22	C1510586	AUTISM SPECTRUM DISORDER	ACADVL	718	0	2019	0	Metabolism,Cellular responses to stimuli	0.74	R-HSA-1430728,R-HSA-8953897	1344	Enzyme	disease of mental health (150)	Mental Disorders	Mental or Behavioral Dysfunction (T048)	536	2005	0.4
0		1	Abnormality of the nervous system (00707)	disease	1.0	7	100874023	3		ENSG00000251260	ncRNA	0.83	WDFY3 antisense RNA 1		C1510586	AUTISM SPECTRUM DISORDER	WDFY3-AS1	5	0	2019	0		0.26		1344		disease of mental health (150)	Mental Disorders	Mental or Behavioral Dysfunction (T048)	536	2005	0.4
0		1	Abnormality of the nervous system (00707)	disease	1.0	2	101927117	3		ENSG00000226648	ncRNA	0.94	PLCG1 antisense RNA 1		C1510586	AUTISM SPECTRUM DISORDER	PLCG1-AS1	8	0	2019	0		0.09		1344		disease of mental health (150)	Mental Disorders	Mental or Behavioral Dysfunction (T048)	536	2005	0.4
0		2	Abnormality of the nervous system (00707)	disease	1.0	5	105371856	3		ENSG00000226797	ncRNA	0.87	uncharacterized LOC105371856		C1510586	AUTISM SPECTRUM DISORDER	LOC105371856	14	0	2019	0		0.17		1344		disease of mental health (150)	Mental Disorders	Mental or Behavioral Dysfunction (T048)	536	2005	0.4
0	Q53YC7,A8K5V0,P40424	1	Abnormality of the nervous system (00707)	disease	1.0	6	5087	2		ENSG00000185630	protein-coding	0.49	PBX homeobox 1	1.0	C1510586	AUTISM SPECTRUM DISORDER	PBX1	34	0	2014	0	Developmental Biology,Signal Transduction	0.91	R-HSA-1266738,R-HSA-162582	1344	Transcription factor	disease of mental health (150)	Mental Disorders	Mental or Behavioral Dysfunction (T048)	536	2005	0.4
0	Q8WYQ5	0	Abnormality of the nervous system (00707)	disease	1.0	10	54487	2		ENSG00000128191	protein-coding	0.54	DGCR8 microprocessor complex subunit	1.0	C1510586	AUTISM SPECTRUM DISORDER	DGCR8	5	0	2014	0	Gene expression (Transcription)	0.96	R-HSA-74160	1344		disease of mental health (150)	Mental Disorders	Mental or Behavioral Dysfunction (T048)	536	2005	0.4
0	P30153,A8K7B7	0	Abnormality of the nervous system (00707)	disease	1.0	25	5518	2		ENSG00000105568	protein-coding	0.53	protein phosphatase 2 scaffold subunit Aalpha	1.0	C1510586	AUTISM SPECTRUM DISORDER	PPP2R1A	20	0	2014	0	Hemostasis,Metabolism,Signal Transduction,Cell Cycle,Disease,Immune System,Organelle biogenesis and maintenance,Gene expression (Transcription),Metabolism of RNA,Cellular responses to stimuli	0.78	R-HSA-109582,R-HSA-1430728,R-HSA-162582,R-HSA-1640170,R-HSA-1643685,R-HSA-168256,R-HSA-1852241,R-HSA-74160,R-HSA-8953854,R-HSA-8953897	1344	Enzyme	disease of mental health (150)	Mental Disorders	Mental or Behavioral Dysfunction (T048)	536	2005	0.4
0	Q9P2D8,A0A8Q3SHN5	1	Abnormality of the nervous system (00707)	disease	1.0	2	57578	2		ENSG00000133958	protein-coding	0.65	unc-79 homolog, NALCN channel complex subunit		C1510586	AUTISM SPECTRUM DISORDER	UNC79	26	0	2014	0	Transport of small molecules	0.7	R-HSA-382551	1344		disease of mental health (150)	Mental Disorders	Mental or Behavioral Dysfunction (T048)	536	2005	0.4
0	Q9Y2I6	0	Abnormality of the nervous system (00707)	disease	1.0	1	22981	2		ENSG00000101004	protein-coding	0.64	ninein like	1.2317E-47	C1510586	AUTISM SPECTRUM DISORDER	NINL	2	0	2014	0	Cell Cycle,Organelle biogenesis and maintenance	0.83	R-HSA-1640170,R-HSA-1852241	1344		disease of mental health (150)	Mental Disorders	Mental or Behavioral Dysfunction (T048)	536	2005	0.4
0	Q9UET6,B7Z4K4,A0A024QYX5,B3KN91	0	Abnormality of the nervous system (00707)	disease	1.0	4	24140	2		ENSG00000068438	protein-coding	0.67	FtsJ RNA 2'-O-methyltransferase 1		C1510586	AUTISM SPECTRUM DISORDER	FTSJ1	8	0	2014	0	Metabolism of RNA	0.61	R-HSA-8953854	1344		disease of mental health (150)	Mental Disorders	Mental or Behavioral Dysfunction (T048)	536	2005	0.4
0	Q14872	0	Abnormality of the nervous system (00707)	disease	1.0	2	4520	2		ENSG00000188786	protein-coding	0.61	metal regulatory transcription factor 1	0.99987	C1510586	AUTISM SPECTRUM DISORDER	MTF1	3	0	2014	0	Metabolism,Cellular responses to stimuli	0.83	R-HSA-1430728,R-HSA-8953897	1344	Transcription factor	disease of mental health (150)	Mental Disorders	Mental or Behavioral Dysfunction (T048)	536	2005	0.4
0	Q8IUX7	0	Abnormality of the nervous system (00707)	disease	1.0	5	165	2		ENSG00000106624	protein-coding	0.53	AE binding protein 1	5.9567E-13	C1510586	AUTISM SPECTRUM DISORDER	AEBP1	13	0	2014	0		0.83		1344		disease of mental health (150)	Mental Disorders	Mental or Behavioral Dysfunction (T048)	536	2005	0.4
0	Q6AI39	0	Abnormality of the nervous system (00707)	disease	1.0	2	23506	2		ENSG00000112624	protein-coding	0.85	BICRA like chromatin remodeling complex associated protein	1.0	C1510586	AUTISM SPECTRUM DISORDER	BICRAL	1	0	2014	0		0.3		1344		disease of mental health (150)	Mental Disorders	Mental or Behavioral Dysfunction (T048)	536	2005	0.4
0	O60635	1	Abnormality of the nervous system (00707)	disease	1.0	15	10103	2		ENSG00000117472	protein-coding	0.62	tetraspanin 1	3.5551E-7	C1510586	AUTISM SPECTRUM DISORDER	TSPAN1	397	0	2014	0		0.7		1344		disease of mental health (150)	Mental Disorders	Mental or Behavioral Dysfunction (T048)	536	2005	0.4
0	Q9Y675,P63162	15	Abnormality of the nervous system (00707)	disease	1.0	1	8926	2		ENSG00000273173	protein-coding	0.71	SNRPN upstream open reading frame		C1510586	AUTISM SPECTRUM DISORDER	SNURF	15	0	2014	0	Metabolism of RNA	0.48	R-HSA-8953854	1344	Nucleic acid binding	disease of mental health (150)	Mental Disorders	Mental or Behavioral Dysfunction (T048)	536	2005	0.4
0	Q07955,Q59FA2	0	Abnormality of the nervous system (00707)	disease	1.0	6	6426	2		ENSG00000136450	protein-coding	0.52	serine and arginine rich splicing factor 1	0.99999	C1510586	AUTISM SPECTRUM DISORDER	SRSF1	2	0	2014	0	Gene expression (Transcription),Metabolism of RNA	0.87	R-HSA-74160,R-HSA-8953854	1344	Nucleic acid binding	disease of mental health (150)	Mental Disorders	Mental or Behavioral Dysfunction (T048)	536	2005	0.4
0	Q8N451,Q5TBB1	1	Abnormality of the nervous system (00707)	disease	1.0	13	79621	2		ENSG00000136104	protein-coding	0.57	ribonuclease H2 subunit B	7.8029E-4	C1510586	AUTISM SPECTRUM DISORDER	RNASEH2B	166	0	2014	0		0.74		1344		disease of mental health (150)	Mental Disorders	Mental or Behavioral Dysfunction (T048)	536	2005	0.4
0		22	Abnormality of the nervous system (00707)	disease	1.0	14	104472715	2			ncRNA	0.58	small nucleolar RNA host gene 14		C1510586	AUTISM SPECTRUM DISORDER	SNHG14	372	0	2014	0		0.78		1344		disease of mental health (150)	Mental Disorders	Mental or Behavioral Dysfunction (T048)	536	2005	0.4
0	A0A994J4I5,A0A994J6K9,Q9Y2A7	1	Abnormality of the nervous system (00707)	disease	1.0	9	10787	2		ENSG00000061676	protein-coding	0.67	NCK associated protein 1	1.0	C1510586	AUTISM SPECTRUM DISORDER	NCKAP1	5	0	2014	0	Signal Transduction,Disease,Immune System	0.65	R-HSA-162582,R-HSA-1643685,R-HSA-168256	1344		disease of mental health (150)	Mental Disorders	Mental or Behavioral Dysfunction (T048)	536	2005	0.4
0	F8VWT9	0	Abnormality of the nervous system (00707)	disease	1.0	8	283450	2		ENSG00000173064	protein-coding	0.6	HECT domain E3 ubiquitin protein ligase 4	1.0	C1510586	AUTISM SPECTRUM DISORDER	HECTD4	18	0	2014	0		0.74		1344		disease of mental health (150)	Mental Disorders	Mental or Behavioral Dysfunction (T048)	536	2005	0.4
0	Q96FU2,Q8TD16	0	Abnormality of the nervous system (00707)	disease	1.0	28	23299	2		ENSG00000185963	protein-coding	0.56	BICD cargo adaptor 2	0.95127	C1510586	AUTISM SPECTRUM DISORDER	BICD2	190	0	2014	0	Vesicle-mediated transport	0.74	R-HSA-5653656	1344		disease of mental health (150)	Mental Disorders	Mental or Behavioral Dysfunction (T048)	536	2005	0.4
0	Q9H4W6	0	Abnormality of the nervous system (00707)	disease	1.0	22	253738	2		ENSG00000108001	protein-coding	0.51	EBF transcription factor 3	1.0	C1510586	AUTISM SPECTRUM DISORDER	EBF3	57	0	2014	0		0.87		1344		disease of mental health (150)	Mental Disorders	Mental or Behavioral Dysfunction (T048)	536	2005	0.4
0	Q6RI45	0	Abnormality of the nervous system (00707)	disease	1.0	8	254065	2		ENSG00000165288	protein-coding	0.66	bromodomain and WD repeat domain containing 3		C1510586	AUTISM SPECTRUM DISORDER	BRWD3	83	0	2014	0		0.74		1344		disease of mental health (150)	Mental Disorders	Mental or Behavioral Dysfunction (T048)	536	2005	0.4
0	P35580,G1UI33	0	Abnormality of the nervous system (00707)	disease	1.0	16	4628	2		ENSG00000133026	protein-coding	0.6	myosin heavy chain 10	1.0	C1510586	AUTISM SPECTRUM DISORDER	MYH10	8	0	2014	0	Developmental Biology,Signal Transduction	0.91	R-HSA-1266738,R-HSA-162582	1344		disease of mental health (150)	Mental Disorders	Mental or Behavioral Dysfunction (T048)	536	2005	0.4
0	B7Z7Q4,Q8WZA1,B7Z7F2,A0A8I5KNB7	1	Abnormality of the nervous system (00707)	disease	1.0	26	55624	2		ENSG00000085998	protein-coding	0.52	protein O-linked mannose N-acetylglucosaminyltransferase 1 (beta 1,2-)	6.6384E-15	C1510586	AUTISM SPECTRUM DISORDER	POMGNT1	456	0	2014	0	Disease,Metabolism of proteins	0.7	R-HSA-1643685,R-HSA-392499	1344		disease of mental health (150)	Mental Disorders	Mental or Behavioral Dysfunction (T048)	536	2005	0.4
0	Q53XS4,P29350	0	Abnormality of the nervous system (00707)	disease	1.0	12	5777	2		ENSG00000111679	protein-coding	0.46	protein tyrosine phosphatase non-receptor type 6	1.0	C1510586	AUTISM SPECTRUM DISORDER	PTPN6	42	0	2014	0	Hemostasis,Cell-Cell communication,Signal Transduction,Disease,Immune System	0.91	R-HSA-109582,R-HSA-1500931,R-HSA-162582,R-HSA-1643685,R-HSA-168256	1344		disease of mental health (150)	Mental Disorders	Mental or Behavioral Dysfunction (T048)	536	2005	0.4
0	Q9H1B7	0	Abnormality of the nervous system (00707)	disease	1.0	13	64207	2		ENSG00000119669	protein-coding	0.6	interferon regulatory factor 2 binding protein like	0.90872	C1510586	AUTISM SPECTRUM DISORDER	IRF2BPL	46	0	2014	0		0.61		1344		disease of mental health (150)	Mental Disorders	Mental or Behavioral Dysfunction (T048)	536	2005	0.4
0	Q92922,Q58EY4	0	Abnormality of the nervous system (00707)	disease	1.0	9	6599	2		ENSG00000173473	protein-coding	0.6	SWI/SNF related, matrix associated, actin dependent regulator of chromatin subfamily c member 1	1.0	C1510586	AUTISM SPECTRUM DISORDER	SMARCC1	18	0	2014	0	Developmental Biology,Chromatin organization,Gene expression (Transcription)	0.78	R-HSA-1266738,R-HSA-4839726,R-HSA-74160	1344	Enzyme	disease of mental health (150)	Mental Disorders	Mental or Behavioral Dysfunction (T048)	536	2005	0.4
0	E9PJK2,O75530	0	Abnormality of the nervous system (00707)	disease	1.0	6	8726	2		ENSG00000074266	protein-coding	0.55	embryonic ectoderm development	0.99913	C1510586	AUTISM SPECTRUM DISORDER	EED	23	0	2014	0	Developmental Biology,Signal Transduction,Disease,Chromatin organization,Gene expression (Transcription),Cellular responses to stimuli	0.87	R-HSA-1266738,R-HSA-162582,R-HSA-1643685,R-HSA-4839726,R-HSA-74160,R-HSA-8953897	1344		disease of mental health (150)	Mental Disorders	Mental or Behavioral Dysfunction (T048)	536	2005	0.4
0	O60828,A0A0S2Z4V5	1	Abnormality of the nervous system (00707)	disease	1.0	16	10084	2		ENSG00000102103	protein-coding	0.55	polyglutamine binding protein 1		C1510586	AUTISM SPECTRUM DISORDER	PQBP1	34	0	2014	0	Metabolism of RNA	0.91	R-HSA-8953854	1344	Transcription factor	disease of mental health (150)	Mental Disorders	Mental or Behavioral Dysfunction (T048)	536	2005	0.4
0		0	Abnormality of the nervous system (00707)	disease	1.0	1	110120747	2			biological-region	1.0	VISTA enhancer hs693		C1510586	AUTISM SPECTRUM DISORDER	LOC110120747	0	0	2014	0		0.04		1344		disease of mental health (150)	Mental Disorders	Mental or Behavioral Dysfunction (T048)	536	2005	0.4
0	Q76L83	0	Abnormality of the nervous system (00707)	disease	1.0	10	55252	2		ENSG00000143970	protein-coding	0.58	ASXL transcriptional regulator 2	1.0	C1510586	AUTISM SPECTRUM DISORDER	ASXL2	32	0	2014	0	Metabolism of proteins	0.74	R-HSA-392499	1344		disease of mental health (150)	Mental Disorders	Mental or Behavioral Dysfunction (T048)	536	2005	0.4
0	Q06124	0	Abnormality of the nervous system (00707)	disease	1.0	84	5781	2		ENSG00000179295	protein-coding	0.38	protein tyrosine phosphatase non-receptor type 11	1.0	C1510586	AUTISM SPECTRUM DISORDER	PTPN11	322	0	2014	0	Hemostasis,Developmental Biology,Cell-Cell communication,Signal Transduction,Disease,Immune System,Gene expression (Transcription)	0.91	R-HSA-109582,R-HSA-1266738,R-HSA-1500931,R-HSA-162582,R-HSA-1643685,R-HSA-168256,R-HSA-74160	1344		disease of mental health (150)	Mental Disorders	Mental or Behavioral Dysfunction (T048)	536	2005	0.4
0	Q01826	0	Abnormality of the nervous system (00707)	disease	1.0	9	6304	2		ENSG00000182568	protein-coding	0.5	SATB homeobox 1	1.0	C1510586	AUTISM SPECTRUM DISORDER	SATB1	22	0	2014	0	Metabolism of proteins,Programmed Cell Death	0.87	R-HSA-392499,R-HSA-5357801	1344	Transcription factor	disease of mental health (150)	Mental Disorders	Mental or Behavioral Dysfunction (T048)	536	2005	0.4
0	Q9H2T7,Q546R4,Q8IVM9	1	Abnormality of the nervous system (00707)	disease	1.0	2	64901	2		ENSG00000204764	protein-coding	0.73	RAN binding protein 17	1.6482E-29	C1510586	AUTISM SPECTRUM DISORDER	RANBP17	32	0	2014	0		0.57		1344	Transporter	disease of mental health (150)	Mental Disorders	Mental or Behavioral Dysfunction (T048)	536	2005	0.4
0	O60494	1	Abnormality of the nervous system (00707)	disease	1.0	14	8029	2		ENSG00000107611	protein-coding	0.54	cubilin	8.9389E-58	C1510586	AUTISM SPECTRUM DISORDER	CUBN	567	0	2014	0	Metabolism,Disease,Transport of small molecules	0.83	R-HSA-1430728,R-HSA-1643685,R-HSA-382551	1344		disease of mental health (150)	Mental Disorders	Mental or Behavioral Dysfunction (T048)	536	2005	0.4
0	O60308	0	Abnormality of the nervous system (00707)	disease	1.0	8	9731	2		ENSG00000116198	protein-coding	0.67	centrosomal protein 104	2.3611E-17	C1510586	AUTISM SPECTRUM DISORDER	CEP104	68	0	2014	0		0.48		1344		disease of mental health (150)	Mental Disorders	Mental or Behavioral Dysfunction (T048)	536	2005	0.4
0	B3KSR1,Q17R98	0	Abnormality of the nervous system (00707)	disease	1.0	1	152485	2		ENSG00000151612	protein-coding	0.73	zinc finger protein 827	1.0	C1510586	AUTISM SPECTRUM DISORDER	ZNF827	22	0	2014	0		0.35		1344	Transcription factor	disease of mental health (150)	Mental Disorders	Mental or Behavioral Dysfunction (T048)	536	2005	0.4
0	Q8TB72,B7ZL34	0	Abnormality of the nervous system (00707)	disease	1.0	1	23369	2		ENSG00000055917	protein-coding	0.68	pumilio RNA binding family member 2	1.4534E-4	C1510586	AUTISM SPECTRUM DISORDER	PUM2	3	0	2014	0	Metabolism of proteins	0.7	R-HSA-392499	1344	Nucleic acid binding	disease of mental health (150)	Mental Disorders	Mental or Behavioral Dysfunction (T048)	536	2005	0.4
0	Q9UL03,B3KU90	0	Abnormality of the nervous system (00707)	disease	1.0	1	26512	2		ENSG00000102786	protein-coding	0.62	integrator complex subunit 6	1.0	C1510586	AUTISM SPECTRUM DISORDER	INTS6	1	0	2014	0	Gene expression (Transcription)	0.78	R-HSA-74160	1344	Enzyme	disease of mental health (150)	Mental Disorders	Mental or Behavioral Dysfunction (T048)	536	2005	0.4
0	P19367,B3KXY9,A8K7J7,Q59FD4,P78542,A0A994J753	1	Abnormality of the nervous system (00707)	disease	1.0	32	3098	2		ENSG00000156515	protein-coding	0.44	hexokinase 1	1.0	C1510586	AUTISM SPECTRUM DISORDER	HK1	44	0	2014	0	Metabolism,Disease,Metabolism of proteins	0.87	R-HSA-1430728,R-HSA-1643685,R-HSA-392499	1344	Kinase	disease of mental health (150)	Mental Disorders	Mental or Behavioral Dysfunction (T048)	536	2005	0.4
0	P31146	1	Abnormality of the nervous system (00707)	disease	1.0	8	11151	2		ENSG00000102879	protein-coding	0.56	coronin 1A	0.70553	C1510586	AUTISM SPECTRUM DISORDER	CORO1A	73	0	2014	0	Disease	0.78	R-HSA-1643685	1344	Cellular structure	disease of mental health (150)	Mental Disorders	Mental or Behavioral Dysfunction (T048)	536	2005	0.4
0	A0A024R6G4,Q02252	0	Abnormality of the nervous system (00707)	disease	1.0	6	4329	1		ENSG00000119711	protein-coding	0.64	aldehyde dehydrogenase 6 family member A1	4.3977E-9	C1510586	AUTISM SPECTRUM DISORDER	ALDH6A1	63	0	2022	0	Metabolism	0.65	R-HSA-1430728	1344	Enzyme	disease of mental health (150)	Mental Disorders	Mental or Behavioral Dysfunction (T048)	536	2022	0.4
0	Q13733	0	Abnormality of the nervous system (00707)	disease	1.0	2	480	1		ENSG00000132681	protein-coding	0.77	ATPase Na+/K+ transporting subunit alpha 4	1.0569E-20	C1510586	AUTISM SPECTRUM DISORDER	ATP1A4	1	0	2022	0	Disease,Transport of small molecules,Muscle contraction	0.39	R-HSA-1643685,R-HSA-382551,R-HSA-397014	1344	Transporter	disease of mental health (150)	Mental Disorders	Mental or Behavioral Dysfunction (T048)	536	2022	0.4
0	P30989	0	Abnormality of the nervous system (00707)	disease	1.0	5	4923	1		ENSG00000101188	protein-coding	0.51	neurotensin receptor 1	6.5985E-10	C1510586	AUTISM SPECTRUM DISORDER	NTSR1	0	0	2014	0	Signal Transduction	0.87	R-HSA-162582	1344	G-protein coupled receptor	disease of mental health (150)	Mental Disorders	Mental or Behavioral Dysfunction (T048)	536	2014	0.4
0	A0A140VKF7,Q5T2S8,B7Z7Y0,B7Z7A1,A0A5F9ZH22	0	Abnormality of the nervous system (00707)	disease	1.0	7	55130	1		ENSG00000169126	protein-coding	0.58	outer dynein arm docking complex subunit 2	2.8371E-18	C1510586	AUTISM SPECTRUM DISORDER	ODAD2	168	0	2022	0		0.78		1344		disease of mental health (150)	Mental Disorders	Mental or Behavioral Dysfunction (T048)	536	2022	0.4
0	Q9NRB3	0	Abnormality of the nervous system (00707)	disease	1.0	1	55501	1		ENSG00000136213	protein-coding	0.69	carbohydrate sulfotransferase 12	4.688E-7	C1510586	AUTISM SPECTRUM DISORDER	CHST12	3	0	2022	0	Metabolism	0.57	R-HSA-1430728	1344	Enzyme	disease of mental health (150)	Mental Disorders	Mental or Behavioral Dysfunction (T048)	536	2022	0.4
0	Q8WXX0	0	Abnormality of the nervous system (00707)	disease	1.0	9	56171	1		ENSG00000118997	protein-coding	0.74	dynein axonemal heavy chain 7	2.2084E-102	C1510586	AUTISM SPECTRUM DISORDER	DNAH7	12	0	2022	0		0.48		1344	Enzyme	disease of mental health (150)	Mental Disorders	Mental or Behavioral Dysfunction (T048)	536	2022	0.4
0	Q5QHG3,A0A8I5KWP3,F1D8S6,Q3SB16,Q86UC5,P10826	0	Abnormality of the nervous system (00707)	disease	1.0	22	5915	1		ENSG00000077092	protein-coding	0.43	retinoic acid receptor beta	0.99401	C1510586	AUTISM SPECTRUM DISORDER	RARB	75	0	2019	0	Developmental Biology,Signal Transduction,Gene expression (Transcription)	0.91	R-HSA-1266738,R-HSA-162582,R-HSA-74160	1344	Nuclear receptor	disease of mental health (150)	Mental Disorders	Mental or Behavioral Dysfunction (T048)	536	2019	0.4
0	Q12872,Q8IV81	0	Abnormality of the nervous system (00707)	disease	1.0	1	6433	1		ENSG00000061936	protein-coding	0.8	splicing factor SWAP	1.0	C1510586	AUTISM SPECTRUM DISORDER	SFSWAP	2	0	2014	0		0.48		1344	Nucleic acid binding	disease of mental health (150)	Mental Disorders	Mental or Behavioral Dysfunction (T048)	536	2014	0.4
0	P08195	0	Abnormality of the nervous system (00707)	disease	1.0	3	6520	1		ENSG00000168003	protein-coding	0.45	solute carrier family 3 member 2	7.9817E-8	C1510586	AUTISM SPECTRUM DISORDER	SLC3A2	1	0	2022	0	Hemostasis,Metabolism,Disease,Transport of small molecules	0.91	R-HSA-109582,R-HSA-1430728,R-HSA-1643685,R-HSA-382551	1344	Transporter	disease of mental health (150)	Mental Disorders	Mental or Behavioral Dysfunction (T048)	536	2022	0.4
0	Q6UWM9	0	Abnormality of the nervous system (00707)	disease	1.0	1	79799	1		ENSG00000135220	protein-coding	0.77	UDP glucuronosyltransferase family 2 member A3	1.2773E-21	C1510586	AUTISM SPECTRUM DISORDER	UGT2A3	0	0	2022	0	Metabolism,Drug ADME	0.22	R-HSA-1430728,R-HSA-9748784	1344		disease of mental health (150)	Mental Disorders	Mental or Behavioral Dysfunction (T048)	536	2022	0.4
0	Q6P988	0	Abnormality of the nervous system (00707)	disease	1.0	1	147111	1		ENSG00000185269	protein-coding	0.68	notum, palmitoleoyl-protein carboxylesterase	1.147E-7	C1510586	AUTISM SPECTRUM DISORDER	NOTUM	1	0	2022	0	Signal Transduction,Metabolism of proteins	0.48	R-HSA-162582,R-HSA-392499	1344		disease of mental health (150)	Mental Disorders	Mental or Behavioral Dysfunction (T048)	536	2022	0.4
0	P10632,B7Z1F5	0	Abnormality of the nervous system (00707)	disease	1.0	14	1558	1		ENSG00000138115	protein-coding	0.54	cytochrome P450 family 2 subfamily C member 8	1.8757E-21	C1510586	AUTISM SPECTRUM DISORDER	CYP2C8	4	0	2022	0	Metabolism,Drug ADME	0.87	R-HSA-1430728,R-HSA-9748784	1344		disease of mental health (150)	Mental Disorders	Mental or Behavioral Dysfunction (T048)	536	2022	0.4
0	Q8NET6	0	Abnormality of the nervous system (00707)	disease	1.0	1	166012	1		ENSG00000180767	protein-coding	0.78	carbohydrate sulfotransferase 13	0.546	C1510586	AUTISM SPECTRUM DISORDER	CHST13	1	0	2022	0	Metabolism	0.35	R-HSA-1430728	1344	Enzyme	disease of mental health (150)	Mental Disorders	Mental or Behavioral Dysfunction (T048)	536	2022	0.4
0	Q99740,P78504	0	Abnormality of the nervous system (00707)	disease	1.0	36	182	1		ENSG00000101384	protein-coding	0.41	jagged canonical Notch ligand 1	1.0	C1510586	AUTISM SPECTRUM DISORDER	JAG1	423	0	2022	0	Developmental Biology,Signal Transduction,Disease,Gene expression (Transcription)	0.91	R-HSA-1266738,R-HSA-162582,R-HSA-1643685,R-HSA-74160	1344		disease of mental health (150)	Mental Disorders	Mental or Behavioral Dysfunction (T048)	536	2022	0.4
0	A0A384NPN7,P05091	0	Abnormality of the nervous system (00707)	disease	1.0	49	217	1		ENSG00000111275	protein-coding	0.43	aldehyde dehydrogenase 2 family member	5.8061E-11	C1510586	AUTISM SPECTRUM DISORDER	ALDH2	10	0	2022	0	Neuronal System,Metabolism,Metabolism of proteins,Muscle contraction	0.96	R-HSA-112316,R-HSA-1430728,R-HSA-392499,R-HSA-397014	1344	Enzyme	disease of mental health (150)	Mental Disorders	Mental or Behavioral Dysfunction (T048)	536	2022	0.4
0	Q01740,B2RCG5	0	Abnormality of the nervous system (00707)	disease	1.0	3	2326	1		ENSG00000010932	protein-coding	0.74	flavin containing dimethylaniline monoxygenase 1	4.362E-5	C1510586	AUTISM SPECTRUM DISORDER	FMO1	0	0	2022	0	Metabolism	0.52	R-HSA-1430728	1344	Enzyme	disease of mental health (150)	Mental Disorders	Mental or Behavioral Dysfunction (T048)	536	2022	0.4
0	O75342	0	Abnormality of the nervous system (00707)	disease	1.0	26	242	1		ENSG00000179477	protein-coding	0.56	arachidonate 12-lipoxygenase, 12R type	3.541E-10	C1510586	AUTISM SPECTRUM DISORDER	ALOX12B	195	0	2022	0	Metabolism	0.74	R-HSA-1430728	1344	Enzyme	disease of mental health (150)	Mental Disorders	Mental or Behavioral Dysfunction (T048)	536	2022	0.4
0	Q5TCH4,A5PL05,Q5TCH5,A5PKT5,A0A087WZX9	0	Abnormality of the nervous system (00707)	disease	1.0	1	284541	1		ENSG00000162365	protein-coding	0.79	cytochrome P450 family 4 subfamily A member 22	1.0668E-13	C1510586	AUTISM SPECTRUM DISORDER	CYP4A22	0	0	2022	0	Metabolism	0.35	R-HSA-1430728	1344	Enzyme	disease of mental health (150)	Mental Disorders	Mental or Behavioral Dysfunction (T048)	536	2022	0.4
0	O75715,V9HWN8	0	Abnormality of the nervous system (00707)	disease	1.0	1	2880	1		ENSG00000224586	protein-coding	0.76	glutathione peroxidase 5	1.8443E-4	C1510586	AUTISM SPECTRUM DISORDER	GPX5	0	0	2022	0	Cellular responses to stimuli	0.26	R-HSA-8953897	1344	Enzyme	disease of mental health (150)	Mental Disorders	Mental or Behavioral Dysfunction (T048)	536	2022	0.4
0	P08236	0	Abnormality of the nervous system (00707)	disease	1.0	7	2990	1		ENSG00000169919	protein-coding	0.46	glucuronidase beta	3.5559E-11	C1510586	AUTISM SPECTRUM DISORDER	GUSB	141	0	2022	0	Metabolism,Disease,Immune System	0.91	R-HSA-1430728,R-HSA-1643685,R-HSA-168256	1344		disease of mental health (150)	Mental Disorders	Mental or Behavioral Dysfunction (T048)	536	2022	0.4
0	H0YK62,O43315	0	Abnormality of the nervous system (00707)	disease	1.0	10	366	1		ENSG00000103569	protein-coding	0.56	aquaporin 9	2.5078E-6	C1510586	AUTISM SPECTRUM DISORDER	AQP9	2	0	2022	0	Transport of small molecules	0.87	R-HSA-382551	1344	Ion channel	disease of mental health (150)	Mental Disorders	Mental or Behavioral Dysfunction (T048)	536	2022	0.4
0	A0A590UJL0,A6PYA4,P08842,Q0W975	0	Abnormality of the nervous system (00707)	disease	1.0	13	412	1		ENSG00000101846	protein-coding	0.45	steroid sulfatase		C1510586	AUTISM SPECTRUM DISORDER	STS	11	0	2022	0	Metabolism,Metabolism of proteins	0.91	R-HSA-1430728,R-HSA-392499	1344	Enzyme	disease of mental health (150)	Mental Disorders	Mental or Behavioral Dysfunction (T048)	536	2022	0.4
0	O60704	0	Abnormality of the nervous system (00707)	disease	1.0	1	8459	1		ENSG00000128294	protein-coding	0.77	tyrosylprotein sulfotransferase 2	4.5223E-4	C1510586	AUTISM SPECTRUM DISORDER	TPST2	2	0	2022	0	Metabolism,Disease,Metabolism of proteins	0.3	R-HSA-1430728,R-HSA-1643685,R-HSA-392499	1344	Enzyme	disease of mental health (150)	Mental Disorders	Mental or Behavioral Dysfunction (T048)	536	2022	0.4
0	Q9BYG5	0	Abnormality of the nervous system (00707)	disease	1.0	1	84612	1		ENSG00000124171	protein-coding	0.85	par-6 family cell polarity regulator beta	0.55382	C1510586	AUTISM SPECTRUM DISORDER	PARD6B	0	0	2022	0	Cell-Cell communication,Signal Transduction	0.13	R-HSA-1500931,R-HSA-162582	1344	Cell-cell junction	disease of mental health (150)	Mental Disorders	Mental or Behavioral Dysfunction (T048)	536	2022	0.4
0	Q86VN9,O15438	0	Abnormality of the nervous system (00707)	disease	1.0	5	8714	1		ENSG00000108846	protein-coding	0.45	ATP binding cassette subfamily C member 3	2.517E-28	C1510586	AUTISM SPECTRUM DISORDER	ABCC3	1	0	2022	0	Metabolism,Transport of small molecules,Cellular responses to stimuli,Drug ADME	0.91	R-HSA-1430728,R-HSA-382551,R-HSA-8953897,R-HSA-9748784	1344	Transporter	disease of mental health (150)	Mental Disorders	Mental or Behavioral Dysfunction (T048)	536	2022	0.4
0	O43529	0	Abnormality of the nervous system (00707)	disease	1.0	1	9486	1		ENSG00000115526	protein-coding	0.87	carbohydrate sulfotransferase 10	5.0847E-6	C1510586	AUTISM SPECTRUM DISORDER	CHST10	3	0	2022	0	Metabolism of proteins	0.17	R-HSA-392499	1344	Enzyme	disease of mental health (150)	Mental Disorders	Mental or Behavioral Dysfunction (T048)	536	2022	0.4
0	O14684	0	Abnormality of the nervous system (00707)	disease	1.0	5	9536	1		ENSG00000148344	protein-coding	0.51	prostaglandin E synthase	0.39592	C1510586	AUTISM SPECTRUM DISORDER	PTGES	1	0	2022	0	Metabolism	0.87	R-HSA-1430728	1344		disease of mental health (150)	Mental Disorders	Mental or Behavioral Dysfunction (T048)	536	2022	0.4
0	Q9NNW7,E7EWK1	0	Abnormality of the nervous system (00707)	disease	1.0	11	10587	1		ENSG00000184470	protein-coding	0.51	thioredoxin reductase 2	1.9938E-22	C1510586	AUTISM SPECTRUM DISORDER	TXNRD2	190	0	2022	0	Cellular responses to stimuli	0.87	R-HSA-8953897	1344	Enzyme	disease of mental health (150)	Mental Disorders	Mental or Behavioral Dysfunction (T048)	536	2022	0.4
0	P13569	0	Abnormality of the nervous system (00707)	disease	1.0	52	1080	1		ENSG00000001626	protein-coding	0.38	CF transmembrane conductance regulator	2.1646E-39	C1510586	AUTISM SPECTRUM DISORDER	CFTR	1699	0	2022	0	Signal Transduction,Disease,Transport of small molecules,Metabolism of proteins,Vesicle-mediated transport,Autophagy	0.91	R-HSA-162582,R-HSA-1643685,R-HSA-382551,R-HSA-392499,R-HSA-5653656,R-HSA-9612973	1344	Ion channel	disease of mental health (150)	Mental Disorders	Mental or Behavioral Dysfunction (T048)	536	2022	0.4
0	P98187	0	Abnormality of the nervous system (00707)	disease	1.0	2	11283	1		ENSG00000186526	protein-coding	0.8	cytochrome P450 family 4 subfamily F member 8	4.779E-20	C1510586	AUTISM SPECTRUM DISORDER	CYP4F8	1	0	2022	0	Metabolism	0.3	R-HSA-1430728	1344	Enzyme	disease of mental health (150)	Mental Disorders	Mental or Behavioral Dysfunction (T048)	536	2022	0.4
0	P55157,B7Z7X3	0	Abnormality of the nervous system (00707)	disease	1.0	11	4547	1		ENSG00000138823	protein-coding	0.47	microsomal triglyceride transfer protein	6.4626E-7	C1510586	AUTISM SPECTRUM DISORDER	MTTP	166	0	2022	0	Transport of small molecules	0.83	R-HSA-382551	1344	Transporter	disease of mental health (150)	Mental Disorders	Mental or Behavioral Dysfunction (T048)	536	2022	0.4
0	Q9NY99	0	Abnormality of the nervous system (00707)	disease	1.0	3	54221	1		ENSG00000172554	protein-coding	0.78	syntrophin gamma 2	8.2424E-24	C1510586	AUTISM SPECTRUM DISORDER	SNTG2	4	0	2010	0		0.26		1344		disease of mental health (150)	Mental Disorders	Mental or Behavioral Dysfunction (T048)	536	2010	0.4
0	Q15166	0	Abnormality of the nervous system (00707)	disease	1.0	4	5446	1		ENSG00000105852	protein-coding	0.58	paraoxonase 3	1.1102E-12	C1510586	AUTISM SPECTRUM DISORDER	PON3	1	0	2022	0	Metabolism,Drug ADME	0.83	R-HSA-1430728,R-HSA-9748784	1344		disease of mental health (150)	Mental Disorders	Mental or Behavioral Dysfunction (T048)	536	2022	0.4
0	Q4G0X9	0	Abnormality of the nervous system (00707)	disease	1.0	15	55036	1		ENSG00000141519	protein-coding	0.6	coiled-coil domain 40 molecular ruler complex subunit	2.4851E-28	C1510586	AUTISM SPECTRUM DISORDER	CCDC40	333	0	2022	0		0.65		1344		disease of mental health (150)	Mental Disorders	Mental or Behavioral Dysfunction (T048)	536	2022	0.4
0	P23219,A0A087X296	0	Abnormality of the nervous system (00707)	disease	1.0	23	5742	1		ENSG00000095303	protein-coding	0.47	prostaglandin-endoperoxide synthase 1	2.6587E-9	C1510586	AUTISM SPECTRUM DISORDER	PTGS1	17	0	2022	0	Metabolism	0.91	R-HSA-1430728	1344	Enzyme	disease of mental health (150)	Mental Disorders	Mental or Behavioral Dysfunction (T048)	536	2022	0.4
0	Q9H2A9	0	Abnormality of the nervous system (00707)	disease	1.0	4	64377	1		ENSG00000124302	protein-coding	0.6	carbohydrate sulfotransferase 8	0.0016696	C1510586	AUTISM SPECTRUM DISORDER	CHST8	6	0	2022	0	Metabolism of proteins	0.78	R-HSA-392499	1344	Enzyme	disease of mental health (150)	Mental Disorders	Mental or Behavioral Dysfunction (T048)	536	2022	0.4
0	P36021	0	Abnormality of the nervous system (00707)	disease	1.0	10	6567	1		ENSG00000147100	protein-coding	0.55	solute carrier family 16 member 2		C1510586	AUTISM SPECTRUM DISORDER	SLC16A2	94	0	2014	0	Transport of small molecules	0.78	R-HSA-382551	1344	Transporter	disease of mental health (150)	Mental Disorders	Mental or Behavioral Dysfunction (T048)	536	2014	0.4
0	Q9GZN7	0	Abnormality of the nervous system (00707)	disease	1.0	3	79641	1		ENSG00000067836	protein-coding	0.66	rogdi atypical leucine zipper	1.1774E-19	C1510586	AUTISM SPECTRUM DISORDER	ROGDI	231	0	2019	0		0.65		1344		disease of mental health (150)	Mental Disorders	Mental or Behavioral Dysfunction (T048)	536	2019	0.4
0	B4DWP1,B3KPZ2,A6NHH0,Q9H7Z7	0	Abnormality of the nervous system (00707)	disease	1.0	3	80142	1		ENSG00000148334	protein-coding	0.66	prostaglandin E synthase 2	4.8802E-11	C1510586	AUTISM SPECTRUM DISORDER	PTGES2	0	0	2022	0	Metabolism,Immune System	0.44	R-HSA-1430728,R-HSA-168256	1344	Enzyme	disease of mental health (150)	Mental Disorders	Mental or Behavioral Dysfunction (T048)	536	2022	0.4
0	Q8NEL9	0	Abnormality of the nervous system (00707)	disease	1.0	4	80821	1		ENSG00000100523	protein-coding	0.67	DDHD domain containing 1	4.347E-5	C1510586	AUTISM SPECTRUM DISORDER	DDHD1	127	0	2019	0	Metabolism	0.57	R-HSA-1430728	1344	Enzyme	disease of mental health (150)	Mental Disorders	Mental or Behavioral Dysfunction (T048)	536	2019	0.4
0	Q96JB6	0	Abnormality of the nervous system (00707)	disease	1.0	3	84171	1		ENSG00000138131	protein-coding	0.6	lysyl oxidase like 4	1.827E-18	C1510586	AUTISM SPECTRUM DISORDER	LOXL4	5	0	2022	0	Extracellular matrix organization	0.57	R-HSA-1474244	1344		disease of mental health (150)	Mental Disorders	Mental or Behavioral Dysfunction (T048)	536	2022	0.4
0	P58294	0	Abnormality of the nervous system (00707)	disease	1.0	1	84432	1		ENSG00000143125	protein-coding	0.6	prokineticin 1	4.1396E-5	C1510586	AUTISM SPECTRUM DISORDER	PROK1	0	0	2022	0	Signal Transduction	0.74	R-HSA-162582	1344	Signaling	disease of mental health (150)	Mental Disorders	Mental or Behavioral Dysfunction (T048)	536	2022	0.4
0	O00748	0	Abnormality of the nervous system (00707)	disease	1.0	2	8824	1		ENSG00000172831	protein-coding	0.56	carboxylesterase 2	1.0725E-11	C1510586	AUTISM SPECTRUM DISORDER	CES2	1	0	2022	0	Metabolism,Drug ADME	0.91	R-HSA-1430728,R-HSA-9748784	1344	Enzyme	disease of mental health (150)	Mental Disorders	Mental or Behavioral Dysfunction (T048)	536	2022	0.4
0	O60524	0	Abnormality of the nervous system (00707)	disease	1.0	5	9147	1		ENSG00000165525	protein-coding	0.69	nuclear export mediator factor	1.5582E-7	C1510586	AUTISM SPECTRUM DISORDER	NEMF	13	0	2017	0		0.61		1344		disease of mental health (150)	Mental Disorders	Mental or Behavioral Dysfunction (T048)	536	2017	0.4
0	B7Z954,Q9UDY2,B7Z2R3	0	Abnormality of the nervous system (00707)	disease	1.0	13	9414	1		ENSG00000119139	protein-coding	0.58	tight junction protein 2	4.178E-19	C1510586	AUTISM SPECTRUM DISORDER	TJP2	64	0	2022	0	Signal Transduction,Programmed Cell Death	0.78	R-HSA-162582,R-HSA-5357801	1344	Cell-cell junction	disease of mental health (150)	Mental Disorders	Mental or Behavioral Dysfunction (T048)	536	2022	0.4
0	Q86VI3	0	Abnormality of the nervous system (00707)	disease	1.0	2	128239	1		ENSG00000183856	protein-coding	0.62	IQ motif containing GTPase activating protein 3	1.1458E-40	C1510586	AUTISM SPECTRUM DISORDER	IQGAP3	4	0	2017	0	Signal Transduction	0.57	R-HSA-162582	1344	Enzyme modulator	disease of mental health (150)	Mental Disorders	Mental or Behavioral Dysfunction (T048)	536	2017	0.4
0	A8MUM7	0	Abnormality of the nervous system (00707)	disease	1.0	1	148003	1		ENSG00000249861	protein-coding	0.63	galectin 16	2.0618E-6	C1510586	AUTISM SPECTRUM DISORDER	LGALS16	0	0	2022	0		0.74		1344	Signaling	disease of mental health (150)	Mental Disorders	Mental or Behavioral Dysfunction (T048)	536	2022	0.4
0	Q16696	0	Abnormality of the nervous system (00707)	disease	1.0	4	1553	1		ENSG00000197838	protein-coding	0.68	cytochrome P450 family 2 subfamily A member 13	2.0525E-8	C1510586	AUTISM SPECTRUM DISORDER	CYP2A13	0	0	2022	0	Metabolism	0.65	R-HSA-1430728	1344		disease of mental health (150)	Mental Disorders	Mental or Behavioral Dysfunction (T048)	536	2022	0.4
0	P24903	0	Abnormality of the nervous system (00707)	disease	1.0	1	1572	1		ENSG00000197446	protein-coding	0.76	cytochrome P450 family 2 subfamily F member 1	1.8052E-10	C1510586	AUTISM SPECTRUM DISORDER	CYP2F1	0	0	2022	0	Metabolism	0.39	R-HSA-1430728	1344		disease of mental health (150)	Mental Disorders	Mental or Behavioral Dysfunction (T048)	536	2022	0.4
0	B4DV41,P13584,Q8IZB0	0	Abnormality of the nervous system (00707)	disease	1.0	4	1580	1		ENSG00000142973	protein-coding	0.66	cytochrome P450 family 4 subfamily B member 1	9.671E-13	C1510586	AUTISM SPECTRUM DISORDER	CYP4B1	0	0	2022	0	Metabolism	0.57	R-HSA-1430728	1344	Enzyme	disease of mental health (150)	Mental Disorders	Mental or Behavioral Dysfunction (T048)	536	2022	0.4
0	Q07973	0	Abnormality of the nervous system (00707)	disease	1.0	33	1591	1		ENSG00000019186	protein-coding	0.46	cytochrome P450 family 24 subfamily A member 1	1.1932E-17	C1510586	AUTISM SPECTRUM DISORDER	CYP24A1	93	0	2022	0	Metabolism,Disease	0.87	R-HSA-1430728,R-HSA-1643685	1344	Enzyme	disease of mental health (150)	Mental Disorders	Mental or Behavioral Dysfunction (T048)	536	2022	0.4
0	Q6ZN25,Q8TE60,Q2VYF7	0	Abnormality of the nervous system (00707)	disease	1.0	7	170692	1		ENSG00000140873	protein-coding	0.59	ADAM metallopeptidase with thrombospondin type 1 motif 18	9.4612E-49	C1510586	AUTISM SPECTRUM DISORDER	ADAMTS18	19	0	2022	0	Extracellular matrix organization,Disease,Metabolism of proteins	0.78	R-HSA-1474244,R-HSA-1643685,R-HSA-392499	1344	Enzyme	disease of mental health (150)	Mental Disorders	Mental or Behavioral Dysfunction (T048)	536	2022	0.4
0	A0A140VJL9,P13716,Q6ZMU0,B7Z3I9	0	Abnormality of the nervous system (00707)	disease	1.0	18	210	1		ENSG00000148218	protein-coding	0.54	aminolevulinate dehydratase	0.096041	C1510586	AUTISM SPECTRUM DISORDER	ALAD	70	0	2022	0	Metabolism,Immune System	0.83	R-HSA-1430728,R-HSA-168256	1344	Enzyme	disease of mental health (150)	Mental Disorders	Mental or Behavioral Dysfunction (T048)	536	2022	0.4
0	Q6PKA6,P30838,I3L3I9	0	Abnormality of the nervous system (00707)	disease	1.0	6	218	1		ENSG00000108602	protein-coding	0.51	aldehyde dehydrogenase 3 family member A1	3.4356E-16	C1510586	AUTISM SPECTRUM DISORDER	ALDH3A1	1	0	2022	0	Metabolism	0.91	R-HSA-1430728	1344		disease of mental health (150)	Mental Disorders	Mental or Behavioral Dysfunction (T048)	536	2022	0.4
0	A0A384MDN8,O95154	0	Abnormality of the nervous system (00707)	disease	1.0	2	22977	1		ENSG00000162482	protein-coding	0.78	aldo-keto reductase family 7 member A3	5.7871E-14	C1510586	AUTISM SPECTRUM DISORDER	AKR7A3	0	0	2022	0	Metabolism	0.3	R-HSA-1430728	1344	Enzyme	disease of mental health (150)	Mental Disorders	Mental or Behavioral Dysfunction (T048)	536	2022	0.4
0	P17948,L7RSL3	0	Abnormality of the nervous system (00707)	disease	1.0	21	2321	1		ENSG00000102755	protein-coding	0.39	fms related receptor tyrosine kinase 1	1.0	C1510586	AUTISM SPECTRUM DISORDER	FLT1	28	0	2022	0	Signal Transduction	0.91	R-HSA-162582	1344	Kinase	disease of mental health (150)	Mental Disorders	Mental or Behavioral Dysfunction (T048)	536	2022	0.4
0	Q8IWU6	0	Abnormality of the nervous system (00707)	disease	1.0	2	23213	1		ENSG00000137573	protein-coding	0.55	sulfatase 1	0.99593	C1510586	AUTISM SPECTRUM DISORDER	SULF1	8	0	2022	0		0.78		1344	Enzyme	disease of mental health (150)	Mental Disorders	Mental or Behavioral Dysfunction (T048)	536	2022	0.4
0	P18054	0	Abnormality of the nervous system (00707)	disease	1.0	13	239	1		ENSG00000108839	protein-coding	0.54	arachidonate 12-lipoxygenase, 12S type	8.6598E-16	C1510586	AUTISM SPECTRUM DISORDER	ALOX12	3	0	2022	0	Metabolism	0.87	R-HSA-1430728	1344	Enzyme	disease of mental health (150)	Mental Disorders	Mental or Behavioral Dysfunction (T048)	536	2022	0.4
0	P05187,B2R7C7	0	Abnormality of the nervous system (00707)	disease	1.0	1	250	1		ENSG00000163283	protein-coding	0.49	alkaline phosphatase, placental	4.7355E-12	C1510586	AUTISM SPECTRUM DISORDER	ALPP	2	0	2022	0	Vesicle-mediated transport	0.78	R-HSA-5653656	1344	Enzyme	disease of mental health (150)	Mental Disorders	Mental or Behavioral Dysfunction (T048)	536	2022	0.4
0	P19801	0	Abnormality of the nervous system (00707)	disease	1.0	3	26	1		ENSG00000002726	protein-coding	0.55	amine oxidase copper containing 1	2.3395E-20	C1510586	AUTISM SPECTRUM DISORDER	AOC1	1	0	2022	0	Metabolism,Immune System	0.83	R-HSA-1430728,R-HSA-168256	1344		disease of mental health (150)	Mental Disorders	Mental or Behavioral Dysfunction (T048)	536	2022	0.4
0	P63211	0	Abnormality of the nervous system (00707)	disease	1.0	2	2792	1		ENSG00000127928	protein-coding	0.78	G protein subunit gamma transducin 1		C1510586	AUTISM SPECTRUM DISORDER	GNGT1	2	0	2022	0	Hemostasis,Neuronal System,Metabolism,Signal Transduction,Disease,Transport of small molecules,Metabolism of proteins,Cellular responses to stimuli,Sensory Perception	0.48	R-HSA-109582,R-HSA-112316,R-HSA-1430728,R-HSA-162582,R-HSA-1643685,R-HSA-382551,R-HSA-392499,R-HSA-8953897,R-HSA-9709957	1344	Enzyme modulator	disease of mental health (150)	Mental Disorders	Mental or Behavioral Dysfunction (T048)	536	2022	0.4
0	P18283	0	Abnormality of the nervous system (00707)	disease	1.0	3	2877	1		ENSG00000176153	protein-coding	0.51	glutathione peroxidase 2	9.6852E-10	C1510586	AUTISM SPECTRUM DISORDER	GPX2	0	0	2022	0	Metabolism,Gene expression (Transcription),Cellular responses to stimuli	0.91	R-HSA-1430728,R-HSA-74160,R-HSA-8953897	1344	Enzyme	disease of mental health (150)	Mental Disorders	Mental or Behavioral Dysfunction (T048)	536	2022	0.4
0	Q06278	0	Abnormality of the nervous system (00707)	disease	1.0	3	316	1		ENSG00000138356	protein-coding	0.6	aldehyde oxidase 1	6.121E-31	C1510586	AUTISM SPECTRUM DISORDER	AOX1	0	0	2022	0	Metabolism	0.7	R-HSA-1430728	1344	Enzyme	disease of mental health (150)	Mental Disorders	Mental or Behavioral Dysfunction (T048)	536	2022	0.4
0	P14061,A0A0A0MQS7	0	Abnormality of the nervous system (00707)	disease	1.0	4	3292	1		ENSG00000108786	protein-coding	0.56	hydroxysteroid 17-beta dehydrogenase 1	8.615E-5	C1510586	AUTISM SPECTRUM DISORDER	HSD17B1	1	0	2022	0	Metabolism,Sensory Perception	0.7	R-HSA-1430728,R-HSA-9709957	1344	Enzyme	disease of mental health (150)	Mental Disorders	Mental or Behavioral Dysfunction (T048)	536	2022	0.4
0	Q9UFE4	0	Abnormality of the nervous system (00707)	disease	1.0	9	339829	1		ENSG00000284862	protein-coding	0.59	coiled-coil domain 39 molecular ruler complex subunit	5.9029E-20	C1510586	AUTISM SPECTRUM DISORDER	CCDC39	248	0	2022	0		0.7		1344		disease of mental health (150)	Mental Disorders	Mental or Behavioral Dysfunction (T048)	536	2022	0.4
0	P06213	0	Abnormality of the nervous system (00707)	disease	1.0	30	3643	1		ENSG00000171105	protein-coding	0.39	insulin receptor	1.4394E-4	C1510586	AUTISM SPECTRUM DISORDER	INSR	279	0	2022	0	Signal Transduction	0.91	R-HSA-162582	1344	Kinase	disease of mental health (150)	Mental Disorders	Mental or Behavioral Dysfunction (T048)	536	2022	0.4
0	P0DTE4,D6RFW5,A0A140T9Z0	0	Abnormality of the nervous system (00707)	disease	1.0	1	10941	1		ENSG00000173610	protein-coding	0.78	UDP glucuronosyltransferase family 2 member A1 complex locus	3.6206E-25	C1510586	AUTISM SPECTRUM DISORDER	UGT2A1	2	0	2022	0	Metabolism,Drug ADME	0.39	R-HSA-1430728,R-HSA-9748784	1344		disease of mental health (150)	Mental Disorders	Mental or Behavioral Dysfunction (T048)	536	2022	0.4
0	P28329,Q6LEN5,Q6LEN6	0	Abnormality of the nervous system (00707)	disease	1.0	32	1103	1		ENSG00000070748	protein-coding	0.49	choline O-acetyltransferase	9.5799E-17	C1510586	AUTISM SPECTRUM DISORDER	CHAT	250	0	2022	0	Neuronal System,Metabolism	0.96	R-HSA-112316,R-HSA-1430728	1344	Enzyme	disease of mental health (150)	Mental Disorders	Mental or Behavioral Dysfunction (T048)	536	2022	0.4
0	Q8NCH0	0	Abnormality of the nervous system (00707)	disease	1.0	10	113189	1		ENSG00000169105	protein-coding	0.57	carbohydrate sulfotransferase 14	0.0043885	C1510586	AUTISM SPECTRUM DISORDER	CHST14	86	0	2022	0	Metabolism,Disease	0.78	R-HSA-1430728,R-HSA-1643685	1344	Enzyme	disease of mental health (150)	Mental Disorders	Mental or Behavioral Dysfunction (T048)	536	2022	0.4
0	Q96LB3	0	Abnormality of the nervous system (00707)	disease	1.0	18	80173	1		ENSG00000096872	protein-coding	0.54	intraflagellar transport 74	5.4995E-9	C1510586	AUTISM SPECTRUM DISORDER	IFT74	20	0	2022	0	Organelle biogenesis and maintenance	0.91	R-HSA-1852241	1344		disease of mental health (150)	Mental Disorders	Mental or Behavioral Dysfunction (T048)	536	2022	0.4
0	V9HWA2,O43488,B4DZX4	0	Abnormality of the nervous system (00707)	disease	1.0	1	8574	1		ENSG00000053371	protein-coding	0.7	aldo-keto reductase family 7 member A2	9.268E-9	C1510586	AUTISM SPECTRUM DISORDER	AKR7A2	2	0	2022	0	Metabolism	0.35	R-HSA-1430728	1344	Enzyme	disease of mental health (150)	Mental Disorders	Mental or Behavioral Dysfunction (T048)	536	2022	0.4
0	A0A384NL53,P16152	0	Abnormality of the nervous system (00707)	disease	1.0	9	873	1		ENSG00000159228	protein-coding	0.58	carbonyl reductase 1	6.2318E-5	C1510586	AUTISM SPECTRUM DISORDER	CBR1	1	0	2022	0	Metabolism	0.7	R-HSA-1430728	1344		disease of mental health (150)	Mental Disorders	Mental or Behavioral Dysfunction (T048)	536	2022	0.4
0	O75828,V9HW40	0	Abnormality of the nervous system (00707)	disease	1.0	1	874	1		ENSG00000159231	protein-coding	0.69	carbonyl reductase 3	4.5024E-6	C1510586	AUTISM SPECTRUM DISORDER	CBR3	1	0	2022	0	Metabolism	0.65	R-HSA-1430728	1344		disease of mental health (150)	Mental Disorders	Mental or Behavioral Dysfunction (T048)	536	2022	0.4
0	A0A804HJF6,A1L484,P51690,B7Z6V4,B7Z1M0,A0A5F9ZHX8,F5H324,F5GYY5	0	Abnormality of the nervous system (00707)	disease	1.0	6	415	1		ENSG00000157399	protein-coding	0.59	arylsulfatase L		C1510586	AUTISM SPECTRUM DISORDER	ARSL	56	0	2022	0	Metabolism,Metabolism of proteins	0.78	R-HSA-1430728,R-HSA-392499	1344	Enzyme	disease of mental health (150)	Mental Disorders	Mental or Behavioral Dysfunction (T048)	536	2022	0.4
0	Q04721,Q9UFD5,Q6IQ50	0	Abnormality of the nervous system (00707)	disease	1.0	34	4853	1		ENSG00000134250	protein-coding	0.43	notch receptor 2	1.0	C1510586	AUTISM SPECTRUM DISORDER	NOTCH2	269	0	2022	0	Signal Transduction,Disease,Gene expression (Transcription)	0.87	R-HSA-162582,R-HSA-1643685,R-HSA-74160	1344		disease of mental health (150)	Mental Disorders	Mental or Behavioral Dysfunction (T048)	536	2022	0.4
0	P00439	0	Abnormality of the nervous system (00707)	disease	1.0	22	5053	1		ENSG00000171759	protein-coding	0.48	phenylalanine hydroxylase	8.7095E-20	C1510586	AUTISM SPECTRUM DISORDER	PAH	774	0	2019	0	Metabolism,Disease	0.91	R-HSA-1430728,R-HSA-1643685	1344		disease of mental health (150)	Mental Disorders	Mental or Behavioral Dysfunction (T048)	536	2019	0.4
0	Q99581	0	Abnormality of the nervous system (00707)	disease	1.0	5	54738	1		ENSG00000163497	protein-coding	0.62	FEV transcription factor, ETS family member	5.7005E-5	C1510586	AUTISM SPECTRUM DISORDER	FEV	0	0	2019	0		0.83		1344	Transcription factor	disease of mental health (150)	Mental Disorders	Mental or Behavioral Dysfunction (T048)	536	2019	0.4
0	O60218	0	Abnormality of the nervous system (00707)	disease	1.0	7	57016	1		ENSG00000198074	protein-coding	0.42	aldo-keto reductase family 1 member B10	1.1815E-13	C1510586	AUTISM SPECTRUM DISORDER	AKR1B10	3	0	2022	0	Metabolism,Sensory Perception	0.91	R-HSA-1430728,R-HSA-9709957	1344	Enzyme	disease of mental health (150)	Mental Disorders	Mental or Behavioral Dysfunction (T048)	536	2022	0.4
0	B2R812,P51168	0	Abnormality of the nervous system (00707)	disease	1.0	18	6338	1		ENSG00000168447	protein-coding	0.57	sodium channel epithelial 1 subunit beta	1.4217E-9	C1510586	AUTISM SPECTRUM DISORDER	SCNN1B	77	0	2022	0	Transport of small molecules,Sensory Perception	0.83	R-HSA-382551,R-HSA-9709957	1344	Ion channel	disease of mental health (150)	Mental Disorders	Mental or Behavioral Dysfunction (T048)	536	2022	0.4
0	Q9GZS0	0	Abnormality of the nervous system (00707)	disease	1.0	6	64446	1		ENSG00000171595	protein-coding	0.61	dynein axonemal intermediate chain 2	9.1508E-16	C1510586	AUTISM SPECTRUM DISORDER	DNAI2	186	0	2022	0		0.61		1344	Cellular structure	disease of mental health (150)	Mental Disorders	Mental or Behavioral Dysfunction (T048)	536	2022	0.4
0	O76082	0	Abnormality of the nervous system (00707)	disease	1.0	22	6584	1		ENSG00000197375	protein-coding	0.43	solute carrier family 22 member 5	8.2538E-10	C1510586	AUTISM SPECTRUM DISORDER	SLC22A5	468	0	2022	0	Metabolism,Disease,Transport of small molecules	0.91	R-HSA-1430728,R-HSA-1643685,R-HSA-382551	1344	Transporter	disease of mental health (150)	Mental Disorders	Mental or Behavioral Dysfunction (T048)	536	2022	0.4
0	Q9HCS2	0	Abnormality of the nervous system (00707)	disease	1.0	1	66002	1		ENSG00000186204	protein-coding	0.69	cytochrome P450 family 4 subfamily F member 12	2.6949E-22	C1510586	AUTISM SPECTRUM DISORDER	CYP4F12	17	0	2022	0	Metabolism	0.57	R-HSA-1430728	1344	Enzyme	disease of mental health (150)	Mental Disorders	Mental or Behavioral Dysfunction (T048)	536	2022	0.4
0	Q9UHF0	0	Abnormality of the nervous system (00707)	disease	1.0	21	6866	1		ENSG00000166863	protein-coding	0.56	tachykinin precursor 3	0.034841	C1510586	AUTISM SPECTRUM DISORDER	TAC3	4	0	2022	0	Signal Transduction	0.83	R-HSA-162582	1344		disease of mental health (150)	Mental Disorders	Mental or Behavioral Dysfunction (T048)	536	2022	0.4
0	O43772	0	Abnormality of the nervous system (00707)	disease	1.0	2	788	1		ENSG00000178537	protein-coding	0.55	solute carrier family 25 member 20	4.3824E-8	C1510586	AUTISM SPECTRUM DISORDER	SLC25A20	86	0	2022	0	Metabolism	0.83	R-HSA-1430728	1344	Transporter	disease of mental health (150)	Mental Disorders	Mental or Behavioral Dysfunction (T048)	536	2022	0.4
0	A4Z6T7,P11245	0	Abnormality of the nervous system (00707)	disease	1.0	56	10	1		ENSG00000156006	protein-coding	0.44	N-acetyltransferase 2	0.11278	C1510586	AUTISM SPECTRUM DISORDER	NAT2	8	0	2022	0	Metabolism,Drug ADME	0.96	R-HSA-1430728,R-HSA-9748784	1344	Enzyme	disease of mental health (150)	Mental Disorders	Mental or Behavioral Dysfunction (T048)	536	2022	0.4
0	Q9Y666	0	Abnormality of the nervous system (00707)	disease	1.0	4	10723	1		ENSG00000113504	protein-coding	0.73	solute carrier family 12 member 7	2.2551E-28	C1510586	AUTISM SPECTRUM DISORDER	SLC12A7	13	0	2022	0	Transport of small molecules	0.52	R-HSA-382551	1344	Transporter	disease of mental health (150)	Mental Disorders	Mental or Behavioral Dysfunction (T048)	536	2022	0.4
0	Q7Z449	0	Abnormality of the nervous system (00707)	disease	1.0	11	113612	1		ENSG00000155016	protein-coding	0.61	cytochrome P450 family 2 subfamily U member 1	4.8708E-8	C1510586	AUTISM SPECTRUM DISORDER	CYP2U1	101	0	2022	0	Metabolism,Disease	0.78	R-HSA-1430728,R-HSA-1643685	1344		disease of mental health (150)	Mental Disorders	Mental or Behavioral Dysfunction (T048)	536	2022	0.4
0	Q14011,K7EQR7,K7EPM4,Q53XX5,D6W5Y5	0	Abnormality of the nervous system (00707)	disease	1.0	4	1153	1		ENSG00000099622	protein-coding	0.54	cold inducible RNA binding protein	0.30533	C1510586	AUTISM SPECTRUM DISORDER	CIRBP	1	0	2014	0		0.91		1344	Nucleic acid binding	disease of mental health (150)	Mental Disorders	Mental or Behavioral Dysfunction (T048)	536	2014	0.4
0	Q96LJ7	0	Abnormality of the nervous system (00707)	disease	1.0	1	115817	1		ENSG00000157379	protein-coding	0.9	dehydrogenase/reductase 1	7.2989E-12	C1510586	AUTISM SPECTRUM DISORDER	DHRS1	1	0	2022	0		0.17		1344		disease of mental health (150)	Mental Disorders	Mental or Behavioral Dysfunction (T048)	536	2022	0.4
0	P08319,V9HVX7	0	Abnormality of the nervous system (00707)	disease	1.0	7	127	1		ENSG00000198099	protein-coding	0.57	alcohol dehydrogenase 4 (class II), pi polypeptide	1.79E-6	C1510586	AUTISM SPECTRUM DISORDER	ADH4	23	0	2022	0	Metabolism,Signal Transduction	0.78	R-HSA-1430728,R-HSA-162582	1344	Enzyme	disease of mental health (150)	Mental Disorders	Mental or Behavioral Dysfunction (T048)	536	2022	0.4
0	O15551,Q75L79	0	Abnormality of the nervous system (00707)	disease	1.0	4	1365	1		ENSG00000165215	protein-coding	0.53	claudin 3	0.45321	C1510586	AUTISM SPECTRUM DISORDER	CLDN3	0	0	2022	0	Cell-Cell communication	0.91	R-HSA-1500931	1344	Cell-cell junction	disease of mental health (150)	Mental Disorders	Mental or Behavioral Dysfunction (T048)	536	2022	0.4
0	Q08257	0	Abnormality of the nervous system (00707)	disease	1.0	1	1429	1		ENSG00000116791	protein-coding	0.55	crystallin zeta	5.5931E-15	C1510586	AUTISM SPECTRUM DISORDER	CRYZ	1	0	2022	0		0.87		1344		disease of mental health (150)	Mental Disorders	Mental or Behavioral Dysfunction (T048)	536	2022	0.4
0	Q6UWY0	0	Abnormality of the nervous system (00707)	disease	1.0	3	153642	1		ENSG00000164291	protein-coding	0.74	arylsulfatase family member K	5.6098E-10	C1510586	AUTISM SPECTRUM DISORDER	ARSK	2	0	2022	0	Metabolism,Metabolism of proteins	0.39	R-HSA-1430728,R-HSA-392499	1344		disease of mental health (150)	Mental Disorders	Mental or Behavioral Dysfunction (T048)	536	2022	0.4
0	A0N0X8,E7EMT5,P04798	0	Abnormality of the nervous system (00707)	disease	1.0	91	1543	1		ENSG00000140465	protein-coding	0.4	cytochrome P450 family 1 subfamily A member 1	8.9759E-18	C1510586	AUTISM SPECTRUM DISORDER	CYP1A1	2	0	2022	0	Metabolism	0.96	R-HSA-1430728	1344	Enzyme	disease of mental health (150)	Mental Disorders	Mental or Behavioral Dysfunction (T048)	536	2022	0.4
0	P51589	0	Abnormality of the nervous system (00707)	disease	1.0	7	1573	1		ENSG00000134716	protein-coding	0.58	cytochrome P450 family 2 subfamily J member 2	4.4525E-12	C1510586	AUTISM SPECTRUM DISORDER	CYP2J2	2	0	2022	0	Metabolism	0.78	R-HSA-1430728	1344		disease of mental health (150)	Mental Disorders	Mental or Behavioral Dysfunction (T048)	536	2022	0.4
0	Q8TE73	0	Abnormality of the nervous system (00707)	disease	1.0	16	1767	1		ENSG00000039139	protein-coding	0.53	dynein axonemal heavy chain 5	6.9926E-79	C1510586	AUTISM SPECTRUM DISORDER	DNAH5	1344	0	2022	0		0.78		1344	Enzyme	disease of mental health (150)	Mental Disorders	Mental or Behavioral Dysfunction (T048)	536	2022	0.4
0	P83105	0	Abnormality of the nervous system (00707)	disease	1.0	1	203100	1		ENSG00000169495	protein-coding	0.77	HtrA serine peptidase 4	6.2282E-16	C1510586	AUTISM SPECTRUM DISORDER	HTRA4	1	0	2022	0		0.26		1344	Enzyme	disease of mental health (150)	Mental Disorders	Mental or Behavioral Dysfunction (T048)	536	2022	0.4
0	V9HW83,P00352	0	Abnormality of the nervous system (00707)	disease	1.0	12	216	1		ENSG00000165092	protein-coding	0.46	aldehyde dehydrogenase 1 family member A1	0.87258	C1510586	AUTISM SPECTRUM DISORDER	ALDH1A1	2	0	2022	0	Metabolism,Signal Transduction	0.91	R-HSA-1430728,R-HSA-162582	1344	Enzyme	disease of mental health (150)	Mental Disorders	Mental or Behavioral Dysfunction (T048)	536	2022	0.4
0	P35556	0	Abnormality of the nervous system (00707)	disease	1.0	26	2201	1		ENSG00000138829	protein-coding	0.48	fibrillin 2	1.0	C1510586	AUTISM SPECTRUM DISORDER	FBN2	827	0	2022	0	Extracellular matrix organization	0.87	R-HSA-1474244	1344	Calcium-binding protein	disease of mental health (150)	Mental Disorders	Mental or Behavioral Dysfunction (T048)	536	2022	0.4
0	P43353,A0A087X2D4	0	Abnormality of the nervous system (00707)	disease	1.0	3	221	1		ENSG00000006534	protein-coding	0.71	aldehyde dehydrogenase 3 family member B1	5.4122E-12	C1510586	AUTISM SPECTRUM DISORDER	ALDH3B1	0	0	2022	0	Metabolism,Immune System	0.48	R-HSA-1430728,R-HSA-168256	1344		disease of mental health (150)	Mental Disorders	Mental or Behavioral Dysfunction (T048)	536	2022	0.4
0	Q96EG1	0	Abnormality of the nervous system (00707)	disease	1.0	5	22901	1		ENSG00000141337	protein-coding	0.65	arylsulfatase G	2.5199E-9	C1510586	AUTISM SPECTRUM DISORDER	ARSG	21	0	2022	0	Metabolism,Metabolism of proteins	0.44	R-HSA-1430728,R-HSA-392499	1344	Enzyme	disease of mental health (150)	Mental Disorders	Mental or Behavioral Dysfunction (T048)	536	2022	0.4
0	Q14914	0	Abnormality of the nervous system (00707)	disease	1.0	1	22949	1		ENSG00000106853	protein-coding	0.7	prostaglandin reductase 1	0.0033458	C1510586	AUTISM SPECTRUM DISORDER	PTGR1	4	0	2022	0	Metabolism	0.39	R-HSA-1430728	1344	Enzyme	disease of mental health (150)	Mental Disorders	Mental or Behavioral Dysfunction (T048)	536	2022	0.4
0	Q5JPC7,Q99518,B4E2Q9	0	Abnormality of the nervous system (00707)	disease	1.0	4	2327	1		ENSG00000094963	protein-coding	0.7	flavin containing dimethylaniline monoxygenase 2	1.568E-5	C1510586	AUTISM SPECTRUM DISORDER	FMO2	0	0	2022	0	Metabolism	0.61	R-HSA-1430728	1344	Enzyme	disease of mental health (150)	Mental Disorders	Mental or Behavioral Dysfunction (T048)	536	2022	0.4
0	P14207	0	Abnormality of the nervous system (00707)	disease	1.0	6	2350	1		ENSG00000165457	protein-coding	0.58	folate receptor beta	0.0015628	C1510586	AUTISM SPECTRUM DISORDER	FOLR2	0	0	2022	0	Metabolism,Metabolism of proteins	0.7	R-HSA-1430728,R-HSA-392499	1344		disease of mental health (150)	Mental Disorders	Mental or Behavioral Dysfunction (T048)	536	2022	0.4
0	P59796	0	Abnormality of the nervous system (00707)	disease	1.0	2	257202	1		ENSG00000198704	protein-coding	0.71	glutathione peroxidase 6	3.9971E-6	C1510586	AUTISM SPECTRUM DISORDER	GPX6	3	0	2022	0	Cellular responses to stimuli	0.52	R-HSA-8953897	1344	Enzyme	disease of mental health (150)	Mental Disorders	Mental or Behavioral Dysfunction (T048)	536	2022	0.4
0	A0A087WWV9,Q9UI46,A0A140VJI0	0	Abnormality of the nervous system (00707)	disease	1.0	10	27019	1		ENSG00000122735	protein-coding	0.59	dynein axonemal intermediate chain 1	6.7409E-16	C1510586	AUTISM SPECTRUM DISORDER	DNAI1	213	0	2022	0		0.65		1344	Cellular structure	disease of mental health (150)	Mental Disorders	Mental or Behavioral Dysfunction (T048)	536	2022	0.4
0	P0CG29	0	Abnormality of the nervous system (00707)	disease	1.0	4	2953	1		ENSG00000099984	protein-coding	0.7	glutathione S-transferase theta 2 (gene/pseudogene)		C1510586	AUTISM SPECTRUM DISORDER	GSTT2	0	0	2022	0	Metabolism	0.48	R-HSA-1430728	1344		disease of mental health (150)	Mental Disorders	Mental or Behavioral Dysfunction (T048)	536	2022	0.4
0	Q96SQ9	0	Abnormality of the nervous system (00707)	disease	1.0	2	29785	1		ENSG00000167600	protein-coding	0.65	cytochrome P450 family 2 subfamily S member 1	1.0068E-8	C1510586	AUTISM SPECTRUM DISORDER	CYP2S1	3	0	2022	0	Metabolism	0.57	R-HSA-1430728	1344		disease of mental health (150)	Mental Disorders	Mental or Behavioral Dysfunction (T048)	536	2022	0.4
0	Q5FYB1	0	Abnormality of the nervous system (00707)	disease	1.0	4	340075	1		ENSG00000183876	protein-coding	0.64	arylsulfatase family member I	4.7786E-7	C1510586	AUTISM SPECTRUM DISORDER	ARSI	46	0	2022	0	Metabolism,Metabolism of proteins	0.61	R-HSA-1430728,R-HSA-392499	1344		disease of mental health (150)	Mental Disorders	Mental or Behavioral Dysfunction (T048)	536	2022	0.4
0	A0A5F9ZHR4,P55087,F1DSG4,V9PBN7	0	Abnormality of the nervous system (00707)	disease	1.0	20	361	1		ENSG00000171885	protein-coding	0.44	aquaporin 4	3.1454E-4	C1510586	AUTISM SPECTRUM DISORDER	AQP4	2	0	2022	0	Transport of small molecules	0.91	R-HSA-382551	1344	Ion channel	disease of mental health (150)	Mental Disorders	Mental or Behavioral Dysfunction (T048)	536	2022	0.4
0	Q08397	0	Abnormality of the nervous system (00707)	disease	1.0	9	4016	1		ENSG00000129038	protein-coding	0.54	lysyl oxidase like 1	2.716E-7	C1510586	AUTISM SPECTRUM DISORDER	LOXL1	30	0	2022	0	Extracellular matrix organization	0.74	R-HSA-1474244	1344		disease of mental health (150)	Mental Disorders	Mental or Behavioral Dysfunction (T048)	536	2022	0.4
0	Q9NPZ5	0	Abnormality of the nervous system (00707)	disease	1.0	3	135152	1		ENSG00000112309	protein-coding	0.85	beta-1,3-glucuronyltransferase 2	2.0023E-9	C1510586	AUTISM SPECTRUM DISORDER	B3GAT2	3	0	2022	0	Metabolism	0.17	R-HSA-1430728	1344	Enzyme	disease of mental health (150)	Mental Disorders	Mental or Behavioral Dysfunction (T048)	536	2022	0.4
0	F8W816,P20853	0	Abnormality of the nervous system (00707)	disease	1.0	1	1549	1		ENSG00000198077	protein-coding	0.7	cytochrome P450 family 2 subfamily A member 7	1.7963E-11	C1510586	AUTISM SPECTRUM DISORDER	CYP2A7	2	0	2022	0	Metabolism	0.52	R-HSA-1430728	1344		disease of mental health (150)	Mental Disorders	Mental or Behavioral Dysfunction (T048)	536	2022	0.4
0	P20813	0	Abnormality of the nervous system (00707)	disease	1.0	18	1555	1		ENSG00000197408	protein-coding	0.48	cytochrome P450 family 2 subfamily B member 6	2.1405E-10	C1510586	AUTISM SPECTRUM DISORDER	CYP2B6	10	0	2022	0	Metabolism	0.96	R-HSA-1430728	1344		disease of mental health (150)	Mental Disorders	Mental or Behavioral Dysfunction (T048)	536	2022	0.4
0	P20815,B7Z3P6	0	Abnormality of the nervous system (00707)	disease	1.0	18	1577	1		ENSG00000106258	protein-coding	0.46	cytochrome P450 family 3 subfamily A member 5	7.9872E-11	C1510586	AUTISM SPECTRUM DISORDER	CYP3A5	2	0	2022	0	Metabolism	0.96	R-HSA-1430728	1344	Enzyme	disease of mental health (150)	Mental Disorders	Mental or Behavioral Dysfunction (T048)	536	2022	0.4
0	P19099	0	Abnormality of the nervous system (00707)	disease	1.0	18	1585	1		ENSG00000179142	protein-coding	0.51	cytochrome P450 family 11 subfamily B member 2	1.3398E-10	C1510586	AUTISM SPECTRUM DISORDER	CYP11B2	100	0	2022	0	Metabolism,Disease	0.74	R-HSA-1430728,R-HSA-1643685	1344		disease of mental health (150)	Mental Disorders	Mental or Behavioral Dysfunction (T048)	536	2022	0.4
0	P55073,Q86TU3	0	Abnormality of the nervous system (00707)	disease	1.0	4	1735	1		ENSG00000197406	protein-coding	0.64	iodothyronine deiodinase 3		C1510586	AUTISM SPECTRUM DISORDER	DIO3	0	0	2014	0	Metabolism	0.7	R-HSA-1430728	1344		disease of mental health (150)	Mental Disorders	Mental or Behavioral Dysfunction (T048)	536	2014	0.4
0	P51648	0	Abnormality of the nervous system (00707)	disease	1.0	3	224	1		ENSG00000072210	protein-coding	0.58	aldehyde dehydrogenase 3 family member A2	8.4904E-9	C1510586	AUTISM SPECTRUM DISORDER	ALDH3A2	73	0	2022	0	Metabolism,Signal Transduction,Protein localization	0.87	R-HSA-1430728,R-HSA-162582,R-HSA-9609507	1344		disease of mental health (150)	Mental Disorders	Mental or Behavioral Dysfunction (T048)	536	2022	0.4
0	P31512	0	Abnormality of the nervous system (00707)	disease	1.0	2	2329	1		ENSG00000076258	protein-coding	0.87	flavin containing dimethylaniline monoxygenase 4	1.0433E-10	C1510586	AUTISM SPECTRUM DISORDER	FMO4	2	0	2022	0		0.3		1344	Enzyme	disease of mental health (150)	Mental Disorders	Mental or Behavioral Dysfunction (T048)	536	2022	0.4
0	A0A0C4DFY7,Q6UWW8	0	Abnormality of the nervous system (00707)	disease	1.0	3	23491	1		ENSG00000172828	protein-coding	0.85	carboxylesterase 3	8.365E-14	C1510586	AUTISM SPECTRUM DISORDER	CES3	1	0	2022	0	Metabolism,Transport of small molecules	0.22	R-HSA-1430728,R-HSA-382551	1344	Enzyme	disease of mental health (150)	Mental Disorders	Mental or Behavioral Dysfunction (T048)	536	2022	0.4
0	Q8N118	0	Abnormality of the nervous system (00707)	disease	1.0	1	260293	1		ENSG00000186377	protein-coding	0.74	cytochrome P450 family 4 subfamily X member 1	5.512E-11	C1510586	AUTISM SPECTRUM DISORDER	CYP4X1	1	0	2022	0		0.35		1344	Enzyme	disease of mental health (150)	Mental Disorders	Mental or Behavioral Dysfunction (T048)	536	2022	0.4
0	Q59HF0,Q9UKG4,A0A804HKQ4	0	Abnormality of the nervous system (00707)	disease	1.0	3	26266	1		ENSG00000164707	protein-coding	0.79	solute carrier family 13 member 4	0.99677	C1510586	AUTISM SPECTRUM DISORDER	SLC13A4	1	0	2022	0	Transport of small molecules	0.44	R-HSA-382551	1344	Transporter	disease of mental health (150)	Mental Disorders	Mental or Behavioral Dysfunction (T048)	536	2022	0.4
0	O95049	0	Abnormality of the nervous system (00707)	disease	1.0	2	27134	1		ENSG00000105289	protein-coding	0.7	tight junction protein 3	7.4952E-26	C1510586	AUTISM SPECTRUM DISORDER	TJP3	2	0	2022	0		0.61		1344	Cell-cell junction	disease of mental health (150)	Mental Disorders	Mental or Behavioral Dysfunction (T048)	536	2022	0.4
0	Q8N2C7	0	Abnormality of the nervous system (00707)	disease	1.0	9	285175	1		ENSG00000144406	protein-coding	0.59	unc-80 homolog, NALCN channel complex subunit	0.0035422	C1510586	AUTISM SPECTRUM DISORDER	UNC80	108	0	2017	0	Transport of small molecules	0.61	R-HSA-382551	1344		disease of mental health (150)	Mental Disorders	Mental or Behavioral Dysfunction (T048)	536	2017	0.4
0	A0A140VKE2,A8K987,P09210	0	Abnormality of the nervous system (00707)	disease	1.0	2	2939	1		ENSG00000244067	protein-coding	0.68	glutathione S-transferase alpha 2	6.2322E-10	C1510586	AUTISM SPECTRUM DISORDER	GSTA2	6	0	2022	0	Metabolism,Immune System,Drug ADME	0.7	R-HSA-1430728,R-HSA-168256,R-HSA-9748784	1344		disease of mental health (150)	Mental Disorders	Mental or Behavioral Dysfunction (T048)	536	2022	0.4
0	Q9UKY4	0	Abnormality of the nervous system (00707)	disease	1.0	20	29954	1		ENSG00000009830	protein-coding	0.52	protein O-mannosyltransferase 2	3.7488E-20	C1510586	AUTISM SPECTRUM DISORDER	POMT2	367	0	2022	0	Disease,Metabolism of proteins	0.78	R-HSA-1643685,R-HSA-392499	1344		disease of mental health (150)	Mental Disorders	Mental or Behavioral Dysfunction (T048)	536	2022	0.4
0	O75106	0	Abnormality of the nervous system (00707)	disease	1.0	1	314	1		ENSG00000131480	protein-coding	0.59	amine oxidase copper containing 2	1.7247E-22	C1510586	AUTISM SPECTRUM DISORDER	AOC2	0	0	2022	0	Metabolism	0.78	R-HSA-1430728	1344		disease of mental health (150)	Mental Disorders	Mental or Behavioral Dysfunction (T048)	536	2022	0.4
0	B3KTA9,Q5TD94	0	Abnormality of the nervous system (00707)	disease	1.0	8	345895	1		ENSG00000111834	protein-coding	0.62	radial spoke head component 4A	4.5971E-8	C1510586	AUTISM SPECTRUM DISORDER	RSPH4A	153	0	2022	0		0.61		1344	Cellular structure	disease of mental health (150)	Mental Disorders	Mental or Behavioral Dysfunction (T048)	536	2022	0.4
0	Q9BW19,A0A024RCS7	0	Abnormality of the nervous system (00707)	disease	1.0	3	3833	1		ENSG00000237649	protein-coding	0.59	kinesin family member C1	8.3883E-6	C1510586	AUTISM SPECTRUM DISORDER	KIFC1	0	0	2022	0	Hemostasis,Vesicle-mediated transport	0.74	R-HSA-109582,R-HSA-5653656	1344	Cellular structure	disease of mental health (150)	Mental Disorders	Mental or Behavioral Dysfunction (T048)	536	2022	0.4
0	Q9Y4K0	0	Abnormality of the nervous system (00707)	disease	1.0	9	4017	1		ENSG00000134013	protein-coding	0.5	lysyl oxidase like 2	3.7873E-16	C1510586	AUTISM SPECTRUM DISORDER	LOXL2	20	0	2022	0	Extracellular matrix organization	0.83	R-HSA-1474244	1344		disease of mental health (150)	Mental Disorders	Mental or Behavioral Dysfunction (T048)	536	2022	0.4
0	Q9GZX3	0	Abnormality of the nervous system (00707)	disease	1.0	4	4166	1		ENSG00000183196	protein-coding	0.69	carbohydrate sulfotransferase 6	0.26435	C1510586	AUTISM SPECTRUM DISORDER	CHST6	185	0	2022	0	Metabolism,Disease	0.48	R-HSA-1430728,R-HSA-1643685	1344		disease of mental health (150)	Mental Disorders	Mental or Behavioral Dysfunction (T048)	536	2022	0.4
0	P16083,B3KPX6,Q5TD07	0	Abnormality of the nervous system (00707)	disease	1.0	14	4835	1		ENSG00000124588	protein-coding	0.59	N-ribosyldihydronicotinamide:quinone dehydrogenase 2	7.6732E-6	C1510586	AUTISM SPECTRUM DISORDER	NQO2	0	0	2022	0	Metabolism	0.74	R-HSA-1430728	1344		disease of mental health (150)	Mental Disorders	Mental or Behavioral Dysfunction (T048)	536	2022	0.4
0	Q9NYB5	0	Abnormality of the nervous system (00707)	disease	1.0	3	53919	1		ENSG00000139155	protein-coding	0.66	solute carrier organic anion transporter family member 1C1	7.2273E-22	C1510586	AUTISM SPECTRUM DISORDER	SLCO1C1	3	0	2022	0	Transport of small molecules	0.48	R-HSA-382551	1344	Transporter	disease of mental health (150)	Mental Disorders	Mental or Behavioral Dysfunction (T048)	536	2022	0.4
0	Q15165	0	Abnormality of the nervous system (00707)	disease	1.0	13	5445	1		ENSG00000105854	protein-coding	0.53	paraoxonase 2	2.3818E-7	C1510586	AUTISM SPECTRUM DISORDER	PON2	4	0	2022	0	Metabolism	1.0	R-HSA-1430728	1344		disease of mental health (150)	Mental Disorders	Mental or Behavioral Dysfunction (T048)	536	2022	0.4
0	Q5DSZ8,Q5DT01,P19224	0	Abnormality of the nervous system (00707)	disease	1.0	11	54578	1		ENSG00000167165	protein-coding	0.56	UDP glucuronosyltransferase family 1 member A6	5.1631E-8	C1510586	AUTISM SPECTRUM DISORDER	UGT1A6	170	0	2022	0	Metabolism,Drug ADME	0.78	R-HSA-1430728,R-HSA-9748784	1344		disease of mental health (150)	Mental Disorders	Mental or Behavioral Dysfunction (T048)	536	2022	0.4
0	E7ER08,Q9NR63	0	Abnormality of the nervous system (00707)	disease	1.0	7	56603	1		ENSG00000003137	protein-coding	0.6	cytochrome P450 family 26 subfamily B member 1	0.99987	C1510586	AUTISM SPECTRUM DISORDER	CYP26B1	13	0	2022	0	Metabolism,Signal Transduction,Disease	0.74	R-HSA-1430728,R-HSA-162582,R-HSA-1643685	1344	Enzyme	disease of mental health (150)	Mental Disorders	Mental or Behavioral Dysfunction (T048)	536	2022	0.4
0	Q16647	0	Abnormality of the nervous system (00707)	disease	1.0	17	5740	1		ENSG00000124212	protein-coding	0.56	prostaglandin I2 synthase	1.1926E-15	C1510586	AUTISM SPECTRUM DISORDER	PTGIS	7	0	2022	0	Metabolism	0.78	R-HSA-1430728	1344		disease of mental health (150)	Mental Disorders	Mental or Behavioral Dysfunction (T048)	536	2022	0.4
0	A0A0A0MRS8,Q9P2E2	0	Abnormality of the nervous system (00707)	disease	1.0	2	57576	1		ENSG00000117245	protein-coding	0.71	kinesin family member 17	3.1223E-21	C1510586	AUTISM SPECTRUM DISORDER	KIF17	13	0	2022	0	Neuronal System,Organelle biogenesis and maintenance	0.52	R-HSA-112316,R-HSA-1852241	1344	Cellular structure	disease of mental health (150)	Mental Disorders	Mental or Behavioral Dysfunction (T048)	536	2022	0.4
0	P51170,A5X2V1	0	Abnormality of the nervous system (00707)	disease	1.0	14	6340	1		ENSG00000166828	protein-coding	0.53	sodium channel epithelial 1 subunit gamma	0.80584	C1510586	AUTISM SPECTRUM DISORDER	SCNN1G	59	0	2022	0	Transport of small molecules,Sensory Perception	0.91	R-HSA-382551,R-HSA-9709957	1344	Ion channel	disease of mental health (150)	Mental Disorders	Mental or Behavioral Dysfunction (T048)	536	2022	0.4
0	Q9HB55	0	Abnormality of the nervous system (00707)	disease	1.0	3	64816	1		ENSG00000021461	protein-coding	0.68	cytochrome P450 family 3 subfamily A member 43	7.5732E-11	C1510586	AUTISM SPECTRUM DISORDER	CYP3A43	1	0	2022	0	Metabolism	0.48	R-HSA-1430728	1344	Enzyme	disease of mental health (150)	Mental Disorders	Mental or Behavioral Dysfunction (T048)	536	2022	0.4
0	P43007	0	Abnormality of the nervous system (00707)	disease	1.0	3	6509	1		ENSG00000115902	protein-coding	0.61	solute carrier family 1 member 4	0.0038087	C1510586	AUTISM SPECTRUM DISORDER	SLC1A4	23	0	2022	0	Transport of small molecules	0.78	R-HSA-382551	1344	Transporter	disease of mental health (150)	Mental Disorders	Mental or Behavioral Dysfunction (T048)	536	2022	0.4
0	P16662,E9PBP8	0	Abnormality of the nervous system (00707)	disease	1.0	3	7364	1		ENSG00000171234	protein-coding	0.58	UDP glucuronosyltransferase family 2 member B7	4.9752E-16	C1510586	AUTISM SPECTRUM DISORDER	UGT2B7	8	0	2022	0	Metabolism,Drug ADME	0.83	R-HSA-1430728,R-HSA-9748784	1344		disease of mental health (150)	Mental Disorders	Mental or Behavioral Dysfunction (T048)	536	2022	0.4
0	Q9BX67	0	Abnormality of the nervous system (00707)	disease	1.0	4	83700	1		ENSG00000166086	protein-coding	0.56	junctional adhesion molecule 3	7.7679E-7	C1510586	AUTISM SPECTRUM DISORDER	JAM3	12	0	2022	0	Hemostasis,Extracellular matrix organization	0.78	R-HSA-109582,R-HSA-1474244	1344		disease of mental health (150)	Mental Disorders	Mental or Behavioral Dysfunction (T048)	536	2022	0.4
0	Q0VF96	0	Abnormality of the nervous system (00707)	disease	1.0	4	84952	1		ENSG00000128849	protein-coding	0.74	cingulin like 1	1.2452E-36	C1510586	AUTISM SPECTRUM DISORDER	CGNL1	8	0	2022	0		0.61		1344		disease of mental health (150)	Mental Disorders	Mental or Behavioral Dysfunction (T048)	536	2022	0.4
0	A0A0A0MSS8,B4DKT3,P42330	0	Abnormality of the nervous system (00707)	disease	1.0	16	8644	1		ENSG00000196139	protein-coding	0.51	aldo-keto reductase family 1 member C3	8.7918E-11	C1510586	AUTISM SPECTRUM DISORDER	AKR1C3	3	0	2022	0	Metabolism,Signal Transduction,Sensory Perception	0.83	R-HSA-1430728,R-HSA-162582,R-HSA-9709957	1344	Enzyme	disease of mental health (150)	Mental Disorders	Mental or Behavioral Dysfunction (T048)	536	2022	0.4
0	Q96A11	0	Abnormality of the nervous system (00707)	disease	1.0	1	89792	1		ENSG00000175229	protein-coding	1.0	galactose-3-O-sulfotransferase 3	1.4073E-10	C1510586	AUTISM SPECTRUM DISORDER	GAL3ST3	0	0	2022	0		0.04		1344		disease of mental health (150)	Mental Disorders	Mental or Behavioral Dysfunction (T048)	536	2022	0.4
0	Q01638	0	Abnormality of the nervous system (00707)	disease	1.0	9	9173	1		ENSG00000115602	protein-coding	0.42	interleukin 1 receptor like 1	8.5005E-6	C1510586	AUTISM SPECTRUM DISORDER	IL1RL1	28	0	2022	0	Signal Transduction,Immune System	0.91	R-HSA-162582,R-HSA-168256	1344	Receptor	disease of mental health (150)	Mental Disorders	Mental or Behavioral Dysfunction (T048)	536	2022	0.4
0	B2R7S4,Q99999	0	Abnormality of the nervous system (00707)	disease	1.0	1	9514	1		ENSG00000128242	protein-coding	0.52	galactose-3-O-sulfotransferase 1	0.022797	C1510586	AUTISM SPECTRUM DISORDER	GAL3ST1	0	0	2022	0	Metabolism	0.96	R-HSA-1430728	1344		disease of mental health (150)	Mental Disorders	Mental or Behavioral Dysfunction (T048)	536	2022	0.4
0	Q14213	0	Abnormality of the nervous system (00707)	disease	1.0	2	10148	1		ENSG00000105246	protein-coding	0.59	Epstein-Barr virus induced 3	6.2489E-7	C1510586	AUTISM SPECTRUM DISORDER	EBI3	0	0	2022	0	Immune System	0.83	R-HSA-168256	1344	Signaling	disease of mental health (150)	Mental Disorders	Mental or Behavioral Dysfunction (T048)	536	2022	0.4
0	Q6KCM7	0	Abnormality of the nervous system (00707)	disease	1.0	3	114789	1		ENSG00000148339	protein-coding	0.85	solute carrier family 25 member 25	6.8174E-6	C1510586	AUTISM SPECTRUM DISORDER	SLC25A25	3	0	2022	0		0.26		1344	Transporter	disease of mental health (150)	Mental Disorders	Mental or Behavioral Dysfunction (T048)	536	2022	0.4
0	A0A140VJN4,Q8NEP3	0	Abnormality of the nervous system (00707)	disease	1.0	7	123872	1		ENSG00000154099	protein-coding	0.57	dynein axonemal assembly factor 1	3.2403E-21	C1510586	AUTISM SPECTRUM DISORDER	DNAAF1	206	0	2022	0		0.83		1344		disease of mental health (150)	Mental Disorders	Mental or Behavioral Dysfunction (T048)	536	2022	0.4
0	Q6NT55	0	Abnormality of the nervous system (00707)	disease	1.0	7	126410	1		ENSG00000171954	protein-coding	0.66	cytochrome P450 family 4 subfamily F member 22	5.6447E-7	C1510586	AUTISM SPECTRUM DISORDER	CYP4F22	99	0	2022	0	Metabolism,Disease	0.48	R-HSA-1430728,R-HSA-1643685	1344	Enzyme	disease of mental health (150)	Mental Disorders	Mental or Behavioral Dysfunction (T048)	536	2022	0.4
0	A8MQ02,P55196,G1UI22	0	Abnormality of the nervous system (00707)	disease	1.0	1	4301	1		ENSG00000130396	protein-coding	0.58	afadin, adherens junction formation factor	1.0	C1510586	AUTISM SPECTRUM DISORDER	AFDN	13	0	2022	0	Cell-Cell communication	0.87	R-HSA-1500931	1344	Cellular structure	disease of mental health (150)	Mental Disorders	Mental or Behavioral Dysfunction (T048)	536	2022	0.4
0	P14415	0	Abnormality of the nervous system (00707)	disease	1.0	4	482	1		ENSG00000129244	protein-coding	0.67	ATPase Na+/K+ transporting subunit beta 2	0.95338	C1510586	AUTISM SPECTRUM DISORDER	ATP1B2	6	0	2022	0	Hemostasis,Disease,Transport of small molecules,Muscle contraction	0.78	R-HSA-109582,R-HSA-1643685,R-HSA-382551,R-HSA-397014	1344	Transporter	disease of mental health (150)	Mental Disorders	Mental or Behavioral Dysfunction (T048)	536	2022	0.4
0	Q9UM47	0	Abnormality of the nervous system (00707)	disease	1.0	40	4854	1		ENSG00000074181	protein-coding	0.41	notch receptor 3	1.3894E-7	C1510586	AUTISM SPECTRUM DISORDER	NOTCH3	256	0	2022	0	Signal Transduction,Disease,Gene expression (Transcription)	0.96	R-HSA-162582,R-HSA-1643685,R-HSA-74160	1344		disease of mental health (150)	Mental Disorders	Mental or Behavioral Dysfunction (T048)	536	2022	0.4
0	Q9NPF2	0	Abnormality of the nervous system (00707)	disease	1.0	6	50515	1		ENSG00000171310	protein-coding	0.6	carbohydrate sulfotransferase 11	0.97352	C1510586	AUTISM SPECTRUM DISORDER	CHST11	10	0	2022	0	Metabolism	0.57	R-HSA-1430728	1344	Enzyme	disease of mental health (150)	Mental Disorders	Mental or Behavioral Dysfunction (T048)	536	2022	0.4
0	Q9NYL5,A0A087WTD2,B7Z786	0	Abnormality of the nervous system (00707)	disease	1.0	2	51302	1		ENSG00000146233	protein-coding	0.65	cytochrome P450 family 39 subfamily A member 1	1.7322E-7	C1510586	AUTISM SPECTRUM DISORDER	CYP39A1	0	0	2022	0	Metabolism	0.44	R-HSA-1430728	1344		disease of mental health (150)	Mental Disorders	Mental or Behavioral Dysfunction (T048)	536	2022	0.4
0	Q08J23	0	Abnormality of the nervous system (00707)	disease	1.0	8	54888	1		ENSG00000037474	protein-coding	0.52	NOP2/Sun RNA methyltransferase 2	6.6264E-15	C1510586	AUTISM SPECTRUM DISORDER	NSUN2	71	0	2019	0	Metabolism of RNA	0.87	R-HSA-8953854	1344	Enzyme	disease of mental health (150)	Mental Disorders	Mental or Behavioral Dysfunction (T048)	536	2019	0.4
0	Q9NVR5	0	Abnormality of the nervous system (00707)	disease	1.0	6	55172	1		ENSG00000165506	protein-coding	0.58	dynein axonemal assembly factor 2	1.8048E-27	C1510586	AUTISM SPECTRUM DISORDER	DNAAF2	182	0	2022	0		0.87		1344		disease of mental health (150)	Mental Disorders	Mental or Behavioral Dysfunction (T048)	536	2022	0.4
0	P13727	0	Abnormality of the nervous system (00707)	disease	1.0	2	5553	1		ENSG00000186652	protein-coding	0.61	proteoglycan 2, pro eosinophil major basic protein	2.9128E-8	C1510586	AUTISM SPECTRUM DISORDER	PRG2	2	0	2022	0	Immune System	0.83	R-HSA-168256	1344	Enzyme modulator	disease of mental health (150)	Mental Disorders	Mental or Behavioral Dysfunction (T048)	536	2022	0.4
0	Q8IWU5	0	Abnormality of the nervous system (00707)	disease	1.0	3	55959	1		ENSG00000196562	protein-coding	0.55	sulfatase 2	3.2649E-5	C1510586	AUTISM SPECTRUM DISORDER	SULF2	15	0	2022	0		0.78		1344	Enzyme	disease of mental health (150)	Mental Disorders	Mental or Behavioral Dysfunction (T048)	536	2022	0.4
0	Q8TEW0	0	Abnormality of the nervous system (00707)	disease	1.0	6	56288	1		ENSG00000148498	protein-coding	0.63	par-3 family cell polarity regulator	3.6007E-6	C1510586	AUTISM SPECTRUM DISORDER	PARD3	30	0	2022	0	Cell-Cell communication,Signal Transduction	0.78	R-HSA-1500931,R-HSA-162582	1344		disease of mental health (150)	Mental Disorders	Mental or Behavioral Dysfunction (T048)	536	2022	0.4
0	P06276	0	Abnormality of the nervous system (00707)	disease	1.0	45	590	1		ENSG00000114200	protein-coding	0.42	butyrylcholinesterase	6.2149E-16	C1510586	AUTISM SPECTRUM DISORDER	BCHE	117	0	2022	0	Neuronal System,Metabolism,Metabolism of proteins,Drug ADME	0.91	R-HSA-112316,R-HSA-1430728,R-HSA-392499,R-HSA-9748784	1344		disease of mental health (150)	Mental Disorders	Mental or Behavioral Dysfunction (T048)	536	2022	0.4
0	Q9BYJ1	0	Abnormality of the nervous system (00707)	disease	1.0	15	59344	1		ENSG00000179148	protein-coding	0.61	arachidonate lipoxygenase 3	4.7714E-23	C1510586	AUTISM SPECTRUM DISORDER	ALOXE3	105	0	2022	0	Metabolism	0.65	R-HSA-1430728	1344	Enzyme	disease of mental health (150)	Mental Disorders	Mental or Behavioral Dysfunction (T048)	536	2022	0.4
0	Q9BXP8	0	Abnormality of the nervous system (00707)	disease	1.0	2	60676	1		ENSG00000116183	protein-coding	0.64	pappalysin 2	1.2576E-5	C1510586	AUTISM SPECTRUM DISORDER	PAPPA2	38	0	2022	0	Metabolism of proteins	0.7	R-HSA-392499	1344		disease of mental health (150)	Mental Disorders	Mental or Behavioral Dysfunction (T048)	536	2022	0.4
0	P37088	0	Abnormality of the nervous system (00707)	disease	1.0	26	6337	1		ENSG00000111319	protein-coding	0.5	sodium channel epithelial 1 subunit alpha	4.9869E-18	C1510586	AUTISM SPECTRUM DISORDER	SCNN1A	85	0	2022	0	Transport of small molecules,Sensory Perception	0.91	R-HSA-382551,R-HSA-9709957	1344	Ion channel	disease of mental health (150)	Mental Disorders	Mental or Behavioral Dysfunction (T048)	536	2022	0.4
0	B4DKS0,P53985	0	Abnormality of the nervous system (00707)	disease	1.0	8	6566	1		ENSG00000155380	protein-coding	0.52	solute carrier family 16 member 1	0.72982	C1510586	AUTISM SPECTRUM DISORDER	SLC16A1	82	0	2022	0	Hemostasis,Disease,Transport of small molecules,Drug ADME	0.87	R-HSA-109582,R-HSA-1643685,R-HSA-382551,R-HSA-9748784	1344	Transporter	disease of mental health (150)	Mental Disorders	Mental or Behavioral Dysfunction (T048)	536	2022	0.4
0	Q92959	0	Abnormality of the nervous system (00707)	disease	1.0	8	6578	1		ENSG00000174640	protein-coding	0.54	solute carrier organic anion transporter family member 2A1	1.5426E-17	C1510586	AUTISM SPECTRUM DISORDER	SLCO2A1	44	0	2022	0	Disease,Transport of small molecules	0.87	R-HSA-1643685,R-HSA-382551	1344	Transporter	disease of mental health (150)	Mental Disorders	Mental or Behavioral Dysfunction (T048)	536	2022	0.4
0	O00338	0	Abnormality of the nervous system (00707)	disease	1.0	1	6819	1		ENSG00000198203	protein-coding	0.77	sulfotransferase family 1C member 2	6.534E-8	C1510586	AUTISM SPECTRUM DISORDER	SULT1C2	0	0	2022	0	Metabolism	0.17	R-HSA-1430728	1344		disease of mental health (150)	Mental Disorders	Mental or Behavioral Dysfunction (T048)	536	2022	0.4
0	O00204	0	Abnormality of the nervous system (00707)	disease	1.0	11	6820	1		ENSG00000088002	protein-coding	0.58	sulfotransferase family 2B member 1	0.0013034	C1510586	AUTISM SPECTRUM DISORDER	SULT2B1	8	0	2022	0	Metabolism	0.74	R-HSA-1430728	1344		disease of mental health (150)	Mental Disorders	Mental or Behavioral Dysfunction (T048)	536	2022	0.4
0	P51687	0	Abnormality of the nervous system (00707)	disease	1.0	5	6821	1		ENSG00000139531	protein-coding	0.57	sulfite oxidase	3.6747E-12	C1510586	AUTISM SPECTRUM DISORDER	SUOX	193	0	2022	0	Metabolism	0.87	R-HSA-1430728	1344		disease of mental health (150)	Mental Disorders	Mental or Behavioral Dysfunction (T048)	536	2022	0.4
0	Q07157,A0A087X0K9,G5E9E7,Q6MZU1,B4DZK4,A9CQZ8	0	Abnormality of the nervous system (00707)	disease	1.0	4	7082	1		ENSG00000104067	protein-coding	0.49	tight junction protein 1	1.0	C1510586	AUTISM SPECTRUM DISORDER	TJP1	7	0	2022	0	Signal Transduction,Disease,Programmed Cell Death,Vesicle-mediated transport,Gene expression (Transcription)	0.91	R-HSA-162582,R-HSA-1643685,R-HSA-5357801,R-HSA-5653656,R-HSA-74160	1344	Cell-cell junction	disease of mental health (150)	Mental Disorders	Mental or Behavioral Dysfunction (T048)	536	2022	0.4
0	P51580	0	Abnormality of the nervous system (00707)	disease	1.0	8	7172	1		ENSG00000137364	protein-coding	0.53	thiopurine S-methyltransferase	8.1574E-4	C1510586	AUTISM SPECTRUM DISORDER	TPMT	15	0	2022	0	Metabolism,Disease,Drug ADME	0.91	R-HSA-1430728,R-HSA-1643685,R-HSA-9748784	1344		disease of mental health (150)	Mental Disorders	Mental or Behavioral Dysfunction (T048)	536	2022	0.4
0	P04275	0	Abnormality of the nervous system (00707)	disease	1.0	41	7450	1		ENSG00000110799	protein-coding	0.35	von Willebrand factor	4.5035E-27	C1510586	AUTISM SPECTRUM DISORDER	VWF	559	0	2022	0	Hemostasis,Extracellular matrix organization,Signal Transduction,Disease	0.96	R-HSA-109582,R-HSA-1474244,R-HSA-162582,R-HSA-1643685	1344	Enzyme modulator	disease of mental health (150)	Mental Disorders	Mental or Behavioral Dysfunction (T048)	536	2022	0.4
0	V9HW21,P00918	0	Abnormality of the nervous system (00707)	disease	1.0	9	760	1		ENSG00000104267	protein-coding	0.51	carbonic anhydrase 2		C1510586	AUTISM SPECTRUM DISORDER	CA2	41	0	2019	0	Metabolism,Transport of small molecules	0.87	R-HSA-1430728,R-HSA-382551	1344		disease of mental health (150)	Mental Disorders	Mental or Behavioral Dysfunction (T048)	536	2019	0.4
0	Q96DT5,H9NAJ8,H9NAJ7,Q96NT7	0	Abnormality of the nervous system (00707)	disease	1.0	23	8701	1		ENSG00000105877	protein-coding	0.55	dynein axonemal heavy chain 11	8.9389E-115	C1510586	AUTISM SPECTRUM DISORDER	DNAH11	978	0	2022	0		0.78		1344	Enzyme	disease of mental health (150)	Mental Disorders	Mental or Behavioral Dysfunction (T048)	536	2022	0.4
0	Q96M63	0	Abnormality of the nervous system (00707)	disease	1.0	7	93233	1		ENSG00000105479	protein-coding	0.61	outer dynein arm docking complex subunit 1	1.1562E-10	C1510586	AUTISM SPECTRUM DISORDER	ODAD1	138	0	2022	0		0.57		1344		disease of mental health (150)	Mental Disorders	Mental or Behavioral Dysfunction (T048)	536	2022	0.4
0	P78417,V9HWG9	0	Abnormality of the nervous system (00707)	disease	1.0	13	9446	1		ENSG00000148834	protein-coding	0.56	glutathione S-transferase omega 1	1.303E-5	C1510586	AUTISM SPECTRUM DISORDER	GSTO1	2	0	2022	0	Metabolism,Immune System	0.78	R-HSA-1430728,R-HSA-168256	1344		disease of mental health (150)	Mental Disorders	Mental or Behavioral Dysfunction (T048)	536	2022	0.4
0	Q53FA7	0	Abnormality of the nervous system (00707)	disease	1.0	5	9540	1		ENSG00000115129	protein-coding	0.68	tumor protein p53 inducible protein 3	1.6219E-13	C1510586	AUTISM SPECTRUM DISORDER	TP53I3	1	0	2022	0	Gene expression (Transcription)	0.44	R-HSA-74160	1344	Enzyme	disease of mental health (150)	Mental Disorders	Mental or Behavioral Dysfunction (T048)	536	2022	0.4
0	Q8IUN7,P28332	0	Abnormality of the nervous system (00707)	disease	1.0	2	130	1		ENSG00000172955	protein-coding	0.73	alcohol dehydrogenase 6 (class V)	5.7391E-11	C1510586	AUTISM SPECTRUM DISORDER	ADH6	0	0	2022	0	Metabolism	0.44	R-HSA-1430728	1344	Enzyme	disease of mental health (150)	Mental Disorders	Mental or Behavioral Dysfunction (T048)	536	2022	0.4
0	P22680	0	Abnormality of the nervous system (00707)	disease	1.0	4	1581	1		ENSG00000167910	protein-coding	0.55	cytochrome P450 family 7 subfamily A member 1	3.9616E-5	C1510586	AUTISM SPECTRUM DISORDER	CYP7A1	2	0	2022	0	Metabolism	0.83	R-HSA-1430728	1344	Enzyme	disease of mental health (150)	Mental Disorders	Mental or Behavioral Dysfunction (T048)	536	2022	0.4
0	P52895,B4DK69	0	Abnormality of the nervous system (00707)	disease	1.0	12	1646	1		ENSG00000151632	protein-coding	0.56	aldo-keto reductase family 1 member C2	8.7374E-7	C1510586	AUTISM SPECTRUM DISORDER	AKR1C2	8	0	2022	0	Metabolism	0.83	R-HSA-1430728	1344	Enzyme	disease of mental health (150)	Mental Disorders	Mental or Behavioral Dysfunction (T048)	536	2022	0.4
0	Q15392	0	Abnormality of the nervous system (00707)	disease	1.0	7	1718	1		ENSG00000116133	protein-coding	0.48	24-dehydrocholesterol reductase	0.047357	C1510586	AUTISM SPECTRUM DISORDER	DHCR24	75	0	2014	0	Metabolism	0.87	R-HSA-1430728	1344	Enzyme	disease of mental health (150)	Mental Disorders	Mental or Behavioral Dysfunction (T048)	536	2014	0.4
0	Q92813,A8K845	0	Abnormality of the nervous system (00707)	disease	1.0	8	1734	1		ENSG00000211448	protein-coding	0.56	iodothyronine deiodinase 2	1.3912E-6	C1510586	AUTISM SPECTRUM DISORDER	DIO2	0	0	2014	0	Developmental Biology,Metabolism	0.83	R-HSA-1266738,R-HSA-1430728	1344		disease of mental health (150)	Mental Disorders	Mental or Behavioral Dysfunction (T048)	536	2014	0.4
0	Q6QHF9	0	Abnormality of the nervous system (00707)	disease	1.0	3	196743	1		ENSG00000148832	protein-coding	0.66	polyamine oxidase	5.2925E-13	C1510586	AUTISM SPECTRUM DISORDER	PAOX	0	0	2022	0	Metabolism,Protein localization	0.65	R-HSA-1430728,R-HSA-9609507	1344		disease of mental health (150)	Mental Disorders	Mental or Behavioral Dysfunction (T048)	536	2022	0.4
0		0	Abnormality of the nervous system (00707)	disease	1.0	2	222	1		ENSG00000132746	protein-coding	0.73	aldehyde dehydrogenase 3 family member B2		C1510586	AUTISM SPECTRUM DISORDER	ALDH3B2	1	0	2022	0		0.52		1344		disease of mental health (150)	Mental Disorders	Mental or Behavioral Dysfunction (T048)	536	2022	0.4
0	B7Z543,A0A024R8Z4,B7Z3M2,P31513,Q53FW5	0	Abnormality of the nervous system (00707)	disease	1.0	9	2328	1		ENSG00000007933	protein-coding	0.59	flavin containing dimethylaniline monoxygenase 3	4.4665E-12	C1510586	AUTISM SPECTRUM DISORDER	FMO3	58	0	2022	0	Metabolism,Disease	0.78	R-HSA-1430728,R-HSA-1643685	1344	Enzyme	disease of mental health (150)	Mental Disorders	Mental or Behavioral Dysfunction (T048)	536	2022	0.4
0	P16050	0	Abnormality of the nervous system (00707)	disease	1.0	6	246	1		ENSG00000161905	protein-coding	0.47	arachidonate 15-lipoxygenase	7.1367E-21	C1510586	AUTISM SPECTRUM DISORDER	ALOX15	1	0	2022	0	Metabolism,Immune System	0.91	R-HSA-1430728,R-HSA-168256	1344	Enzyme	disease of mental health (150)	Mental Disorders	Mental or Behavioral Dysfunction (T048)	536	2022	0.4
0	O15296	0	Abnormality of the nervous system (00707)	disease	1.0	1	247	1		ENSG00000179593	protein-coding	0.59	arachidonate 15-lipoxygenase type B	2.1367E-27	C1510586	AUTISM SPECTRUM DISORDER	ALOX15B	2	0	2022	0	Metabolism	0.74	R-HSA-1430728	1344	Enzyme	disease of mental health (150)	Mental Disorders	Mental or Behavioral Dysfunction (T048)	536	2022	0.4
0	Q96I49,Q6YL38,P34059	0	Abnormality of the nervous system (00707)	disease	1.0	9	2588	1		ENSG00000141012	protein-coding	0.61	galactosamine (N-acetyl)-6-sulfatase	2.3813E-23	C1510586	AUTISM SPECTRUM DISORDER	GALNS	527	0	2022	0	Metabolism,Disease,Immune System	0.87	R-HSA-1430728,R-HSA-1643685,R-HSA-168256	1344	Enzyme	disease of mental health (150)	Mental Disorders	Mental or Behavioral Dysfunction (T048)	536	2022	0.4
0	O43704	0	Abnormality of the nervous system (00707)	disease	1.0	1	27284	1		ENSG00000173597	protein-coding	0.78	sulfotransferase family 1B member 1	3.2724E-6	C1510586	AUTISM SPECTRUM DISORDER	SULT1B1	3	0	2022	0	Metabolism	0.3	R-HSA-1430728	1344		disease of mental health (150)	Mental Disorders	Mental or Behavioral Dysfunction (T048)	536	2022	0.4
0	H9NIL6,O75388	0	Abnormality of the nervous system (00707)	disease	1.0	1	2854	1		ENSG00000142511	protein-coding	0.77	G protein-coupled receptor 32	0.30259	C1510586	AUTISM SPECTRUM DISORDER	GPR32	0	0	2022	0	Signal Transduction	0.26	R-HSA-162582	1344	G-protein coupled receptor	disease of mental health (150)	Mental Disorders	Mental or Behavioral Dysfunction (T048)	536	2022	0.4
0	P14060	0	Abnormality of the nervous system (00707)	disease	1.0	4	3283	1		ENSG00000203857	protein-coding	0.57	hydroxy-delta-5-steroid dehydrogenase, 3 beta- and steroid delta-isomerase 1	1.2486E-4	C1510586	AUTISM SPECTRUM DISORDER	HSD3B1	0	0	2022	0	Metabolism	0.65	R-HSA-1430728	1344	Enzyme	disease of mental health (150)	Mental Disorders	Mental or Behavioral Dysfunction (T048)	536	2022	0.4
0		0	Abnormality of the nervous system (00707)	disease	1.0	1	406955	1		ENSG00000207975	ncRNA	0.78	microRNA 181b-1		C1510586	AUTISM SPECTRUM DISORDER	MIR181B1	1	0	2011	0		0.35		1344		disease of mental health (150)	Mental Disorders	Mental or Behavioral Dysfunction (T048)	536	2011	0.4
0	A8K4A0,P15848	0	Abnormality of the nervous system (00707)	disease	1.0	9	411	1		ENSG00000113273	protein-coding	0.51	arylsulfatase B	5.9594E-13	C1510586	AUTISM SPECTRUM DISORDER	ARSB	378	0	2022	0	Metabolism,Disease,Immune System,Metabolism of proteins	0.87	R-HSA-1430728,R-HSA-1643685,R-HSA-168256,R-HSA-392499	1344		disease of mental health (150)	Mental Disorders	Mental or Behavioral Dysfunction (T048)	536	2022	0.4
0	Q13268	0	Abnormality of the nervous system (00707)	disease	1.0	2	10202	1		ENSG00000100867	protein-coding	0.66	dehydrogenase/reductase 2	8.8186E-11	C1510586	AUTISM SPECTRUM DISORDER	DHRS2	1	0	2022	0		0.7		1344		disease of mental health (150)	Mental Disorders	Mental or Behavioral Dysfunction (T048)	536	2022	0.4
0	O75891,Q53H87	0	Abnormality of the nervous system (00707)	disease	1.0	5	10840	1		ENSG00000144908	protein-coding	0.63	aldehyde dehydrogenase 1 family member L1	2.4788E-15	C1510586	AUTISM SPECTRUM DISORDER	ALDH1L1	7	0	2022	0	Metabolism	0.83	R-HSA-1430728	1344	Enzyme	disease of mental health (150)	Mental Disorders	Mental or Behavioral Dysfunction (T048)	536	2022	0.4
30	B4DIT7,V9HWG3,P21980,B4DTN7	0	Abnormality of the immune system (02715),Abnormality of the digestive system (25031)	disease	0.9421965317919075	18	7052	1		ENSG00000198959	protein-coding	0.42	transglutaminase 2	1.5051E-13	C0007570	Celiac Disease	TGM2	0	0	2007	0		0.91		206	Enzyme	disease of anatomical entity (7)	Digestive System Diseases,Nutritional and Metabolic Diseases	Disease or Syndrome (T047)	52	2007	0.95
1	Q9HBE4,A0A224B028	0	Abnormality of the immune system (02715),Abnormality of the digestive system (25031)	disease	0.9166666666666666	6	59067	1		ENSG00000138684	protein-coding	0.44	interleukin 21	0.98551	C0007570	Celiac Disease	IL21	3	0	2007	0	Immune System	0.91	R-HSA-168256	206		disease of anatomical entity (7)	Digestive System Diseases,Nutritional and Metabolic Diseases	Disease or Syndrome (T047)	52	2007	0.9
0	Q8MH44,A0A173ADG5,P01909	1	Abnormality of the immune system (02715),Abnormality of the digestive system (25031)	disease	0.9090909090909091	93	3117	0		ENSG00000196735	protein-coding	0.44	major histocompatibility complex, class II, DQ alpha 1	6.3922E-4	C0007570	Celiac Disease	HLA-DQA1	64	0		0	Immune System	0.91	R-HSA-168256	206	Immune response	disease of anatomical entity (7)	Digestive System Diseases,Nutritional and Metabolic Diseases	Disease or Syndrome (T047)	52		0.85
0	Q5Y7A9,Q5SU54,Q5Y7D6,P01920,Q5Y7D3	0	Abnormality of the immune system (02715),Abnormality of the digestive system (25031)	disease	1.0	135	3119	0		ENSG00000179344	protein-coding	0.42	major histocompatibility complex, class II, DQ beta 1		C0007570	Celiac Disease	HLA-DQB1	64	0		0	Immune System	0.96	R-HSA-168256	206	Immune response	disease of anatomical entity (7)	Digestive System Diseases,Nutritional and Metabolic Diseases	Disease or Syndrome (T047)	52		0.85
0	P16410	1	Abnormality of the immune system (02715),Abnormality of the digestive system (25031)	disease	0.9090909090909091	80	1493	0		ENSG00000163599	protein-coding	0.35	cytotoxic T-lymphocyte associated protein 4	0.99828	C0007570	Celiac Disease	CTLA4	97	0		0	Immune System,Gene expression (Transcription)	0.96	R-HSA-168256,R-HSA-74160	206		disease of anatomical entity (7)	Digestive System Diseases,Nutritional and Metabolic Diseases	Disease or Syndrome (T047)	52		0.85
5	P01579,A0A7R8GUN6	0	Abnormality of the immune system (02715),Abnormality of the digestive system (25031)	disease	0.8055555555555556	132	3458	1		ENSG00000111537	protein-coding	0.27	interferon gamma	0.10687	C0007570	Celiac Disease	IFNG	19	0	2018	0	Immune System,Gene expression (Transcription)	1.0	R-HSA-168256,R-HSA-74160	206		disease of anatomical entity (7)	Digestive System Diseases,Nutritional and Metabolic Diseases	Disease or Syndrome (T047)	52	2018	0.85
2	P40933	0	Abnormality of the immune system (02715),Abnormality of the digestive system (25031)	disease	0.9166666666666666	9	3600	1		ENSG00000164136	protein-coding	0.4	interleukin 15	0.002307	C0007570	Celiac Disease	IL15	2	1	2013	1	Immune System	0.91	R-HSA-168256	206		disease of anatomical entity (7)	Digestive System Diseases,Nutritional and Metabolic Diseases	Disease or Syndrome (T047)	52	2013	0.85
5	B4DVM1,Q75MH2,B5MC21,B4DNQ5,P05231	0	Abnormality of the immune system (02715),Abnormality of the digestive system (25031)	disease	0.7692307692307693	209	3569	0		ENSG00000136244	protein-coding	0.23	interleukin 6	0.19935	C0007570	Celiac Disease	IL6	5	0		0	Signal Transduction,Disease,Immune System,Metabolism of proteins,Gene expression (Transcription),Cellular responses to stimuli	0.96	R-HSA-162582,R-HSA-1643685,R-HSA-168256,R-HSA-392499,R-HSA-74160,R-HSA-8953897	206		disease of anatomical entity (7)	Digestive System Diseases,Nutritional and Metabolic Diseases	Disease or Syndrome (T047)	52		0.85
0	Q4LE74,Q13459,Q8WVD2,B0I1T6	0	Abnormality of the immune system (02715),Abnormality of the digestive system (25031)	disease	0.625	4	4650	0		ENSG00000099331	protein-coding	0.62	myosin IXB	1.0	C0007570	Celiac Disease	MYO9B	30	0		0	Developmental Biology,Signal Transduction,Disease,Immune System	0.74	R-HSA-1266738,R-HSA-162582,R-HSA-1643685,R-HSA-168256	206		disease of anatomical entity (7)	Digestive System Diseases,Nutritional and Metabolic Diseases	Disease or Syndrome (T047)	52		0.75
0	P04440,I4EC15	0	Abnormality of the immune system (02715),Abnormality of the digestive system (25031)	disease	0.6666666666666666	35	3115	1		ENSG00000223865	protein-coding	0.47	major histocompatibility complex, class II, DP beta 1	3.3596E-11	C0007570	Celiac Disease	HLA-DPB1	32	0	2008	0	Immune System	0.91	R-HSA-168256	206	Immune response	disease of anatomical entity (7)	Digestive System Diseases,Nutritional and Metabolic Diseases	Disease or Syndrome (T047)	52	2008	0.7
0	Q9Y6W8,Q53QY6	1	Abnormality of the immune system (02715),Abnormality of the digestive system (25031)	disease	1.0	6	29851	0		ENSG00000163600	protein-coding	0.47	inducible T cell costimulator	0.0032269	C0007570	Celiac Disease	ICOS	76	0		0	Signal Transduction,Disease,Immune System	0.83	R-HSA-162582,R-HSA-1643685,R-HSA-168256	206		disease of anatomical entity (7)	Digestive System Diseases,Nutritional and Metabolic Diseases	Disease or Syndrome (T047)	52		0.7
0	X5DNQ0,Q5Y7D1,A0A224MM52,D7RIH8,P01911	0	Abnormality of the immune system (02715),Abnormality of the digestive system (25031)	disease	0.8571428571428571	135	3123	0		ENSG00000196126	protein-coding	0.38	major histocompatibility complex, class II, DR beta 1		C0007570	Celiac Disease	HLA-DRB1	21	0		0	Immune System	0.96	R-HSA-168256	206	Immune response	disease of anatomical entity (7)	Digestive System Diseases,Nutritional and Metabolic Diseases	Disease or Syndrome (T047)	52		0.65
0	P08571	0	Abnormality of the immune system (02715),Abnormality of the digestive system (25031)	disease	0.8	24	929	0		ENSG00000170458	protein-coding	0.38	CD14 molecule	0.0029347	C0007570	Celiac Disease	CD14	0	0		0	Disease,Immune System,Programmed Cell Death	0.96	R-HSA-1643685,R-HSA-168256,R-HSA-5357801	206		disease of anatomical entity (7)	Digestive System Diseases,Nutritional and Metabolic Diseases	Disease or Syndrome (T047)	52		0.65
0	A0A1U9X8S6,O15205	0	Abnormality of the immune system (02715),Abnormality of the digestive system (25031)	disease	0.5	5	10537	1		ENSG00000213886	protein-coding	0.58	ubiquitin D	0.35847	C0007570	Celiac Disease	UBD	2	0	2018	0	Metabolism of proteins	0.74	R-HSA-392499	206		disease of anatomical entity (7)	Digestive System Diseases,Nutritional and Metabolic Diseases	Disease or Syndrome (T047)	52	2018	0.6
0	P08254	0	Abnormality of the immune system (02715),Abnormality of the digestive system (25031)	disease	1.0	33	4314	1		ENSG00000149968	protein-coding	0.39	matrix metallopeptidase 3	5.1665E-16	C0007570	Celiac Disease	MMP3	3	0	2018	0	Extracellular matrix organization,Signal Transduction,Immune System	0.91	R-HSA-1474244,R-HSA-162582,R-HSA-168256	206	Enzyme	disease of anatomical entity (7)	Digestive System Diseases,Nutritional and Metabolic Diseases	Disease or Syndrome (T047)	52	2018	0.6
0	O14625	0	Abnormality of the immune system (02715),Abnormality of the digestive system (25031)	disease	0.6666666666666666	4	6373	1		ENSG00000169248	protein-coding	0.47	C-X-C motif chemokine ligand 11	0.090963	C0007570	Celiac Disease	CXCL11	0	0	2018	0	Signal Transduction	0.91	R-HSA-162582	206	Signaling	disease of anatomical entity (7)	Digestive System Diseases,Nutritional and Metabolic Diseases	Disease or Syndrome (T047)	52	2018	0.6
0	P02778	0	Abnormality of the immune system (02715),Abnormality of the digestive system (25031)	disease	0.5	21	3627	1		ENSG00000169245	protein-coding	0.35	C-X-C motif chemokine ligand 10	0.10052	C0007570	Celiac Disease	CXCL10	0	0	2018	0	Signal Transduction,Immune System	0.96	R-HSA-162582,R-HSA-168256	206	Signaling	disease of anatomical entity (7)	Digestive System Diseases,Nutritional and Metabolic Diseases	Disease or Syndrome (T047)	52	2018	0.6
3	P04114,Q7Z7Q0,Q59HB3	0	Abnormality of the immune system (02715),Abnormality of the digestive system (25031)	disease	1.0	48	338	1		ENSG00000084674	protein-coding	0.37	apolipoprotein B	1.1639E-11	C0007570	Celiac Disease	APOB	927	0	2018	0	Hemostasis,Metabolism,Immune System,Transport of small molecules,Metabolism of proteins,Vesicle-mediated transport,Cellular responses to stimuli,Sensory Perception	0.91	R-HSA-109582,R-HSA-1430728,R-HSA-168256,R-HSA-382551,R-HSA-392499,R-HSA-5653656,R-HSA-8953897,R-HSA-9709957	206		disease of anatomical entity (7)	Digestive System Diseases,Nutritional and Metabolic Diseases	Disease or Syndrome (T047)	52	2018	0.6
0	Q5VWK5	1	Abnormality of the immune system (02715),Abnormality of the digestive system (25031)	disease	0.75	33	149233	0		ENSG00000162594	protein-coding	0.46	interleukin 23 receptor	0.0015362	C0007570	Celiac Disease	IL23R	35	0		0	Immune System	0.91	R-HSA-168256	206	Signaling	disease of anatomical entity (7)	Digestive System Diseases,Nutritional and Metabolic Diseases	Disease or Syndrome (T047)	52		0.6
0	Q8N1K5	1	Abnormality of the immune system (02715),Abnormality of the digestive system (25031)	disease	0.6666666666666666	2	387357	1		ENSG00000172673	protein-coding	0.58	thymocyte selection associated	1.9247E-8	C0007570	Celiac Disease	THEMIS	4	0	2010	0		0.87		206		disease of anatomical entity (7)	Digestive System Diseases,Nutritional and Metabolic Diseases	Disease or Syndrome (T047)	52	2010	0.55
0	P35558	0	Abnormality of the immune system (02715),Abnormality of the digestive system (25031)	disease	1.0	10	5105	1		ENSG00000124253	protein-coding	0.53	phosphoenolpyruvate carboxykinase 1	6.2994E-13	C0007570	Celiac Disease	PCK1	63	0	2018	0	Developmental Biology,Metabolism,Signal Transduction,Gene expression (Transcription),Drug ADME	0.74	R-HSA-1266738,R-HSA-1430728,R-HSA-162582,R-HSA-74160,R-HSA-9748784	206	Kinase	disease of anatomical entity (7)	Digestive System Diseases,Nutritional and Metabolic Diseases	Disease or Syndrome (T047)	52	2018	0.55
0	A0JLS3,Q9ULJ6	4	Abnormality of the immune system (02715),Abnormality of the digestive system (25031)	disease	1.0	11	57178	1		ENSG00000108175	protein-coding	0.53	zinc finger MIZ-type containing 1	1.0	C0007570	Celiac Disease	ZMIZ1	91	0	2010	0		0.87		206		disease of anatomical entity (7)	Digestive System Diseases,Nutritional and Metabolic Diseases	Disease or Syndrome (T047)	52	2010	0.55
0	Q9BYV9	4	Abnormality of the immune system (02715),Abnormality of the digestive system (25031)	disease	1.0	7	60468	1		ENSG00000112182	protein-coding	0.55	BTB domain and CNC homolog 2	1.0	C0007570	Celiac Disease	BACH2	47	0	2010	0		0.83		206		disease of anatomical entity (7)	Digestive System Diseases,Nutritional and Metabolic Diseases	Disease or Syndrome (T047)	52	2010	0.55
0	P00734	0	Abnormality of the immune system (02715),Abnormality of the digestive system (25031)	disease	1.0	65	2147	0		ENSG00000180210	protein-coding	0.33	coagulation factor II, thrombin		C0007570	Celiac Disease	F2	71	0		0	Hemostasis,Signal Transduction,Disease,Immune System,Metabolism of proteins	0.96	R-HSA-109582,R-HSA-162582,R-HSA-1643685,R-HSA-168256,R-HSA-392499	206		disease of anatomical entity (7)	Digestive System Diseases,Nutritional and Metabolic Diseases	Disease or Syndrome (T047)	52		0.55
0	H0Y755,P08637	0	Abnormality of the immune system (02715),Abnormality of the digestive system (25031)	disease	1.0	32	2214	1		ENSG00000203747	protein-coding	0.42	Fc gamma receptor IIIa	4.2079E-4	C0007570	Celiac Disease	FCGR3A	5	0	2018	0	Disease,Immune System	0.91	R-HSA-1643685,R-HSA-168256	206	Cell adhesion	disease of anatomical entity (7)	Digestive System Diseases,Nutritional and Metabolic Diseases	Disease or Syndrome (T047)	52	2018	0.5
0	P39900	0	Abnormality of the immune system (02715),Abnormality of the digestive system (25031)	disease	1.0	17	4321	1		ENSG00000262406	protein-coding	0.46	matrix metallopeptidase 12	2.681E-17	C0007570	Celiac Disease	MMP12	5	0	2018	0	Extracellular matrix organization	0.87	R-HSA-1474244	206	Enzyme	disease of anatomical entity (7)	Digestive System Diseases,Nutritional and Metabolic Diseases	Disease or Syndrome (T047)	52	2018	0.5
0	Q96PP8	0	Abnormality of the immune system (02715),Abnormality of the digestive system (25031)	disease	0.0	2	115362	1		ENSG00000154451	protein-coding	0.65	guanylate binding protein 5	3.4379E-7	C0007570	Celiac Disease	GBP5	2	0	2018	0	Immune System	0.61	R-HSA-168256	206	Enzyme modulator	disease of anatomical entity (7)	Digestive System Diseases,Nutritional and Metabolic Diseases	Disease or Syndrome (T047)	52	2018	0.5
0	P40305	0	Abnormality of the immune system (02715),Abnormality of the digestive system (25031)	disease	0.0	2	3429	1		ENSG00000165949	protein-coding	0.49	interferon alpha inducible protein 27		C0007570	Celiac Disease	IFI27	0	0	2018	0	Immune System	0.83	R-HSA-168256	206		disease of anatomical entity (7)	Digestive System Diseases,Nutritional and Metabolic Diseases	Disease or Syndrome (T047)	52	2018	0.5
0	P80188	0	Abnormality of the immune system (02715),Abnormality of the digestive system (25031)	disease	0.5	17	3934	1		ENSG00000148346	protein-coding	0.36	lipocalin 2	8.7887E-10	C0007570	Celiac Disease	LCN2	0	0	2018	0	Immune System,Transport of small molecules	0.96	R-HSA-168256,R-HSA-382551	206	Enzyme	disease of anatomical entity (7)	Digestive System Diseases,Nutritional and Metabolic Diseases	Disease or Syndrome (T047)	52	2018	0.5
0	Q07325	0	Abnormality of the immune system (02715),Abnormality of the digestive system (25031)	disease	0.5	15	4283	1		ENSG00000138755	protein-coding	0.4	C-X-C motif chemokine ligand 9	0.020244	C0007570	Celiac Disease	CXCL9	0	0	2018	0	Signal Transduction	0.91	R-HSA-162582	206	Signaling	disease of anatomical entity (7)	Digestive System Diseases,Nutritional and Metabolic Diseases	Disease or Syndrome (T047)	52	2018	0.5
0	P04155	0	Abnormality of the immune system (02715),Abnormality of the digestive system (25031)	disease	1.0	3	7031	1		ENSG00000160182	protein-coding	0.47	trefoil factor 1	0.0011804	C0007570	Celiac Disease	TFF1	3	0	2018	0	Signal Transduction	0.83	R-HSA-162582	206	Signaling	disease of anatomical entity (7)	Digestive System Diseases,Nutritional and Metabolic Diseases	Disease or Syndrome (T047)	52	2018	0.5
0	P33681,A0N0P2	0	Abnormality of the immune system (02715),Abnormality of the digestive system (25031)	disease	1.0	5	941	1		ENSG00000121594	protein-coding	0.42	CD80 molecule	0.10192	C0007570	Celiac Disease	CD80	4	0	2010	0	Signal Transduction,Disease,Immune System	0.87	R-HSA-162582,R-HSA-1643685,R-HSA-168256	206		disease of anatomical entity (7)	Digestive System Diseases,Nutritional and Metabolic Diseases	Disease or Syndrome (T047)	52	2010	0.5
0	A8K725,P14921,B4DW78	3	Abnormality of the immune system (02715),Abnormality of the digestive system (25031)	disease	1.0	7	2113	1		ENSG00000134954	protein-coding	0.43	ETS proto-oncogene 1, transcription factor	0.99981	C0007570	Celiac Disease	ETS1	26	0	2010	0	Cellular responses to stimuli	0.91	R-HSA-8953897	206	Transcription factor	disease of anatomical entity (7)	Digestive System Diseases,Nutritional and Metabolic Diseases	Disease or Syndrome (T047)	52	2010	0.45
0	B7Z1W8,A0A2R8Y5W7,A0N0L8,O75144	1	Abnormality of the immune system (02715),Abnormality of the digestive system (25031)	disease	1.0	4	23308	1		ENSG00000160223	protein-coding	0.54	inducible T cell costimulator ligand		C0007570	Celiac Disease	ICOSLG	5	0	2010	0	Immune System	0.78	R-HSA-168256	206	Enzyme modulator	disease of anatomical entity (7)	Digestive System Diseases,Nutritional and Metabolic Diseases	Disease or Syndrome (T047)	52	2010	0.45
0	P51679,A0N0Q1	0	Abnormality of the immune system (02715),Abnormality of the digestive system (25031)	disease	1.0	7	1233	1		ENSG00000183813	protein-coding	0.5	C-C motif chemokine receptor 4	0.048719	C0007570	Celiac Disease	CCR4	0	0	2010	0	Signal Transduction	0.87	R-HSA-162582	206	G-protein coupled receptor	disease of anatomical entity (7)	Digestive System Diseases,Nutritional and Metabolic Diseases	Disease or Syndrome (T047)	52	2010	0.4
0	P22310	0	Abnormality of the immune system (02715),Abnormality of the digestive system (25031)	disease	1.0	9	54657	1		ENSG00000244474	protein-coding	0.63	UDP glucuronosyltransferase family 1 member A4	4.7113E-9	C0007570	Celiac Disease	UGT1A4	148	0	2018	0	Metabolism,Disease,Drug ADME	0.65	R-HSA-1430728,R-HSA-1643685,R-HSA-9748784	206		disease of anatomical entity (7)	Digestive System Diseases,Nutritional and Metabolic Diseases	Disease or Syndrome (T047)	52	2018	0.4
0	Q92956	0	Abnormality of the immune system (02715),Abnormality of the digestive system (25031)	disease	1.0	3	8764	1		ENSG00000157873	protein-coding	0.51	TNF receptor superfamily member 14	0.0012395	C0007570	Celiac Disease	TNFRSF14	5	0	2010	0	Immune System	0.83	R-HSA-168256	206		disease of anatomical entity (7)	Digestive System Diseases,Nutritional and Metabolic Diseases	Disease or Syndrome (T047)	52	2010	0.4
0	O95237	0	Abnormality of the immune system (02715),Abnormality of the digestive system (25031)	disease	1.0	19	9227	1		ENSG00000121207	protein-coding	0.58	lecithin retinol acyltransferase	0.0010603	C0007570	Celiac Disease	LRAT	103	0	2018	0	Metabolism,Disease,Sensory Perception	0.7	R-HSA-1430728,R-HSA-1643685,R-HSA-9709957	206		disease of anatomical entity (7)	Digestive System Diseases,Nutritional and Metabolic Diseases	Disease or Syndrome (T047)	52	2018	0.4
0	W0HK13,Q8TC59	0	Abnormality of the immune system (02715),Abnormality of the digestive system (25031)	disease	1.0	2	55124	1		ENSG00000197181	protein-coding	0.57	piwi like RNA-mediated gene silencing 2	1.3292E-5	C0007570	Celiac Disease	PIWIL2	2	0	2018	0	Gene expression (Transcription)	0.74	R-HSA-74160	206		disease of anatomical entity (7)	Digestive System Diseases,Nutritional and Metabolic Diseases	Disease or Syndrome (T047)	52	2018	0.4
0	O75908	0	Abnormality of the immune system (02715),Abnormality of the digestive system (25031)	disease	1.0	6	8435	1		ENSG00000167780	protein-coding	0.6	sterol O-acyltransferase 2	1.8089E-34	C0007570	Celiac Disease	SOAT2	1	0	2018	0	Transport of small molecules	0.57	R-HSA-382551	206	Enzyme	disease of anatomical entity (7)	Digestive System Diseases,Nutritional and Metabolic Diseases	Disease or Syndrome (T047)	52	2018	0.4
0	P12821,B4DKH4	0	Abnormality of the immune system (02715),Abnormality of the digestive system (25031)	disease	1.0	123	1636	1		ENSG00000159640	protein-coding	0.31	angiotensin I converting enzyme	5.7955E-32	C0007570	Celiac Disease	ACE	159	0	2018	0	Metabolism of proteins	0.96	R-HSA-392499	206	Enzyme	disease of anatomical entity (7)	Digestive System Diseases,Nutritional and Metabolic Diseases	Disease or Syndrome (T047)	52	2018	0.4
0	B1B154,A6NHC0	0	Abnormality of the immune system (02715),Abnormality of the digestive system (25031)	disease	1.0	1	388743	1		ENSG00000203697	protein-coding	0.66	calpain 8	1.1531E-24	C0007570	Celiac Disease	CAPN8	0	0	2018	0	Extracellular matrix organization	0.74	R-HSA-1474244	206	Enzyme	disease of anatomical entity (7)	Digestive System Diseases,Nutritional and Metabolic Diseases	Disease or Syndrome (T047)	52	2018	0.4
0	Q9NR71	0	Abnormality of the immune system (02715),Abnormality of the digestive system (25031)	disease	1.0	2	56624	1		ENSG00000188611	protein-coding	0.67	N-acylsphingosine amidohydrolase 2	1.3994E-10	C0007570	Celiac Disease	ASAH2	1	0	2018	0	Metabolism	0.48	R-HSA-1430728	206		disease of anatomical entity (7)	Digestive System Diseases,Nutritional and Metabolic Diseases	Disease or Syndrome (T047)	52	2018	0.4
0	P06702	0	Abnormality of the immune system (02715),Abnormality of the digestive system (25031)	disease	1.0	6	6280	1		ENSG00000163220	protein-coding	0.42	S100 calcium binding protein A9	0.22279	C0007570	Celiac Disease	S100A9	0	0	2018	0	Signal Transduction,Disease,Immune System	0.91	R-HSA-162582,R-HSA-1643685,R-HSA-168256	206	Calcium-binding protein	disease of anatomical entity (7)	Digestive System Diseases,Nutritional and Metabolic Diseases	Disease or Syndrome (T047)	52	2018	0.4
0	Q9UBR1,B3KNC1	0	Abnormality of the immune system (02715),Abnormality of the digestive system (25031)	disease	1.0	12	51733	1		ENSG00000100024	protein-coding	0.66	beta-ureidopropionase 1	6.9384E-11	C0007570	Celiac Disease	UPB1	61	0	2018	0	Metabolism	0.52	R-HSA-1430728	206	Enzyme	disease of anatomical entity (7)	Digestive System Diseases,Nutritional and Metabolic Diseases	Disease or Syndrome (T047)	52	2018	0.4
0	Q9UN76,B2R8J1	0	Abnormality of the immune system (02715),Abnormality of the digestive system (25031)	disease	1.0	4	11254	1		ENSG00000268104	protein-coding	0.59	solute carrier family 6 member 14		C0007570	Celiac Disease	SLC6A14	1	0	2018	0	Disease,Transport of small molecules	0.7	R-HSA-1643685,R-HSA-382551	206	Transporter	disease of anatomical entity (7)	Digestive System Diseases,Nutritional and Metabolic Diseases	Disease or Syndrome (T047)	52	2018	0.4
0	P02656,A3KPE2	0	Abnormality of the immune system (02715),Abnormality of the digestive system (25031)	disease	1.0	19	345	1		ENSG00000110245	protein-coding	0.49	apolipoprotein C3	0.0012245	C0007570	Celiac Disease	APOC3	9	0	2018	0	Metabolism,Transport of small molecules,Sensory Perception	0.83	R-HSA-1430728,R-HSA-382551,R-HSA-9709957	206		disease of anatomical entity (7)	Digestive System Diseases,Nutritional and Metabolic Diseases	Disease or Syndrome (T047)	52	2018	0.4
0	Q07011	0	Abnormality of the immune system (02715),Abnormality of the digestive system (25031)	disease	1.0	11	3604	1		ENSG00000049249	protein-coding	0.47	TNF receptor superfamily member 9	0.017524	C0007570	Celiac Disease	TNFRSF9	2	0	2018	0	Immune System	0.91	R-HSA-168256	206		disease of anatomical entity (7)	Digestive System Diseases,Nutritional and Metabolic Diseases	Disease or Syndrome (T047)	52	2018	0.4
0	A0A1B1RVA9,P06858	0	Abnormality of the immune system (02715),Abnormality of the digestive system (25031)	disease	1.0	39	4023	1		ENSG00000175445	protein-coding	0.43	lipoprotein lipase	3.0524E-12	C0007570	Celiac Disease	LPL	216	0	2018	0	Developmental Biology,Metabolism,Transport of small molecules,Gene expression (Transcription),Sensory Perception	0.87	R-HSA-1266738,R-HSA-1430728,R-HSA-382551,R-HSA-74160,R-HSA-9709957	206	Enzyme	disease of anatomical entity (7)	Digestive System Diseases,Nutritional and Metabolic Diseases	Disease or Syndrome (T047)	52	2018	0.4
0	Q13761	0	Abnormality of the immune system (02715),Abnormality of the digestive system (25031)	disease	1.0	31	864	1		ENSG00000020633	protein-coding	0.43	RUNX family transcription factor 3	0.37225	C0007570	Celiac Disease	RUNX3	19	0	2010	0	Signal Transduction,Gene expression (Transcription)	0.91	R-HSA-162582,R-HSA-74160	206	Transcription factor	disease of anatomical entity (7)	Digestive System Diseases,Nutritional and Metabolic Diseases	Disease or Syndrome (T047)	52	2010	0.4
0	O95497	0	Abnormality of the immune system (02715),Abnormality of the digestive system (25031)	disease	1.0	5	8876	1		ENSG00000112299	protein-coding	0.6	vanin 1	6.6971E-7	C0007570	Celiac Disease	VNN1	0	0	2018	0	Metabolism,Immune System,Metabolism of proteins	0.83	R-HSA-1430728,R-HSA-168256,R-HSA-392499	206	Enzyme	disease of anatomical entity (7)	Digestive System Diseases,Nutritional and Metabolic Diseases	Disease or Syndrome (T047)	52	2018	0.4
0	E9PLT1,P16671,A4D1B1,B7Z6C3	0	Abnormality of the immune system (02715),Abnormality of the digestive system (25031)	disease	1.0	25	948	1		ENSG00000135218	protein-coding	0.41	CD36 molecule (CD36 blood group)	8.6824E-17	C0007570	Celiac Disease	CD36	116	0	2018	0	Hemostasis,Developmental Biology,Metabolism,Disease,Immune System,Vesicle-mediated transport,Gene expression (Transcription)	0.91	R-HSA-109582,R-HSA-1266738,R-HSA-1430728,R-HSA-1643685,R-HSA-168256,R-HSA-5653656,R-HSA-74160	206	Receptor	disease of anatomical entity (7)	Digestive System Diseases,Nutritional and Metabolic Diseases	Disease or Syndrome (T047)	52	2018	0.4
