# Supplementary material for: Shared Immune and Nutrient Metabolism Pathways Between Autism Spectrum Disorder and Celiac Disease: An In Silico Approach
Source: Nutrients. 2025 Apr 25;17(9):1439. doi: 10.3390/nu17091439 (PMC12073390; doi:10.3390/nu17091439)
Supplement: Supplementary file 1 [file nutrients-17-01439-s001.zip › Supplementary File S2. DISEASES_Summary_VDA_CURATED_C0007570-C1510586.xlsx]

## Sheet: Disgenet
	geneNcbiIDs	HPOClass	type	scoreVDA	sift_score	numPMIDs	variant	evidenceIndexVDA	alleles	diseaseUMLSCUI	consequence	AFExome	disease	gene	numberPmidsWithChemsIncludedInEvidence	numDiseasesVariant	chr	lastRef	numberChemsIncludedInEvidence	numVariantsDisease	DOClass	polyphen_score	DBSNPclass	DSIVariant	diseaseClass	AFGenome	semanticType	DPIVariant	numGenesDisease	firstRef	position
	4026	Abnormality of the immune system (02715),Abnormality of the digestive system (25031)	disease	0.8		2	rs1464510	1.0	C/A,G,T	C0007570	intron_variant		Celiac Disease	LPP	0	4	3	2010	0	206	disease of anatomical entity (7)		snv	0.84	Digestive System Diseases (C06),Nutritional and Metabolic Diseases (C18)	0.407628, -1.0, 0.0104006	Disease or Syndrome (T047)	0.38	0	2008	188394766
		Abnormality of the immune system (02715),Abnormality of the digestive system (25031)	disease	0.8		2	rs6822844	1.0	G/C,T	C0007570	downstream_gene_variant		Celiac Disease		0	1	4	2008	0	206	disease of anatomical entity (7)		snv	0.67	Digestive System Diseases (C06),Nutritional and Metabolic Diseases (C18)	3.28597E-5, 0.101148	Disease or Syndrome (T047)	0.18	0	2007	122588266
	105378083,117289	Abnormality of the immune system (02715),Abnormality of the digestive system (25031)	disease	0.8		2	rs1738074	1.0	T/C	C0007570	5_prime_UTR_variant	0.540255	Celiac Disease	TAGAP-AS1,TAGAP	0	4	6	2010	0	206	disease of anatomical entity (7)		snv	0.82	Digestive System Diseases (C06),Nutritional and Metabolic Diseases (C18)	0.4937	Disease or Syndrome (T047)	0.38	0	2008	159044945
		Abnormality of the immune system (02715),Abnormality of the digestive system (25031)	disease	0.8		1	rs6441961	0.67	T/C	C0007570	non_coding_transcript_exon_variant		Celiac Disease		0	1	3	2008	0	206	disease of anatomical entity (7)		snv	0.93	Digestive System Diseases (C06),Nutritional and Metabolic Diseases (C18)	0.735818	Disease or Syndrome (T047)	0.65	0	2008	46310893
	284260	Abnormality of the nervous system (00707)	disease	0.8		1	rs16976358	1.0	T/C	C1510586	intron_variant		AUTISM SPECTRUM DISORDER	LINC00907	0	1	18	2016	0	1344	disease of mental health (150)		snv	0.77	Mental Disorders (F03)	0.0129099	Mental or Behavioral Dysfunction (T048)	0.56	217	2016	42611606
		Abnormality of the nervous system (00707)	disease	0.7		3	rs2514218	1.0	C/T	C1510586	intergenic_variant		AUTISM SPECTRUM DISORDER		0	10	11	2021	0	1344	disease of mental health (150)		snv	0.75	Mental Disorders (F03)	0.263314	Mental or Behavioral Dysfunction (T048)	0.65	217	2019	113522272
	6311	Abnormality of the immune system (02715),Abnormality of the digestive system (25031)	disease	0.7		2	rs653178	1.0	C/G,T	C0007570	intron_variant		Celiac Disease	ATXN2	0	24	12	2010	0	206	disease of anatomical entity (7)		snv	0.65	Digestive System Diseases (C06),Nutritional and Metabolic Diseases (C18)	-1.0, 0.675085	Disease or Syndrome (T047)	0.1	0	2008	111569952
	23126	Abnormality of the nervous system (00707)	disease	0.7	1.0	2	rs142860188	1.0	A/C	C1510586	missense_variant	0.00129491	AUTISM SPECTRUM DISORDER	POGZ	0	1	1	2014	0	1344	disease of mental health (150)	0.0	snv	0.93	Mental Disorders (F03)	0.00111653	Mental or Behavioral Dysfunction (T048)	1.0	217	2005	151404946
	57178	Abnormality of the immune system (02715),Abnormality of the digestive system (25031)	disease	0.7		2	rs1250552	1.0	A/C,G,T	C0007570	intron_variant	4.89788E-6, 0.497698, -1.0	Celiac Disease	ZMIZ1	0	1	10	2011	0	206	disease of anatomical entity (7)		snv	1.0	Digestive System Diseases (C06),Nutritional and Metabolic Diseases (C18)	2.63362E-5, 0.554856, -1.0	Disease or Syndrome (T047)	0.78	0	2010	79298270
	101928376	Abnormality of the immune system (02715),Abnormality of the digestive system (25031)	disease	0.7		2	rs17810546	1.0	A/G	C0007570	intron_variant		Celiac Disease	IL12A-AS1	0	2	3	2010	0	206	disease of anatomical entity (7)		snv	0.89	Digestive System Diseases (C06),Nutritional and Metabolic Diseases (C18)	0.081601	Disease or Syndrome (T047)	0.3	0	2008	159947262
	10019	Abnormality of the immune system (02715),Abnormality of the digestive system (25031)	disease	0.7	1.0	2	rs3184504	1.0	T/A,C,G	C0007570	missense_variant	-1.0, 0.570545, -1.0	Celiac Disease	SH2B3	0	45	12	2018	0	206	disease of anatomical entity (7)	0.0	snv	0.55	Digestive System Diseases (C06),Nutritional and Metabolic Diseases (C18)	-1.0, 0.676306, -1.0	Disease or Syndrome (T047)	0.08	0	2011	111446804
		Abnormality of the nervous system (00707)	disease	0.7		1	rs9401452	1.0	T/A,C,G	C1510586	intron_variant		AUTISM SPECTRUM DISORDER		0	3	6	2022	0	1344	disease of mental health (150)		snv	0.89	Mental Disorders (F03)	-1.0, 0.327027, -1.0	Mental or Behavioral Dysfunction (T048)	1.0	217	2022	98004804
	150223	Abnormality of the immune system (02715),Abnormality of the digestive system (25031)	disease	0.7	0.17	1	rs2298428	0.5	C/T	C0007570	missense_variant	0.205064	Celiac Disease	YDJC	0	4	22	2010	0	206	disease of anatomical entity (7)	0.285	snv	0.79	Digestive System Diseases (C06),Nutritional and Metabolic Diseases (C18)	0.180903	Disease or Syndrome (T047)	0.43	0	2010	21628603
	5796	Abnormality of the immune system (02715),Abnormality of the digestive system (25031)	disease	0.7		1	rs55743914	1.0	C/T	C0007570	intron_variant		Celiac Disease	PTPRK	0	3	6	2011	0	206	disease of anatomical entity (7)		snv	0.89	Digestive System Diseases (C06),Nutritional and Metabolic Diseases (C18)	0.183397	Disease or Syndrome (T047)	0.56	0	2011	127972417
		Abnormality of the immune system (02715),Abnormality of the digestive system (25031)	disease	0.7		1	rs917997	1.0	T/A,C,G	C0007570	downstream_gene_variant		Celiac Disease		0	2	2	2010	0	206	disease of anatomical entity (7)		snv	0.67	Digestive System Diseases (C06),Nutritional and Metabolic Diseases (C18)	-1.0, 0.776565, -1.0	Disease or Syndrome (T047)	0.21	0	2010	102454108
	7018	Abnormality of the nervous system (00707)	disease	0.7		1	rs1867503	1.0	G/A	C1510586	non_coding_transcript_exon_variant	0.47033	AUTISM SPECTRUM DISORDER	TF	0	1	3	2015	0	1344	disease of mental health (150)		snv	0.93	Mental Disorders (F03)	0.596973	Mental or Behavioral Dysfunction (T048)	1.0	217	2015	133691804
	919	Abnormality of the immune system (02715),Abnormality of the digestive system (25031)	disease	0.7		1	rs864537	0.5	A/G,T	C0007570	intron_variant		Celiac Disease	CD247	0	2	1	2010	0	206	disease of anatomical entity (7)		snv	0.86	Digestive System Diseases (C06),Nutritional and Metabolic Diseases (C18)	0.295065, -1.0	Disease or Syndrome (T047)	0.49	0	2010	167442147
	775	Abnormality of the nervous system (00707)	disease	0.7		1	rs1006737	1.0	G/A	C1510586	intron_variant		AUTISM SPECTRUM DISORDER	CACNA1C	0	5	12	2013	0	1344	disease of mental health (150)		snv	0.62	Mental Disorders (F03)	0.354313	Mental or Behavioral Dysfunction (T048)	0.21	217	2013	2236129
	101927156	Abnormality of the immune system (02715),Abnormality of the digestive system (25031)	disease	0.7		1	rs1018326	1.0	T/A,C,G	C0007570	intron_variant		Celiac Disease	LINC01934	0	1	2	2011	0	206	disease of anatomical entity (7)		snv	0.93	Digestive System Diseases (C06),Nutritional and Metabolic Diseases (C18)	-1.0, 0.475458, -1.0	Disease or Syndrome (T047)	0.65	0	2011	181143073
	105369519,124902766	Abnormality of the immune system (02715),Abnormality of the digestive system (25031)	disease	0.7		1	rs10892258	1.0	G/A	C0007570	non_coding_transcript_exon_variant		Celiac Disease	LOC105369519,LOC124902766	0	1	11	2011	0	206	disease of anatomical entity (7)		snv	0.93	Digestive System Diseases (C06),Nutritional and Metabolic Diseases (C18)	0.195379	Disease or Syndrome (T047)	0.65	0	2011	118709156
	79258	Abnormality of the immune system (02715),Abnormality of the digestive system (25031)	disease	0.7	0.94	1	rs3748816	1.0	A/C,G,T	C0007570	missense_variant	-1.0, 0.375631, 6.84226E-7	Celiac Disease	MMEL1	0	2	1	2010	0	206	disease of anatomical entity (7)	0.0	snv	0.89	Digestive System Diseases (C06),Nutritional and Metabolic Diseases (C18)	-1.0, 0.458605, -1.0	Disease or Syndrome (T047)	0.56	0	2010	2595307
		Abnormality of the immune system (02715),Abnormality of the digestive system (25031)	disease	0.7		1	rs802734	0.5	A/G,T	C0007570	intergenic_variant		Celiac Disease		0	4	6	2010	0	206	disease of anatomical entity (7)		snv	0.86	Digestive System Diseases (C06),Nutritional and Metabolic Diseases (C18)	0.233151, 2.03749E-4	Disease or Syndrome (T047)	0.38	0	2010	127957653
		Abnormality of the nervous system (00707)	disease	0.7		1	rs9951150	1.0	A/C,G,T	C1510586	intergenic_variant		AUTISM SPECTRUM DISORDER		0	6	18	2013	0	1344	disease of mental health (150)		snv	0.82	Mental Disorders (F03)	-1.0, 0.508249, -1.0	Mental or Behavioral Dysfunction (T048)	1.0	217	2013	55153893
		Abnormality of the immune system (02715),Abnormality of the digestive system (25031)	disease	0.7		1	rs2327832	1.0	A/G	C0007570	intron_variant		Celiac Disease		0	3	6	2010	0	206	disease of anatomical entity (7)		snv	0.82	Digestive System Diseases (C06),Nutritional and Metabolic Diseases (C18)	0.158655	Disease or Syndrome (T047)	0.43	0	2010	137651931
	3699	Abnormality of the nervous system (00707)	disease	0.7		1	rs2535629	1.0	G/A,C	C1510586	intron_variant	0.3528, -1.0	AUTISM SPECTRUM DISORDER	ITIH3	0	6	3	2013	0	1344	disease of mental health (150)		snv	0.75	Mental Disorders (F03)	0.454091, -1.0	Mental or Behavioral Dysfunction (T048)	0.3	217	2013	52799203
	6925	Abnormality of the nervous system (00707)	disease	0.6	0.0	14	rs587784464	1.0	G/A	C1510586	stop_gained		AUTISM SPECTRUM DISORDER	TCF4	0	2	18	2022	0	1344	disease of mental health (150)	0.0	snv	0.93	Mental Disorders (F03)		Mental or Behavioral Dysfunction (T048)	0.49	217	2005	55350904
	5071	Abnormality of the nervous system (00707)	disease	0.6	0.0	12	rs751037529	1.0	C/G	C1510586	missense_variant	4.78873E-6	AUTISM SPECTRUM DISORDER	PRKN	0	2	6	2023	0	1344	disease of mental health (150)	1.0	snv	0.89	Mental Disorders (F03)		Mental or Behavioral Dysfunction (T048)	0.78	217	2003	161785793
	55034	Abnormality of the nervous system (00707)	disease	0.6	0.0	6	rs750896617	1.0	C/A,T	C1510586	missense_variant	-1.0, 2.7362E-5	AUTISM SPECTRUM DISORDER	MOCOS	0	2	18	2021	0	1344	disease of mental health (150)	1.0	snv	0.93	Mental Disorders (F03)	-1.0, 6.57307E-6	Mental or Behavioral Dysfunction (T048)	0.65	217	2005	36260092
	6519	Abnormality of the nervous system (00707)	disease	0.6	0.0	6	rs200483989	1.0	C/T	C1510586	stop_gained	1.86781E-4	AUTISM SPECTRUM DISORDER	SLC3A1	0	2	2	2021	0	1344	disease of mental health (150)	0.0	snv	0.93	Mental Disorders (F03)	1.77559E-4	Mental or Behavioral Dysfunction (T048)	0.65	217	2004	44286074
	6716	Abnormality of the nervous system (00707)	disease	0.6	0.02	5	rs9332964	1.0	C/T	C1510586	missense_variant	9.98937E-5	AUTISM SPECTRUM DISORDER	SRD5A2	1	3	2	2022	1	1344	disease of mental health (150)	0.926	snv	0.76	Mental Disorders (F03)	2.23317E-4	Mental or Behavioral Dysfunction (T048)	0.43	217	2005	31529325
	6870	Abnormality of the nervous system (00707)	disease	0.6	0.05	4	rs764659822	1.0	G/A	C1510586	missense_variant	6.84132E-6	AUTISM SPECTRUM DISORDER	TACR3	0	2	4	2020	0	1344	disease of mental health (150)	0.0	snv	0.93	Mental Disorders (F03)		Mental or Behavioral Dysfunction (T048)	1.0	217	2003	103658260
	64087	Abnormality of the nervous system (00707)	disease	0.6	0.0	4	rs119103221	1.0	C/G	C1510586	missense_variant		AUTISM SPECTRUM DISORDER	MCCC2	0	2	5	2019	0	1344	disease of mental health (150)	1.0	snv	0.93	Mental Disorders (F03)		Mental or Behavioral Dysfunction (T048)	0.56	217	2001	71635176
	79813	Abnormality of the nervous system (00707)	disease	0.6	0.0	4	rs886037776	1.0	G/A	C1510586	stop_gained		AUTISM SPECTRUM DISORDER	EHMT1	0	2	9	2016	0	1344	disease of mental health (150)	0.0	snv	0.93	Mental Disorders (F03)		Mental or Behavioral Dysfunction (T048)	0.38	217	1993	137817477
	105378866	Abnormality of the nervous system (00707)	disease	0.6		4	rs2391769	1.0	A/C,G,T	C1510586	intron_variant		AUTISM SPECTRUM DISORDER	LOC105378866	0	10	1	2024	0	1344	disease of mental health (150)		snv	0.77	Mental Disorders (F03)	-1.0, 0.711183, -1.0	Mental or Behavioral Dysfunction (T048)	0.56	217	2019	96513405
	55345	Abnormality of the nervous system (00707)	disease	0.6	0.18	4	rs61745597	1.0	G/A,C,T	C1510586	missense_variant	2.09709E-6, -1.0, 0.00970267	AUTISM SPECTRUM DISORDER	ZGRF1	0	2	4	2016	0	1344	disease of mental health (150)	0.624	snv	0.93	Mental Disorders (F03)	-1.0, 6.57739E-6, 0.0122903	Mental or Behavioral Dysfunction (T048)	0.56	217	2005	112623837
	5621	Abnormality of the nervous system (00707)	disease	0.6	0.21	4	rs1799990	1.0	A/G	C1510586	missense_variant	0.327819	AUTISM SPECTRUM DISORDER	PRNP	0	5	20	2014	0	1344	disease of mental health (150)	0.0	snv	0.65	Mental Disorders (F03)	0.329275	Mental or Behavioral Dysfunction (T048)	0.18	217	1991	4699605
	55345	Abnormality of the nervous system (00707)	disease	0.6	0.0	4	rs76187047	1.0	C/G,T	C1510586	missense_variant	1.37214E-6, 0.0103772	AUTISM SPECTRUM DISORDER	ZGRF1	0	2	4	2016	0	1344	disease of mental health (150)	0.913	snv	0.93	Mental Disorders (F03)	6.57912E-6, 0.0138914	Mental or Behavioral Dysfunction (T048)	0.56	217	2005	112585555
	53347	Abnormality of the immune system (02715),Abnormality of the digestive system (25031)	disease	0.6	1.0	3	rs1893592	1.0	A/C,G	C0007570	missense_variant	0.280858, 1.02629E-5	Celiac Disease	UBASH3A	0	14	21	2018	0	206	disease of anatomical entity (7)	0.009	snv	0.69	Digestive System Diseases (C06),Nutritional and Metabolic Diseases (C18)	0.223455, -1.0	Disease or Syndrome (T047)	0.3	0	2011	42434957
	4208	Abnormality of the nervous system (00707)	disease	0.6		3	rs1561824498	1.0	C/A	C1510586	splice_acceptor_variant		AUTISM SPECTRUM DISORDER	MEF2C	0	1	5	2019	0	1344	disease of mental health (150)		snv	1.0	Mental Disorders (F03)		Mental or Behavioral Dysfunction (T048)	1.0	217	2005	88752044
	100144748,5728	Abnormality of the nervous system (00707)	disease	0.6	0.0	3	rs1564801388	1.0	-/G	C1510586	frameshift_variant		AUTISM SPECTRUM DISORDER	KLLN,PTEN	0	1	10	2019	0	1344	disease of mental health (150)	0.0	delins	1.0	Mental Disorders (F03)		Mental or Behavioral Dysfunction (T048)	1.0	217	2005	87864353
	100144748,5728	Abnormality of the nervous system (00707)	disease	0.6	0.0	3	rs1564801473	1.0	-/C	C1510586	frameshift_variant		AUTISM SPECTRUM DISORDER	KLLN,PTEN	0	1	10	2019	0	1344	disease of mental health (150)	0.0	delins	1.0	Mental Disorders (F03)		Mental or Behavioral Dysfunction (T048)	1.0	217	2005	87864406
	7249	Abnormality of the nervous system (00707)	disease	0.6	0.0	3	rs1567533189	1.0	AAGGACTGCCA/-	C1510586	frameshift_variant		AUTISM SPECTRUM DISORDER	TSC2	0	2	16	2019	0	1344	disease of mental health (150)	0.0	del	0.93	Mental Disorders (F03)		Mental or Behavioral Dysfunction (T048)	0.56	217	2005	2086283
	57680	Abnormality of the nervous system (00707)	disease	0.6		3	rs1594344233	1.0	T/C	C1510586	splice_acceptor_variant		AUTISM SPECTRUM DISORDER	CHD8	0	2	14	2019	0	1344	disease of mental health (150)		snv	0.93	Mental Disorders (F03)		Mental or Behavioral Dysfunction (T048)	1.0	217	2005	21403214
	3790	Abnormality of the nervous system (00707)	disease	0.6	0.53	3	rs1662975878	1.0	G/A	C1510586	missense_variant		AUTISM SPECTRUM DISORDER	KCNS3	0	1	2	2019	0	1344	disease of mental health (150)	0.014	snv	1.0	Mental Disorders (F03)		Mental or Behavioral Dysfunction (T048)	1.0	217	2005	17931609
	4929	Abnormality of the nervous system (00707)	disease	0.6	0.0	3	rs1686821540	1.0	-/GACG	C1510586	frameshift_variant		AUTISM SPECTRUM DISORDER	NR4A2	0	1	2	2019	0	1344	disease of mental health (150)	0.0	delins	1.0	Mental Disorders (F03)		Mental or Behavioral Dysfunction (T048)	1.0	217	2005	156329585
	100874023,23001	Abnormality of the nervous system (00707)	disease	0.6	0.0	3	rs1749810683	1.0	T/A	C1510586	stop_gained		AUTISM SPECTRUM DISORDER	WDFY3-AS1,WDFY3	0	1	4	2019	0	1344	disease of mental health (150)	0.0	snv	1.0	Mental Disorders (F03)		Mental or Behavioral Dysfunction (T048)	1.0	217	2005	84797999
	23185	Abnormality of the nervous system (00707)	disease	0.6	0.0	3	rs1832871459	1.0	CA/-	C1510586	frameshift_variant		AUTISM SPECTRUM DISORDER	LARP4B	0	1	10	2019	0	1344	disease of mental health (150)	0.0	delins	1.0	Mental Disorders (F03)		Mental or Behavioral Dysfunction (T048)	1.0	217	2005	830926
	6812	Abnormality of the nervous system (00707)	disease	0.6	0.03	3	rs1841141204	1.0	C/T	C1510586	missense_variant		AUTISM SPECTRUM DISORDER	STXBP1	0	3	9	2019	0	1344	disease of mental health (150)	1.0	snv	0.89	Mental Disorders (F03)		Mental or Behavioral Dysfunction (T048)	0.78	217	2005	127663335
	2915	Abnormality of the nervous system (00707)	disease	0.6	0.0	3	rs1941663554	1.0	T/C	C1510586	missense_variant		AUTISM SPECTRUM DISORDER	GRM5	0	1	11	2019	0	1344	disease of mental health (150)	0.999	snv	1.0	Mental Disorders (F03)		Mental or Behavioral Dysfunction (T048)	1.0	217	2005	89047350
	171023	Abnormality of the nervous system (00707)	disease	0.6	0.0	3	rs2011568558	1.0	C/T	C1510586	stop_gained		AUTISM SPECTRUM DISORDER	ASXL1	0	1	20	2019	0	1344	disease of mental health (150)	0.0	snv	1.0	Mental Disorders (F03)		Mental or Behavioral Dysfunction (T048)	1.0	217	2005	32432945
	8888,54059	Abnormality of the nervous system (00707)	disease	0.6	0.0	3	rs2081390223	1.0	G/-	C1510586	frameshift_variant		AUTISM SPECTRUM DISORDER	MCM3AP,YBEY	0	1	21	2019	0	1344	disease of mental health (150)	0.0	delins	1.0	Mental Disorders (F03)		Mental or Behavioral Dysfunction (T048)	1.0	217	2005	46285011
	8140	Abnormality of the nervous system (00707)	disease	0.6	0.0	3	rs2143738378	1.0	G/A	C1510586	missense_variant		AUTISM SPECTRUM DISORDER	SLC7A5	0	1	16	2016	0	1344	disease of mental health (150)	0.995	snv	1.0	Mental Disorders (F03)		Mental or Behavioral Dysfunction (T048)	1.0	217	2005	87841083
	26115,105371856	Abnormality of the nervous system (00707)	disease	0.6	0.0	3	rs374131489	1.0	G/A	C1510586	missense_variant	7.59604E-5	AUTISM SPECTRUM DISORDER	TANC2,LOC105371856	0	2	17	2019	0	1344	disease of mental health (150)	0.988	snv	0.93	Mental Disorders (F03)	1.31451E-5	Mental or Behavioral Dysfunction (T048)	1.0	217	2005	63395795
	7036,51412	Abnormality of the nervous system (00707)	disease	0.6	0.0	3	rs746964903	1.0	C/A,T	C1510586	missense_variant	-1.0, 1.27247E-5	AUTISM SPECTRUM DISORDER	TFR2,ACTL6B	0	1	7	2020	0	1344	disease of mental health (150)	1.0	snv	1.0	Mental Disorders (F03)		Mental or Behavioral Dysfunction (T048)	1.0	217	2005	100643278
	23378	Abnormality of the nervous system (00707)	disease	0.6	0.07	3	rs759913983	1.0	C/A,T	C1510586	missense_variant	-1.0, 1.57602E-5	AUTISM SPECTRUM DISORDER	RRP8	0	1	11	2019	0	1344	disease of mental health (150)	0.192	snv	1.0	Mental Disorders (F03)	-1.0, 2.62733E-5	Mental or Behavioral Dysfunction (T048)	1.0	217	2005	6601263
	23312	Abnormality of the nervous system (00707)	disease	0.6	0.0	3	rs1416564508	1.0	G/A	C1510586	missense_variant	3.18126E-6	AUTISM SPECTRUM DISORDER	DMXL2	0	1	15	2019	0	1344	disease of mental health (150)	0.999	snv	1.0	Mental Disorders (F03)	6.57246E-6	Mental or Behavioral Dysfunction (T048)	1.0	217	2005	51480969
	7179	Abnormality of the nervous system (00707)	disease	0.6		3	rs149363218	1.0	TA/-	C1510586	splice_acceptor_variant		AUTISM SPECTRUM DISORDER	TPTE	0	2	21	2015	0	1344	disease of mental health (150)		delins	1.0	Mental Disorders (F03)		Mental or Behavioral Dysfunction (T048)	1.0	217	2005	10602054
	55777	Abnormality of the nervous system (00707)	disease	0.6	0.0	3	rs1553518509	1.0	C/T	C1510586	stop_gained		AUTISM SPECTRUM DISORDER	MBD5	0	2	2	2019	0	1344	disease of mental health (150)	0.0	snv	0.93	Mental Disorders (F03)		Mental or Behavioral Dysfunction (T048)	0.56	217	2005	148468916
	57492	Abnormality of the nervous system (00707)	disease	0.6	0.0	3	rs1554301257	1.0	C/T	C1510586	stop_gained		AUTISM SPECTRUM DISORDER	ARID1B	0	2	6	2019	0	1344	disease of mental health (150)	0.0	snv	0.93	Mental Disorders (F03)		Mental or Behavioral Dysfunction (T048)	1.0	217	2005	157133192
	85358	Abnormality of the nervous system (00707)	disease	0.6	0.0	3	rs1555910143	1.0	CT/-	C1510586	frameshift_variant		AUTISM SPECTRUM DISORDER	SHANK3	0	2	22	2019	0	1344	disease of mental health (150)	0.0	del	0.93	Mental Disorders (F03)		Mental or Behavioral Dysfunction (T048)	0.65	217	2005	50721257
	4208	Abnormality of the nervous system (00707)	disease	0.6	0.0	3	rs796052728	1.0	G/A	C1510586	missense_variant		AUTISM SPECTRUM DISORDER	MEF2C	0	2	5	2019	0	1344	disease of mental health (150)	1.0	snv	0.93	Mental Disorders (F03)		Mental or Behavioral Dysfunction (T048)	1.0	217	2005	88823746
	8621	Abnormality of the nervous system (00707)	disease	0.6	0.0	3	rs1057519632	1.0	G/A	C1510586	missense_variant		AUTISM SPECTRUM DISORDER	CDK13	0	2	7	2018	0	1344	disease of mental health (150)	1.0	snv	0.89	Mental Disorders (F03)		Mental or Behavioral Dysfunction (T048)	0.65	217	2005	39999467
	105372125	Abnormality of the nervous system (00707)	disease	0.6		3	rs11874716	1.0	T/A,C,G	C1510586	intron_variant		AUTISM SPECTRUM DISORDER	LINC03035	0	8	18	2021	0	1344	disease of mental health (150)		snv	0.79	Mental Disorders (F03)	6.58458E-6, 6.58458E-6, 0.393936	Mental or Behavioral Dysfunction (T048)	0.65	217	2017	55083457
	6196	Abnormality of the nervous system (00707)	disease	0.6	0.0	3	rs1254821821	1.0	C/T	C1510586	missense_variant	1.20032E-6	AUTISM SPECTRUM DISORDER	RPS6KA2	0	1	6	2019	0	1344	disease of mental health (150)	1.0	snv	1.0	Mental Disorders (F03)		Mental or Behavioral Dysfunction (T048)	1.0	217	2005	166423303
	1778	Abnormality of the nervous system (00707)	disease	0.6	0.07	3	rs141925609	1.0	A/C	C1510586	missense_variant	4.03661E-5	AUTISM SPECTRUM DISORDER	DYNC1H1	0	2	14	2019	0	1344	disease of mental health (150)	0.134	snv	0.93	Mental Disorders (F03)	2.62978E-5	Mental or Behavioral Dysfunction (T048)	0.65	217	2005	102047898
	7249	Abnormality of the nervous system (00707)	disease	0.6	0.01	3	rs796053483	1.0	C/G,T	C1510586	missense_variant	4.78911E-6, -1.0	AUTISM SPECTRUM DISORDER	TSC2	0	5	16	2019	0	1344	disease of mental health (150)	0.998	snv	0.84	Mental Disorders (F03)	6.57151E-6, -1.0	Mental or Behavioral Dysfunction (T048)	0.56	217	2005	2060775
	2706	Abnormality of the nervous system (00707)	disease	0.6	0.0	3	rs80338943	1.0	G/-	C1510586	frameshift_variant		AUTISM SPECTRUM DISORDER	GJB2	0	15	13	2014	0	1344	disease of mental health (150)	0.0	delins	0.65	Mental Disorders (F03)		Mental or Behavioral Dysfunction (T048)	0.34	217	2005	20189347
	22941	Abnormality of the nervous system (00707)	disease	0.6	0.0	3	rs1565527302	1.0	TG/-	C1510586	frameshift_variant		AUTISM SPECTRUM DISORDER	SHANK2	0	1	11	2019	0	1344	disease of mental health (150)	0.0	del	1.0	Mental Disorders (F03)		Mental or Behavioral Dysfunction (T048)	1.0	217	2005	70485988
	4131	Abnormality of the nervous system (00707)	disease	0.6	0.0	3	rs1580026238	1.0	C/T	C1510586	stop_gained		AUTISM SPECTRUM DISORDER	MAP1B	0	6	5	2018	0	1344	disease of mental health (150)	0.0	snv	0.82	Mental Disorders (F03)		Mental or Behavioral Dysfunction (T048)	0.56	217	2005	72198345
	23389	Abnormality of the nervous system (00707)	disease	0.6	0.0	3	rs1592919048	1.0	C/T	C1510586	stop_gained		AUTISM SPECTRUM DISORDER	MED13L	0	2	12	2019	0	1344	disease of mental health (150)	0.0	snv	0.93	Mental Disorders (F03)		Mental or Behavioral Dysfunction (T048)	1.0	217	2005	115987147
	473	Abnormality of the nervous system (00707)	disease	0.6	0.0	3	rs1641565884	1.0	G/A	C1510586	stop_gained	1.79352E-6	AUTISM SPECTRUM DISORDER	RERE	0	1	1	2019	0	1344	disease of mental health (150)	0.0	snv	1.0	Mental Disorders (F03)		Mental or Behavioral Dysfunction (T048)	1.0	217	2005	8361229
	23126	Abnormality of the nervous system (00707)	disease	0.6	0.23	3	rs1653514334	1.0	C/A,T	C1510586	missense_variant		AUTISM SPECTRUM DISORDER	POGZ	0	1	1	2019	0	1344	disease of mental health (150)	0.979	snv	1.0	Mental Disorders (F03)		Mental or Behavioral Dysfunction (T048)	1.0	217	2005	151405987
	10492	Abnormality of the nervous system (00707)	disease	0.6	0.02	3	rs1805615555	1.0	TG/AA	C1510586	missense_variant		AUTISM SPECTRUM DISORDER	SYNCRIP	0	1	6	2019	0	1344	disease of mental health (150)	0.007	mnv	1.0	Mental Disorders (F03)		Mental or Behavioral Dysfunction (T048)	1.0	217	2005	85615054
	64478	Abnormality of the nervous system (00707)	disease	0.6	0.0	3	rs1811902928	1.0	T/G	C1510586	missense_variant		AUTISM SPECTRUM DISORDER	CSMD1	0	1	8	2019	0	1344	disease of mental health (150)	0.993	snv	1.0	Mental Disorders (F03)		Mental or Behavioral Dysfunction (T048)	1.0	217	2005	3399415
	7994	Abnormality of the nervous system (00707)	disease	0.6	0.0	3	rs1822869930	1.0	G/A	C1510586	missense_variant		AUTISM SPECTRUM DISORDER	KAT6A	0	1	8	2019	0	1344	disease of mental health (150)	0.0	snv	1.0	Mental Disorders (F03)		Mental or Behavioral Dysfunction (T048)	1.0	217	2005	41955312
	32	Abnormality of the nervous system (00707)	disease	0.6	0.0	3	rs2044635183	1.0	A/G	C1510586	missense_variant		AUTISM SPECTRUM DISORDER	ACACB	0	1	12	2019	0	1344	disease of mental health (150)	0.999	snv	1.0	Mental Disorders (F03)		Mental or Behavioral Dysfunction (T048)	1.0	217	2005	109185723
	26115,105371856	Abnormality of the nervous system (00707)	disease	0.6	0.0	3	rs2048464266	1.0	C/G,T	C1510586	stop_gained	1.20032E-6, -1.0	AUTISM SPECTRUM DISORDER	TANC2,LOC105371856	0	1	17	2019	0	1344	disease of mental health (150)	0.981	snv	1.0	Mental Disorders (F03)		Mental or Behavioral Dysfunction (T048)	1.0	217	2005	63405208
	51412	Abnormality of the nervous system (00707)	disease	0.6	0.0	3	rs2131335751	1.0	G/A	C1510586	missense_variant	1.59147E-6	AUTISM SPECTRUM DISORDER	ACTL6B	0	1	7	2020	0	1344	disease of mental health (150)	0.99	snv	1.0	Mental Disorders (F03)		Mental or Behavioral Dysfunction (T048)	1.0	217	2005	100650045
	9881	Abnormality of the nervous system (00707)	disease	0.6	0.11	3	rs368536894	1.0	C/T	C1510586	missense_variant	8.68856E-5	AUTISM SPECTRUM DISORDER	TRANK1	0	1	3	2019	0	1344	disease of mental health (150)	0.987	snv	1.0	Mental Disorders (F03)	3.28589E-5	Mental or Behavioral Dysfunction (T048)	1.0	217	2005	36856889
	26050	Abnormality of the nervous system (00707)	disease	0.6	0.54	3	rs368879058	1.0	G/A,T	C1510586	missense_variant	2.4352E-4, 6.15641E-6	AUTISM SPECTRUM DISORDER	SLITRK5	0	1	13	2019	0	1344	disease of mental health (150)	0.97	snv	1.0	Mental Disorders (F03)	1.18332E-4, 6.56892E-6	Mental or Behavioral Dysfunction (T048)	1.0	217	2005	87675563
	56006	Abnormality of the nervous system (00707)	disease	0.6	0.0	3	rs372754806	1.0	T/A,C	C1510586	missense_variant	-1.0, 2.32602E-5	AUTISM SPECTRUM DISORDER	SMG9	0	1	19	2019	0	1344	disease of mental health (150)	0.999	snv	0.93	Mental Disorders (F03)		Mental or Behavioral Dysfunction (T048)	0.56	217	2005	43737645
	22941	Abnormality of the nervous system (00707)	disease	0.6	0.0	3	rs568385491	1.0	C/A,T	C1510586	missense_variant	1.76584E-6, 8.12287E-5	AUTISM SPECTRUM DISORDER	SHANK2	0	1	11	2014	0	1344	disease of mental health (150)	0.997	snv	1.0	Mental Disorders (F03)	-1.0, 5.90954E-5	Mental or Behavioral Dysfunction (T048)	1.0	217	2005	70698748
	84282	Abnormality of the nervous system (00707)	disease	0.6	0.0	3	rs724159978	1.0	G/-	C1510586	frameshift_variant		AUTISM SPECTRUM DISORDER	RNF135	0	2	17	2019	0	1344	disease of mental health (150)	0.0	delins	0.93	Mental Disorders (F03)		Mental or Behavioral Dysfunction (T048)	0.56	217	2005	30998906
	5604	Abnormality of the nervous system (00707)	disease	0.6	0.03	3	rs727504317	1.0	G/A,C,T	C1510586	missense_variant		AUTISM SPECTRUM DISORDER	MAP2K1	0	8	15	2019	0	1344	disease of mental health (150)	0.995	snv	0.79	Mental Disorders (F03)		Mental or Behavioral Dysfunction (T048)	0.34	217	2005	66435145
	51305	Abnormality of the nervous system (00707)	disease	0.6	0.02	3	rs775502608	1.0	G/A	C1510586	missense_variant	2.73673E-6	AUTISM SPECTRUM DISORDER	KCNK9	0	1	8	2019	0	1344	disease of mental health (150)	0.837	snv	1.0	Mental Disorders (F03)	1.31404E-5	Mental or Behavioral Dysfunction (T048)	1.0	217	2005	139618476
	4774	Abnormality of the immune system (02715),Abnormality of the digestive system (25031)	disease	0.6		3	rs6691768	1.0	G/A,C,T	C0007570	intron_variant		Celiac Disease	NFIA	0	1	1	2018	0	206	disease of anatomical entity (7)		snv	1.0	Digestive System Diseases (C06),Nutritional and Metabolic Diseases (C18)	0.513007, -1.0, -1.0	Disease or Syndrome (T047)	0.78	0	2010	61326191
	4306	Abnormality of the nervous system (00707)	disease	0.6	0.03	3	rs121912562	1.0	G/A,C,T	C1510586	stop_gained		AUTISM SPECTRUM DISORDER	NR3C2	0	2	4	2019	0	1344	disease of mental health (150)	0.96	snv	0.93	Mental Disorders (F03)	-1.0, 6.56711E-6, -1.0	Mental or Behavioral Dysfunction (T048)	0.65	217	2005	148435252
	57519	Abnormality of the nervous system (00707)	disease	0.6	0.03	3	rs1380480578	1.0	G/A	C1510586	missense_variant	2.02127E-5	AUTISM SPECTRUM DISORDER	STARD9	0	1	15	2019	0	1344	disease of mental health (150)	0.066	snv	1.0	Mental Disorders (F03)		Mental or Behavioral Dysfunction (T048)	1.0	217	2005	42686380
	26115	Abnormality of the nervous system (00707)	disease	0.6		3	rs1419550439	1.0	G/A	C1510586	splice_donor_variant		AUTISM SPECTRUM DISORDER	TANC2	0	1	17	2019	0	1344	disease of mental health (150)		snv	1.0	Mental Disorders (F03)		Mental or Behavioral Dysfunction (T048)	1.0	217	2005	63200958
	6550	Abnormality of the nervous system (00707)	disease	0.6	0.0	3	rs1456737648	1.0	G/A,T	C1510586	stop_gained	2.7381E-6, -1.0	AUTISM SPECTRUM DISORDER	SLC9A3	0	1	5	2019	0	1344	disease of mental health (150)	0.997	snv	1.0	Mental Disorders (F03)	6.5716E-6, 6.5716E-6	Mental or Behavioral Dysfunction (T048)	1.0	217	2005	484538
	23112	Abnormality of the nervous system (00707)	disease	0.6		3	rs146996627	1.0	A/G	C1510586	splice_acceptor_variant	7.0263E-6	AUTISM SPECTRUM DISORDER	TNRC6B	0	1	22	2019	0	1344	disease of mental health (150)		snv	1.0	Mental Disorders (F03)	1.31271E-5	Mental or Behavioral Dysfunction (T048)	1.0	217	2005	40156113
	8216	Abnormality of the nervous system (00707)	disease	0.6	0.0	3	rs780267761	1.0	T/-	C1510586	frameshift_variant		AUTISM SPECTRUM DISORDER	LZTR1	0	3	22	2019	0	1344	disease of mental health (150)	0.0	delins	0.89	Mental Disorders (F03)		Mental or Behavioral Dysfunction (T048)	0.65	217	2005	20990506
	57492	Abnormality of the nervous system (00707)	disease	0.6	0.0	3	rs794727977	1.0	C/A,G,T	C1510586	stop_gained	-1.0, 2.05349E-6, -1.0	AUTISM SPECTRUM DISORDER	ARID1B	0	2	6	2019	0	1344	disease of mental health (150)	0.999	snv	0.93	Mental Disorders (F03)		Mental or Behavioral Dysfunction (T048)	1.0	217	2005	157148764
	4208	Abnormality of the nervous system (00707)	disease	0.6	0.0	3	rs796052733	1.0	G/A	C1510586	stop_gained		AUTISM SPECTRUM DISORDER	MEF2C	0	4	5	2019	0	1344	disease of mental health (150)	0.0	snv	0.86	Mental Disorders (F03)		Mental or Behavioral Dysfunction (T048)	0.49	217	2005	88731773
	2890	Abnormality of the nervous system (00707)	disease	0.6	0.0	3	rs1561846159	1.0	G/A	C1510586	missense_variant		AUTISM SPECTRUM DISORDER	GRIA1	0	2	5	2019	0	1344	disease of mental health (150)	0.998	snv	0.93	Mental Disorders (F03)		Mental or Behavioral Dysfunction (T048)	1.0	217	2005	153770379
	6305	Abnormality of the nervous system (00707)	disease	0.6	0.0	3	rs1569513495	1.0	C/A	C1510586	stop_gained		AUTISM SPECTRUM DISORDER	SBF1	0	1	22	2019	0	1344	disease of mental health (150)	0.0	snv	1.0	Mental Disorders (F03)		Mental or Behavioral Dysfunction (T048)	1.0	217	2005	50465238
	221037	Abnormality of the nervous system (00707)	disease	0.6	0.0	3	rs1848103102	1.0	-/T	C1510586	frameshift_variant		AUTISM SPECTRUM DISORDER	JMJD1C	0	1	10	2019	0	1344	disease of mental health (150)	0.0	delins	1.0	Mental Disorders (F03)		Mental or Behavioral Dysfunction (T048)	1.0	217	2005	63217217
	23394	Abnormality of the nervous system (00707)	disease	0.6	0.0	3	rs1980878343	1.0	CCTTGGGGTCTAAAGCTAAAACAAC/-	C1510586	frameshift_variant		AUTISM SPECTRUM DISORDER	ADNP	0	1	20	2019	0	1344	disease of mental health (150)	0.0	delins	1.0	Mental Disorders (F03)		Mental or Behavioral Dysfunction (T048)	1.0	217	2005	50892440
	4661	Abnormality of the nervous system (00707)	disease	0.6	0.01	3	rs1983951845	1.0	C/T	C1510586	missense_variant		AUTISM SPECTRUM DISORDER	MYT1	0	1	20	2019	0	1344	disease of mental health (150)	0.836	snv	1.0	Mental Disorders (F03)		Mental or Behavioral Dysfunction (T048)	1.0	217	2005	64219879
	7150,101927117	Abnormality of the nervous system (00707)	disease	0.6	0.0	3	rs2034059953	1.0	A/T	C1510586	missense_variant		AUTISM SPECTRUM DISORDER	TOP1,PLCG1-AS1	0	1	20	2019	0	1344	disease of mental health (150)	0.497	snv	1.0	Mental Disorders (F03)		Mental or Behavioral Dysfunction (T048)	1.0	217	2005	41101262
	5050	Abnormality of the nervous system (00707)	disease	0.6	0.21	3	rs2038538013	1.0	A/G	C1510586	missense_variant		AUTISM SPECTRUM DISORDER	PAFAH1B3	0	1	19	2019	0	1344	disease of mental health (150)	0.671	snv	1.0	Mental Disorders (F03)		Mental or Behavioral Dysfunction (T048)	1.0	217	2005	42297203
	51412	Abnormality of the nervous system (00707)	disease	0.6	0.0	3	rs2131334872	1.0	T/G	C1510586	missense_variant		AUTISM SPECTRUM DISORDER	ACTL6B	0	1	7	2020	0	1344	disease of mental health (150)	0.914	snv	1.0	Mental Disorders (F03)		Mental or Behavioral Dysfunction (T048)	1.0	217	2005	100648768
	4900	Abnormality of the nervous system (00707)	disease	0.6		3	rs55661361	1.0	G/A,C	C1510586	intron_variant		AUTISM SPECTRUM DISORDER	NRGN	0	9	11	2019	0	1344	disease of mental health (150)		snv	0.79	Mental Disorders (F03)	0.424491, -1.0	Mental or Behavioral Dysfunction (T048)	0.65	217	2017	124744061
	124903753,8140	Abnormality of the nervous system (00707)	disease	0.6	0.0	3	rs757972971	1.0	G/A	C1510586	missense_variant	4.12656E-6	AUTISM SPECTRUM DISORDER	LOC124903753,SLC7A5	0	1	16	2016	0	1344	disease of mental health (150)	1.0	snv	1.0	Mental Disorders (F03)	1.31368E-5	Mental or Behavioral Dysfunction (T048)	1.0	217	2005	87837861
	2782	Abnormality of the nervous system (00707)	disease	0.6	0.01	3	rs758432471	1.0	C/A,G,T	C1510586	missense_variant		AUTISM SPECTRUM DISORDER	GNB1	0	6	1	2019	0	1344	disease of mental health (150)	0.995	snv	0.89	Mental Disorders (F03)	-1.0, -1.0, 6.57289E-6	Mental or Behavioral Dysfunction (T048)	0.56	217	2005	1806513
	1742,37	Abnormality of the nervous system (00707)	disease	0.6		3	rs759282824	1.0	C/G	C1510586	splice_acceptor_variant	6.39446E-6	AUTISM SPECTRUM DISORDER	DLG4,ACADVL	0	1	17	2019	0	1344	disease of mental health (150)		snv	1.0	Mental Disorders (F03)	6.57237E-6	Mental or Behavioral Dysfunction (T048)	1.0	217	2005	7218640
	84623	Abnormality of the nervous system (00707)	disease	0.6	0.03	3	rs773312950	1.0	C/G,T	C1510586	missense_variant	6.8996E-7, 4.89871E-5	AUTISM SPECTRUM DISORDER	KIRREL3	0	1	11	2019	0	1344	disease of mental health (150)	0.0	snv	1.0	Mental Disorders (F03)	-1.0, 1.31392E-5	Mental or Behavioral Dysfunction (T048)	1.0	217	2005	126424932
	124903392	Abnormality of the nervous system (00707)	disease	0.6		3	rs10149470	1.0	A/G,T	C1510586	upstream_gene_variant		AUTISM SPECTRUM DISORDER	LOC124903392	0	9	14	2022	0	1344	disease of mental health (150)		snv	0.79	Mental Disorders (F03)	0.53944, -1.0	Mental or Behavioral Dysfunction (T048)	0.65	217	2019	103551616
	107986721,26047	Abnormality of the nervous system (00707)	disease	0.6		3	rs1396313317	1.0	G/A,C	C1510586	splice_acceptor_variant	4.7892E-6, 6.84171E-7	AUTISM SPECTRUM DISORDER	LOC107986721,CNTNAP2	0	1	7	2019	0	1344	disease of mental health (150)		snv	1.0	Mental Disorders (F03)		Mental or Behavioral Dysfunction (T048)	1.0	217	2005	147562137
	26050	Abnormality of the nervous system (00707)	disease	0.6	1.0	3	rs1473886214	1.0	C/A,T	C1510586	missense_variant	2.05214E-6, 2.05214E-6	AUTISM SPECTRUM DISORDER	SLITRK5	0	1	13	2019	0	1344	disease of mental health (150)	0.003	snv	1.0	Mental Disorders (F03)	-1.0, 6.5741E-6	Mental or Behavioral Dysfunction (T048)	1.0	217	2005	87676364
	10522	Abnormality of the nervous system (00707)	disease	0.6		3	rs1564950387	1.0	A/C	C1510586	splice_donor_variant		AUTISM SPECTRUM DISORDER	DEAF1	0	1	11	2019	0	1344	disease of mental health (150)		snv	1.0	Mental Disorders (F03)		Mental or Behavioral Dysfunction (T048)	1.0	217	2005	687909
	23096	Abnormality of the nervous system (00707)	disease	0.6	0.0	3	rs1569305431	1.0	G/-	C1510586	frameshift_variant		AUTISM SPECTRUM DISORDER	IQSEC2	0	1	X	2019	0	1344	disease of mental health (150)	0.0	delins	1.0	Mental Disorders (F03)		Mental or Behavioral Dysfunction (T048)	1.0	217	2005	53254702
	254048	Abnormality of the nervous system (00707)	disease	0.6	0.0	3	rs1585016242	1.0	G/A	C1510586	splice_donor_variant	1.59208E-6	AUTISM SPECTRUM DISORDER	UBN2	0	1	7	2017	0	1344	disease of mental health (150)	0.0	snv	1.0	Mental Disorders (F03)		Mental or Behavioral Dysfunction (T048)	1.0	217	2005	139276148
	23314	Abnormality of the nervous system (00707)	disease	0.6	0.0	3	rs1692190479	1.0	T/A	C1510586	missense_variant		AUTISM SPECTRUM DISORDER	SATB2	0	1	2	2019	0	1344	disease of mental health (150)	0.962	snv	1.0	Mental Disorders (F03)		Mental or Behavioral Dysfunction (T048)	1.0	217	2005	199272552
	259232	Abnormality of the nervous system (00707)	disease	0.6	1.0	3	rs2045687348	1.0	G/A	C1510586	missense_variant		AUTISM SPECTRUM DISORDER	NALCN	0	1	13	2019	0	1344	disease of mental health (150)	0.026	snv	1.0	Mental Disorders (F03)		Mental or Behavioral Dysfunction (T048)	1.0	217	2005	101345383
	9881	Abnormality of the nervous system (00707)	disease	0.6	0.06	3	rs2078720428	1.0	G/T	C1510586	missense_variant		AUTISM SPECTRUM DISORDER	TRANK1	0	1	3	2019	0	1344	disease of mental health (150)	0.392	snv	1.0	Mental Disorders (F03)		Mental or Behavioral Dysfunction (T048)	1.0	217	2005	36833125
	51412	Abnormality of the nervous system (00707)	disease	0.6	0.0	3	rs2131335747	1.0	G/-	C1510586	frameshift_variant		AUTISM SPECTRUM DISORDER	ACTL6B	0	1	7	2020	0	1344	disease of mental health (150)	0.0	delins	1.0	Mental Disorders (F03)		Mental or Behavioral Dysfunction (T048)	1.0	217	2005	100650040
	220296,107984406	Abnormality of the nervous system (00707)	disease	0.6		3	rs375712202	1.0	C/T	C1510586	splice_donor_variant	1.51417E-5	AUTISM SPECTRUM DISORDER	HEPACAM,LOC107984406	0	2	11	2019	0	1344	disease of mental health (150)		snv	0.93	Mental Disorders (F03)	3.28416E-5	Mental or Behavioral Dysfunction (T048)	1.0	217	2005	124923339
	57194	Abnormality of the nervous system (00707)	disease	0.6	0.0	3	rs753168128	1.0	G/A,T	C1510586	stop_gained	1.36809E-6, 9.57664E-6	AUTISM SPECTRUM DISORDER	ATP10A	0	1	15	2019	0	1344	disease of mental health (150)	0.0	snv	1.0	Mental Disorders (F03)		Mental or Behavioral Dysfunction (T048)	1.0	217	2005	25708248
	7275,124902627	Abnormality of the nervous system (00707)	disease	0.6	0.0	3	rs769088023	1.0	G/A	C1510586	missense_variant	6.84426E-6	AUTISM SPECTRUM DISORDER	TUB,LOC124902627	0	1	11	2019	0	1344	disease of mental health (150)	0.073	snv	1.0	Mental Disorders (F03)		Mental or Behavioral Dysfunction (T048)	1.0	217	2005	8039012
	26115	Abnormality of the nervous system (00707)	disease	0.6	0.0	3	rs775421108	1.0	G/A,T	C1510586	missense_variant	1.30075E-5, 1.36921E-6	AUTISM SPECTRUM DISORDER	TANC2	0	2	17	2019	0	1344	disease of mental health (150)	0.993	snv	0.93	Mental Disorders (F03)	-1.0, 6.57168E-6	Mental or Behavioral Dysfunction (T048)	1.0	217	2005	63355294
		Abnormality of the nervous system (00707)	disease	0.6		3	rs910805	1.0	G/A,C	C1510586	downstream_gene_variant		AUTISM SPECTRUM DISORDER		0	2	20	2021	0	1344	disease of mental health (150)		snv	0.93	Mental Disorders (F03)	0.768238, -1.0	Mental or Behavioral Dysfunction (T048)	1.0	217	2019	21267478
	51412	Abnormality of the nervous system (00707)	disease	0.6	0.0	3	rs986702153	1.0	C/T	C1510586	missense_variant	3.42034E-6	AUTISM SPECTRUM DISORDER	ACTL6B	0	1	7	2020	0	1344	disease of mental health (150)	1.0	snv	1.0	Mental Disorders (F03)	6.57151E-6	Mental or Behavioral Dysfunction (T048)	1.0	217	2005	100646272
	221935	Abnormality of the nervous system (00707)	disease	0.6	0.0	3	rs779551787	1.0	G/A	C1510586	missense_variant	1.36811E-5	AUTISM SPECTRUM DISORDER	SDK1	0	1	7	2019	0	1344	disease of mental health (150)	0.0	snv	1.0	Mental Disorders (F03)	4.5974E-5	Mental or Behavioral Dysfunction (T048)	1.0	217	2005	4237670
	57448	Abnormality of the nervous system (00707)	disease	0.6	0.14	3	rs781761645	1.0	A/G	C1510586	missense_variant	4.25502E-5	AUTISM SPECTRUM DISORDER	BIRC6	0	1	2	2019	0	1344	disease of mental health (150)	0.0	snv	1.0	Mental Disorders (F03)		Mental or Behavioral Dysfunction (T048)	1.0	217	2005	32441449
	7057	Abnormality of the nervous system (00707)	disease	0.6	0.0	3	rs796320749	1.0	C/T	C1510586	stop_gained	1.63337E-6	AUTISM SPECTRUM DISORDER	THBS1	0	1	15	2019	0	1344	disease of mental health (150)	0.0	snv	1.0	Mental Disorders (F03)	6.57367E-6	Mental or Behavioral Dysfunction (T048)	1.0	217	2005	39593107
	3912	Abnormality of the nervous system (00707)	disease	0.6	0.0	3	rs1471515174	1.0	C/-	C1510586	frameshift_variant		AUTISM SPECTRUM DISORDER	LAMB1	0	1	7	2019	0	1344	disease of mental health (150)	0.0	del	1.0	Mental Disorders (F03)		Mental or Behavioral Dysfunction (T048)	1.0	217	2005	108001627
	2194	Abnormality of the nervous system (00707)	disease	0.6	0.1	3	rs150461663	1.0	C/T	C1510586	missense_variant	7.6012E-5	AUTISM SPECTRUM DISORDER	FASN	0	2	17	2019	0	1344	disease of mental health (150)	0.0	snv	0.93	Mental Disorders (F03)	9.19045E-5	Mental or Behavioral Dysfunction (T048)	0.78	217	2005	82088182
	51111	Abnormality of the nervous system (00707)	disease	0.6	0.0	3	rs1555028104	1.0	C/G	C1510586	missense_variant		AUTISM SPECTRUM DISORDER	KMT5B	0	2	11	2019	0	1344	disease of mental health (150)	0.999	snv	0.93	Mental Disorders (F03)		Mental or Behavioral Dysfunction (T048)	1.0	217	2005	68171572
	4131	Abnormality of the nervous system (00707)	disease	0.6	0.0	3	rs1561315170	1.0	G/T	C1510586	stop_gained		AUTISM SPECTRUM DISORDER	MAP1B	0	5	5	2018	0	1344	disease of mental health (150)	0.0	snv	0.84	Mental Disorders (F03)		Mental or Behavioral Dysfunction (T048)	0.56	217	2005	72196449
	10492	Abnormality of the nervous system (00707)	disease	0.6	0.02	3	rs1808543772	1.0	A/G	C1510586	missense_variant		AUTISM SPECTRUM DISORDER	SYNCRIP	0	1	6	2019	0	1344	disease of mental health (150)	0.999	snv	1.0	Mental Disorders (F03)		Mental or Behavioral Dysfunction (T048)	1.0	217	2005	85637004
	667,221336	Abnormality of the nervous system (00707)	disease	0.6	0.0	3	rs1824238311	1.0	GCGATGGTG/-,GCGATGGTGGCGATGGTG	C1510586	inframe_deletion		AUTISM SPECTRUM DISORDER	DST,BEND6	0	1	6	2019	0	1344	disease of mental health (150)	0.0	delins	1.0	Mental Disorders (F03)		Mental or Behavioral Dysfunction (T048)	1.0	217	2005	56954491
	26019	Abnormality of the nervous system (00707)	disease	0.6	0.03	3	rs1834606114	1.0	C/A	C1510586	missense_variant		AUTISM SPECTRUM DISORDER	UPF2	0	1	10	2019	0	1344	disease of mental health (150)	0.0	snv	1.0	Mental Disorders (F03)		Mental or Behavioral Dysfunction (T048)	1.0	217	2005	12035333
	9746	Abnormality of the nervous system (00707)	disease	0.6	0.0	3	rs1939401816	1.0	T/C	C1510586	missense_variant	1.3757E-6	AUTISM SPECTRUM DISORDER	CLSTN3	0	1	12	2019	0	1344	disease of mental health (150)	0.996	snv	1.0	Mental Disorders (F03)		Mental or Behavioral Dysfunction (T048)	1.0	217	2005	7135810
	147965	Abnormality of the nervous system (00707)	disease	0.6	0.0	3	rs201037487	1.0	C/G,T	C1510586	stop_gained	1.36812E-6, 8.07189E-5	AUTISM SPECTRUM DISORDER	FAM98C	0	2	19	2019	0	1344	disease of mental health (150)	0.144	snv	0.93	Mental Disorders (F03)	-1.0, 7.87929E-5	Mental or Behavioral Dysfunction (T048)	0.65	217	2005	38407003
	26115	Abnormality of the nervous system (00707)	disease	0.6		3	rs2045256930	1.0	G/A	C1510586	splice_donor_variant		AUTISM SPECTRUM DISORDER	TANC2	0	3	17	2019	0	1344	disease of mental health (150)		snv	0.89	Mental Disorders (F03)		Mental or Behavioral Dysfunction (T048)	1.0	217	2005	63314670
	26115	Abnormality of the nervous system (00707)	disease	0.6	0.0	3	rs2049010059	1.0	A/G	C1510586	missense_variant		AUTISM SPECTRUM DISORDER	TANC2	0	2	17	2019	0	1344	disease of mental health (150)	0.028	snv	0.93	Mental Disorders (F03)		Mental or Behavioral Dysfunction (T048)	1.0	217	2005	63421048
	80208	Abnormality of the nervous system (00707)	disease	0.6	0.0	3	rs2082749902	1.0	G/C,T	C1510586	missense_variant	-1.0, 3.18114E-6	AUTISM SPECTRUM DISORDER	SPG11	0	1	15	2019	0	1344	disease of mental health (150)	0.977	snv	1.0	Mental Disorders (F03)	-1.0, 1.31563E-5	Mental or Behavioral Dysfunction (T048)	1.0	217	2005	44585802
	51412	Abnormality of the nervous system (00707)	disease	0.6	0.0	3	rs2131333638	1.0	G/A	C1510586	stop_gained	2.40064E-6	AUTISM SPECTRUM DISORDER	ACTL6B	0	1	7	2020	0	1344	disease of mental health (150)	0.0	snv	1.0	Mental Disorders (F03)		Mental or Behavioral Dysfunction (T048)	1.0	217	2005	100647015
	2242,5045	Abnormality of the nervous system (00707)	disease	0.6		3	rs4702	1.0	G/A,C	C1510586	3_prime_UTR_variant	0.547348, -1.0	AUTISM SPECTRUM DISORDER	FES,FURIN	0	16	15	2021	0	1344	disease of mental health (150)		snv	0.71	Mental Disorders (F03)	0.643578, -1.0	Mental or Behavioral Dysfunction (T048)	0.3	217	2017	90883330
	645323	Abnormality of the nervous system (00707)	disease	0.6		3	rs4916723	1.0	A/C,G,T	C1510586	intron_variant		AUTISM SPECTRUM DISORDER	MIR9-2HG	0	10	5	2024	0	1344	disease of mental health (150)		snv	0.75	Mental Disorders (F03)	0.34763, 5.27065E-5, 2.63532E-5	Mental or Behavioral Dysfunction (T048)	0.56	217	2019	88558577
	26610	Abnormality of the nervous system (00707)	disease	0.6	0.0	3	rs754625061	1.0	C/-	C1510586	frameshift_variant		AUTISM SPECTRUM DISORDER	ELP4	0	1	11	2019	0	1344	disease of mental health (150)	0.0	del	1.0	Mental Disorders (F03)		Mental or Behavioral Dysfunction (T048)	1.0	217	2005	31539686
	9126	Abnormality of the nervous system (00707)	disease	0.6	0.0	3	rs760111391	1.0	C/T	C1510586	missense_variant	1.3682E-6	AUTISM SPECTRUM DISORDER	SMC3	0	1	10	2019	0	1344	disease of mental health (150)	0.954	snv	1.0	Mental Disorders (F03)		Mental or Behavioral Dysfunction (T048)	1.0	217	2005	110599798
	85358	Abnormality of the nervous system (00707)	disease	0.6	0.0	3	rs762292772	1.0	GGG/-,GG,GGGG	C1510586	frameshift_variant		AUTISM SPECTRUM DISORDER	SHANK3	0	6	22	2019	0	1344	disease of mental health (150)	0.0	delins	0.84	Mental Disorders (F03)		Mental or Behavioral Dysfunction (T048)	0.49	217	2005	50721505
	4763	Abnormality of the nervous system (00707)	disease	0.6	0.0	3	rs762735676	1.0	TTT/-,TT,TTTT	C1510586	frameshift_variant		AUTISM SPECTRUM DISORDER	NF1	0	2	17	2019	0	1344	disease of mental health (150)	0.0	delins	0.93	Mental Disorders (F03)		Mental or Behavioral Dysfunction (T048)	0.43	217	2005	31221945
	11122	Abnormality of the nervous system (00707)	disease	0.6	0.14	3	rs768757373	1.0	C/T	C1510586	missense_variant	3.42067E-6	AUTISM SPECTRUM DISORDER	PTPRT	0	1	20	2019	0	1344	disease of mental health (150)	0.015	snv	1.0	Mental Disorders (F03)		Mental or Behavioral Dysfunction (T048)	1.0	217	2005	42780238
	84162	Abnormality of the immune system (02715),Abnormality of the digestive system (25031)	disease	0.6		2	rs13151961	1.0	A/C,G	C0007570	intron_variant	-1.0, 0.16692	Celiac Disease	BLTP1	0	1	4	2014	0	206	disease of anatomical entity (7)		snv	0.8	Digestive System Diseases (C06),Nutritional and Metabolic Diseases (C18)	6.57125E-6, 0.106454	Disease or Syndrome (T047)	0.49	0	2010	122194347
	4026	Abnormality of the immune system (02715),Abnormality of the digestive system (25031)	disease	0.6		2	rs2030519	1.0	G/A	C0007570	intron_variant		Celiac Disease	LPP	0	8	3	2018	0	206	disease of anatomical entity (7)		snv	0.82	Digestive System Diseases (C06),Nutritional and Metabolic Diseases (C18)	0.607338	Disease or Syndrome (T047)	0.38	0	2011	188402113
	105371664	Abnormality of the immune system (02715),Abnormality of the digestive system (25031)	disease	0.6		2	rs2816316	1.0	C/A,G	C0007570	intron_variant		Celiac Disease	LOC105371664	0	2	1	2010	0	206	disease of anatomical entity (7)		snv	0.89	Digestive System Diseases (C06),Nutritional and Metabolic Diseases (C18)	0.788177, -1.0	Disease or Syndrome (T047)	0.56	0	2008	192567683
		Abnormality of the immune system (02715),Abnormality of the digestive system (25031)	disease	0.6		2	rs7104791	1.0	T/A,C,G	C0007570	downstream_gene_variant		Celiac Disease		0	1	11	2018	0	206	disease of anatomical entity (7)		snv	1.0	Digestive System Diseases (C06),Nutritional and Metabolic Diseases (C18)	-1.0, 0.742839, -1.0	Disease or Syndrome (T047)	0.78	0	2011	111326133
	60468	Abnormality of the immune system (02715),Abnormality of the digestive system (25031)	disease	0.6		2	rs72928038	1.0	G/A	C0007570	intron_variant		Celiac Disease	BACH2	0	22	6	2018	0	206	disease of anatomical entity (7)		snv	0.69	Digestive System Diseases (C06),Nutritional and Metabolic Diseases (C18)	0.1118	Disease or Syndrome (T047)	0.24	0	2016	90267049
	399716	Abnormality of the immune system (02715),Abnormality of the digestive system (25031)	disease	0.6		2	rs947474	1.0	G/A,C,T	C0007570	intron_variant		Celiac Disease	LINC02656	0	8	10	2018	0	206	disease of anatomical entity (7)		snv	0.76	Digestive System Diseases (C06),Nutritional and Metabolic Diseases (C18)	0.792096, -1.0, -1.0	Disease or Syndrome (T047)	0.18	0	2016	6348488
	22941	Abnormality of the nervous system (00707)	disease	0.6	0.45	2	rs1590704391	1.0	C/T	C1510586	missense_variant		AUTISM SPECTRUM DISORDER	SHANK2	0	1	11	2014	0	1344	disease of mental health (150)	0.027	snv	1.0	Mental Disorders (F03)		Mental or Behavioral Dysfunction (T048)	1.0	217	2005	70807155
	22941	Abnormality of the nervous system (00707)	disease	0.6	1.0	2	rs183556625	1.0	C/A,T	C1510586	missense_variant	7.14523E-7, 8.45996E-4	AUTISM SPECTRUM DISORDER	SHANK2	0	1	11	2014	0	1344	disease of mental health (150)	0.552	snv	1.0	Mental Disorders (F03)	-1.0, 6.17252E-4	Mental or Behavioral Dysfunction (T048)	1.0	217	2005	71094656
	57680	Abnormality of the nervous system (00707)	disease	0.6	0.0	2	rs1888123647	1.0	C/T	C1510586	missense_variant		AUTISM SPECTRUM DISORDER	CHD8	0	1	14	2014	0	1344	disease of mental health (150)	0.99	snv	1.0	Mental Disorders (F03)		Mental or Behavioral Dysfunction (T048)	1.0	217	2005	21403517
	139411	Abnormality of the nervous system (00707)	disease	0.6	0.0	2	rs1922524280	1.0	G/C	C1510586	missense_variant		AUTISM SPECTRUM DISORDER	PTCHD1	0	1	X	2014	0	1344	disease of mental health (150)	0.975	snv	1.0	Mental Disorders (F03)		Mental or Behavioral Dysfunction (T048)	1.0	217	2005	23380137
	775	Abnormality of the nervous system (00707)	disease	0.6		2	rs2007044	1.0	A/G	C1510586	intron_variant		AUTISM SPECTRUM DISORDER	CACNA1C	0	3	12	2021	0	1344	disease of mental health (150)		snv	0.86	Mental Disorders (F03)	0.494961	Mental or Behavioral Dysfunction (T048)	1.0	217	2017	2235794
	23126	Abnormality of the nervous system (00707)	disease	0.6	0.09	2	rs202098093	1.0	G/A	C1510586	missense_variant	2.7362E-6	AUTISM SPECTRUM DISORDER	POGZ	0	1	1	2014	0	1344	disease of mental health (150)	0.995	snv	1.0	Mental Disorders (F03)	6.56961E-6	Mental or Behavioral Dysfunction (T048)	1.0	217	2005	151405476
	6872	Abnormality of the nervous system (00707)	disease	0.6	0.02	2	rs2034289029	1.0	C/T	C1510586	missense_variant	9.10554E-7	AUTISM SPECTRUM DISORDER	TAF1	0	1	X	2014	0	1344	disease of mental health (150)	1.0	snv	1.0	Mental Disorders (F03)		Mental or Behavioral Dysfunction (T048)	1.0	217	2005	71387333
	85358	Abnormality of the nervous system (00707)	disease	0.6	0.0	2	rs2083275928	1.0	C/-	C1510586	frameshift_variant		AUTISM SPECTRUM DISORDER	SHANK3	0	2	22	2014	0	1344	disease of mental health (150)	0.0	delins	0.93	Mental Disorders (F03)		Mental or Behavioral Dysfunction (T048)	0.56	217	2005	50720597
	64901	Abnormality of the nervous system (00707)	disease	0.6		2	rs2127639991	1.0	A/G	C1510586	intron_variant		AUTISM SPECTRUM DISORDER	RANBP17	0	1	5	2014	0	1344	disease of mental health (150)		snv	1.0	Mental Disorders (F03)		Mental or Behavioral Dysfunction (T048)	1.0	217	2005	171044306
	23126	Abnormality of the nervous system (00707)	disease	0.6	0.0	2	rs267598016	1.0	G/A	C1510586	missense_variant	1.64176E-5	AUTISM SPECTRUM DISORDER	POGZ	0	2	1	2014	0	1344	disease of mental health (150)	0.996	snv	0.93	Mental Disorders (F03)	1.97182E-5	Mental or Behavioral Dysfunction (T048)	0.56	217	2005	151424046
		Abnormality of the nervous system (00707)	disease	0.6		2	rs2910032	1.0	C/A,T	C1510586	intron_variant		AUTISM SPECTRUM DISORDER		0	10	5	2019	0	1344	disease of mental health (150)		snv	0.76	Mental Disorders (F03)	-1.0, 0.523388	Mental or Behavioral Dysfunction (T048)	0.56	217	2017	153160794
	107984643,57680	Abnormality of the nervous system (00707)	disease	0.6	0.08	2	rs371294659	1.0	G/A,C,T	C1510586	missense_variant	6.39665E-6, 2.13222E-6, 7.10739E-7	AUTISM SPECTRUM DISORDER	LOC107984643,CHD8	0	1	14	2014	0	1344	disease of mental health (150)	0.987	snv	1.0	Mental Disorders (F03)	1.97192E-5, -1.0, -1.0	Mental or Behavioral Dysfunction (T048)	1.0	217	2005	21386101
	22941	Abnormality of the nervous system (00707)	disease	0.6	0.0	2	rs373379917	1.0	G/A	C1510586	missense_variant	4.65733E-4	AUTISM SPECTRUM DISORDER	SHANK2	0	1	11	2014	0	1344	disease of mental health (150)	0.996	snv	1.0	Mental Disorders (F03)	2.62564E-4	Mental or Behavioral Dysfunction (T048)	1.0	217	2005	71147320
	23126	Abnormality of the nervous system (00707)	disease	0.6	0.1	2	rs373783340	1.0	G/A	C1510586	missense_variant	2.18903E-5	AUTISM SPECTRUM DISORDER	POGZ	0	1	1	2014	0	1344	disease of mental health (150)	0.003	snv	1.0	Mental Disorders (F03)	1.11669E-4	Mental or Behavioral Dysfunction (T048)	1.0	217	2005	151406243
	22941	Abnormality of the nervous system (00707)	disease	0.6	0.0	2	rs377135249	1.0	G/A,T	C1510586	missense_variant	4.71635E-5, 3.28715E-5	AUTISM SPECTRUM DISORDER	SHANK2	0	1	11	2014	0	1344	disease of mental health (150)	0.852	snv	1.0	Mental Disorders (F03)	2.62819E-5, 3.74517E-4	Mental or Behavioral Dysfunction (T048)	1.0	217	2005	71118984
		Abnormality of the nervous system (00707)	disease	0.6		2	rs4380187	1.0	A/C,T	C1510586	intergenic_variant		AUTISM SPECTRUM DISORDER		0	8	2	2019	0	1344	disease of mental health (150)		snv	0.79	Mental Disorders (F03)	0.34903, -1.0	Mental or Behavioral Dysfunction (T048)	0.65	217	2017	184947213
	22941	Abnormality of the nervous system (00707)	disease	0.6	0.0	2	rs529058522	1.0	G/A	C1510586	synonymous_variant	8.36175E-5	AUTISM SPECTRUM DISORDER	SHANK2	0	1	11	2014	0	1344	disease of mental health (150)	0.0	snv	1.0	Mental Disorders (F03)	2.82568E-4	Mental or Behavioral Dysfunction (T048)	1.0	217	2005	71092434
	22941	Abnormality of the nervous system (00707)	disease	0.6		2	rs568643386	1.0	G/A,C	C1510586	3_prime_UTR_variant		AUTISM SPECTRUM DISORDER	SHANK2	0	1	11	2014	0	1344	disease of mental health (150)		snv	1.0	Mental Disorders (F03)	6.56763E-6, 2.49763E-4	Mental or Behavioral Dysfunction (T048)	1.0	217	2005	70469394
	22941	Abnormality of the nervous system (00707)	disease	0.6		2	rs568990616	1.0	G/A	C1510586	3_prime_UTR_variant		AUTISM SPECTRUM DISORDER	SHANK2	0	1	11	2014	0	1344	disease of mental health (150)		snv	1.0	Mental Disorders (F03)	1.77182E-4	Mental or Behavioral Dysfunction (T048)	1.0	217	2005	70472284
	23126	Abnormality of the nervous system (00707)	disease	0.6	1.0	2	rs574158925	1.0	T/A,C	C1510586	missense_variant	-1.0, 3.7081E-5	AUTISM SPECTRUM DISORDER	POGZ	0	1	1	2014	0	1344	disease of mental health (150)	0.001	snv	1.0	Mental Disorders (F03)	-1.0, 3.28213E-5	Mental or Behavioral Dysfunction (T048)	1.0	217	2005	151427829
		Abnormality of the nervous system (00707)	disease	0.6		2	rs6694545	1.0	A/C,G	C1510586	intergenic_variant		AUTISM SPECTRUM DISORDER		0	8	1	2019	0	1344	disease of mental health (150)		snv	0.79	Mental Disorders (F03)	-1.0, 0.587482	Mental or Behavioral Dysfunction (T048)	0.65	217	2013	29964421
		Abnormality of the nervous system (00707)	disease	0.6		2	rs6855246	1.0	A/G	C1510586	intergenic_variant		AUTISM SPECTRUM DISORDER		0	5	4	2022	0	1344	disease of mental health (150)		snv	0.86	Mental Disorders (F03)	0.130684	Mental or Behavioral Dysfunction (T048)	0.78	217	2017	102191313
	105372797,1859	Abnormality of the nervous system (00707)	disease	0.6	0.0	2	rs724159948	1.0	C/A,T	C1510586	stop_gained		AUTISM SPECTRUM DISORDER	LOC105372797,DYRK1A	0	8	21	2014	0	1344	disease of mental health (150)	0.0	snv	0.89	Mental Disorders (F03)		Mental or Behavioral Dysfunction (T048)	0.49	217	2005	37490273
	23126	Abnormality of the nervous system (00707)	disease	0.6	0.04	2	rs749548928	1.0	T/C,G	C1510586	missense_variant	6.8419E-7, -1.0	AUTISM SPECTRUM DISORDER	POGZ	0	1	1	2014	0	1344	disease of mental health (150)	0.998	snv	1.0	Mental Disorders (F03)		Mental or Behavioral Dysfunction (T048)	1.0	217	2005	151408815
	124904447	Abnormality of the nervous system (00707)	disease	0.6		2	rs7521492	1.0	A/C,G,T	C1510586	intron_variant		AUTISM SPECTRUM DISORDER	LOC124904447	0	8	1	2019	0	1344	disease of mental health (150)		snv	0.79	Mental Disorders (F03)	-1.0, 0.609639, -1.0	Mental or Behavioral Dysfunction (T048)	0.65	217	2017	163758686
	105378797	Abnormality of the nervous system (00707)	disease	0.6		2	rs7531118	1.0	T/C	C1510586	intron_variant		AUTISM SPECTRUM DISORDER	LOC105378797	0	15	1	2022	0	1344	disease of mental health (150)		snv	0.76	Mental Disorders (F03)	0.401629	Mental or Behavioral Dysfunction (T048)	0.43	217	2019	72371556
	23126	Abnormality of the nervous system (00707)	disease	0.6	0.01	2	rs756483529	1.0	C/G,T	C1510586	missense_variant	-1.0, 1.23132E-5	AUTISM SPECTRUM DISORDER	POGZ	0	2	1	2014	0	1344	disease of mental health (150)	0.552	snv	0.93	Mental Disorders (F03)	-1.0, 3.28519E-5	Mental or Behavioral Dysfunction (T048)	0.56	217	2005	151405428
	783	Abnormality of the nervous system (00707)	disease	0.6	0.27	2	rs760538597	1.0	C/A,G,T	C1510586	missense_variant	7.04417E-7, 1.40883E-6, 1.97236E-5	AUTISM SPECTRUM DISORDER	CACNB2	0	1	10	2014	0	1344	disease of mental health (150)	0.624	snv	1.0	Mental Disorders (F03)		Mental or Behavioral Dysfunction (T048)	1.0	217	2005	18150970
	8926,6638,104472715	Abnormality of the nervous system (00707)	disease	0.6		2	rs763736287	1.0	G/T	C1510586	5_prime_UTR_variant	1.01296E-4	AUTISM SPECTRUM DISORDER	SNURF,SNRPN,SNHG14	0	1	15	2014	0	1344	disease of mental health (150)		snv	1.0	Mental Disorders (F03)	3.94374E-5	Mental or Behavioral Dysfunction (T048)	1.0	217	2005	24974434
	1630	Abnormality of the nervous system (00707)	disease	0.6	0.96	2	rs775565634	1.0	G/A,C	C1510586	missense_variant	4.17315E-5, -1.0	AUTISM SPECTRUM DISORDER	DCC	0	3	18	2014	0	1344	disease of mental health (150)	0.177	snv	0.93	Mental Disorders (F03)	9.20132E-5, -1.0	Mental or Behavioral Dysfunction (T048)	0.56	217	2005	53339808
	100507431	Abnormality of the nervous system (00707)	disease	0.6		2	rs10791097	1.0	T/G	C1510586	intron_variant		AUTISM SPECTRUM DISORDER	LINC02551	0	8	11	2019	0	1344	disease of mental health (150)		snv	0.79	Mental Disorders (F03)	0.593035	Mental or Behavioral Dysfunction (T048)	0.65	217	2017	130848735
		Abnormality of the nervous system (00707)	disease	0.6		2	rs112635299	1.0	G/A,C,T	C1510586	downstream_gene_variant		AUTISM SPECTRUM DISORDER		0	7	14	2021	0	1344	disease of mental health (150)		snv	0.82	Mental Disorders (F03)	-1.0, -1.0, 0.0124662	Mental or Behavioral Dysfunction (T048)	0.49	217	2019	94371805
	22941	Abnormality of the nervous system (00707)	disease	0.6		2	rs1170275107	1.0	T/C,G	C1510586	3_prime_UTR_variant		AUTISM SPECTRUM DISORDER	SHANK2	0	1	11	2014	0	1344	disease of mental health (150)		snv	1.0	Mental Disorders (F03)	1.97052E-5, -1.0	Mental or Behavioral Dysfunction (T048)	1.0	217	2005	70468840
	10103,55624	Abnormality of the nervous system (00707)	disease	0.6	0.0	2	rs1391347556	1.0	T/-	C1510586	frameshift_variant		AUTISM SPECTRUM DISORDER	TSPAN1,POMGNT1	0	1	1	2014	0	1344	disease of mental health (150)	0.0	del	1.0	Mental Disorders (F03)		Mental or Behavioral Dysfunction (T048)	1.0	217	2005	46189259
	23126	Abnormality of the nervous system (00707)	disease	0.6	0.0	2	rs1418634444	1.0	T/C	C1510586	missense_variant		AUTISM SPECTRUM DISORDER	POGZ	0	1	1	2014	0	1344	disease of mental health (150)	0.992	snv	1.0	Mental Disorders (F03)	6.57402E-6	Mental or Behavioral Dysfunction (T048)	1.0	217	2005	151408777
	22941	Abnormality of the nervous system (00707)	disease	0.6	0.17	2	rs1463147374	1.0	C/A,T	C1510586	missense_variant	7.15885E-7, 1.07383E-5	AUTISM SPECTRUM DISORDER	SHANK2	0	1	11	2014	0	1344	disease of mental health (150)	0.24	snv	1.0	Mental Disorders (F03)	6.56892E-6, 3.28446E-5	Mental or Behavioral Dysfunction (T048)	1.0	217	2005	71118843
	5087	Abnormality of the nervous system (00707)	disease	0.6	0.0	2	rs1553248081	1.0	C/T	C1510586	stop_gained		AUTISM SPECTRUM DISORDER	PBX1	0	2	1	2014	0	1344	disease of mental health (150)	0.0	snv	0.93	Mental Disorders (F03)		Mental or Behavioral Dysfunction (T048)	1.0	217	2005	164799738
	22941	Abnormality of the nervous system (00707)	disease	0.6		2	rs1555093271	1.0	C/T	C1510586	intron_variant		AUTISM SPECTRUM DISORDER	SHANK2	0	1	11	2014	0	1344	disease of mental health (150)		snv	1.0	Mental Disorders (F03)		Mental or Behavioral Dysfunction (T048)	1.0	217	2005	71088191
	23126	Abnormality of the nervous system (00707)	disease	0.6	0.7	2	rs1557901347	1.0	G/C	C1510586	missense_variant		AUTISM SPECTRUM DISORDER	POGZ	0	1	1	2014	0	1344	disease of mental health (150)	0.056	snv	1.0	Mental Disorders (F03)		Mental or Behavioral Dysfunction (T048)	1.0	217	2005	151424027
	23126	Abnormality of the nervous system (00707)	disease	0.6	0.75	2	rs1557909572	1.0	G/C	C1510586	missense_variant		AUTISM SPECTRUM DISORDER	POGZ	0	1	1	2014	0	1344	disease of mental health (150)	0.955	snv	1.0	Mental Disorders (F03)		Mental or Behavioral Dysfunction (T048)	1.0	217	2005	151427931
	6638,104472715	Abnormality of the nervous system (00707)	disease	0.6		2	rs886051013	1.0	C/A,T	C1510586	5_prime_UTR_variant		AUTISM SPECTRUM DISORDER	SNRPN,SNHG14	0	1	15	2014	0	1344	disease of mental health (150)		snv	1.0	Mental Disorders (F03)	1.97361E-5, -1.0	Mental or Behavioral Dysfunction (T048)	1.0	217	2005	24829848
	6638,104472715	Abnormality of the nervous system (00707)	disease	0.6		2	rs886051015	1.0	T/C	C1510586	splice_polypyrimidine_tract_variant		AUTISM SPECTRUM DISORDER	SNRPN,SNHG14	0	1	15	2014	0	1344	disease of mental health (150)		snv	1.0	Mental Disorders (F03)	6.57099E-6	Mental or Behavioral Dysfunction (T048)	1.0	217	2005	24919999
	57514,124906273	Abnormality of the immune system (02715),Abnormality of the digestive system (25031)	disease	0.6		2	rs11712165	1.0	T/A,C,G	C0007570	intron_variant		Celiac Disease	ARHGAP31,LOC124906273	0	2	3	2018	0	206	disease of anatomical entity (7)		snv	0.93	Digestive System Diseases (C06),Nutritional and Metabolic Diseases (C18)	-1.0, -1.0, 0.303468	Disease or Syndrome (T047)	0.56	0	2010	119399949
	105371664	Abnormality of the immune system (02715),Abnormality of the digestive system (25031)	disease	0.6		2	rs1359062	1.0	C/A,G,T	C0007570	intron_variant		Celiac Disease	LOC105371664	0	2	1	2018	0	206	disease of anatomical entity (7)		snv	0.93	Digestive System Diseases (C06),Nutritional and Metabolic Diseases (C18)	1.31537E-5, 0.746857, -1.0	Disease or Syndrome (T047)	0.56	0	2011	192572342
	3098	Abnormality of the nervous system (00707)	disease	0.6	0.0	2	rs1064794848	1.0	C/T	C1510586	missense_variant		AUTISM SPECTRUM DISORDER	HK1	0	5	10	2014	0	1344	disease of mental health (150)	1.0	snv	0.84	Mental Disorders (F03)		Mental or Behavioral Dysfunction (T048)	0.65	217	2005	69382555
	8926,6638,104472715	Abnormality of the nervous system (00707)	disease	0.6		2	rs112560608	1.0	A/G	C1510586	intron_variant	0.00761807	AUTISM SPECTRUM DISORDER	SNURF,SNRPN,SNHG14	0	1	15	2014	0	1344	disease of mental health (150)		snv	1.0	Mental Disorders (F03)	0.00554862	Mental or Behavioral Dysfunction (T048)	1.0	217	2005	24974466
	57680	Abnormality of the nervous system (00707)	disease	0.6	0.0	2	rs1131691548	1.0	G/A	C1510586	stop_gained	6.84328E-7	AUTISM SPECTRUM DISORDER	CHD8	0	1	14	2014	0	1344	disease of mental health (150)	0.0	snv	1.0	Mental Disorders (F03)		Mental or Behavioral Dysfunction (T048)	1.0	217	2005	21406909
	22986	Abnormality of the nervous system (00707)	disease	0.6		2	rs11591402	1.0	T/A,C,G	C1510586	intron_variant		AUTISM SPECTRUM DISORDER	SORCS3	0	4	10	2024	0	1344	disease of mental health (150)		snv	0.89	Mental Disorders (F03)	0.31838, 6.58354E-6, 6.58354E-6	Mental or Behavioral Dysfunction (T048)	0.78	217	2022	104987596
	23126	Abnormality of the nervous system (00707)	disease	0.6	0.95	2	rs1372713010	1.0	G/A	C1510586	missense_variant		AUTISM SPECTRUM DISORDER	POGZ	0	1	1	2014	0	1344	disease of mental health (150)	0.092	snv	1.0	Mental Disorders (F03)		Mental or Behavioral Dysfunction (T048)	1.0	217	2005	151428041
	22941	Abnormality of the nervous system (00707)	disease	0.6	0.0	2	rs148065633	1.0	G/A,T	C1510586	synonymous_variant	3.72057E-5, 2.72603E-4	AUTISM SPECTRUM DISORDER	SHANK2	0	1	11	2014	0	1344	disease of mental health (150)	0.0	snv	1.0	Mental Disorders (F03)	1.97101E-5, 0.00236341	Mental or Behavioral Dysfunction (T048)	1.0	217	2005	71118844
	22941	Abnormality of the nervous system (00707)	disease	0.6	0.0	2	rs150944234	1.0	C/A,T	C1510586	synonymous_variant	-1.0, 3.09744E-4	AUTISM SPECTRUM DISORDER	SHANK2	0	1	11	2014	0	1344	disease of mental health (150)	0.0	snv	1.0	Mental Disorders (F03)	-1.0, 0.00293473	Mental or Behavioral Dysfunction (T048)	1.0	217	2005	71147159
	2011	Abnormality of the nervous system (00707)	disease	0.6	0.0	2	rs1554985733	1.0	A/-	C1510586	frameshift_variant		AUTISM SPECTRUM DISORDER	MARK2	0	1	11	2014	0	1344	disease of mental health (150)	0.0	del	1.0	Mental Disorders (F03)		Mental or Behavioral Dysfunction (T048)	1.0	217	2005	63902216
	22941	Abnormality of the nervous system (00707)	disease	0.6		2	rs1555094158	1.0	G/A	C1510586	intron_variant		AUTISM SPECTRUM DISORDER	SHANK2	0	1	11	2014	0	1344	disease of mental health (150)		snv	1.0	Mental Disorders (F03)		Mental or Behavioral Dysfunction (T048)	1.0	217	2005	71092153
	23126	Abnormality of the nervous system (00707)	disease	0.6	0.0	2	rs1557874046	1.0	T/G	C1510586	missense_variant		AUTISM SPECTRUM DISORDER	POGZ	0	1	1	2014	0	1344	disease of mental health (150)	0.998	snv	1.0	Mental Disorders (F03)		Mental or Behavioral Dysfunction (T048)	1.0	217	2005	151408807
	23126	Abnormality of the nervous system (00707)	disease	0.6	0.07	2	rs1557902023	1.0	G/C	C1510586	missense_variant		AUTISM SPECTRUM DISORDER	POGZ	0	1	1	2014	0	1344	disease of mental health (150)	0.992	snv	1.0	Mental Disorders (F03)		Mental or Behavioral Dysfunction (T048)	1.0	217	2005	151424154
	23126	Abnormality of the nervous system (00707)	disease	0.6	0.22	2	rs1557910728	1.0	T/C	C1510586	missense_variant		AUTISM SPECTRUM DISORDER	POGZ	0	1	1	2014	0	1344	disease of mental health (150)	0.979	snv	1.0	Mental Disorders (F03)		Mental or Behavioral Dysfunction (T048)	1.0	217	2005	151428233
	22941	Abnormality of the nervous system (00707)	disease	0.6	0.27	2	rs782210973	1.0	G/A,C,T	C1510586	missense_variant	7.93717E-5, 4.29036E-6, 1.43012E-6	AUTISM SPECTRUM DISORDER	SHANK2	0	1	11	2014	0	1344	disease of mental health (150)	0.328	snv	1.0	Mental Disorders (F03)	4.59891E-5, -1.0, 6.56987E-6	Mental or Behavioral Dysfunction (T048)	1.0	217	2005	71109952
	22941	Abnormality of the nervous system (00707)	disease	0.6		2	rs879971097	1.0	G/T	C1510586	3_prime_UTR_variant	3.08261E-4	AUTISM SPECTRUM DISORDER	SHANK2	0	1	11	2014	0	1344	disease of mental health (150)		snv	1.0	Mental Disorders (F03)	9.19395E-5	Mental or Behavioral Dysfunction (T048)	1.0	217	2005	70472278
	8926,6638,104472715	Abnormality of the nervous system (00707)	disease	0.6		2	rs886051017	1.0	C/T	C1510586	splice_region_variant		AUTISM SPECTRUM DISORDER	SNURF,SNRPN,SNHG14	0	1	15	2014	0	1344	disease of mental health (150)		snv	1.0	Mental Disorders (F03)		Mental or Behavioral Dysfunction (T048)	1.0	217	2005	24974305
	8926,6638,104472715	Abnormality of the nervous system (00707)	disease	0.6	0.05	2	rs886051020	1.0	C/T	C1510586	missense_variant	6.24487E-6	AUTISM SPECTRUM DISORDER	SNURF,SNRPN,SNHG14	0	1	15	2014	0	1344	disease of mental health (150)	0.0	snv	1.0	Mental Disorders (F03)	1.31435E-5	Mental or Behavioral Dysfunction (T048)	1.0	217	2005	24977881
	23126	Abnormality of the nervous system (00707)	disease	0.6	0.04	2	rs888864913	1.0	C/T	C1510586	missense_variant	1.36812E-5	AUTISM SPECTRUM DISORDER	POGZ	0	2	1	2014	0	1344	disease of mental health (150)	0.996	snv	0.93	Mental Disorders (F03)	2.62905E-5	Mental or Behavioral Dysfunction (T048)	0.56	217	2005	151424097
	440034,103157000	Abnormality of the nervous system (00707)	disease	0.6		2	rs1806153	1.0	G/A,C,T	C1510586	non_coding_transcript_exon_variant		AUTISM SPECTRUM DISORDER	PAX6-AS1,PAUPAR	0	9	11	2019	0	1344	disease of mental health (150)		snv	0.79	Mental Disorders (F03)	-1.0, -1.0, 0.389601	Mental or Behavioral Dysfunction (T048)	0.65	217	2019	31828558
	2011	Abnormality of the nervous system (00707)	disease	0.6	0.0	2	rs1940729976	1.0	T/C	C1510586	missense_variant		AUTISM SPECTRUM DISORDER	MARK2	0	1	11	2014	0	1344	disease of mental health (150)	1.0	snv	1.0	Mental Disorders (F03)		Mental or Behavioral Dysfunction (T048)	1.0	217	2005	63899923
	23229	Abnormality of the nervous system (00707)	disease	0.6	0.0	2	rs2050115619	1.0	G/A	C1510586	missense_variant		AUTISM SPECTRUM DISORDER	ARHGEF9	0	2	X	2014	0	1344	disease of mental health (150)	1.0	snv	0.93	Mental Disorders (F03)		Mental or Behavioral Dysfunction (T048)	0.56	217	2005	63674094
	7355,10084	Abnormality of the nervous system (00707)	disease	0.6	0.0	2	rs2063451959	1.0	C/T	C1510586	missense_variant		AUTISM SPECTRUM DISORDER	SLC35A2,PQBP1	0	2	X	2014	0	1344	disease of mental health (150)	1.0	snv	0.93	Mental Disorders (F03)		Mental or Behavioral Dysfunction (T048)	0.65	217	2005	48903013
	10787	Abnormality of the nervous system (00707)	disease	0.6	0.0	2	rs2105795104	1.0	ATGG/-	C1510586	frameshift_variant		AUTISM SPECTRUM DISORDER	NCKAP1	0	3	2	2014	0	1344	disease of mental health (150)	0.0	del	0.89	Mental Disorders (F03)		Mental or Behavioral Dysfunction (T048)	0.65	217	2005	182925738
	11151	Abnormality of the nervous system (00707)	disease	0.6	0.0	2	rs2151062416	1.0	CA/-	C1510586	frameshift_variant		AUTISM SPECTRUM DISORDER	CORO1A	0	2	16	2014	0	1344	disease of mental health (150)	0.0	delins	0.93	Mental Disorders (F03)		Mental or Behavioral Dysfunction (T048)	1.0	217	2005	30186711
	27445	Abnormality of the nervous system (00707)	disease	0.6		2	rs2522831	1.0	T/A,C,G	C1510586	intron_variant		AUTISM SPECTRUM DISORDER	PCLO	0	8	7	2021	0	1344	disease of mental health (150)		snv	0.79	Mental Disorders (F03)	-1.0, 0.427256, -1.0	Mental or Behavioral Dysfunction (T048)	0.65	217	2019	82818784
	105372130	Abnormality of the nervous system (00707)	disease	0.6		2	rs28758902	1.0	C/T	C1510586	intron_variant		AUTISM SPECTRUM DISORDER	LOC105372130	0	2	18	2021	0	1344	disease of mental health (150)		snv	0.93	Mental Disorders (F03)	0.401853	Mental or Behavioral Dysfunction (T048)	1.0	217	2017	55740956
		Abnormality of the nervous system (00707)	disease	0.6		2	rs35225200	1.0	A/C	C1510586	intron_variant		AUTISM SPECTRUM DISORDER		0	12	4	2019	0	1344	disease of mental health (150)		snv	0.79	Mental Disorders (F03)	0.0535435	Mental or Behavioral Dysfunction (T048)	0.65	217	2017	102225731
	26047	Abnormality of the nervous system (00707)	disease	0.6	0.06	2	rs371512835	1.0	G/A,T	C1510586	stop_gained	4.10536E-6, 6.84227E-7	AUTISM SPECTRUM DISORDER	CNTNAP2	0	4	7	2014	0	1344	disease of mental health (150)	0.954	snv	0.86	Mental Disorders (F03)		Mental or Behavioral Dysfunction (T048)	0.43	217	2005	147108278
	8926,6638,104472715	Abnormality of the nervous system (00707)	disease	0.6		2	rs371808119	1.0	C/G,T	C1510586	splice_region_variant	1.78332E-5, -1.0	AUTISM SPECTRUM DISORDER	SNURF,SNRPN,SNHG14	0	1	15	2014	0	1344	disease of mental health (150)		snv	1.0	Mental Disorders (F03)	1.64374E-4, 6.57497E-6	Mental or Behavioral Dysfunction (T048)	1.0	217	2005	24962217
	22941	Abnormality of the nervous system (00707)	disease	0.6	0.0	2	rs376267466	1.0	G/A,C	C1510586	synonymous_variant	4.37542E-4, -1.0	AUTISM SPECTRUM DISORDER	SHANK2	0	1	11	2014	0	1344	disease of mental health (150)	0.0	snv	1.0	Mental Disorders (F03)	0.00242256, -1.0	Mental or Behavioral Dysfunction (T048)	1.0	217	2005	71147276
		Abnormality of the nervous system (00707)	disease	0.6		2	rs4391122	1.0	A/G	C1510586	intron_variant		AUTISM SPECTRUM DISORDER		0	9	5	2019	0	1344	disease of mental health (150)		snv	0.79	Mental Disorders (F03)	0.588221	Mental or Behavioral Dysfunction (T048)	0.65	217	2017	61302716
	3699	Abnormality of the nervous system (00707)	disease	0.6		2	rs4481150	1.0	T/C	C1510586	intron_variant	0.464526	AUTISM SPECTRUM DISORDER	ITIH3	0	8	3	2021	0	1344	disease of mental health (150)		snv	0.79	Mental Disorders (F03)	0.508694	Mental or Behavioral Dysfunction (T048)	0.65	217	2019	52803777
	22941	Abnormality of the nervous system (00707)	disease	0.6		2	rs529300603	1.0	G/A	C1510586	splice_region_variant	1.84074E-4	AUTISM SPECTRUM DISORDER	SHANK2	0	2	11	2014	0	1344	disease of mental health (150)		snv	1.0	Mental Disorders (F03)	9.85468E-5	Mental or Behavioral Dysfunction (T048)	1.0	217	2005	71094529
	22941	Abnormality of the nervous system (00707)	disease	0.6		2	rs575407872	1.0	-/A	C1510586	3_prime_UTR_variant		AUTISM SPECTRUM DISORDER	SHANK2	0	1	11	2014	0	1344	disease of mental health (150)		delins	1.0	Mental Disorders (F03)		Mental or Behavioral Dysfunction (T048)	1.0	217	2005	70471335
	6638,104472715	Abnormality of the nervous system (00707)	disease	0.6		2	rs58890023	1.0	A/G	C1510586	5_prime_UTR_variant	0.01	AUTISM SPECTRUM DISORDER	SNRPN,SNHG14	0	1	15	2014	0	1344	disease of mental health (150)		snv	1.0	Mental Disorders (F03)	0.00214217	Mental or Behavioral Dysfunction (T048)	1.0	217	2005	24829900
		Abnormality of the nervous system (00707)	disease	0.6		2	rs59979824	1.0	C/A	C1510586	intergenic_variant		AUTISM SPECTRUM DISORDER		0	8	2	2019	0	1344	disease of mental health (150)		snv	0.79	Mental Disorders (F03)	0.267826	Mental or Behavioral Dysfunction (T048)	0.65	217	2017	192983614
	23126	Abnormality of the nervous system (00707)	disease	0.6	0.58	2	rs760211123	1.0	T/C	C1510586	missense_variant	5.3356E-5	AUTISM SPECTRUM DISORDER	POGZ	0	1	1	2014	0	1344	disease of mental health (150)	0.003	snv	1.0	Mental Disorders (F03)	6.57065E-6	Mental or Behavioral Dysfunction (T048)	1.0	217	2005	151405662
	23126	Abnormality of the nervous system (00707)	disease	0.6	0.04	2	rs763820362	1.0	C/T	C1510586	missense_variant	1.64172E-5	AUTISM SPECTRUM DISORDER	POGZ	0	2	1	2014	0	1344	disease of mental health (150)	0.975	snv	0.93	Mental Disorders (F03)		Mental or Behavioral Dysfunction (T048)	0.56	217	2005	151424045
	8926,6638,104472715	Abnormality of the nervous system (00707)	disease	0.6	0.05	2	rs765651266	1.0	A/C,G,T	C1510586	missense_variant	1.59041E-6, 1.59041E-5, -1.0	AUTISM SPECTRUM DISORDER	SNURF,SNRPN,SNHG14	0	1	15	2014	0	1344	disease of mental health (150)	0.809	snv	1.0	Mental Disorders (F03)	-1.0, 1.97096E-5, -1.0	Mental or Behavioral Dysfunction (T048)	1.0	217	2005	24967964
	8926,6638,104472715	Abnormality of the nervous system (00707)	disease	0.6	0.23	2	rs776280755	1.0	C/T	C1510586	missense_variant	1.16305E-5	AUTISM SPECTRUM DISORDER	SNURF,SNRPN,SNHG14	0	1	15	2014	0	1344	disease of mental health (150)	0.0	snv	1.0	Mental Disorders (F03)		Mental or Behavioral Dysfunction (T048)	1.0	217	2005	24962118
	23126	Abnormality of the nervous system (00707)	disease	0.6	0.0	2	rs778792467	1.0	G/C	C1510586	missense_variant	1.84695E-5	AUTISM SPECTRUM DISORDER	POGZ	0	1	1	2014	0	1344	disease of mental health (150)	0.883	snv	1.0	Mental Disorders (F03)	6.56961E-6	Mental or Behavioral Dysfunction (T048)	1.0	217	2005	151405692
	100996941	Abnormality of the immune system (02715),Abnormality of the digestive system (25031)	disease	0.6		2	rs13132308	1.0	A/G	C0007570	intron_variant		Celiac Disease	IL21-AS1	0	6	4	2018	0	206	disease of anatomical entity (7)		snv	0.82	Digestive System Diseases (C06),Nutritional and Metabolic Diseases (C18)	0.104416	Disease or Syndrome (T047)	0.56	0	2011	122629959
		Abnormality of the immune system (02715),Abnormality of the digestive system (25031)	disease	0.6		2	rs1353248	1.0	C/T	C0007570	intron_variant		Celiac Disease		0	2	3	2018	0	206	disease of anatomical entity (7)		snv	0.93	Digestive System Diseases (C06),Nutritional and Metabolic Diseases (C18)	0.318735	Disease or Syndrome (T047)	0.65	0	2011	159905770
		Abnormality of the immune system (02715),Abnormality of the digestive system (25031)	disease	0.6		2	rs4821124	1.0	T/A,C	C0007570	downstream_gene_variant		Celiac Disease		0	3	22	2016	0	206	disease of anatomical entity (7)		snv	0.89	Digestive System Diseases (C06),Nutritional and Metabolic Diseases (C18)	-1.0, 0.192575	Disease or Syndrome (T047)	0.49	0	2011	21625000
	102466104,2113	Abnormality of the immune system (02715),Abnormality of the digestive system (25031)	disease	0.6		2	rs61907765	1.0	C/G,T	C0007570	5_prime_UTR_variant	7.27163E-7, 0.194577	Celiac Disease	MIR6090,ETS1	0	1	11	2018	0	206	disease of anatomical entity (7)		snv	1.0	Digestive System Diseases (C06),Nutritional and Metabolic Diseases (C18)	-1.0, 0.153067	Disease or Syndrome (T047)	0.78	0	2011	128522042
	6775	Abnormality of the immune system (02715),Abnormality of the digestive system (25031)	disease	0.6		2	rs6749371	1.0	A/T	C0007570	intron_variant		Celiac Disease	STAT4	0	7	2	2018	0	206	disease of anatomical entity (7)		snv	0.82	Digestive System Diseases (C06),Nutritional and Metabolic Diseases (C18)	0.0742417	Disease or Syndrome (T047)	0.38	0	2016	191037458
		Abnormality of the nervous system (00707)	disease	0.6		2	rs10099100	1.0	G/C	C1510586	downstream_gene_variant		AUTISM SPECTRUM DISORDER		0	2	8	2020	0	1344	disease of mental health (150)		snv	1.0	Mental Disorders (F03)	0.317614	Mental or Behavioral Dysfunction (T048)	1.0	217	2019	10719265
	2913,105375382	Abnormality of the nervous system (00707)	disease	0.6		2	rs12704290	1.0	G/A	C1510586	intron_variant		AUTISM SPECTRUM DISORDER	GRM3,GRM3-AS1	0	9	7	2019	0	1344	disease of mental health (150)		snv	0.79	Mental Disorders (F03)	0.0890881	Mental or Behavioral Dysfunction (T048)	0.65	217	2017	86798310
	6472	Abnormality of the nervous system (00707)	disease	0.6		2	rs12826178	1.0	G/T	C1510586	upstream_gene_variant		AUTISM SPECTRUM DISORDER	SHMT2	0	9	12	2019	0	1344	disease of mental health (150)		snv	0.79	Mental Disorders (F03)	0.0526399	Mental or Behavioral Dysfunction (T048)	0.65	217	2017	57228588
	22941	Abnormality of the nervous system (00707)	disease	0.6		2	rs1357516309	1.0	C/T	C1510586	3_prime_UTR_variant		AUTISM SPECTRUM DISORDER	SHANK2	0	1	11	2014	0	1344	disease of mental health (150)		snv	1.0	Mental Disorders (F03)	2.00957E-5	Mental or Behavioral Dysfunction (T048)	1.0	217	2005	70469623
	8926,6638,104472715	Abnormality of the nervous system (00707)	disease	0.6	0.12	2	rs142583293	1.0	G/A,T	C1510586	missense_variant	4.12493E-4, 1.16291E-5	AUTISM SPECTRUM DISORDER	SNURF,SNRPN,SNHG14	0	1	15	2014	0	1344	disease of mental health (150)	0.005	snv	1.0	Mental Disorders (F03)	1.38178E-4, 6.5799E-6	Mental or Behavioral Dysfunction (T048)	1.0	217	2005	24967952
	23126	Abnormality of the nervous system (00707)	disease	0.6	0.11	2	rs1452048149	1.0	C/T	C1510586	missense_variant	1.5974E-6	AUTISM SPECTRUM DISORDER	POGZ	0	1	1	2014	0	1344	disease of mental health (150)	0.309	snv	1.0	Mental Disorders (F03)		Mental or Behavioral Dysfunction (T048)	1.0	217	2005	151404828
	57680	Abnormality of the nervous system (00707)	disease	0.6	0.0	2	rs1454466097	1.0	G/A	C1510586	stop_gained		AUTISM SPECTRUM DISORDER	CHD8	0	2	14	2014	0	1344	disease of mental health (150)	0.0	snv	0.93	Mental Disorders (F03)	6.57644E-6	Mental or Behavioral Dysfunction (T048)	1.0	217	2005	21400605
	2011	Abnormality of the nervous system (00707)	disease	0.6	0.01	2	rs1468332923	1.0	C/G,T	C1510586	stop_gained	1.36811E-6, -1.0	AUTISM SPECTRUM DISORDER	MARK2	0	1	11	2014	0	1344	disease of mental health (150)	0.999	snv	1.0	Mental Disorders (F03)		Mental or Behavioral Dysfunction (T048)	1.0	217	2005	63900795
	23126	Abnormality of the nervous system (00707)	disease	0.6	0.81	2	rs1476293577	1.0	G/A,C	C1510586	missense_variant	-1.0, 2.05214E-6	AUTISM SPECTRUM DISORDER	POGZ	0	1	1	2014	0	1344	disease of mental health (150)	0.98	snv	1.0	Mental Disorders (F03)	6.57073E-6, 6.57073E-6	Mental or Behavioral Dysfunction (T048)	1.0	217	2005	151428188
	23126	Abnormality of the nervous system (00707)	disease	0.6	1.0	2	rs1557911386	1.0	T/A	C1510586	missense_variant		AUTISM SPECTRUM DISORDER	POGZ	0	1	1	2014	0	1344	disease of mental health (150)	0.013	snv	1.0	Mental Disorders (F03)		Mental or Behavioral Dysfunction (T048)	1.0	217	2005	151428357
	22941	Abnormality of the nervous system (00707)	disease	0.6		2	rs78378706	1.0	A/G	C1510586	3_prime_UTR_variant	0.0147929	AUTISM SPECTRUM DISORDER	SHANK2	0	1	11	2014	0	1344	disease of mental health (150)		snv	1.0	Mental Disorders (F03)	0.0122515	Mental or Behavioral Dysfunction (T048)	1.0	217	2005	70469624
	6638,104472715	Abnormality of the nervous system (00707)	disease	0.6		2	rs886051010	1.0	T/A,C	C1510586	5_prime_UTR_variant		AUTISM SPECTRUM DISORDER	SNRPN,SNHG14	0	1	15	2014	0	1344	disease of mental health (150)		snv	1.0	Mental Disorders (F03)		Mental or Behavioral Dysfunction (T048)	1.0	217	2005	24823696
	6638,104472715	Abnormality of the nervous system (00707)	disease	0.6		2	rs886051011	1.0	T/C	C1510586	5_prime_UTR_variant		AUTISM SPECTRUM DISORDER	SNRPN,SNHG14	0	1	15	2014	0	1344	disease of mental health (150)		snv	1.0	Mental Disorders (F03)	6.5703E-6	Mental or Behavioral Dysfunction (T048)	1.0	217	2005	24823714
	6638,104472715	Abnormality of the nervous system (00707)	disease	0.6		2	rs886051014	1.0	C/-	C1510586	5_prime_UTR_variant		AUTISM SPECTRUM DISORDER	SNRPN,SNHG14	0	1	15	2014	0	1344	disease of mental health (150)		del	1.0	Mental Disorders (F03)		Mental or Behavioral Dysfunction (T048)	1.0	217	2005	24829888
	8926,6638,104472715	Abnormality of the nervous system (00707)	disease	0.6		2	rs886051018	1.0	G/A	C1510586	5_prime_UTR_variant	7.33987E-5	AUTISM SPECTRUM DISORDER	SNURF,SNRPN,SNHG14	0	1	15	2014	0	1344	disease of mental health (150)		snv	1.0	Mental Disorders (F03)	1.05083E-4	Mental or Behavioral Dysfunction (T048)	1.0	217	2005	24974368
	8926,6638,104472715	Abnormality of the nervous system (00707)	disease	0.6		2	rs886051019	1.0	C/T	C1510586	splice_region_variant	4.87077E-6	AUTISM SPECTRUM DISORDER	SNURF,SNRPN,SNHG14	0	1	15	2014	0	1344	disease of mental health (150)		snv	1.0	Mental Disorders (F03)		Mental or Behavioral Dysfunction (T048)	1.0	217	2005	24977773
	22941	Abnormality of the nervous system (00707)	disease	0.6		2	rs1591470586	1.0	A/G	C1510586	3_prime_UTR_variant		AUTISM SPECTRUM DISORDER	SHANK2	0	1	11	2014	0	1344	disease of mental health (150)		snv	1.0	Mental Disorders (F03)		Mental or Behavioral Dysfunction (T048)	1.0	217	2005	70471847
	22941	Abnormality of the nervous system (00707)	disease	0.6	0.1	2	rs1591486517	1.0	C/T	C1510586	missense_variant		AUTISM SPECTRUM DISORDER	SHANK2	0	1	11	2014	0	1344	disease of mental health (150)	0.42	snv	1.0	Mental Disorders (F03)		Mental or Behavioral Dysfunction (T048)	1.0	217	2005	70485617
	22941	Abnormality of the nervous system (00707)	disease	0.6	0.0	2	rs1591489959	1.0	G/A	C1510586	stop_gained		AUTISM SPECTRUM DISORDER	SHANK2	0	1	11	2014	0	1344	disease of mental health (150)	0.0	snv	1.0	Mental Disorders (F03)		Mental or Behavioral Dysfunction (T048)	1.0	217	2005	70487121
	8926,6638,104472715	Abnormality of the nervous system (00707)	disease	0.6		2	rs190439178	1.0	T/G	C1510586	5_prime_UTR_variant	9.80238E-6	AUTISM SPECTRUM DISORDER	SNURF,SNRPN,SNHG14	0	1	15	2014	0	1344	disease of mental health (150)		snv	1.0	Mental Disorders (F03)	6.56495E-6	Mental or Behavioral Dysfunction (T048)	1.0	217	2005	24974344
		Abnormality of the nervous system (00707)	disease	0.6		2	rs1906252	1.0	C/A,G,T	C1510586	intron_variant		AUTISM SPECTRUM DISORDER		0	7	6	2022	0	1344	disease of mental health (150)		snv	0.84	Mental Disorders (F03)	0.393019, -1.0, -1.0	Mental or Behavioral Dysfunction (T048)	0.65	217	2021	98102413
	22941	Abnormality of the nervous system (00707)	disease	0.6	0.0	2	rs200821952	1.0	T/C	C1510586	synonymous_variant	2.91481E-4	AUTISM SPECTRUM DISORDER	SHANK2	0	1	11	2014	0	1344	disease of mental health (150)	0.0	snv	1.0	Mental Disorders (F03)	2.10596E-4	Mental or Behavioral Dysfunction (T048)	1.0	217	2005	71092563
	22941	Abnormality of the nervous system (00707)	disease	0.6	1.0	2	rs200995537	1.0	T/C,G	C1510586	missense_variant	1.78992E-4, -1.0	AUTISM SPECTRUM DISORDER	SHANK2	0	1	11	2014	0	1344	disease of mental health (150)	0.006	snv	1.0	Mental Disorders (F03)	2.6284E-5, 6.5659E-6	Mental or Behavioral Dysfunction (T048)	1.0	217	2005	71147136
	55209	Abnormality of the nervous system (00707)	disease	0.6	0.0	2	rs2044336029	1.0	-/A	C1510586	frameshift_variant		AUTISM SPECTRUM DISORDER	SETD5	0	1	3	2014	0	1344	disease of mental health (150)	0.0	delins	1.0	Mental Disorders (F03)		Mental or Behavioral Dysfunction (T048)	1.0	217	2005	9464536
	815	Abnormality of the nervous system (00707)	disease	0.6	0.0	2	rs2150279471	1.0	C/T	C1510586	splice_region_variant	1.20032E-6	AUTISM SPECTRUM DISORDER	CAMK2A	0	2	5	2014	0	1344	disease of mental health (150)	0.0	snv	0.93	Mental Disorders (F03)		Mental or Behavioral Dysfunction (T048)	1.0	217	2005	150250688
	9628	Abnormality of the nervous system (00707)	disease	0.6		2	rs2332700	1.0	C/A,G	C1510586	intron_variant		AUTISM SPECTRUM DISORDER	RGS6	0	8	14	2019	0	1344	disease of mental health (150)		snv	0.79	Mental Disorders (F03)	-1.0, 0.761044	Mental or Behavioral Dysfunction (T048)	0.65	217	2017	71950609
		Abnormality of the nervous system (00707)	disease	0.6		2	rs35998080	1.0	G/T	C1510586	intron_variant		AUTISM SPECTRUM DISORDER		0	2	1	2021	0	1344	disease of mental health (150)		snv	0.93	Mental Disorders (F03)	0.367051	Mental or Behavioral Dysfunction (T048)	1.0	217	2017	72812932
	8926,6638,104472715	Abnormality of the nervous system (00707)	disease	0.6	0.0	2	rs373215950	1.0	T/C	C1510586	synonymous_variant	3.23008E-4	AUTISM SPECTRUM DISORDER	SNURF,SNRPN,SNHG14	0	1	15	2014	0	1344	disease of mental health (150)	0.0	snv	1.0	Mental Disorders (F03)	3.02258E-4	Mental or Behavioral Dysfunction (T048)	1.0	217	2005	24976332
	2182	Abnormality of the nervous system (00707)	disease	0.6	0.04	2	rs374685754	1.0	T/A,C	C1510586	missense_variant		AUTISM SPECTRUM DISORDER	ACSL4	0	1	X	2014	0	1344	disease of mental health (150)	0.75	snv	1.0	Mental Disorders (F03)		Mental or Behavioral Dysfunction (T048)	1.0	217	2005	109681333
	488	Abnormality of the nervous system (00707)	disease	0.6		2	rs4766428	1.0	C/A,G,T	C1510586	intron_variant		AUTISM SPECTRUM DISORDER	ATP2A2	0	10	12	2021	0	1344	disease of mental health (150)		snv	0.77	Mental Disorders (F03)	-1.0, -1.0, 0.410078	Mental or Behavioral Dysfunction (T048)	0.56	217	2019	110285440
	23126	Abnormality of the nervous system (00707)	disease	0.6	0.17	2	rs752798900	1.0	C/T	C1510586	missense_variant	3.01138E-5	AUTISM SPECTRUM DISORDER	POGZ	0	1	1	2014	0	1344	disease of mental health (150)	0.095	snv	1.0	Mental Disorders (F03)	1.31439E-5	Mental or Behavioral Dysfunction (T048)	1.0	217	2005	151441081
	23126	Abnormality of the nervous system (00707)	disease	0.6	0.03	2	rs756691187	1.0	C/G	C1510586	missense_variant	2.73624E-6	AUTISM SPECTRUM DISORDER	POGZ	0	1	1	2014	0	1344	disease of mental health (150)	0.986	snv	1.0	Mental Disorders (F03)	6.57056E-6	Mental or Behavioral Dysfunction (T048)	1.0	217	2005	151404993
	8452	Abnormality of the nervous system (00707)	disease	0.6	0.0	2	rs767240461	1.0	G/A	C1510586	stop_gained	6.84195E-7	AUTISM SPECTRUM DISORDER	CUL3	0	2	2	2014	0	1344	disease of mental health (150)	0.0	snv	0.93	Mental Disorders (F03)		Mental or Behavioral Dysfunction (T048)	1.0	217	2005	224497824
	1778	Abnormality of the nervous system (00707)	disease	0.6	0.0	2	rs770451110	1.0	G/A	C1510586	missense_variant	6.84064E-6	AUTISM SPECTRUM DISORDER	DYNC1H1	0	2	14	2014	0	1344	disease of mental health (150)	0.997	snv	0.93	Mental Disorders (F03)		Mental or Behavioral Dysfunction (T048)	1.0	217	2005	102042654
	22941	Abnormality of the nervous system (00707)	disease	0.6		2	rs77851214	1.0	G/A	C1510586	intron_variant	8.48802E-4	AUTISM SPECTRUM DISORDER	SHANK2	0	1	11	2014	0	1344	disease of mental health (150)		snv	1.0	Mental Disorders (F03)	0.00832556	Mental or Behavioral Dysfunction (T048)	1.0	217	2005	71147105
		Abnormality of the immune system (02715),Abnormality of the digestive system (25031)	disease	0.6		2	rs17264332	1.0	A/G,T	C0007570	intron_variant		Celiac Disease		0	4	6	2016	0	206	disease of anatomical entity (7)		snv	0.86	Digestive System Diseases (C06),Nutritional and Metabolic Diseases (C18)	0.157967, -1.0	Disease or Syndrome (T047)	0.43	0	2011	137684378
	4688	Abnormality of the immune system (02715),Abnormality of the digestive system (25031)	disease	0.6	0.11	2	rs17849502	1.0	G/A,C,T	C0007570	missense_variant	6.84051E-7, 1.3681E-6, 0.0452769	Celiac Disease	NCF2	0	5	1	2020	0	206	disease of anatomical entity (7)	0.998	snv	0.77	Digestive System Diseases (C06),Nutritional and Metabolic Diseases (C18)	-1.0, -1.0, 0.0351102	Disease or Syndrome (T047)	0.34	0	2016	183563445
		Abnormality of the immune system (02715),Abnormality of the digestive system (25031)	disease	0.6		2	rs1980422	1.0	C/A,T	C0007570	intergenic_variant		Celiac Disease		0	2	2	2016	0	206	disease of anatomical entity (7)		snv	0.75	Digestive System Diseases (C06),Nutritional and Metabolic Diseases (C18)	-1.0, 0.781321	Disease or Syndrome (T047)	0.34	0	2011	203745673
	10745	Abnormality of the immune system (02715),Abnormality of the digestive system (25031)	disease	0.6		2	rs6679677	1.0	C/A,T	C0007570	upstream_gene_variant		Celiac Disease	PHTF1	0	27	1	2016	0	206	disease of anatomical entity (7)		snv	0.65	Digestive System Diseases (C06),Nutritional and Metabolic Diseases (C18)	0.0655072, -1.0	Disease or Syndrome (T047)	0.24	0	2015	113761186
	23150	Abnormality of the immune system (02715),Abnormality of the digestive system (25031)	disease	0.6		2	rs6806528	1.0	C/T	C0007570	intron_variant		Celiac Disease	FRMD4B	0	1	3	2020	0	206	disease of anatomical entity (7)		snv	1.0	Digestive System Diseases (C06),Nutritional and Metabolic Diseases (C18)	0.0856107	Disease or Syndrome (T047)	0.78	0	2010	69203748
	1457	Abnormality of the nervous system (00707)	disease	0.6	0.0	2	rs1034583315	1.0	G/A	C1510586	stop_gained	6.84079E-7	AUTISM SPECTRUM DISORDER	CSNK2A1	0	2	20	2014	0	1344	disease of mental health (150)	0.0	snv	0.93	Mental Disorders (F03)		Mental or Behavioral Dysfunction (T048)	1.0	217	2005	492292
	645323	Abnormality of the nervous system (00707)	disease	0.6		2	rs10514301	1.0	C/G,T	C1510586	intron_variant		AUTISM SPECTRUM DISORDER	MIR9-2HG	0	9	5	2022	0	1344	disease of mental health (150)		snv	0.79	Mental Disorders (F03)	-1.0, 0.161895	Mental or Behavioral Dysfunction (T048)	0.65	217	2019	88643836
		Abnormality of the nervous system (00707)	disease	0.6		2	rs11682175	1.0	T/C	C1510586	intron_variant		AUTISM SPECTRUM DISORDER		0	5	2	2021	0	1344	disease of mental health (150)		snv	0.84	Mental Disorders (F03)	0.385262	Mental or Behavioral Dysfunction (T048)	1.0	217	2017	57760458
	10562	Abnormality of the nervous system (00707)	disease	0.6		2	rs12552	1.0	A/C,G,T	C1510586	3_prime_UTR_variant		AUTISM SPECTRUM DISORDER	OLFM4	0	10	13	2019	0	1344	disease of mental health (150)		snv	0.79	Mental Disorders (F03)	-1.0, 0.584916, -1.0	Mental or Behavioral Dysfunction (T048)	0.65	217	2019	53051646
	23126	Abnormality of the nervous system (00707)	disease	0.6	0.6	2	rs1276388879	1.0	A/C,G	C1510586	missense_variant	1.20032E-6, -1.0	AUTISM SPECTRUM DISORDER	POGZ	0	1	1	2014	0	1344	disease of mental health (150)	0.307	snv	1.0	Mental Disorders (F03)		Mental or Behavioral Dysfunction (T048)	1.0	217	2005	151405647
	9378	Abnormality of the nervous system (00707)	disease	0.6	0.0	2	rs1282230077	1.0	G/A	C1510586	stop_gained	1.59212E-6	AUTISM SPECTRUM DISORDER	NRXN1	0	2	2	2014	0	1344	disease of mental health (150)	0.0	snv	0.93	Mental Disorders (F03)		Mental or Behavioral Dysfunction (T048)	1.0	217	2005	50236905
	23229	Abnormality of the nervous system (00707)	disease	0.6	0.11	2	rs1365914320	1.0	C/T	C1510586	missense_variant	5.48552E-6	AUTISM SPECTRUM DISORDER	ARHGEF9	0	2	X	2014	0	1344	disease of mental health (150)	0.017	snv	0.93	Mental Disorders (F03)		Mental or Behavioral Dysfunction (T048)	0.56	217	2005	63638126
	10522	Abnormality of the nervous system (00707)	disease	0.6	0.0	2	rs1415420832	1.0	C/T	C1510586	missense_variant	4.1047E-6	AUTISM SPECTRUM DISORDER	DEAF1	0	2	11	2014	0	1344	disease of mental health (150)	0.938	snv	0.93	Mental Disorders (F03)		Mental or Behavioral Dysfunction (T048)	1.0	217	2005	686991
	23126	Abnormality of the nervous system (00707)	disease	0.6	0.54	2	rs1484207450	1.0	A/G	C1510586	missense_variant		AUTISM SPECTRUM DISORDER	POGZ	0	1	1	2014	0	1344	disease of mental health (150)	0.984	snv	1.0	Mental Disorders (F03)	6.57047E-6	Mental or Behavioral Dysfunction (T048)	1.0	217	2005	151405155
	6326	Abnormality of the nervous system (00707)	disease	0.6	0.0	2	rs1553578503	1.0	C/T	C1510586	stop_gained		AUTISM SPECTRUM DISORDER	SCN2A	0	3	2	2014	0	1344	disease of mental health (150)	0.0	snv	0.89	Mental Disorders (F03)		Mental or Behavioral Dysfunction (T048)	0.65	217	2005	165342455
	22941	Abnormality of the nervous system (00707)	disease	0.6		2	rs1555093479	1.0	C/A,T	C1510586	intron_variant		AUTISM SPECTRUM DISORDER	SHANK2	0	1	11	2014	0	1344	disease of mental health (150)		snv	1.0	Mental Disorders (F03)	6.56944E-6, -1.0	Mental or Behavioral Dysfunction (T048)	1.0	217	2005	71089195
	22941	Abnormality of the nervous system (00707)	disease	0.6	0.0	2	rs1555094289	1.0	C/T	C1510586	missense_variant	2.00064E-5	AUTISM SPECTRUM DISORDER	SHANK2	0	1	11	2014	0	1344	disease of mental health (150)	0.796	snv	1.0	Mental Disorders (F03)	1.97392E-5	Mental or Behavioral Dysfunction (T048)	1.0	217	2005	71092514
	23126	Abnormality of the nervous system (00707)	disease	0.6	0.82	2	rs1557863440	1.0	T/C	C1510586	missense_variant		AUTISM SPECTRUM DISORDER	POGZ	0	1	1	2014	0	1344	disease of mental health (150)	0.839	snv	1.0	Mental Disorders (F03)		Mental or Behavioral Dysfunction (T048)	1.0	217	2005	151405233
	23126	Abnormality of the nervous system (00707)	disease	0.6	0.0	2	rs1557863546	1.0	T/A,C	C1510586	missense_variant		AUTISM SPECTRUM DISORDER	POGZ	0	1	1	2014	0	1344	disease of mental health (150)	0.995	snv	1.0	Mental Disorders (F03)		Mental or Behavioral Dysfunction (T048)	1.0	217	2005	151405263
	23126	Abnormality of the nervous system (00707)	disease	0.6	0.1	2	rs1557870645	1.0	C/T	C1510586	missense_variant	6.85992E-7	AUTISM SPECTRUM DISORDER	POGZ	0	1	1	2014	0	1344	disease of mental health (150)	0.962	snv	1.0	Mental Disorders (F03)		Mental or Behavioral Dysfunction (T048)	1.0	217	2005	151407271
	23126	Abnormality of the nervous system (00707)	disease	0.6	0.05	2	rs1557916296	1.0	C/A	C1510586	missense_variant		AUTISM SPECTRUM DISORDER	POGZ	0	1	1	2014	0	1344	disease of mental health (150)	0.67	snv	1.0	Mental Disorders (F03)		Mental or Behavioral Dysfunction (T048)	1.0	217	2005	151430822
	22941	Abnormality of the nervous system (00707)	disease	0.6	0.0	2	rs1565526121	1.0	G/A	C1510586	stop_gained		AUTISM SPECTRUM DISORDER	SHANK2	0	2	11	2014	0	1344	disease of mental health (150)	0.0	snv	1.0	Mental Disorders (F03)		Mental or Behavioral Dysfunction (T048)	1.0	217	2005	70485387
	22941	Abnormality of the nervous system (00707)	disease	0.6	0.0	2	rs1591487375	1.0	G/A	C1510586	missense_variant		AUTISM SPECTRUM DISORDER	SHANK2	0	1	11	2014	0	1344	disease of mental health (150)	1.0	snv	1.0	Mental Disorders (F03)		Mental or Behavioral Dysfunction (T048)	1.0	217	2005	70486065
	22941	Abnormality of the nervous system (00707)	disease	0.6	0.01	2	rs189053721	1.0	C/A,T	C1510586	missense_variant	3.11532E-4, 1.5005E-5	AUTISM SPECTRUM DISORDER	SHANK2	0	1	11	2014	0	1344	disease of mental health (150)	0.431	snv	1.0	Mental Disorders (F03)	2.03572E-4, 3.28343E-5	Mental or Behavioral Dysfunction (T048)	1.0	217	2005	71094668
	22941	Abnormality of the nervous system (00707)	disease	0.6	0.65	2	rs201642016	1.0	C/T	C1510586	missense_variant	4.8268E-4	AUTISM SPECTRUM DISORDER	SHANK2	0	7	11	2014	0	1344	disease of mental health (150)	0.003	snv	0.8	Mental Disorders (F03)	2.95702E-4	Mental or Behavioral Dysfunction (T048)	0.56	217	2005	71147191
	23229	Abnormality of the nervous system (00707)	disease	0.6	0.47	2	rs2056441301	1.0	C/T	C1510586	missense_variant		AUTISM SPECTRUM DISORDER	ARHGEF9	0	1	X	2014	0	1344	disease of mental health (150)	0.201	snv	1.0	Mental Disorders (F03)		Mental or Behavioral Dysfunction (T048)	1.0	217	2005	63785130
	58508	Abnormality of the nervous system (00707)	disease	0.6	0.0	2	rs2093231242	1.0	A/-	C1510586	frameshift_variant		AUTISM SPECTRUM DISORDER	KMT2C	0	2	7	2014	0	1344	disease of mental health (150)	0.0	del	1.0	Mental Disorders (F03)		Mental or Behavioral Dysfunction (T048)	1.0	217	2005	152176804
	5792	Abnormality of the nervous system (00707)	disease	0.6		2	rs3001723	1.0	G/A	C1510586	intron_variant		AUTISM SPECTRUM DISORDER	PTPRF	0	9	1	2022	0	1344	disease of mental health (150)		snv	0.79	Mental Disorders (F03)	0.401207	Mental or Behavioral Dysfunction (T048)	0.65	217	2019	43572014
	105379109	Abnormality of the nervous system (00707)	disease	0.6		2	rs325506	1.0	C/G,T	C1510586	intron_variant		AUTISM SPECTRUM DISORDER	LOC105379109	0	4	5	2022	0	1344	disease of mental health (150)		snv	0.86	Mental Disorders (F03)	0.593671, 1.31685E-5	Mental or Behavioral Dysfunction (T048)	1.0	217	2019	104676602
	22941	Abnormality of the nervous system (00707)	disease	0.6	0.0	2	rs368652424	1.0	C/T	C1510586	missense_variant	1.24337E-4	AUTISM SPECTRUM DISORDER	SHANK2	0	1	11	2014	0	1344	disease of mental health (150)	0.996	snv	1.0	Mental Disorders (F03)	1.44412E-4	Mental or Behavioral Dysfunction (T048)	1.0	217	2005	71118908
	23126	Abnormality of the nervous system (00707)	disease	0.6	0.72	2	rs370498156	1.0	T/C,G	C1510586	missense_variant	1.20032E-6, -1.0	AUTISM SPECTRUM DISORDER	POGZ	0	1	1	2014	0	1344	disease of mental health (150)	0.193	snv	1.0	Mental Disorders (F03)	1.31432E-5, -1.0	Mental or Behavioral Dysfunction (T048)	1.0	217	2005	151404903
	22941	Abnormality of the nervous system (00707)	disease	0.6		2	rs371429377	1.0	A/C	C1510586	3_prime_UTR_variant	4.13407E-4	AUTISM SPECTRUM DISORDER	SHANK2	0	1	11	2014	0	1344	disease of mental health (150)		snv	1.0	Mental Disorders (F03)	3.34936E-4	Mental or Behavioral Dysfunction (T048)	1.0	217	2005	70471324
	23126	Abnormality of the nervous system (00707)	disease	0.6	0.2	2	rs375045125	1.0	T/C	C1510586	missense_variant	1.36877E-6	AUTISM SPECTRUM DISORDER	POGZ	0	1	1	2014	0	1344	disease of mental health (150)	0.465	snv	1.0	Mental Disorders (F03)	6.57125E-6	Mental or Behavioral Dysfunction (T048)	1.0	217	2005	151429672
	203062	Abnormality of the nervous system (00707)	disease	0.6		2	rs4129585	1.0	A/C,G	C1510586	intron_variant		AUTISM SPECTRUM DISORDER	TSNARE1	0	12	8	2019	0	1344	disease of mental health (150)		snv	0.77	Mental Disorders (F03)	0.67502, -1.0	Mental or Behavioral Dysfunction (T048)	0.56	217	2017	142231572
	22986	Abnormality of the nervous system (00707)	disease	0.6		2	rs61867293	1.0	C/T	C1510586	intron_variant		AUTISM SPECTRUM DISORDER	SORCS3	0	8	10	2019	0	1344	disease of mental health (150)		snv	0.79	Mental Disorders (F03)	0.14972	Mental or Behavioral Dysfunction (T048)	0.65	217	2019	104804166
	140733	Abnormality of the nervous system (00707)	disease	0.6		2	rs71190156	1.0	TTTTTTTTTTTTTTTTTT/-,T,TT,TTT,TTTT,TTTTT,TTTTTT,TTTTTTT,TTTTTTTT,TTTTTTTTT,TTTTTTTTTT,TTTTTTTTTTT,TTTTTTTTTTTT,TTTTTTTTTTTTT,TTTTTTTTTTTTTT,TTTTTTTTTTTTTTT,TTTTTTTTTTTTTTTT,TTTTTTTTTTTTTTTTT,TTTTTTTTTTTTTTTTTTT,TTTTTTTTTTTTTTTTTTTT,TTTTTTTTTTTTTTTTTTTTT,TTTTTTTTTTTTTTTTTTTTTT,TTTTTTTTTTTTTTTTTTTTTTT,TTTTTTTTTTTTTTTTTTTTTTTT,TTTTTTTTTTTTTTTTTTTTTTTTT,TTTTTTTTTTTTTTTTTTTTTTTTTT,TTTTTTTTTTTTTTTTTTTT…	C1510586	intron_variant		AUTISM SPECTRUM DISORDER	MACROD2	0	1	20	2020	0	1344	disease of mental health (150)		delins	1.0	Mental Disorders (F03)		Mental or Behavioral Dysfunction (T048)	1.0	217	2019	14855598
	23126	Abnormality of the nervous system (00707)	disease	0.6	0.57	2	rs749270162	1.0	T/C	C1510586	missense_variant	1.11937E-5	AUTISM SPECTRUM DISORDER	POGZ	0	1	1	2014	0	1344	disease of mental health (150)	0.007	snv	1.0	Mental Disorders (F03)		Mental or Behavioral Dysfunction (T048)	1.0	217	2005	151406620
	79621	Abnormality of the nervous system (00707)	disease	0.6	0.05	2	rs75184679	1.0	G/A	C1510586	missense_variant	0.00207536	AUTISM SPECTRUM DISORDER	RNASEH2B	0	5	13	2014	0	1344	disease of mental health (150)	0.893	snv	0.84	Mental Disorders (F03)	0.0014512	Mental or Behavioral Dysfunction (T048)	0.56	217	2005	50945445
	23126	Abnormality of the nervous system (00707)	disease	0.6	0.02	2	rs754532606	1.0	C/T	C1510586	missense_variant	8.8956E-6	AUTISM SPECTRUM DISORDER	POGZ	0	1	1	2014	0	1344	disease of mental health (150)	0.987	snv	1.0	Mental Disorders (F03)	1.97024E-5	Mental or Behavioral Dysfunction (T048)	1.0	217	2005	151423526
	23126	Abnormality of the nervous system (00707)	disease	0.6	0.0	2	rs760059077	1.0	C/T	C1510586	missense_variant	7.52466E-6	AUTISM SPECTRUM DISORDER	POGZ	0	1	1	2014	0	1344	disease of mental health (150)	0.994	snv	1.0	Mental Disorders (F03)	1.31423E-5	Mental or Behavioral Dysfunction (T048)	1.0	217	2005	151405919
	23126	Abnormality of the nervous system (00707)	disease	0.6	0.13	2	rs769581210	1.0	T/C	C1510586	missense_variant	1.9156E-5	AUTISM SPECTRUM DISORDER	POGZ	0	1	1	2014	0	1344	disease of mental health (150)	0.763	snv	1.0	Mental Disorders (F03)	3.28381E-5	Mental or Behavioral Dysfunction (T048)	1.0	217	2005	151405376
	23126	Abnormality of the nervous system (00707)	disease	0.6	1.0	2	rs772572695	1.0	C/A,T	C1510586	missense_variant	3.56692E-6, 1.56944E-5	AUTISM SPECTRUM DISORDER	POGZ	0	1	1	2014	0	1344	disease of mental health (150)	0.007	snv	1.0	Mental Disorders (F03)	-1.0, 1.31529E-5	Mental or Behavioral Dysfunction (T048)	1.0	217	2005	151406427
	57680,692053	Abnormality of the nervous system (00707)	disease	0.6	0.0	2	rs774152851	1.0	G/-,GG	C1510586	frameshift_variant		AUTISM SPECTRUM DISORDER	CHD8,SNORD9	0	1	14	2014	0	1344	disease of mental health (150)	0.0	delins	1.0	Mental Disorders (F03)		Mental or Behavioral Dysfunction (T048)	1.0	217	2005	21394188
		Abnormality of the nervous system (00707)	disease	0.6		2	rs8054556	1.0	G/A,C,T	C1510586	intron_variant		AUTISM SPECTRUM DISORDER		0	13	16	2019	0	1344	disease of mental health (150)		snv	0.76	Mental Disorders (F03)	0.410789, -1.0, -1.0	Mental or Behavioral Dysfunction (T048)	0.43	217	2017	29946895
	57680	Abnormality of the nervous system (00707)	disease	0.6	0.0	2	rs886039692	1.0	T/-	C1510586	frameshift_variant		AUTISM SPECTRUM DISORDER	CHD8	0	1	14	2014	0	1344	disease of mental health (150)	0.0	del	1.0	Mental Disorders (F03)		Mental or Behavioral Dysfunction (T048)	1.0	217	2005	21409870
	7155	Abnormality of the nervous system (00707)	disease	0.6	0.0	2	rs886039770	1.0	G/A	C1510586	missense_variant		AUTISM SPECTRUM DISORDER	TOP2B	0	1	3	2014	0	1344	disease of mental health (150)	0.999	snv	0.93	Mental Disorders (F03)		Mental or Behavioral Dysfunction (T048)	1.0	217	2005	25645353
	79582	Abnormality of the nervous system (00707)	disease	0.6		2	rs9677504	1.0	G/A	C1510586	intron_variant		AUTISM SPECTRUM DISORDER	SPAG16	0	9	2	2022	0	1344	disease of mental health (150)		snv	0.79	Mental Disorders (F03)	0.110299	Mental or Behavioral Dysfunction (T048)	0.65	217	2019	214317165
		Abnormality of the nervous system (00707)	disease	0.6		2	rs9834970	1.0	T/C	C1510586	upstream_gene_variant		AUTISM SPECTRUM DISORDER		0	12	3	2021	0	1344	disease of mental health (150)		snv	0.75	Mental Disorders (F03)	0.450478	Mental or Behavioral Dysfunction (T048)	0.56	217	2019	36814539
	23126	Abnormality of the nervous system (00707)	disease	0.6	0.13	2	rs998675361	1.0	G/A,C	C1510586	missense_variant	2.08887E-6, 6.96289E-7	AUTISM SPECTRUM DISORDER	POGZ	0	1	1	2014	0	1344	disease of mental health (150)	0.672	snv	1.0	Mental Disorders (F03)		Mental or Behavioral Dysfunction (T048)	1.0	217	2005	151430806
	150962	Abnormality of the immune system (02715),Abnormality of the digestive system (25031)	disease	0.6		2	rs13003464	1.0	A/G	C0007570	intron_variant		Celiac Disease	PUS10	0	3	2	2011	0	206	disease of anatomical entity (7)		snv	0.86	Digestive System Diseases (C06),Nutritional and Metabolic Diseases (C18)	0.485259	Disease or Syndrome (T047)	0.65	0	2010	60959694
	3117,124901301	Abnormality of the immune system (02715),Abnormality of the digestive system (25031)	disease	0.6		2	rs2187668	1.0	C/T	C0007570	intron_variant		Celiac Disease	HLA-DQA1,HLA-DQA1-AS1	0	9	6	2010	0	206	disease of anatomical entity (7)		snv	0.75	Digestive System Diseases (C06),Nutritional and Metabolic Diseases (C18)	0.00334744	Disease or Syndrome (T047)	0.38	0	2007	32638107
	23126	Abnormality of the nervous system (00707)	disease	0.6	0.51	2	rs866632178	1.0	C/T	C1510586	missense_variant	2.05247E-5	AUTISM SPECTRUM DISORDER	POGZ	0	1	1	2014	0	1344	disease of mental health (150)	0.009	snv	1.0	Mental Disorders (F03)	1.31472E-5	Mental or Behavioral Dysfunction (T048)	1.0	217	2005	151441000
	6638,104472715	Abnormality of the nervous system (00707)	disease	0.6		2	rs886051012	1.0	C/A	C1510586	5_prime_UTR_variant		AUTISM SPECTRUM DISORDER	SNRPN,SNHG14	0	1	15	2014	0	1344	disease of mental health (150)		snv	1.0	Mental Disorders (F03)	6.56987E-6	Mental or Behavioral Dysfunction (T048)	1.0	217	2005	24823718
	8926,6638,104472715	Abnormality of the nervous system (00707)	disease	0.6	0.1	2	rs886051016	1.0	C/A,T	C1510586	missense_variant	-1.0, 1.59047E-6	AUTISM SPECTRUM DISORDER	SNURF,SNRPN,SNHG14	0	1	15	2014	0	1344	disease of mental health (150)	0.736	snv	1.0	Mental Disorders (F03)		Mental or Behavioral Dysfunction (T048)	1.0	217	2005	24962124
	23126	Abnormality of the nervous system (00707)	disease	0.6	0.26	2	rs926772662	1.0	G/A	C1510586	missense_variant	4.77113E-6	AUTISM SPECTRUM DISORDER	POGZ	0	1	1	2014	0	1344	disease of mental health (150)	0.728	snv	1.0	Mental Disorders (F03)	8.54218E-5	Mental or Behavioral Dysfunction (T048)	1.0	217	2005	151428225
	6925	Abnormality of the nervous system (00707)	disease	0.6		2	rs9636107	1.0	A/G,T	C1510586	intron_variant		AUTISM SPECTRUM DISORDER	TCF4	0	9	18	2019	0	1344	disease of mental health (150)		snv	0.79	Mental Disorders (F03)	0.506721, -1.0	Mental or Behavioral Dysfunction (T048)	0.65	217	2017	55532886
	100529241,25843	Abnormality of the nervous system (00707)	disease	0.6		2	rs10211550	1.0	G/C,T	C1510586	intron_variant		AUTISM SPECTRUM DISORDER	HSPE1-MOB4,MOB4	0	8	2	2019	0	1344	disease of mental health (150)		snv	0.79	Mental Disorders (F03)	-1.0, 0.373147	Mental or Behavioral Dysfunction (T048)	0.65	217	2017	197518575
	22941	Abnormality of the nervous system (00707)	disease	0.6		2	rs1041628240	1.0	T/C	C1510586	3_prime_UTR_variant		AUTISM SPECTRUM DISORDER	SHANK2	0	1	11	2014	0	1344	disease of mental health (150)		snv	1.0	Mental Disorders (F03)		Mental or Behavioral Dysfunction (T048)	1.0	217	2005	70469802
	57680	Abnormality of the nervous system (00707)	disease	0.6	0.0	2	rs1064795655	1.0	C/A	C1510586	missense_variant		AUTISM SPECTRUM DISORDER	CHD8	0	1	14	2014	0	1344	disease of mental health (150)	0.997	snv	1.0	Mental Disorders (F03)		Mental or Behavioral Dysfunction (T048)	1.0	217	2005	21403663
	2706	Abnormality of the nervous system (00707)	disease	0.6	0.0	2	rs111033204	1.0	AT/-	C1510586	frameshift_variant		AUTISM SPECTRUM DISORDER	GJB2	0	11	13	2014	0	1344	disease of mental health (150)	0.0	del	0.73	Mental Disorders (F03)		Mental or Behavioral Dysfunction (T048)	0.34	217	2005	20189282
	22941	Abnormality of the nervous system (00707)	disease	0.6		2	rs1209216340	1.0	G/A,C	C1510586	intron_variant		AUTISM SPECTRUM DISORDER	SHANK2	0	1	11	2014	0	1344	disease of mental health (150)		snv	1.0	Mental Disorders (F03)	1.31935E-5, -1.0	Mental or Behavioral Dysfunction (T048)	1.0	217	2005	71088511
		Abnormality of the nervous system (00707)	disease	0.6		2	rs12925872	1.0	C/T	C1510586	intron_variant		AUTISM SPECTRUM DISORDER		0	5	16	2021	0	1344	disease of mental health (150)		snv	0.84	Mental Disorders (F03)	0.206327	Mental or Behavioral Dysfunction (T048)	1.0	217	2017	13658499
	83943	Abnormality of the nervous system (00707)	disease	0.6		2	rs13240464	1.0	T/C	C1510586	intron_variant		AUTISM SPECTRUM DISORDER	IMMP2L	0	8	7	2019	0	1344	disease of mental health (150)		snv	0.79	Mental Disorders (F03)	0.348767	Mental or Behavioral Dysfunction (T048)	0.65	217	2017	111258859
	8029	Abnormality of the nervous system (00707)	disease	0.6	0.0	2	rs143944436	1.0	G/A	C1510586	stop_gained	2.28493E-4	AUTISM SPECTRUM DISORDER	CUBN	0	4	10	2014	0	1344	disease of mental health (150)	0.0	snv	0.93	Mental Disorders (F03)	1.51038E-4	Mental or Behavioral Dysfunction (T048)	0.43	217	2005	16940152
	22941	Abnormality of the nervous system (00707)	disease	0.6		2	rs147625536	1.0	G/C	C1510586	3_prime_UTR_variant		AUTISM SPECTRUM DISORDER	SHANK2	0	1	11	2014	0	1344	disease of mental health (150)		snv	1.0	Mental Disorders (F03)	1.3786E-4	Mental or Behavioral Dysfunction (T048)	1.0	217	2005	70468922
	22941	Abnormality of the nervous system (00707)	disease	0.6		2	rs1555093950	1.0	G/A	C1510586	intron_variant		AUTISM SPECTRUM DISORDER	SHANK2	0	1	11	2014	0	1344	disease of mental health (150)		snv	1.0	Mental Disorders (F03)		Mental or Behavioral Dysfunction (T048)	1.0	217	2005	71091288
	22941	Abnormality of the nervous system (00707)	disease	0.6		2	rs1555094335	1.0	T/C	C1510586	splice_polypyrimidine_tract_variant	7.16283E-7	AUTISM SPECTRUM DISORDER	SHANK2	0	1	11	2014	0	1344	disease of mental health (150)		snv	1.0	Mental Disorders (F03)		Mental or Behavioral Dysfunction (T048)	1.0	217	2005	71092604
	23126	Abnormality of the nervous system (00707)	disease	0.6	0.59	2	rs1557863430	1.0	T/C	C1510586	missense_variant		AUTISM SPECTRUM DISORDER	POGZ	0	1	1	2014	0	1344	disease of mental health (150)	0.982	snv	1.0	Mental Disorders (F03)		Mental or Behavioral Dysfunction (T048)	1.0	217	2005	151405229
	23126	Abnormality of the nervous system (00707)	disease	0.6	0.72	2	rs1557867853	1.0	G/A,C	C1510586	missense_variant		AUTISM SPECTRUM DISORDER	POGZ	0	1	1	2014	0	1344	disease of mental health (150)	0.006	snv	1.0	Mental Disorders (F03)		Mental or Behavioral Dysfunction (T048)	1.0	217	2005	151406330
	23126	Abnormality of the nervous system (00707)	disease	0.6	0.03	2	rs1557909821	1.0	A/G	C1510586	missense_variant		AUTISM SPECTRUM DISORDER	POGZ	0	1	1	2014	0	1344	disease of mental health (150)	0.953	snv	1.0	Mental Disorders (F03)		Mental or Behavioral Dysfunction (T048)	1.0	217	2005	151427999
	23126	Abnormality of the nervous system (00707)	disease	0.6	0.06	2	rs1557935477	1.0	G/T	C1510586	missense_variant		AUTISM SPECTRUM DISORDER	POGZ	0	1	1	2014	0	1344	disease of mental health (150)	0.577	snv	1.0	Mental Disorders (F03)		Mental or Behavioral Dysfunction (T048)	1.0	217	2005	151440939
	22941	Abnormality of the nervous system (00707)	disease	0.6	0.04	2	rs1590704143	1.0	G/C	C1510586	missense_variant		AUTISM SPECTRUM DISORDER	SHANK2	0	1	11	2014	0	1344	disease of mental health (150)	0.076	snv	1.0	Mental Disorders (F03)		Mental or Behavioral Dysfunction (T048)	1.0	217	2005	70807029
	9578	Abnormality of the nervous system (00707)	disease	0.6	0.0	2	rs1595127294	1.0	C/A	C1510586	missense_variant		AUTISM SPECTRUM DISORDER	CDC42BPB	0	2	14	2014	0	1344	disease of mental health (150)	0.989	snv	0.93	Mental Disorders (F03)		Mental or Behavioral Dysfunction (T048)	1.0	217	2005	102999638
	6598	Abnormality of the nervous system (00707)	disease	0.6	0.0	2	rs1601405064	1.0	C/A,G,T	C1510586	missense_variant		AUTISM SPECTRUM DISORDER	SMARCB1	0	3	22	2014	0	1344	disease of mental health (150)	0.999	snv	0.89	Mental Disorders (F03)		Mental or Behavioral Dysfunction (T048)	0.49	217	2005	23803362
	55777	Abnormality of the nervous system (00707)	disease	0.6	0.0	2	rs2105571544	1.0	C/A	C1510586	stop_gained		AUTISM SPECTRUM DISORDER	MBD5	0	2	2	2014	0	1344	disease of mental health (150)	0.0	snv	0.93	Mental Disorders (F03)		Mental or Behavioral Dysfunction (T048)	0.56	217	2005	148462648
		Abnormality of the nervous system (00707)	disease	0.6		2	rs2388334	1.0	A/G,T	C1510586	intron_variant		AUTISM SPECTRUM DISORDER		0	14	6	2019	0	1344	disease of mental health (150)		snv	0.75	Mental Disorders (F03)	0.390163, -1.0	Mental or Behavioral Dysfunction (T048)	0.56	217	2019	98143746
		Abnormality of the nervous system (00707)	disease	0.6		2	rs2391734	1.0	G/T	C1510586	intergenic_variant		AUTISM SPECTRUM DISORDER		0	9	1	2022	0	1344	disease of mental health (150)		snv	0.79	Mental Disorders (F03)	0.252611	Mental or Behavioral Dysfunction (T048)	0.65	217	2019	96139035
	8926,6638,104472715	Abnormality of the nervous system (00707)	disease	0.6	0.68	2	rs372295822	1.0	C/T	C1510586	missense_variant	5.67781E-5	AUTISM SPECTRUM DISORDER	SNURF,SNRPN,SNHG14	0	1	15	2014	0	1344	disease of mental health (150)	0.0	snv	1.0	Mental Disorders (F03)	9.20629E-5	Mental or Behavioral Dysfunction (T048)	1.0	217	2005	24967946
	8926,6638,104472715	Abnormality of the nervous system (00707)	disease	0.6	0.05	2	rs426541	1.0	C/A,T	C1510586	missense_variant	-1.0, 0.00142767	AUTISM SPECTRUM DISORDER	SNURF,SNRPN,SNHG14	0	1	15	2014	0	1344	disease of mental health (150)	0.856	snv	1.0	Mental Disorders (F03)	-1.0, 0.00951549	Mental or Behavioral Dysfunction (T048)	1.0	217	2005	24962126
	105376602	Abnormality of the nervous system (00707)	disease	0.6		2	rs4636654	1.0	G/A,C	C1510586	intergenic_variant		AUTISM SPECTRUM DISORDER	LINC02758	0	6	11	2022	0	1344	disease of mental health (150)		snv	0.84	Mental Disorders (F03)	0.417338, -1.0	Mental or Behavioral Dysfunction (T048)	1.0	217	2021	28621106
	203062	Abnormality of the nervous system (00707)	disease	0.6		2	rs4976976	1.0	G/A	C1510586	intron_variant		AUTISM SPECTRUM DISORDER	TSNARE1	0	5	8	2022	0	1344	disease of mental health (150)		snv	0.86	Mental Disorders (F03)	0.484727	Mental or Behavioral Dysfunction (T048)	1.0	217	2021	142230292
	23126	Abnormality of the nervous system (00707)	disease	0.6	0.0	2	rs548226228	1.0	G/A,T	C1510586	missense_variant	1.92077E-5, -1.0	AUTISM SPECTRUM DISORDER	POGZ	0	1	1	2014	0	1344	disease of mental health (150)	0.977	snv	1.0	Mental Disorders (F03)	2.62847E-5, 6.57635E-6	Mental or Behavioral Dysfunction (T048)	1.0	217	2005	151406914
	22941	Abnormality of the nervous system (00707)	disease	0.6	0.02	2	rs561132233	1.0	G/A,T	C1510586	missense_variant	5.09772E-4, 1.42993E-6	AUTISM SPECTRUM DISORDER	SHANK2	0	1	11	2014	0	1344	disease of mental health (150)	0.194	snv	1.0	Mental Disorders (F03)	3.08541E-4, 1.31396E-5	Mental or Behavioral Dysfunction (T048)	1.0	217	2005	71109957
	23126	Abnormality of the nervous system (00707)	disease	0.6	0.11	2	rs561369202	1.0	T/C	C1510586	missense_variant	1.09448E-5	AUTISM SPECTRUM DISORDER	POGZ	0	1	1	2014	0	1344	disease of mental health (150)	0.948	snv	1.0	Mental Disorders (F03)	1.96954E-5	Mental or Behavioral Dysfunction (T048)	1.0	217	2005	151428152
	23126	Abnormality of the nervous system (00707)	disease	0.6	0.04	2	rs574335012	1.0	G/C	C1510586	missense_variant	2.05216E-6	AUTISM SPECTRUM DISORDER	POGZ	0	1	1	2014	0	1344	disease of mental health (150)	0.462	snv	1.0	Mental Disorders (F03)	6.56763E-6	Mental or Behavioral Dysfunction (T048)	1.0	217	2005	151427959
		Abnormality of the nervous system (00707)	disease	0.6		2	rs7405404	1.0	T/A,C,G	C1510586	intron_variant		AUTISM SPECTRUM DISORDER		0	8	16	2019	0	1344	disease of mental health (150)		snv	0.79	Mental Disorders (F03)	-1.0, 0.786633, -1.0	Mental or Behavioral Dysfunction (T048)	0.65	217	2019	13656002
	22941	Abnormality of the nervous system (00707)	disease	0.6	0.02	2	rs749039621	1.0	G/A,T	C1510586	missense_variant	2.78764E-5, 3.5739E-6	AUTISM SPECTRUM DISORDER	SHANK2	0	1	11	2014	0	1344	disease of mental health (150)	0.273	snv	1.0	Mental Disorders (F03)	4.60296E-5, 1.9727E-5	Mental or Behavioral Dysfunction (T048)	1.0	217	2005	71094559
	23126	Abnormality of the nervous system (00707)	disease	0.6	0.26	2	rs753214391	1.0	C/T	C1510586	missense_variant	5.72529E-6	AUTISM SPECTRUM DISORDER	POGZ	0	1	1	2014	0	1344	disease of mental health (150)	0.946	snv	1.0	Mental Disorders (F03)	2.63255E-5	Mental or Behavioral Dysfunction (T048)	1.0	217	2005	151406444
	6942	Abnormality of the nervous system (00707)	disease	0.6		2	rs760648	1.0	G/A,C,T	C1510586	intron_variant		AUTISM SPECTRUM DISORDER	TCF20	0	8	22	2019	0	1344	disease of mental health (150)		snv	0.77	Mental Disorders (F03)	0.417065, -1.0, -1.0	Mental or Behavioral Dysfunction (T048)	0.56	217	2017	42175022
	57578	Abnormality of the nervous system (00707)	disease	0.6	0.0	2	rs774688629	1.0	T/C	C1510586	missense_variant	6.84056E-6	AUTISM SPECTRUM DISORDER	UNC79	0	1	14	2014	0	1344	disease of mental health (150)	0.996	snv	1.0	Mental Disorders (F03)	6.57376E-6	Mental or Behavioral Dysfunction (T048)	1.0	217	2005	93622719
	5101	Abnormality of the nervous system (00707)	disease	0.6		2	rs77691144	1.0	T/C	C1510586	intron_variant		AUTISM SPECTRUM DISORDER	PCDH9	0	1	13	2021	0	1344	disease of mental health (150)		snv	1.0	Mental Disorders (F03)	0.0222063	Mental or Behavioral Dysfunction (T048)	1.0	217	2019	66396080
	150962	Abnormality of the immune system (02715),Abnormality of the digestive system (25031)	disease	0.6		1	rs10188217	1.0	T/A,C	C0007570	intron_variant		Celiac Disease	PUS10	0	3	2	2011	0	206	disease of anatomical entity (7)		snv	0.89	Digestive System Diseases (C06),Nutritional and Metabolic Diseases (C18)	-1.0, 0.580261	Disease or Syndrome (T047)	0.78	0	2011	60990407
	55765	Abnormality of the immune system (02715),Abnormality of the digestive system (25031)	disease	0.6		1	rs10800746	1.0	C/T	C0007570	intron_variant	0.308486	Celiac Disease	INAVA	0	1	1	2011	0	206	disease of anatomical entity (7)		snv	1.0	Digestive System Diseases (C06),Nutritional and Metabolic Diseases (C18)	0.321053	Disease or Syndrome (T047)	0.78	0	2011	200912264
	60468	Abnormality of the immune system (02715),Abnormality of the digestive system (25031)	disease	0.6		1	rs10806425	1.0	C/A	C0007570	intron_variant		Celiac Disease	BACH2	0	3	6	2010	0	206	disease of anatomical entity (7)		snv	0.89	Digestive System Diseases (C06),Nutritional and Metabolic Diseases (C18)	0.328202	Disease or Syndrome (T047)	0.43	0	2010	90216893
		Abnormality of the immune system (02715),Abnormality of the digestive system (25031)	disease	0.6		1	rs10892299	1.0	C/G,T	C0007570	intron_variant		Celiac Disease		0	7	11	2018	0	206	disease of anatomical entity (7)		snv	0.82	Digestive System Diseases (C06),Nutritional and Metabolic Diseases (C18)	-1.0, 0.209249	Disease or Syndrome (T047)	0.43	0	2018	118856134
		Abnormality of the immune system (02715),Abnormality of the digestive system (25031)	disease	0.6		1	rs10903122	1.0	A/G	C0007570	intergenic_variant		Celiac Disease		0	2	1	2010	0	206	disease of anatomical entity (7)		snv	0.93	Digestive System Diseases (C06),Nutritional and Metabolic Diseases (C18)	0.563038	Disease or Syndrome (T047)	0.78	0	2010	24977085
	2113	Abnormality of the immune system (02715),Abnormality of the digestive system (25031)	disease	0.6		1	rs11221332	1.0	C/A,T	C0007570	intron_variant		Celiac Disease	ETS1	0	7	11	2010	0	206	disease of anatomical entity (7)		snv	0.76	Digestive System Diseases (C06),Nutritional and Metabolic Diseases (C18)	1.31575E-5, 0.179343	Disease or Syndrome (T047)	0.34	0	2010	128511079
		Abnormality of the immune system (02715),Abnormality of the digestive system (25031)	disease	0.6		1	rs11839053	1.0	T/C	C0007570	intron_variant		Celiac Disease		0	15	13	2015	0	206	disease of anatomical entity (7)		snv	0.73	Digestive System Diseases (C06),Nutritional and Metabolic Diseases (C18)	0.0671877	Disease or Syndrome (T047)	0.34	0	2015	106410694
		Abnormality of the immune system (02715),Abnormality of the digestive system (25031)	disease	0.6		1	rs12068671	1.0	T/A,C	C0007570	intron_variant		Celiac Disease		0	2	1	2011	0	206	disease of anatomical entity (7)		snv	0.93	Digestive System Diseases (C06),Nutritional and Metabolic Diseases (C18)	-1.0, 0.225397	Disease or Syndrome (T047)	0.56	0	2011	172711891
	57178	Abnormality of the immune system (02715),Abnormality of the digestive system (25031)	disease	0.6		1	rs1250563	1.0	G/C	C0007570	intron_variant		Celiac Disease	ZMIZ1	0	15	10	2015	0	206	disease of anatomical entity (7)		snv	0.73	Digestive System Diseases (C06),Nutritional and Metabolic Diseases (C18)	0.242934	Disease or Syndrome (T047)	0.34	0	2015	79287626
		Abnormality of the immune system (02715),Abnormality of the digestive system (25031)	disease	0.6		1	rs12598357	1.0	A/G,T	C0007570	intergenic_variant		Celiac Disease		0	16	16	2015	0	206	disease of anatomical entity (7)		snv	0.73	Digestive System Diseases (C06),Nutritional and Metabolic Diseases (C18)	0.425777, -1.0	Disease or Syndrome (T047)	0.34	0	2015	28329624
		Abnormality of the immune system (02715),Abnormality of the digestive system (25031)	disease	0.6		1	rs12863738	1.0	C/G,T	C0007570	intron_variant		Celiac Disease		0	15	X	2015	0	206	disease of anatomical entity (7)		snv	0.73	Digestive System Diseases (C06),Nutritional and Metabolic Diseases (C18)		Disease or Syndrome (T047)	0.34	0	2015	136949968
	101927156	Abnormality of the immune system (02715),Abnormality of the digestive system (25031)	disease	0.6		1	rs13010713	1.0	A/C,G,T	C0007570	intron_variant		Celiac Disease	LINC01934	0	1	2	2010	0	206	disease of anatomical entity (7)		snv	1.0	Digestive System Diseases (C06),Nutritional and Metabolic Diseases (C18)	-1.0, 0.476219, -1.0	Disease or Syndrome (T047)	0.78	0	2010	181131318
	1232	Abnormality of the immune system (02715),Abnormality of the digestive system (25031)	disease	0.6		1	rs13096142	1.0	C/T	C0007570	intron_variant		Celiac Disease	CCR3	0	1	3	2014	0	206	disease of anatomical entity (7)		snv	1.0	Digestive System Diseases (C06),Nutritional and Metabolic Diseases (C18)	0.256906	Disease or Syndrome (T047)	0.78	0	2014	46240253
	2720	Abnormality of the immune system (02715),Abnormality of the digestive system (25031)	disease	0.6		1	rs13314993	1.0	G/C,T	C0007570	regulatory_region_variant		Celiac Disease	GLB1	0	1	3	2010	0	206	disease of anatomical entity (7)		snv	1.0	Digestive System Diseases (C06),Nutritional and Metabolic Diseases (C18)	7.24848E-5, 0.428354	Disease or Syndrome (T047)	0.78	0	2010	32973977
	389015	Abnormality of the immune system (02715),Abnormality of the digestive system (25031)	disease	0.6		1	rs1468788	1.0	C/T	C0007570	intron_variant		Celiac Disease	SLC9A4	0	2	2	2016	0	206	disease of anatomical entity (7)		snv	0.93	Digestive System Diseases (C06),Nutritional and Metabolic Diseases (C18)	0.531931	Disease or Syndrome (T047)	0.65	0	2016	102476054
	6821	Abnormality of the immune system (02715),Abnormality of the digestive system (25031)	disease	0.6		1	rs1689510	1.0	G/C	C0007570	non_coding_transcript_exon_variant	0.267707	Celiac Disease	SUOX	0	21	12	2015	0	206	disease of anatomical entity (7)		snv	0.7	Digestive System Diseases (C06),Nutritional and Metabolic Diseases (C18)	0.250569	Disease or Syndrome (T047)	0.27	0	2015	56002984
	5341	Abnormality of the immune system (02715),Abnormality of the digestive system (25031)	disease	0.6		1	rs17035378	1.0	T/A,C	C0007570	intron_variant		Celiac Disease	PLEK	0	1	2	2010	0	206	disease of anatomical entity (7)		snv	1.0	Digestive System Diseases (C06),Nutritional and Metabolic Diseases (C18)	-1.0, 0.345445	Disease or Syndrome (T047)	0.78	0	2010	68371823
	105378083	Abnormality of the immune system (02715),Abnormality of the digestive system (25031)	disease	0.6		1	rs182429	1.0	A/G,T	C0007570	non_coding_transcript_exon_variant		Celiac Disease	TAGAP-AS1	0	1	6	2011	0	206	disease of anatomical entity (7)		snv	1.0	Digestive System Diseases (C06),Nutritional and Metabolic Diseases (C18)	0.493335, -1.0	Disease or Syndrome (T047)	0.78	0	2011	159048542
	5771	Abnormality of the immune system (02715),Abnormality of the digestive system (25031)	disease	0.6		1	rs1893217	1.0	A/G	C0007570	intron_variant		Celiac Disease	PTPN2	0	11	18	2010	0	206	disease of anatomical entity (7)		snv	0.72	Digestive System Diseases (C06),Nutritional and Metabolic Diseases (C18)	0.124447	Disease or Syndrome (T047)	0.21	0	2010	12809341
		Abnormality of the immune system (02715),Abnormality of the digestive system (25031)	disease	0.6		1	rs190732321	1.0	C/T	C0007570	non_coding_transcript_exon_variant		Celiac Disease		0	1	6	2021	0	206	disease of anatomical entity (7)		snv	1.0	Digestive System Diseases (C06),Nutritional and Metabolic Diseases (C18)	0.00553811	Disease or Syndrome (T047)	0.78	0	2021	33888840
	474170,7473	Abnormality of the immune system (02715),Abnormality of the digestive system (25031)	disease	0.6		1	rs2074404	1.0	T/A,G	C0007570	intron_variant		Celiac Disease	LRRC37A2,WNT3	0	2	17	2010	0	206	disease of anatomical entity (7)		snv	0.86	Digestive System Diseases (C06),Nutritional and Metabolic Diseases (C18)	6.60642E-6, 0.274268	Disease or Syndrome (T047)	0.65	0	2010	46788073
		Abnormality of the immune system (02715),Abnormality of the digestive system (25031)	disease	0.6		1	rs2187670	1.0	T/C,G	C0007570	intergenic_variant		Celiac Disease		0	1	3	2016	0	206	disease of anatomical entity (7)		snv	1.0	Digestive System Diseases (C06),Nutritional and Metabolic Diseases (C18)	0.805475, -1.0	Disease or Syndrome (T047)	0.78	0	2016	46325463
	60468	Abnormality of the immune system (02715),Abnormality of the digestive system (25031)	disease	0.6		1	rs2474619	1.0	C/A	C0007570	intron_variant		Celiac Disease	BACH2	0	1	6	2014	0	206	disease of anatomical entity (7)		snv	0.86	Digestive System Diseases (C06),Nutritional and Metabolic Diseases (C18)	0.71913	Disease or Syndrome (T047)	0.27	0	2014	90170316
		Abnormality of the immune system (02715),Abnormality of the digestive system (25031)	disease	0.6		1	rs2647044	1.0	G/A	C0007570	intergenic_variant		Celiac Disease		0	24	6	2013	0	206	disease of anatomical entity (7)		snv	0.67	Digestive System Diseases (C06),Nutritional and Metabolic Diseases (C18)	0.102828	Disease or Syndrome (T047)	0.38	0	2013	32700133
	100532737,692233,7919	Abnormality of the immune system (02715),Abnormality of the digestive system (25031)	disease	0.6		1	rs2734583	1.0	A/G	C0007570	intron_variant		Celiac Disease	ATP6V1G2-DDX39B,SNORD117,DDX39B	0	4	6	2013	0	206	disease of anatomical entity (7)		snv	0.86	Digestive System Diseases (C06),Nutritional and Metabolic Diseases (C18)	0.0994032	Disease or Syndrome (T047)	0.43	0	2013	31537703
		Abnormality of the immune system (02715),Abnormality of the digestive system (25031)	disease	0.6		1	rs2807264	1.0	C/A,G,T	C0007570	downstream_gene_variant		Celiac Disease		0	15	X	2015	0	206	disease of anatomical entity (7)		snv	0.73	Digestive System Diseases (C06),Nutritional and Metabolic Diseases (C18)		Disease or Syndrome (T047)	0.34	0	2015	136583619
		Abnormality of the immune system (02715),Abnormality of the digestive system (25031)	disease	0.6		1	rs2836882	1.0	G/A	C0007570	regulatory_region_variant		Celiac Disease		0	16	21	2015	0	206	disease of anatomical entity (7)		snv	0.72	Digestive System Diseases (C06),Nutritional and Metabolic Diseases (C18)	0.231494	Disease or Syndrome (T047)	0.34	0	2015	39094644
	100532732,4439	Abnormality of the immune system (02715),Abnormality of the digestive system (25031)	disease	0.6		1	rs3131379	1.0	G/A	C0007570	intron_variant	0.105003	Celiac Disease	MSH5-SAPCD1,MSH5	0	4	6	2013	0	206	disease of anatomical entity (7)		snv	0.75	Digestive System Diseases (C06),Nutritional and Metabolic Diseases (C18)	0.0766139	Disease or Syndrome (T047)	0.3	0	2013	31753256
	1230,1232	Abnormality of the immune system (02715),Abnormality of the digestive system (25031)	disease	0.6		1	rs41432345	1.0	T/C	C0007570	intron_variant		Celiac Disease	CCR1,CCR3	0	3	3	2018	0	206	disease of anatomical entity (7)		snv	0.89	Digestive System Diseases (C06),Nutritional and Metabolic Diseases (C18)	0.127826	Disease or Syndrome (T047)	0.43	0	2018	46208883
	2720	Abnormality of the immune system (02715),Abnormality of the digestive system (25031)	disease	0.6		1	rs4678523	1.0	T/C	C0007570	upstream_gene_variant		Celiac Disease	GLB1	0	1	3	2011	0	206	disease of anatomical entity (7)		snv	1.0	Digestive System Diseases (C06),Nutritional and Metabolic Diseases (C18)	0.288139	Disease or Syndrome (T047)	0.78	0	2011	32996229
	63925	Abnormality of the immune system (02715),Abnormality of the digestive system (25031)	disease	0.6	1.0	1	rs6032606	1.0	C/A,G,T	C0007570	missense_variant	-1.0, 0.91248, -1.0	Celiac Disease	ZNF335	0	1	20	2016	0	206	disease of anatomical entity (7)	0.001	snv	1.0	Digestive System Diseases (C06),Nutritional and Metabolic Diseases (C18)	-1.0, 0.88939, -1.0	Disease or Syndrome (T047)	0.78	0	2016	45967568
	9844	Abnormality of the immune system (02715),Abnormality of the digestive system (25031)	disease	0.6		1	rs60600003	1.0	T/A,C,G	C0007570	intron_variant	8.89347E-6, 2.22337E-6, 0.0864904	Celiac Disease	ELMO1	0	9	7	2018	0	206	disease of anatomical entity (7)		snv	0.79	Digestive System Diseases (C06),Nutritional and Metabolic Diseases (C18)	6.57125E-6, 1.97138E-5, 0.0726595	Disease or Syndrome (T047)	0.34	0	2018	37342861
	100996941	Abnormality of the immune system (02715),Abnormality of the digestive system (25031)	disease	0.6		1	rs62324212	1.0	C/A,G	C0007570	intron_variant		Celiac Disease	IL21-AS1	0	17	4	2015	0	206	disease of anatomical entity (7)		snv	0.72	Digestive System Diseases (C06),Nutritional and Metabolic Diseases (C18)	0.419492, 1.97394E-5	Disease or Syndrome (T047)	0.3	0	2015	122639784
	7332	Abnormality of the immune system (02715),Abnormality of the digestive system (25031)	disease	0.6		1	rs66534072	1.0	C/A,G	C0007570	intron_variant		Celiac Disease	UBE2L3	0	6	22	2018	0	206	disease of anatomical entity (7)		snv	0.84	Digestive System Diseases (C06),Nutritional and Metabolic Diseases (C18)	-1.0, 0.309873	Disease or Syndrome (T047)	0.49	0	2018	21581863
	23418	Abnormality of the immune system (02715),Abnormality of the digestive system (25031)	disease	0.6		1	rs6689858	1.0	T/C	C0007570	intron_variant		Celiac Disease	CRB1	0	15	1	2015	0	206	disease of anatomical entity (7)		snv	0.73	Digestive System Diseases (C06),Nutritional and Metabolic Diseases (C18)	0.385854	Disease or Syndrome (T047)	0.34	0	2015	197406337
		Abnormality of the immune system (02715),Abnormality of the digestive system (25031)	disease	0.6		1	rs6696533	1.0	T/A,C	C0007570	intron_variant		Celiac Disease		0	2	1	2016	0	206	disease of anatomical entity (7)		snv	0.93	Digestive System Diseases (C06),Nutritional and Metabolic Diseases (C18)	6.59935E-6, 0.278154	Disease or Syndrome (T047)	0.49	0	2016	198764438
	1232	Abnormality of the immune system (02715),Abnormality of the digestive system (25031)	disease	0.6		1	rs67676925	1.0	T/C	C0007570	intron_variant		Celiac Disease	CCR3	0	2	3	2016	0	206	disease of anatomical entity (7)		snv	0.93	Digestive System Diseases (C06),Nutritional and Metabolic Diseases (C18)	0.056062	Disease or Syndrome (T047)	0.49	0	2016	46232768
	286343,101929467	Abnormality of the immune system (02715),Abnormality of the digestive system (25031)	disease	0.6		1	rs7042370	1.0	T/A,C	C0007570	intron_variant		Celiac Disease	LURAP1L,LURAP1L-AS1	0	15	9	2015	0	206	disease of anatomical entity (7)		snv	0.73	Digestive System Diseases (C06),Nutritional and Metabolic Diseases (C18)	-1.0, 0.579589	Disease or Syndrome (T047)	0.34	0	2015	12785074
		Abnormality of the immune system (02715),Abnormality of the digestive system (25031)	disease	0.6		1	rs7579944	1.0	T/C,G	C0007570	downstream_gene_variant		Celiac Disease		0	4	2	2016	0	206	disease of anatomical entity (7)		snv	0.86	Digestive System Diseases (C06),Nutritional and Metabolic Diseases (C18)	0.516744, 1.97371E-5	Disease or Syndrome (T047)	0.49	0	2016	30222160
	60468	Abnormality of the immune system (02715),Abnormality of the digestive system (25031)	disease	0.6		1	rs7753008	1.0	T/A,C	C0007570	intron_variant		Celiac Disease	BACH2	0	1	6	2011	0	206	disease of anatomical entity (7)		snv	1.0	Digestive System Diseases (C06),Nutritional and Metabolic Diseases (C18)	6.57938E-6, 0.270582	Disease or Syndrome (T047)	0.78	0	2011	90099920
	9844	Abnormality of the immune system (02715),Abnormality of the digestive system (25031)	disease	0.6		1	rs77778931	1.0	C/A,T	C0007570	intron_variant		Celiac Disease	ELMO1	0	1	7	2016	0	206	disease of anatomical entity (7)		snv	1.0	Digestive System Diseases (C06),Nutritional and Metabolic Diseases (C18)	0.0813636, 1.3148E-5	Disease or Syndrome (T047)	0.78	0	2016	37365375
	5771	Abnormality of the immune system (02715),Abnormality of the digestive system (25031)	disease	0.6		1	rs80209296	1.0	G/A	C0007570	intron_variant		Celiac Disease	PTPN2	0	2	18	2016	0	206	disease of anatomical entity (7)		snv	0.93	Digestive System Diseases (C06),Nutritional and Metabolic Diseases (C18)		Disease or Syndrome (T047)	0.49	0	2016	12860802
	25989	Abnormality of the immune system (02715),Abnormality of the digestive system (25031)	disease	0.6		1	rs936229	1.0	A/C,G	C0007570	intron_variant		Celiac Disease	ULK3	0	1	15	2016	0	206	disease of anatomical entity (7)		snv	1.0	Digestive System Diseases (C06),Nutritional and Metabolic Diseases (C18)	-1.0, 0.668834	Disease or Syndrome (T047)	0.78	0	2016	74839978
		Abnormality of the nervous system (00707)	disease	0.6		1	rs1580019	1.0	A/G,T	C1510586	intron_variant		AUTISM SPECTRUM DISORDER		0	3	7	2022	0	1344	disease of mental health (150)		snv	0.93	Mental Disorders (F03)	-1.0, 0.340118	Mental or Behavioral Dysfunction (T048)	1.0	217	2022	32453557
		Abnormality of the nervous system (00707)	disease	0.6		1	rs17002025	1.0	G/A	C1510586	intergenic_variant		AUTISM SPECTRUM DISORDER		0	3	19	2022	0	1344	disease of mental health (150)		snv	0.93	Mental Disorders (F03)	0.124167	Mental or Behavioral Dysfunction (T048)	1.0	217	2022	12419363
	400765	Abnormality of the nervous system (00707)	disease	0.6		1	rs1702294	1.0	T/A,C	C1510586	intron_variant		AUTISM SPECTRUM DISORDER	MIR137HG	0	8	1	2019	0	1344	disease of mental health (150)		snv	0.79	Mental Disorders (F03)	-1.0, 0.821041	Mental or Behavioral Dysfunction (T048)	0.65	217	2019	98036428
	64506	Abnormality of the nervous system (00707)	disease	0.6		1	rs17158413	1.0	G/A,C,T	C1510586	intron_variant		AUTISM SPECTRUM DISORDER	CPEB1	0	3	15	2022	0	1344	disease of mental health (150)		snv	0.93	Mental Disorders (F03)	0.204899, 3.29242E-5, -1.0	Mental or Behavioral Dysfunction (T048)	1.0	217	2022	82566658
	105371268	Abnormality of the nervous system (00707)	disease	0.6		1	rs17193922	1.0	C/G	C1510586	splice_region_variant		AUTISM SPECTRUM DISORDER	LOC105371268	0	3	16	2022	0	1344	disease of mental health (150)		snv	0.93	Mental Disorders (F03)	0.250595	Mental or Behavioral Dysfunction (T048)	1.0	217	2022	53510718
	23368	Abnormality of the nervous system (00707)	disease	0.6	0.0	1	rs17292804	1.0	G/A	C1510586	synonymous_variant	0.11471	AUTISM SPECTRUM DISORDER	PPP1R13B	0	2	14	2017	0	1344	disease of mental health (150)	0.0	snv	0.93	Mental Disorders (F03)	0.0831823	Mental or Behavioral Dysfunction (T048)	1.0	217	2017	103738786
	64084	Abnormality of the nervous system (00707)	disease	0.6		1	rs17338318	1.0	C/A,G,T	C1510586	intron_variant		AUTISM SPECTRUM DISORDER	CLSTN2	0	3	3	2022	0	1344	disease of mental health (150)		snv	0.93	Mental Disorders (F03)	3.28835E-5, 0.505139, -1.0	Mental or Behavioral Dysfunction (T048)	1.0	217	2022	139988247
	107984685	Abnormality of the nervous system (00707)	disease	0.6		1	rs176217	1.0	C/T	C1510586	non_coding_transcript_exon_variant		AUTISM SPECTRUM DISORDER	LOC107984685	0	3	14	2022	0	1344	disease of mental health (150)		snv	0.93	Mental Disorders (F03)	0.904854	Mental or Behavioral Dysfunction (T048)	1.0	217	2022	29131153
		Abnormality of the nervous system (00707)	disease	0.6		1	rs17659437	1.0	T/C	C1510586	intron_variant		AUTISM SPECTRUM DISORDER		0	2	1	2017	0	1344	disease of mental health (150)		snv	0.93	Mental Disorders (F03)	0.13638	Mental or Behavioral Dysfunction (T048)	1.0	217	2017	177337251
	400765	Abnormality of the nervous system (00707)	disease	0.6		1	rs1782810	1.0	G/A,C,T	C1510586	intron_variant		AUTISM SPECTRUM DISORDER	MIR137HG	0	2	1	2017	0	1344	disease of mental health (150)		snv	0.93	Mental Disorders (F03)	0.782843, -1.0, -1.0	Mental or Behavioral Dysfunction (T048)	1.0	217	2017	98036784
	3117	Abnormality of the nervous system (00707)	disease	0.6		1	rs17843707	1.0	T/C	C1510586	downstream_gene_variant		AUTISM SPECTRUM DISORDER	HLA-DQA1	0	2	6	2017	0	1344	disease of mental health (150)		snv	0.93	Mental Disorders (F03)		Mental or Behavioral Dysfunction (T048)	1.0	217	2017	32654605
		Abnormality of the nervous system (00707)	disease	0.6		1	rs1793889	1.0	G/A,T	C1510586	intergenic_variant		AUTISM SPECTRUM DISORDER		0	2	6	2017	0	1344	disease of mental health (150)		snv	0.93	Mental Disorders (F03)	0.251748, -1.0	Mental or Behavioral Dysfunction (T048)	1.0	217	2017	31254404
		Abnormality of the nervous system (00707)	disease	0.6		1	rs182908437	1.0	C/A,G	C1510586	downstream_gene_variant		AUTISM SPECTRUM DISORDER		0	2	6	2017	0	1344	disease of mental health (150)		snv	0.93	Mental Disorders (F03)	-1.0, 1.73172E-5	Mental or Behavioral Dysfunction (T048)	1.0	217	2017	32542425
		Abnormality of the nervous system (00707)	disease	0.6		1	rs184123737	1.0	T/C	C1510586	intergenic_variant		AUTISM SPECTRUM DISORDER		0	2	6	2017	0	1344	disease of mental health (150)		snv	0.93	Mental Disorders (F03)		Mental or Behavioral Dysfunction (T048)	1.0	217	2017	32569865
		Abnormality of the nervous system (00707)	disease	0.6		1	rs188190243	1.0	G/A,T	C1510586	intergenic_variant		AUTISM SPECTRUM DISORDER		0	2	6	2017	0	1344	disease of mental health (150)		snv	0.93	Mental Disorders (F03)	0.00113534, 4.19311E-5	Mental or Behavioral Dysfunction (T048)	1.0	217	2017	32510807
	107984253	Abnormality of the nervous system (00707)	disease	0.6		1	rs1891273	1.0	C/A,T	C1510586	intergenic_variant		AUTISM SPECTRUM DISORDER	LOC107984253	0	3	10	2022	0	1344	disease of mental health (150)		snv	0.93	Mental Disorders (F03)	-1.0, 0.463194	Mental or Behavioral Dysfunction (T048)	1.0	217	2022	91682622
	1138	Abnormality of the nervous system (00707)	disease	0.6		1	rs190065944	1.0	G/A,C	C1510586	intron_variant		AUTISM SPECTRUM DISORDER	CHRNA5	0	3	15	2017	0	1344	disease of mental health (150)		snv	0.93	Mental Disorders (F03)	0.00324269, -1.0	Mental or Behavioral Dysfunction (T048)	1.0	217	2017	78567268
		Abnormality of the nervous system (00707)	disease	0.6		1	rs2008514	1.0	G/A	C1510586	non_coding_transcript_exon_variant	0.354855	AUTISM SPECTRUM DISORDER		0	4	16	2022	0	1344	disease of mental health (150)		snv	0.93	Mental Disorders (F03)	0.345532	Mental or Behavioral Dysfunction (T048)	1.0	217	2022	28814284
		Abnormality of the nervous system (00707)	disease	0.6		1	rs202906	1.0	T/C	C1510586	intron_variant		AUTISM SPECTRUM DISORDER		0	8	6	2017	0	1344	disease of mental health (150)		snv	0.8	Mental Disorders (F03)	0.1272	Mental or Behavioral Dysfunction (T048)	0.78	217	2017	28043874
	9745	Abnormality of the nervous system (00707)	disease	0.6		1	rs2053079	1.0	A/G	C1510586	intron_variant		AUTISM SPECTRUM DISORDER	ZNF536	0	4	19	2021	0	1344	disease of mental health (150)		snv	0.86	Mental Disorders (F03)	0.195041	Mental or Behavioral Dysfunction (T048)	0.65	217	2021	30496516
		Abnormality of the nervous system (00707)	disease	0.6		1	rs2067783	1.0	T/C	C1510586	regulatory_region_variant		AUTISM SPECTRUM DISORDER		0	3	2	2022	0	1344	disease of mental health (150)		snv	0.93	Mental Disorders (F03)	0.394956	Mental or Behavioral Dysfunction (T048)	1.0	217	2022	100260908
	107985031,79154	Abnormality of the nervous system (00707)	disease	0.6		1	rs2285639	1.0	C/A,T	C1510586	5_prime_UTR_variant	-1.0, 0.389045	AUTISM SPECTRUM DISORDER	LOC107985031,DHRS11	0	4	17	2022	0	1344	disease of mental health (150)		snv	0.93	Mental Disorders (F03)	-1.0, 0.304626	Mental or Behavioral Dysfunction (T048)	1.0	217	2022	36594897
		Abnormality of the nervous system (00707)	disease	0.6		1	rs2309812	1.0	C/A,G,T	C1510586	non_coding_transcript_exon_variant		AUTISM SPECTRUM DISORDER		0	3	2	2022	0	1344	disease of mental health (150)		snv	0.93	Mental Disorders (F03)	1.31489E-5, -1.0, 0.277719	Mental or Behavioral Dysfunction (T048)	1.0	217	2022	100253240
		Abnormality of the nervous system (00707)	disease	0.6		1	rs2419075	1.0	C/A,T	C1510586	intron_variant		AUTISM SPECTRUM DISORDER		0	3	2	2022	0	1344	disease of mental health (150)		snv	0.93	Mental Disorders (F03)	-1.0, 0.426108	Mental or Behavioral Dysfunction (T048)	1.0	217	2022	71307368
	246744,4137	Abnormality of the nervous system (00707)	disease	0.6		1	rs2471738	1.0	C/T	C1510586	intron_variant		AUTISM SPECTRUM DISORDER	STH,MAPT	0	3	17	2022	0	1344	disease of mental health (150)		snv	0.76	Mental Disorders (F03)	0.186347	Mental or Behavioral Dysfunction (T048)	0.49	217	2022	45998697
	8729	Abnormality of the nervous system (00707)	disease	0.6		1	rs2485371	1.0	T/C	C1510586	intron_variant		AUTISM SPECTRUM DISORDER	GBF1	0	3	10	2022	0	1344	disease of mental health (150)		snv	0.93	Mental Disorders (F03)	0.339612	Mental or Behavioral Dysfunction (T048)	1.0	217	2022	102274330
		Abnormality of the nervous system (00707)	disease	0.6		1	rs254013	1.0	C/A,T	C1510586	intron_variant		AUTISM SPECTRUM DISORDER		0	2	5	2021	0	1344	disease of mental health (150)		snv	0.93	Mental Disorders (F03)	-1.0, 0.439791	Mental or Behavioral Dysfunction (T048)	1.0	217	2021	104590343
	6405	Abnormality of the nervous system (00707)	disease	0.6		1	rs2624839	1.0	T/C	C1510586	intron_variant		AUTISM SPECTRUM DISORDER	SEMA3F	0	5	3	2022	0	1344	disease of mental health (150)		snv	0.89	Mental Disorders (F03)	0.481641	Mental or Behavioral Dysfunction (T048)	0.65	217	2022	50164798
	783	Abnormality of the nervous system (00707)	disease	0.6		1	rs2799573	1.0	T/C,G	C1510586	intron_variant		AUTISM SPECTRUM DISORDER	CACNB2	0	5	10	2013	0	1344	disease of mental health (150)		snv	0.84	Mental Disorders (F03)	0.201139, -1.0	Mental or Behavioral Dysfunction (T048)	1.0	217	2013	18312999
	79568	Abnormality of the nervous system (00707)	disease	0.6		1	rs281768	1.0	A/G,T	C1510586	intron_variant		AUTISM SPECTRUM DISORDER	MAIP1	0	2	2	2017	0	1344	disease of mental health (150)		snv	0.93	Mental Disorders (F03)	-1.0, 0.841055	Mental or Behavioral Dysfunction (T048)	1.0	217	2017	199960517
	27327	Abnormality of the nervous system (00707)	disease	0.6		1	rs28512462	1.0	C/A,G,T	C1510586	intron_variant		AUTISM SPECTRUM DISORDER	TNRC6A	0	4	16	2022	0	1344	disease of mental health (150)		snv	0.93	Mental Disorders (F03)	4.60933E-5, 0.643782, -1.0	Mental or Behavioral Dysfunction (T048)	1.0	217	2022	24700485
	101929423	Abnormality of the nervous system (00707)	disease	0.6		1	rs28669119	1.0	G/A	C1510586	non_coding_transcript_exon_variant		AUTISM SPECTRUM DISORDER	MEF2C-AS1	0	8	5	2019	0	1344	disease of mental health (150)		snv	0.79	Mental Disorders (F03)	0.176941	Mental or Behavioral Dysfunction (T048)	0.65	217	2019	88909036
	3123	Abnormality of the nervous system (00707)	disease	0.6		1	rs28724212	1.0	A/G	C1510586	intron_variant		AUTISM SPECTRUM DISORDER	HLA-DRB1	0	2	6	2017	0	1344	disease of mental health (150)		snv	0.93	Mental Disorders (F03)		Mental or Behavioral Dysfunction (T048)	1.0	217	2017	32588824
	102724552,473	Abnormality of the nervous system (00707)	disease	0.6		1	rs301798	1.0	A/G	C1510586	non_coding_transcript_exon_variant		AUTISM SPECTRUM DISORDER	RERE-AS1,RERE	0	2	1	2017	0	1344	disease of mental health (150)		snv	0.93	Mental Disorders (F03)	0.297862	Mental or Behavioral Dysfunction (T048)	1.0	217	2017	8428505
	257194,105378797	Abnormality of the nervous system (00707)	disease	0.6		1	rs3128341	1.0	T/A,C	C1510586	non_coding_transcript_exon_variant		AUTISM SPECTRUM DISORDER	NEGR1,LOC105378797	0	4	1	2022	0	1344	disease of mental health (150)		snv	0.93	Mental Disorders (F03)	-1.0, 0.818132	Mental or Behavioral Dysfunction (T048)	1.0	217	2022	72284165
	22997	Abnormality of the nervous system (00707)	disease	0.6		1	rs329672	1.0	C/G,T	C1510586	intron_variant		AUTISM SPECTRUM DISORDER	IGSF9B	0	3	11	2022	0	1344	disease of mental health (150)		snv	0.93	Mental Disorders (F03)	-1.0, 0.563554	Mental or Behavioral Dysfunction (T048)	1.0	217	2022	133929237
	57580	Abnormality of the nervous system (00707)	disease	0.6		1	rs34417222	1.0	C/G,T	C1510586	intron_variant		AUTISM SPECTRUM DISORDER	PREX1	0	5	20	2022	0	1344	disease of mental health (150)		snv	0.93	Mental Disorders (F03)	6.64399E-6, 0.234114	Mental or Behavioral Dysfunction (T048)	1.0	217	2022	48833526
		Abnormality of the nervous system (00707)	disease	0.6		1	rs34898652	1.0	G/A	C1510586	intergenic_variant		AUTISM SPECTRUM DISORDER		0	3	1	2022	0	1344	disease of mental health (150)		snv	0.93	Mental Disorders (F03)	0.279664	Mental or Behavioral Dysfunction (T048)	1.0	217	2022	43508420
		Abnormality of the nervous system (00707)	disease	0.6		1	rs35499486	1.0	G/A	C1510586	intron_variant		AUTISM SPECTRUM DISORDER		0	3	8	2022	0	1344	disease of mental health (150)		snv	0.93	Mental Disorders (F03)	0.552513	Mental or Behavioral Dysfunction (T048)	1.0	217	2022	11216527
		Abnormality of the nervous system (00707)	disease	0.6		1	rs35760956	1.0	A/G	C1510586	intron_variant		AUTISM SPECTRUM DISORDER		0	3	14	2022	0	1344	disease of mental health (150)		snv	0.93	Mental Disorders (F03)	0.387511	Mental or Behavioral Dysfunction (T048)	1.0	217	2022	40664963
	55843	Abnormality of the nervous system (00707)	disease	0.6		1	rs35825582	1.0	G/A,C	C1510586	intron_variant		AUTISM SPECTRUM DISORDER	ARHGAP15	0	5	2	2022	0	1344	disease of mental health (150)		snv	0.86	Mental Disorders (F03)	0.449345, -1.0	Mental or Behavioral Dysfunction (T048)	1.0	217	2022	143491193
	105379109	Abnormality of the nervous system (00707)	disease	0.6		1	rs35841922	1.0	T/C,G	C1510586	intron_variant		AUTISM SPECTRUM DISORDER	LOC105379109	0	6	5	2021	0	1344	disease of mental health (150)		snv	0.84	Mental Disorders (F03)	0.110038, -1.0	Mental or Behavioral Dysfunction (T048)	1.0	217	2021	104736717
		Abnormality of the nervous system (00707)	disease	0.6		1	rs36057735	1.0	C/G	C1510586	intron_variant		AUTISM SPECTRUM DISORDER		0	3	6	2017	0	1344	disease of mental health (150)		snv	0.93	Mental Disorders (F03)	0.141553	Mental or Behavioral Dysfunction (T048)	1.0	217	2017	31352146
	10724	Abnormality of the nervous system (00707)	disease	0.6		1	rs3740422	1.0	G/C	C1510586	intron_variant	0.319045	AUTISM SPECTRUM DISORDER	OGA	0	4	10	2022	0	1344	disease of mental health (150)		snv	0.89	Mental Disorders (F03)	0.269411	Mental or Behavioral Dysfunction (T048)	0.78	217	2022	101806203
	81797	Abnormality of the nervous system (00707)	disease	0.6	0.11	1	rs3749971	1.0	G/A	C1510586	missense_variant	0.0953047	AUTISM SPECTRUM DISORDER	OR12D3	0	4	6	2022	0	1344	disease of mental health (150)	0.023	snv	0.84	Mental Disorders (F03)	0.0569433	Mental or Behavioral Dysfunction (T048)	0.49	217	2022	29374998
	27044	Abnormality of the nervous system (00707)	disease	0.6		1	rs3757771	1.0	C/A,G,T	C1510586	intron_variant		AUTISM SPECTRUM DISORDER	SND1	0	3	7	2022	0	1344	disease of mental health (150)		snv	0.93	Mental Disorders (F03)	-1.0, -1.0, 0.255985	Mental or Behavioral Dysfunction (T048)	1.0	217	2022	127898506
	2309	Abnormality of the nervous system (00707)	disease	0.6		1	rs3813498	1.0	C/T	C1510586	intron_variant		AUTISM SPECTRUM DISORDER	FOXO3	0	6	6	2022	0	1344	disease of mental health (150)		snv	0.89	Mental Disorders (F03)	0.713198	Mental or Behavioral Dysfunction (T048)	0.78	217	2022	108622962
		Abnormality of the nervous system (00707)	disease	0.6		1	rs41293330	1.0	T/C	C1510586	downstream_gene_variant		AUTISM SPECTRUM DISORDER		0	2	6	2017	0	1344	disease of mental health (150)		snv	0.93	Mental Disorders (F03)		Mental or Behavioral Dysfunction (T048)	1.0	217	2017	32574236
	6733	Abnormality of the nervous system (00707)	disease	0.6		1	rs41563	1.0	G/A,C,T	C1510586	intron_variant		AUTISM SPECTRUM DISORDER	SRPK2	0	2	7	2017	0	1344	disease of mental health (150)		snv	0.93	Mental Disorders (F03)	0.301168, 1.31577E-5, -1.0	Mental or Behavioral Dysfunction (T048)	1.0	217	2017	105212207
	105379109	Abnormality of the nervous system (00707)	disease	0.6		1	rs416223	1.0	C/A,G	C1510586	intron_variant		AUTISM SPECTRUM DISORDER	LOC105379109	0	7	5	2020	0	1344	disease of mental health (150)		snv	0.82	Mental Disorders (F03)	0.639007, -1.0	Mental or Behavioral Dysfunction (T048)	0.78	217	2020	104655775
		Abnormality of the nervous system (00707)	disease	0.6		1	rs427691	1.0	G/A	C1510586	intergenic_variant		AUTISM SPECTRUM DISORDER		0	2	5	2017	0	1344	disease of mental health (150)		snv	0.93	Mental Disorders (F03)	0.236451	Mental or Behavioral Dysfunction (T048)	1.0	217	2017	109678809
		Abnormality of the nervous system (00707)	disease	0.6		1	rs4526443	1.0	T/A,C	C1510586	intron_variant		AUTISM SPECTRUM DISORDER		0	3	9	2022	0	1344	disease of mental health (150)		snv	0.93	Mental Disorders (F03)	1.31777E-5, 0.537932	Mental or Behavioral Dysfunction (T048)	1.0	217	2022	23402481
	1630	Abnormality of the nervous system (00707)	disease	0.6		1	rs4632195	1.0	C/G,T	C1510586	intron_variant		AUTISM SPECTRUM DISORDER	DCC	0	5	18	2021	0	1344	disease of mental health (150)		snv	0.84	Mental Disorders (F03)	6.58883E-6, 0.485653	Mental or Behavioral Dysfunction (T048)	1.0	217	2021	53220378
		Abnormality of the nervous system (00707)	disease	0.6		1	rs4650608	1.0	T/C,G	C1510586	intergenic_variant		AUTISM SPECTRUM DISORDER		0	5	1	2013	0	1344	disease of mental health (150)		snv	0.84	Mental Disorders (F03)	0.28831, -1.0	Mental or Behavioral Dysfunction (T048)	1.0	217	2013	78772330
	113263	Abnormality of the nervous system (00707)	disease	0.6		1	rs4725065	1.0	A/G	C1510586	intron_variant		AUTISM SPECTRUM DISORDER	GLCCI1	0	5	7	2022	0	1344	disease of mental health (150)		snv	0.93	Mental Disorders (F03)	0.465928	Mental or Behavioral Dysfunction (T048)	1.0	217	2022	8069892
	105375490	Abnormality of the nervous system (00707)	disease	0.6		1	rs4731366	1.0	C/A,G,T	C1510586	intron_variant		AUTISM SPECTRUM DISORDER	LOC105375490	0	4	7	2022	0	1344	disease of mental health (150)		snv	0.93	Mental Disorders (F03)	-1.0, -1.0, 0.755609	Mental or Behavioral Dysfunction (T048)	1.0	217	2022	127529961
	23368	Abnormality of the nervous system (00707)	disease	0.6		1	rs4906364	1.0	C/G,T	C1510586	intron_variant		AUTISM SPECTRUM DISORDER	PPP1R13B	0	8	14	2019	0	1344	disease of mental health (150)		snv	0.79	Mental Disorders (F03)	0.295982, -1.0	Mental or Behavioral Dysfunction (T048)	0.65	217	2019	103748005
	5792	Abnormality of the nervous system (00707)	disease	0.6		1	rs492929	1.0	G/A,C	C1510586	intron_variant		AUTISM SPECTRUM DISORDER	PTPRF	0	3	1	2022	0	1344	disease of mental health (150)		snv	0.93	Mental Disorders (F03)	0.216083, -1.0	Mental or Behavioral Dysfunction (T048)	1.0	217	2022	43602604
	105376607	Abnormality of the nervous system (00707)	disease	0.6		1	rs515997	1.0	T/C,G	C1510586	intron_variant		AUTISM SPECTRUM DISORDER	ARL14EP-DT	0	2	11	2021	0	1344	disease of mental health (150)		snv	0.93	Mental Disorders (F03)	0.703037, 6.57981E-5	Mental or Behavioral Dysfunction (T048)	1.0	217	2021	30245491
	8927	Abnormality of the nervous system (00707)	disease	0.6		1	rs56116382	1.0	A/C	C1510586	intron_variant		AUTISM SPECTRUM DISORDER	BSN	0	4	3	2022	0	1344	disease of mental health (150)		snv	0.93	Mental Disorders (F03)	0.184781	Mental or Behavioral Dysfunction (T048)	1.0	217	2022	49568755
	10293	Abnormality of the nervous system (00707)	disease	0.6		1	rs59357103	1.0	G/A,C	C1510586	intron_variant		AUTISM SPECTRUM DISORDER	TRAIP	0	3	3	2022	0	1344	disease of mental health (150)		snv	0.93	Mental Disorders (F03)	0.165094, -1.0	Mental or Behavioral Dysfunction (T048)	1.0	217	2022	49853534
	8379	Abnormality of the nervous system (00707)	disease	0.6		1	rs59574136	1.0	T/A,C	C1510586	intron_variant		AUTISM SPECTRUM DISORDER	MAD1L1	0	2	7	2017	0	1344	disease of mental health (150)		snv	0.93	Mental Disorders (F03)	-1.0, 0.102683	Mental or Behavioral Dysfunction (T048)	1.0	217	2017	1996825
	343263	Abnormality of the nervous system (00707)	disease	0.6		1	rs600806	1.0	G/A,C,T	C1510586	intron_variant		AUTISM SPECTRUM DISORDER	MYBPHL	0	3	1	2022	0	1344	disease of mental health (150)		snv	0.93	Mental Disorders (F03)	0.659378, -1.0, -1.0	Mental or Behavioral Dysfunction (T048)	1.0	217	2022	109298007
		Abnormality of the nervous system (00707)	disease	0.6		1	rs604290	1.0	G/A,C,T	C1510586	intron_variant		AUTISM SPECTRUM DISORDER		0	3	6	2022	0	1344	disease of mental health (150)		snv	0.93	Mental Disorders (F03)	0.296438, -1.0, -1.0	Mental or Behavioral Dysfunction (T048)	1.0	217	2022	11591562
	140733	Abnormality of the nervous system (00707)	disease	0.6		1	rs6074798	1.0	G/A	C1510586	intron_variant		AUTISM SPECTRUM DISORDER	MACROD2	0	3	20	2022	0	1344	disease of mental health (150)		snv	0.93	Mental Disorders (F03)	0.396237	Mental or Behavioral Dysfunction (T048)	1.0	217	2022	14781064
	3745	Abnormality of the nervous system (00707)	disease	0.6		1	rs6125656	1.0	G/A	C1510586	intron_variant		AUTISM SPECTRUM DISORDER	KCNB1	0	8	20	2019	0	1344	disease of mental health (150)		snv	0.79	Mental Disorders (F03)	0.160268	Mental or Behavioral Dysfunction (T048)	0.65	217	2019	49474242
	105378797	Abnormality of the nervous system (00707)	disease	0.6		1	rs61491549	1.0	G/A,C,T	C1510586	intron_variant		AUTISM SPECTRUM DISORDER	LOC105378797	0	3	1	2022	0	1344	disease of mental health (150)		snv	0.93	Mental Disorders (F03)	2.63023E-5, 1.31511E-5, 0.0911164	Mental or Behavioral Dysfunction (T048)	1.0	217	2022	72480079
	8346,8355	Abnormality of the nervous system (00707)	disease	0.6		1	rs61747867	1.0	G/A,C,T	C1510586	non_coding_transcript_exon_variant	-1.0, 7.46804E-6, 0.182658	AUTISM SPECTRUM DISORDER	H2BC10,H3C8	0	2	6	2017	0	1344	disease of mental health (150)		snv	0.93	Mental Disorders (F03)	-1.0, 6.57618E-6, 0.149198	Mental or Behavioral Dysfunction (T048)	1.0	217	2017	26272320
	729993	Abnormality of the nervous system (00707)	disease	0.6		1	rs62029752	1.0	A/G	C1510586	intron_variant		AUTISM SPECTRUM DISORDER	SHISA9	0	3	16	2022	0	1344	disease of mental health (150)		snv	0.93	Mental Disorders (F03)	0.243421	Mental or Behavioral Dysfunction (T048)	1.0	217	2022	12933084
	5296	Abnormality of the nervous system (00707)	disease	0.6		1	rs62123615	1.0	C/G,T	C1510586	intron_variant		AUTISM SPECTRUM DISORDER	PIK3R2	0	3	19	2022	0	1344	disease of mental health (150)		snv	0.93	Mental Disorders (F03)	-1.0, 0.307173	Mental or Behavioral Dysfunction (T048)	1.0	217	2022	18165313
	79012	Abnormality of the nervous system (00707)	disease	0.6		1	rs62260755	1.0	C/G	C1510586	non_coding_transcript_exon_variant	0.196443	AUTISM SPECTRUM DISORDER	CAMKV	0	4	3	2022	0	1344	disease of mental health (150)		snv	0.93	Mental Disorders (F03)	0.18757	Mental or Behavioral Dysfunction (T048)	1.0	217	2022	49860885
		Abnormality of the nervous system (00707)	disease	0.6		1	rs6471814	1.0	T/A,G	C1510586	intergenic_variant		AUTISM SPECTRUM DISORDER		0	8	8	2019	0	1344	disease of mental health (150)		snv	0.79	Mental Disorders (F03)	-1.0, 0.653644	Mental or Behavioral Dysfunction (T048)	0.65	217	2019	59785315
	1630	Abnormality of the nervous system (00707)	disease	0.6		1	rs6508210	1.0	A/C	C1510586	intron_variant		AUTISM SPECTRUM DISORDER	DCC	0	2	18	2020	0	1344	disease of mental health (150)		snv	0.93	Mental Disorders (F03)	0.500105	Mental or Behavioral Dysfunction (T048)	1.0	217	2020	53220821
	1630	Abnormality of the nervous system (00707)	disease	0.6		1	rs6508220	1.0	A/C,G,T	C1510586	intron_variant		AUTISM SPECTRUM DISORDER	DCC	0	3	18	2022	0	1344	disease of mental health (150)		snv	0.93	Mental Disorders (F03)	-1.0, 0.57899, -1.0	Mental or Behavioral Dysfunction (T048)	1.0	217	2022	53304806
	4208	Abnormality of the nervous system (00707)	disease	0.6		1	rs664366	1.0	A/G	C1510586	intron_variant		AUTISM SPECTRUM DISORDER	MEF2C	0	3	5	2022	0	1344	disease of mental health (150)		snv	0.93	Mental Disorders (F03)	0.597107	Mental or Behavioral Dysfunction (T048)	1.0	217	2022	88759944
	9682	Abnormality of the nervous system (00707)	disease	0.6		1	rs6697354	1.0	T/A,C,G	C1510586	non_coding_transcript_exon_variant		AUTISM SPECTRUM DISORDER	KDM4A	0	3	1	2022	0	1344	disease of mental health (150)		snv	0.93	Mental Disorders (F03)	-1.0, -1.0, 0.676893	Mental or Behavioral Dysfunction (T048)	1.0	217	2022	43685344
	26058	Abnormality of the nervous system (00707)	disease	0.6		1	rs6704768	1.0	G/A	C1510586	intron_variant		AUTISM SPECTRUM DISORDER	GIGYF2	0	6	2	2017	0	1344	disease of mental health (150)		snv	0.89	Mental Disorders (F03)	0.543329	Mental or Behavioral Dysfunction (T048)	1.0	217	2017	232727791
	5792	Abnormality of the nervous system (00707)	disease	0.6		1	rs673253	1.0	C/T	C1510586	intron_variant		AUTISM SPECTRUM DISORDER	PTPRF	0	8	1	2022	0	1344	disease of mental health (150)		snv	0.84	Mental Disorders (F03)	0.312503	Mental or Behavioral Dysfunction (T048)	0.78	217	2022	43596483
		Abnormality of the nervous system (00707)	disease	0.6		1	rs67432087	1.0	T/C	C1510586	intergenic_variant		AUTISM SPECTRUM DISORDER		0	3	5	2022	0	1344	disease of mental health (150)		snv	0.93	Mental Disorders (F03)	0.17149	Mental or Behavioral Dysfunction (T048)	1.0	217	2022	140309869
		Abnormality of the nervous system (00707)	disease	0.6		1	rs6780833	1.0	G/A,C	C1510586	intergenic_variant		AUTISM SPECTRUM DISORDER		0	3	3	2022	0	1344	disease of mental health (150)		snv	0.93	Mental Disorders (F03)	0.390406, -1.0	Mental or Behavioral Dysfunction (T048)	1.0	217	2022	137349151
	10777	Abnormality of the nervous system (00707)	disease	0.6		1	rs6784162	1.0	A/G	C1510586	intron_variant		AUTISM SPECTRUM DISORDER	ARPP21	0	3	3	2022	0	1344	disease of mental health (150)		snv	0.93	Mental Disorders (F03)	0.618065	Mental or Behavioral Dysfunction (T048)	1.0	217	2022	35660129
		Abnormality of the nervous system (00707)	disease	0.6		1	rs6806912	1.0	T/A,C	C1510586	intergenic_variant		AUTISM SPECTRUM DISORDER		0	3	3	2022	0	1344	disease of mental health (150)		snv	0.93	Mental Disorders (F03)	-1.0, 0.445935	Mental or Behavioral Dysfunction (T048)	1.0	217	2022	89702203
		Abnormality of the nervous system (00707)	disease	0.6		1	rs6819372	1.0	A/G	C1510586	intergenic_variant		AUTISM SPECTRUM DISORDER		0	3	4	2022	0	1344	disease of mental health (150)		snv	0.93	Mental Disorders (F03)	0.491219	Mental or Behavioral Dysfunction (T048)	1.0	217	2022	67104383
		Abnormality of the nervous system (00707)	disease	0.6		1	rs6928545	1.0	A/G,T	C1510586	intron_variant		AUTISM SPECTRUM DISORDER		0	3	6	2022	0	1344	disease of mental health (150)		snv	0.93	Mental Disorders (F03)	0.333035, -1.0	Mental or Behavioral Dysfunction (T048)	1.0	217	2022	97890027
	1993	Abnormality of the nervous system (00707)	disease	0.6		1	rs702222	1.0	C/A,G,T	C1510586	intron_variant		AUTISM SPECTRUM DISORDER	ELAVL2	0	3	9	2022	0	1344	disease of mental health (150)		snv	0.93	Mental Disorders (F03)	-1.0, -1.0, 0.364226	Mental or Behavioral Dysfunction (T048)	1.0	217	2022	23805571
	1993	Abnormality of the nervous system (00707)	disease	0.6		1	rs7038525	1.0	C/T	C1510586	intron_variant		AUTISM SPECTRUM DISORDER	ELAVL2	0	4	9	2022	0	1344	disease of mental health (150)		snv	0.93	Mental Disorders (F03)	0.21165	Mental or Behavioral Dysfunction (T048)	1.0	217	2022	23772279
		Abnormality of the nervous system (00707)	disease	0.6		1	rs7069887	1.0	A/C	C1510586	intron_variant		AUTISM SPECTRUM DISORDER		0	3	10	2022	0	1344	disease of mental health (150)		snv	0.93	Mental Disorders (F03)	0.128877	Mental or Behavioral Dysfunction (T048)	1.0	217	2022	29280343
	783	Abnormality of the nervous system (00707)	disease	0.6		1	rs7071123	1.0	G/A,C,T	C1510586	intron_variant		AUTISM SPECTRUM DISORDER	CACNB2	0	8	10	2019	0	1344	disease of mental health (150)		snv	0.79	Mental Disorders (F03)	-1.0, -1.0, 0.902873	Mental or Behavioral Dysfunction (T048)	0.65	217	2019	18437289
	51075,100528016	Abnormality of the nervous system (00707)	disease	0.6		1	rs7129727	1.0	G/A,T	C1510586	intron_variant		AUTISM SPECTRUM DISORDER	TMX2,TMX2-CTNND1	0	2	11	2017	0	1344	disease of mental health (150)		snv	0.93	Mental Disorders (F03)	0.316622, -1.0	Mental or Behavioral Dysfunction (T048)	1.0	217	2017	57717188
	27040,83985	Abnormality of the nervous system (00707)	disease	0.6	0.13	1	rs7140	1.0	C/A,G	C1510586	missense_variant	0.717463, -1.0	AUTISM SPECTRUM DISORDER	LAT,SPNS1	0	3	16	2022	0	1344	disease of mental health (150)	0.0	snv	0.93	Mental Disorders (F03)	0.765091, -1.0	Mental or Behavioral Dysfunction (T048)	1.0	217	2022	28984436
		Abnormality of the nervous system (00707)	disease	0.6		1	rs7149827	1.0	A/G,T	C1510586	intron_variant		AUTISM SPECTRUM DISORDER		0	3	14	2022	0	1344	disease of mental health (150)		snv	0.93	Mental Disorders (F03)	-1.0, 0.555312	Mental or Behavioral Dysfunction (T048)	1.0	217	2022	103367332
		Abnormality of the nervous system (00707)	disease	0.6		1	rs7203132	1.0	G/A	C1510586	intron_variant		AUTISM SPECTRUM DISORDER		0	3	16	2022	0	1344	disease of mental health (150)		snv	0.93	Mental Disorders (F03)	0.534813	Mental or Behavioral Dysfunction (T048)	1.0	217	2022	53395863
	26251	Abnormality of the nervous system (00707)	disease	0.6		1	rs7241572	1.0	G/A,T	C1510586	intron_variant		AUTISM SPECTRUM DISORDER	KCNG2	0	6	18	2021	0	1344	disease of mental health (150)		snv	0.82	Mental Disorders (F03)	0.17994, -1.0	Mental or Behavioral Dysfunction (T048)	0.78	217	2021	79820712
	54878	Abnormality of the nervous system (00707)	disease	0.6		1	rs72739469	1.0	T/C	C1510586	3_prime_UTR_variant	0.0918919	AUTISM SPECTRUM DISORDER	DPP8	0	3	15	2022	0	1344	disease of mental health (150)		snv	0.93	Mental Disorders (F03)	0.0431479	Mental or Behavioral Dysfunction (T048)	1.0	217	2022	65445742
	2903	Abnormality of the nervous system (00707)	disease	0.6		1	rs72774059	1.0	C/A,T	C1510586	intron_variant		AUTISM SPECTRUM DISORDER	GRIN2A	0	3	16	2022	0	1344	disease of mental health (150)		snv	0.93	Mental Disorders (F03)	0.0962109, 1.31465E-5	Mental or Behavioral Dysfunction (T048)	1.0	217	2022	10007295
		Abnormality of the nervous system (00707)	disease	0.6		1	rs72934503	1.0	A/C,G	C1510586	intron_variant		AUTISM SPECTRUM DISORDER		0	2	6	2019	0	1344	disease of mental health (150)		snv	1.0	Mental Disorders (F03)	-1.0, 3.37496E-5	Mental or Behavioral Dysfunction (T048)	1.0	217	2019	98135612
		Abnormality of the nervous system (00707)	disease	0.6		1	rs72960932	1.0	G/A	C1510586	intergenic_variant		AUTISM SPECTRUM DISORDER		0	3	2	2022	0	1344	disease of mental health (150)		snv	0.93	Mental Disorders (F03)	0.139697	Mental or Behavioral Dysfunction (T048)	1.0	217	2022	60280613
		Abnormality of the nervous system (00707)	disease	0.6		1	rs73078367	1.0	C/T	C1510586	intron_variant		AUTISM SPECTRUM DISORDER		0	5	3	2022	0	1344	disease of mental health (150)		snv	0.89	Mental Disorders (F03)	0.0917295	Mental or Behavioral Dysfunction (T048)	0.65	217	2022	48670914
		Abnormality of the nervous system (00707)	disease	0.6		1	rs74760947	1.0	A/G,T	C1510586	intron_variant		AUTISM SPECTRUM DISORDER		0	5	8	2022	0	1344	disease of mental health (150)		snv	0.86	Mental Disorders (F03)	0.0299934, -1.0	Mental or Behavioral Dysfunction (T048)	0.78	217	2022	34495092
	29766	Abnormality of the nervous system (00707)	disease	0.6		1	rs74773812	1.0	T/C	C1510586	intron_variant		AUTISM SPECTRUM DISORDER	TMOD3	0	3	15	2022	0	1344	disease of mental health (150)		snv	0.93	Mental Disorders (F03)	0.0226028	Mental or Behavioral Dysfunction (T048)	1.0	217	2022	51862003
	105373719	Abnormality of the nervous system (00707)	disease	0.6		1	rs7591506	1.0	T/A,G	C1510586	intron_variant		AUTISM SPECTRUM DISORDER	TANK-AS1	0	3	2	2022	0	1344	disease of mental health (150)		snv	0.93	Mental Disorders (F03)	2.6321E-5, 0.354756	Mental or Behavioral Dysfunction (T048)	1.0	217	2022	161104414
	9975	Abnormality of the nervous system (00707)	disease	0.6		1	rs7631394	1.0	G/A	C1510586	intron_variant		AUTISM SPECTRUM DISORDER	NR1D2	0	3	3	2022	0	1344	disease of mental health (150)		snv	0.93	Mental Disorders (F03)	0.286292	Mental or Behavioral Dysfunction (T048)	1.0	217	2022	23949095
		Abnormality of the nervous system (00707)	disease	0.6		1	rs7769568	1.0	A/G	C1510586	intron_variant		AUTISM SPECTRUM DISORDER		0	3	6	2022	0	1344	disease of mental health (150)		snv	0.93	Mental Disorders (F03)	0.445717	Mental or Behavioral Dysfunction (T048)	1.0	217	2022	98817208
	51780	Abnormality of the nervous system (00707)	disease	0.6		1	rs10043984	1.0	C/G,T	C1510586	intron_variant		AUTISM SPECTRUM DISORDER	KDM3B	0	11	5	2019	0	1344	disease of mental health (150)		snv	0.75	Mental Disorders (F03)	-1.0, 0.261472	Mental or Behavioral Dysfunction (T048)	0.65	217	2019	138376432
	53349	Abnormality of the nervous system (00707)	disease	0.6		1	rs1007934	1.0	G/A	C1510586	intron_variant		AUTISM SPECTRUM DISORDER	ZFYVE1	0	5	14	2022	0	1344	disease of mental health (150)		snv	0.89	Mental Disorders (F03)	0.325705	Mental or Behavioral Dysfunction (T048)	0.65	217	2022	72996771
	64478	Abnormality of the nervous system (00707)	disease	0.6		1	rs10108980	1.0	C/A,G,T	C1510586	intron_variant		AUTISM SPECTRUM DISORDER	CSMD1	0	8	8	2019	0	1344	disease of mental health (150)		snv	0.79	Mental Disorders (F03)	-1.0, 6.58059E-6, 0.206995	Mental or Behavioral Dysfunction (T048)	0.65	217	2019	4333924
	105375536	Abnormality of the nervous system (00707)	disease	0.6		1	rs10265001	1.0	C/A,G,T	C1510586	intergenic_variant		AUTISM SPECTRUM DISORDER	LOC105375536	0	8	7	2019	0	1344	disease of mental health (150)		snv	0.79	Mental Disorders (F03)	-1.0, 0.684681, -1.0	Mental or Behavioral Dysfunction (T048)	0.65	217	2019	140965721
	105375490	Abnormality of the nervous system (00707)	disease	0.6		1	rs10282411	1.0	C/A,G,T	C1510586	intron_variant		AUTISM SPECTRUM DISORDER	LOC105375490	0	3	7	2022	0	1344	disease of mental health (150)		snv	0.93	Mental Disorders (F03)	-1.0, -1.0, 0.474578	Mental or Behavioral Dysfunction (T048)	1.0	217	2022	127529843
		Abnormality of the nervous system (00707)	disease	0.6		1	rs10515007	1.0	C/T	C1510586	intergenic_variant		AUTISM SPECTRUM DISORDER		0	3	17	2022	0	1344	disease of mental health (150)		snv	0.93	Mental Disorders (F03)	0.137601	Mental or Behavioral Dysfunction (T048)	1.0	217	2022	52318179
		Abnormality of the nervous system (00707)	disease	0.6		1	rs10733389	1.0	A/C,G,T	C1510586	intron_variant		AUTISM SPECTRUM DISORDER		0	5	9	2022	0	1344	disease of mental health (150)		snv	0.93	Mental Disorders (F03)	6.5997E-6, 0.557496, -1.0	Mental or Behavioral Dysfunction (T048)	1.0	217	2022	23378222
	2104	Abnormality of the nervous system (00707)	disease	0.6		1	rs10779271	1.0	A/G	C1510586	intron_variant		AUTISM SPECTRUM DISORDER	ESRRG	0	3	1	2022	0	1344	disease of mental health (150)		snv	0.93	Mental Disorders (F03)	0.336943	Mental or Behavioral Dysfunction (T048)	1.0	217	2022	216659647
		Abnormality of the nervous system (00707)	disease	0.6		1	rs1080500	1.0	G/A	C1510586	regulatory_region_variant		AUTISM SPECTRUM DISORDER		0	3	3	2017	0	1344	disease of mental health (150)		snv	0.89	Mental Disorders (F03)	0.26915	Mental or Behavioral Dysfunction (T048)	1.0	217	2017	53141001
	10613	Abnormality of the nervous system (00707)	disease	0.6		1	rs10883451	1.0	T/C	C1510586	intron_variant		AUTISM SPECTRUM DISORDER	ERLIN1	0	3	10	2022	0	1344	disease of mental health (150)		snv	0.86	Mental Disorders (F03)	0.330338	Mental or Behavioral Dysfunction (T048)	0.78	217	2022	100164661
	22978	Abnormality of the nervous system (00707)	disease	0.6		1	rs10883832	1.0	T/A,G	C1510586	intron_variant		AUTISM SPECTRUM DISORDER	NT5C2	0	11	10	2019	0	1344	disease of mental health (150)		snv	0.77	Mental Disorders (F03)	-1.0, 0.0886304	Mental or Behavioral Dysfunction (T048)	0.56	217	2019	103111522
	1803	Abnormality of the nervous system (00707)	disease	0.6		1	rs10930040	1.0	A/C,G	C1510586	intron_variant	-1.0, 0.327777	AUTISM SPECTRUM DISORDER	DPP4	0	3	2	2022	0	1344	disease of mental health (150)		snv	0.93	Mental Disorders (F03)	-1.0, 0.332439	Mental or Behavioral Dysfunction (T048)	1.0	217	2022	162038256
	60412	Abnormality of the nervous system (00707)	disease	0.6		1	rs10954428	1.0	G/A	C1510586	intron_variant		AUTISM SPECTRUM DISORDER	EXOC4	0	3	7	2022	0	1344	disease of mental health (150)		snv	0.93	Mental Disorders (F03)	0.341074	Mental or Behavioral Dysfunction (T048)	1.0	217	2022	133703303
		Abnormality of the nervous system (00707)	disease	0.6		1	rs1106761	1.0	G/A	C1510586	intron_variant		AUTISM SPECTRUM DISORDER		0	5	8	2022	0	1344	disease of mental health (150)		snv	0.93	Mental Disorders (F03)	0.279272	Mental or Behavioral Dysfunction (T048)	1.0	217	2022	141609134
		Abnormality of the nervous system (00707)	disease	0.6		1	rs11126331	1.0	T/C	C1510586	downstream_gene_variant		AUTISM SPECTRUM DISORDER		0	3	2	2022	0	1344	disease of mental health (150)		snv	0.93	Mental Disorders (F03)	0.463276	Mental or Behavioral Dysfunction (T048)	1.0	217	2022	71443986
		Abnormality of the nervous system (00707)	disease	0.6		1	rs111312615	1.0	T/G	C1510586	intron_variant		AUTISM SPECTRUM DISORDER		0	2	6	2017	0	1344	disease of mental health (150)		snv	0.93	Mental Disorders (F03)		Mental or Behavioral Dysfunction (T048)	1.0	217	2017	29955302
		Abnormality of the nervous system (00707)	disease	0.6		1	rs111528598	1.0	G/A	C1510586	downstream_gene_variant		AUTISM SPECTRUM DISORDER		0	3	7	2022	0	1344	disease of mental health (150)		snv	0.93	Mental Disorders (F03)	0.189141	Mental or Behavioral Dysfunction (T048)	1.0	217	2022	128152150
	1806	Abnormality of the nervous system (00707)	disease	0.6		1	rs11165872	1.0	T/G	C1510586	intron_variant		AUTISM SPECTRUM DISORDER	DPYD	0	2	1	2021	0	1344	disease of mental health (150)		snv	0.93	Mental Disorders (F03)	0.416695	Mental or Behavioral Dysfunction (T048)	1.0	217	2021	97437034
	119032,100528007	Abnormality of the nervous system (00707)	disease	0.6		1	rs11191419	1.0	T/A,C	C1510586	intron_variant		AUTISM SPECTRUM DISORDER	BORCS7,BORCS7-ASMT	0	2	10	2017	0	1344	disease of mental health (150)		snv	0.93	Mental Disorders (F03)	0.357375, -1.0	Mental or Behavioral Dysfunction (T048)	1.0	217	2017	102852578
	22986	Abnormality of the nervous system (00707)	disease	0.6		1	rs11192193	1.0	A/G	C1510586	intron_variant		AUTISM SPECTRUM DISORDER	SORCS3	0	4	10	2022	0	1344	disease of mental health (150)		snv	0.89	Mental Disorders (F03)	0.521048	Mental or Behavioral Dysfunction (T048)	1.0	217	2022	104809495
		Abnormality of the nervous system (00707)	disease	0.6		1	rs11210892	1.0	G/A	C1510586	intergenic_variant		AUTISM SPECTRUM DISORDER		0	5	1	2017	0	1344	disease of mental health (150)		snv	0.89	Mental Disorders (F03)	0.510945	Mental or Behavioral Dysfunction (T048)	1.0	217	2017	43634413
	102465537,3106	Abnormality of the nervous system (00707)	disease	0.6	1.0	1	rs1131275	1.0	G/A,C	C1510586	missense_variant		AUTISM SPECTRUM DISORDER	MIR6891,HLA-B	0	3	6	2017	0	1344	disease of mental health (150)	0.0	snv	0.93	Mental Disorders (F03)		Mental or Behavioral Dysfunction (T048)	1.0	217	2017	31356183
		Abnormality of the nervous system (00707)	disease	0.6		1	rs114276265	1.0	C/T	C1510586	upstream_gene_variant		AUTISM SPECTRUM DISORDER		0	2	6	2017	0	1344	disease of mental health (150)		snv	0.93	Mental Disorders (F03)		Mental or Behavioral Dysfunction (T048)	1.0	217	2017	31219298
		Abnormality of the nervous system (00707)	disease	0.6		1	rs114508985	1.0	C/G,T	C1510586	downstream_gene_variant		AUTISM SPECTRUM DISORDER		0	2	6	2017	0	1344	disease of mental health (150)		snv	0.93	Mental Disorders (F03)		Mental or Behavioral Dysfunction (T048)	1.0	217	2017	32932241
	105375013	Abnormality of the nervous system (00707)	disease	0.6		1	rs114963521	1.0	C/T	C1510586	intron_variant		AUTISM SPECTRUM DISORDER	HCG20	0	2	6	2017	0	1344	disease of mental health (150)		snv	0.93	Mental Disorders (F03)		Mental or Behavioral Dysfunction (T048)	1.0	217	2017	30791080
	4855	Abnormality of the nervous system (00707)	disease	0.6		1	rs115344853	1.0	A/G	C1510586	intron_variant		AUTISM SPECTRUM DISORDER	NOTCH4	0	2	6	2017	0	1344	disease of mental health (150)		snv	0.93	Mental Disorders (F03)		Mental or Behavioral Dysfunction (T048)	1.0	217	2017	32197667
		Abnormality of the nervous system (00707)	disease	0.6		1	rs115437294	1.0	A/T	C1510586	intron_variant		AUTISM SPECTRUM DISORDER		0	2	6	2017	0	1344	disease of mental health (150)		snv	0.93	Mental Disorders (F03)		Mental or Behavioral Dysfunction (T048)	1.0	217	2017	31345265
	3117	Abnormality of the nervous system (00707)	disease	0.6		1	rs115443066	1.0	A/T	C1510586	non_coding_transcript_exon_variant		AUTISM SPECTRUM DISORDER	HLA-DQA1	0	2	6	2017	0	1344	disease of mental health (150)		snv	0.93	Mental Disorders (F03)	1.94084E-5	Mental or Behavioral Dysfunction (T048)	1.0	217	2017	32646583
	3109	Abnormality of the nervous system (00707)	disease	0.6		1	rs115497191	1.0	T/A	C1510586	non_coding_transcript_exon_variant		AUTISM SPECTRUM DISORDER	HLA-DMB	0	2	6	2017	0	1344	disease of mental health (150)		snv	0.93	Mental Disorders (F03)		Mental or Behavioral Dysfunction (T048)	1.0	217	2017	32936262
		Abnormality of the nervous system (00707)	disease	0.6		1	rs115687605	1.0	C/T	C1510586	intergenic_variant		AUTISM SPECTRUM DISORDER		0	2	6	2017	0	1344	disease of mental health (150)		snv	0.93	Mental Disorders (F03)		Mental or Behavioral Dysfunction (T048)	1.0	217	2017	30397852
	124901298	Abnormality of the nervous system (00707)	disease	0.6		1	rs115960997	1.0	G/A,T	C1510586	intron_variant		AUTISM SPECTRUM DISORDER	LOC124901298	0	2	6	2017	0	1344	disease of mental health (150)		snv	0.93	Mental Disorders (F03)		Mental or Behavioral Dysfunction (T048)	1.0	217	2017	29934332
		Abnormality of the nervous system (00707)	disease	0.6		1	rs116047537	1.0	T/C	C1510586	non_coding_transcript_exon_variant		AUTISM SPECTRUM DISORDER		0	2	6	2017	0	1344	disease of mental health (150)		snv	0.93	Mental Disorders (F03)		Mental or Behavioral Dysfunction (T048)	1.0	217	2017	32413695
		Abnormality of the nervous system (00707)	disease	0.6		1	rs116137698	1.0	A/G	C1510586	intron_variant		AUTISM SPECTRUM DISORDER		0	2	6	2017	0	1344	disease of mental health (150)		snv	0.93	Mental Disorders (F03)		Mental or Behavioral Dysfunction (T048)	1.0	217	2017	28699892
		Abnormality of the nervous system (00707)	disease	0.6		1	rs116182620	1.0	A/G	C1510586	intergenic_variant		AUTISM SPECTRUM DISORDER		0	2	6	2017	0	1344	disease of mental health (150)		snv	0.93	Mental Disorders (F03)	0.0593655	Mental or Behavioral Dysfunction (T048)	1.0	217	2017	32511744
	105370453	Abnormality of the nervous system (00707)	disease	0.6		1	rs11622558	1.0	C/T	C1510586	intron_variant		AUTISM SPECTRUM DISORDER	LOC105370453	0	3	14	2022	0	1344	disease of mental health (150)		snv	0.93	Mental Disorders (F03)	0.282671	Mental or Behavioral Dysfunction (T048)	1.0	217	2022	36532930
		Abnormality of the nervous system (00707)	disease	0.6		1	rs11641947	1.0	A/G	C1510586	intergenic_variant		AUTISM SPECTRUM DISORDER		0	2	16	2017	0	1344	disease of mental health (150)		snv	0.93	Mental Disorders (F03)	0.2285	Mental or Behavioral Dysfunction (T048)	1.0	217	2017	58636004
	8452	Abnormality of the nervous system (00707)	disease	0.6		1	rs11685299	1.0	C/A,T	C1510586	intron_variant		AUTISM SPECTRUM DISORDER	CUL3	0	3	2	2021	0	1344	disease of mental health (150)		snv	0.89	Mental Disorders (F03)	0.271197, -1.0	Mental or Behavioral Dysfunction (T048)	1.0	217	2021	224526579
	84260	Abnormality of the nervous system (00707)	disease	0.6		1	rs116940627	1.0	C/T	C1510586	upstream_gene_variant		AUTISM SPECTRUM DISORDER	TCHP	0	2	12	2021	0	1344	disease of mental health (150)		snv	0.93	Mental Disorders (F03)	0.035181	Mental or Behavioral Dysfunction (T048)	1.0	217	2021	109898741
	79631	Abnormality of the nervous system (00707)	disease	0.6		1	rs1174546	1.0	T/A,C	C1510586	intron_variant		AUTISM SPECTRUM DISORDER	EFL1	0	3	15	2022	0	1344	disease of mental health (150)		snv	0.93	Mental Disorders (F03)	-1.0, 0.353108	Mental or Behavioral Dysfunction (T048)	1.0	217	2022	82145627
	3123	Abnormality of the nervous system (00707)	disease	0.6		1	rs11753207	1.0	A/C	C1510586	non_coding_transcript_exon_variant		AUTISM SPECTRUM DISORDER	HLA-DRB1	0	2	6	2017	0	1344	disease of mental health (150)		snv	0.93	Mental Disorders (F03)	0.119683	Mental or Behavioral Dysfunction (T048)	1.0	217	2017	32584671
		Abnormality of the nervous system (00707)	disease	0.6		1	rs11787216	1.0	C/T	C1510586	intron_variant		AUTISM SPECTRUM DISORDER		0	1	8	2019	0	1344	disease of mental health (150)		snv	1.0	Mental Disorders (F03)	0.257614	Mental or Behavioral Dysfunction (T048)	1.0	217	2019	141605122
	4482	Abnormality of the nervous system (00707)	disease	0.6		1	rs11993663	1.0	C/A,G,T	C1510586	intron_variant		AUTISM SPECTRUM DISORDER	MSRA	0	2	8	2021	0	1344	disease of mental health (150)		snv	0.93	Mental Disorders (F03)	0.348402, -1.0, 2.69471E-4	Mental or Behavioral Dysfunction (T048)	1.0	217	2021	10175384
	101927026	Abnormality of the nervous system (00707)	disease	0.6		1	rs12325410	1.0	T/G	C1510586	intron_variant		AUTISM SPECTRUM DISORDER	LOC101927026	0	5	16	2013	0	1344	disease of mental health (150)		snv	0.84	Mental Disorders (F03)	0.166461	Mental or Behavioral Dysfunction (T048)	1.0	217	2013	9581389
		Abnormality of the nervous system (00707)	disease	0.6		1	rs12477570	1.0	A/C,G,T	C1510586	intron_variant		AUTISM SPECTRUM DISORDER		0	3	2	2022	0	1344	disease of mental health (150)		snv	0.93	Mental Disorders (F03)	-1.0, 0.351944, -1.0	Mental or Behavioral Dysfunction (T048)	1.0	217	2022	71281055
	8291	Abnormality of the nervous system (00707)	disease	0.6		1	rs12479238	1.0	C/T	C1510586	intron_variant		AUTISM SPECTRUM DISORDER	DYSF	0	3	2	2022	0	1344	disease of mental health (150)		snv	0.93	Mental Disorders (F03)	0.30048	Mental or Behavioral Dysfunction (T048)	1.0	217	2022	71455660
		Abnormality of the nervous system (00707)	disease	0.6		1	rs12658451	1.0	T/C	C1510586	intron_variant		AUTISM SPECTRUM DISORDER		0	13	5	2019	0	1344	disease of mental health (150)		snv	0.75	Mental Disorders (F03)	0.482963	Mental or Behavioral Dysfunction (T048)	0.56	217	2019	104568336
	8729	Abnormality of the nervous system (00707)	disease	0.6		1	rs12772375	1.0	T/C,G	C1510586	intron_variant		AUTISM SPECTRUM DISORDER	GBF1	0	3	10	2022	0	1344	disease of mental health (150)		snv	0.93	Mental Disorders (F03)	-1.0, 0.483509	Mental or Behavioral Dysfunction (T048)	1.0	217	2022	102322931
		Abnormality of the nervous system (00707)	disease	0.6		1	rs12819667	1.0	C/T	C1510586	intron_variant		AUTISM SPECTRUM DISORDER		0	3	12	2024	0	1344	disease of mental health (150)		snv	0.89	Mental Disorders (F03)	0.467723	Mental or Behavioral Dysfunction (T048)	0.78	217	2024	89369752
	84334	Abnormality of the nervous system (00707)	disease	0.6		1	rs12887734	1.0	G/T	C1510586	intron_variant		AUTISM SPECTRUM DISORDER	COA8	0	3	14	2017	0	1344	disease of mental health (150)		snv	0.89	Mental Disorders (F03)	0.257229	Mental or Behavioral Dysfunction (T048)	1.0	217	2017	103580497
	6925	Abnormality of the nervous system (00707)	disease	0.6		1	rs12954356	1.0	G/C	C1510586	5_prime_UTR_variant		AUTISM SPECTRUM DISORDER	TCF4	0	2	18	2017	0	1344	disease of mental health (150)		snv	0.93	Mental Disorders (F03)	0.00199309	Mental or Behavioral Dysfunction (T048)	1.0	217	2017	55586179
	105372125	Abnormality of the nervous system (00707)	disease	0.6		1	rs12966547	1.0	G/A,T	C1510586	intron_variant		AUTISM SPECTRUM DISORDER	LINC03035	0	5	18	2013	0	1344	disease of mental health (150)		snv	0.8	Mental Disorders (F03)	0.393745, -1.0	Mental or Behavioral Dysfunction (T048)	1.0	217	2013	55084786
	55167	Abnormality of the nervous system (00707)	disease	0.6		1	rs13081671	1.0	C/T	C1510586	intron_variant		AUTISM SPECTRUM DISORDER	MSL2	0	5	3	2022	0	1344	disease of mental health (150)		snv	0.89	Mental Disorders (F03)	0.244868	Mental or Behavioral Dysfunction (T048)	0.65	217	2022	136157707
	64288	Abnormality of the nervous system (00707)	disease	0.6		1	rs13217619	1.0	T/C	C1510586	intron_variant		AUTISM SPECTRUM DISORDER	ZSCAN31	0	8	6	2019	0	1344	disease of mental health (150)		snv	0.79	Mental Disorders (F03)	0.0501681	Mental or Behavioral Dysfunction (T048)	0.65	217	2019	28338894
	60412	Abnormality of the nervous system (00707)	disease	0.6		1	rs13231079	1.0	C/G,T	C1510586	intron_variant		AUTISM SPECTRUM DISORDER	EXOC4	0	3	7	2022	0	1344	disease of mental health (150)		snv	0.93	Mental Disorders (F03)	0.463787, -1.0	Mental or Behavioral Dysfunction (T048)	1.0	217	2022	133919620
	203062	Abnormality of the nervous system (00707)	disease	0.6		1	rs13262595	1.0	A/C,G,T	C1510586	intron_variant		AUTISM SPECTRUM DISORDER	TSNARE1	0	9	8	2022	0	1344	disease of mental health (150)		snv	0.82	Mental Disorders (F03)	6.58276E-6, 0.673346, -1.0	Mental or Behavioral Dysfunction (T048)	0.78	217	2022	142235609
		Abnormality of the nervous system (00707)	disease	0.6		1	rs13310815	1.0	C/G	C1510586	intergenic_variant		AUTISM SPECTRUM DISORDER		0	3	7	2022	0	1344	disease of mental health (150)		snv	0.93	Mental Disorders (F03)	0.220514	Mental or Behavioral Dysfunction (T048)	1.0	217	2022	105409740
	10293	Abnormality of the nervous system (00707)	disease	0.6		1	rs13316065	1.0	C/T	C1510586	intron_variant	0.291482	AUTISM SPECTRUM DISORDER	TRAIP	0	3	3	2022	0	1344	disease of mental health (150)		snv	0.93	Mental Disorders (F03)	0.244345	Mental or Behavioral Dysfunction (T048)	1.0	217	2022	49847480
		Abnormality of the nervous system (00707)	disease	0.6		1	rs13418455	1.0	C/G,T	C1510586	intergenic_variant		AUTISM SPECTRUM DISORDER		0	5	2	2013	0	1344	disease of mental health (150)		snv	0.84	Mental Disorders (F03)	-1.0, 0.28987	Mental or Behavioral Dysfunction (T048)	1.0	217	2013	180212022
		Abnormality of the nervous system (00707)	disease	0.6		1	rs139099016	1.0	T/A,C	C1510586	non_coding_transcript_exon_variant		AUTISM SPECTRUM DISORDER		0	2	6	2017	0	1344	disease of mental health (150)		snv	0.93	Mental Disorders (F03)		Mental or Behavioral Dysfunction (T048)	1.0	217	2017	31361514
	3127	Abnormality of the nervous system (00707)	disease	0.6		1	rs140849564	1.0	A/G	C1510586	intron_variant		AUTISM SPECTRUM DISORDER	HLA-DRB5	0	2	6	2017	0	1344	disease of mental health (150)		snv	0.93	Mental Disorders (F03)	0.0377441	Mental or Behavioral Dysfunction (T048)	1.0	217	2017	32522830
	79004	Abnormality of the nervous system (00707)	disease	0.6		1	rs1409313	1.0	T/C	C1510586	intron_variant		AUTISM SPECTRUM DISORDER	CUEDC2	0	1	10	2015	0	1344	disease of mental health (150)		snv	0.89	Mental Disorders (F03)	0.849648	Mental or Behavioral Dysfunction (T048)	1.0	217	2015	102431844
		Abnormality of the nervous system (00707)	disease	0.6		1	rs142601889	1.0	T/A,C,G	C1510586	upstream_gene_variant		AUTISM SPECTRUM DISORDER		0	2	6	2017	0	1344	disease of mental health (150)		snv	0.93	Mental Disorders (F03)		Mental or Behavioral Dysfunction (T048)	1.0	217	2017	32228798
	2589	Abnormality of the nervous system (00707)	disease	0.6		1	rs143609523	1.0	A/G	C1510586	intron_variant		AUTISM SPECTRUM DISORDER	GALNT1	0	1	18	2019	0	1344	disease of mental health (150)		snv	1.0	Mental Disorders (F03)	0.0056275	Mental or Behavioral Dysfunction (T048)	1.0	217	2019	35685266
	3123	Abnormality of the nervous system (00707)	disease	0.6		1	rs144660248	1.0	G/T	C1510586	intron_variant		AUTISM SPECTRUM DISORDER	HLA-DRB1	0	2	6	2017	0	1344	disease of mental health (150)		snv	0.93	Mental Disorders (F03)		Mental or Behavioral Dysfunction (T048)	1.0	217	2017	32583926
		Abnormality of the nervous system (00707)	disease	0.6		1	rs144911693	1.0	G/A,C	C1510586	intron_variant		AUTISM SPECTRUM DISORDER		0	2	6	2017	0	1344	disease of mental health (150)		snv	0.93	Mental Disorders (F03)		Mental or Behavioral Dysfunction (T048)	1.0	217	2017	28691630
		Abnormality of the nervous system (00707)	disease	0.6		1	rs147875011	1.0	T/A,C,G	C1510586	non_coding_transcript_exon_variant		AUTISM SPECTRUM DISORDER		0	2	6	2017	0	1344	disease of mental health (150)		snv	0.93	Mental Disorders (F03)		Mental or Behavioral Dysfunction (T048)	1.0	217	2017	32668836
	84779,100505875	Abnormality of the nervous system (00707)	disease	0.6		1	rs1484144	1.0	T/C	C1510586	intron_variant		AUTISM SPECTRUM DISORDER	NAA11,LINC01088	0	8	4	2019	0	1344	disease of mental health (150)		snv	0.76	Mental Disorders (F03)	0.599857	Mental or Behavioral Dysfunction (T048)	0.65	217	2019	79296443
		Abnormality of the nervous system (00707)	disease	0.6		1	rs148587110	1.0	T/C	C1510586	intron_variant		AUTISM SPECTRUM DISORDER		0	1	3	2019	0	1344	disease of mental health (150)		snv	1.0	Mental Disorders (F03)	0.00795808	Mental or Behavioral Dysfunction (T048)	1.0	217	2019	20600474
	79969	Abnormality of the nervous system (00707)	disease	0.6		1	rs149915948	1.0	C/A,T	C1510586	intron_variant		AUTISM SPECTRUM DISORDER	ATAT1	0	2	6	2017	0	1344	disease of mental health (150)		snv	0.93	Mental Disorders (F03)		Mental or Behavioral Dysfunction (T048)	1.0	217	2017	30639723
	783	Abnormality of the nervous system (00707)	disease	0.6		1	rs7893279	1.0	T/G	C1510586	intron_variant		AUTISM SPECTRUM DISORDER	CACNB2	0	2	10	2017	0	1344	disease of mental health (150)		snv	0.93	Mental Disorders (F03)	0.103215	Mental or Behavioral Dysfunction (T048)	1.0	217	2017	18456176
	54805	Abnormality of the nervous system (00707)	disease	0.6		1	rs7914558	1.0	G/A,C,T	C1510586	intron_variant		AUTISM SPECTRUM DISORDER	CNNM2	0	5	10	2013	0	1344	disease of mental health (150)		snv	0.82	Mental Disorders (F03)	0.406199, -1.0, -1.0	Mental or Behavioral Dysfunction (T048)	1.0	217	2013	103016151
	221037	Abnormality of the nervous system (00707)	disease	0.6		1	rs7924036	1.0	G/A,T	C1510586	intron_variant		AUTISM SPECTRUM DISORDER	JMJD1C	0	10	10	2022	0	1344	disease of mental health (150)		snv	0.89	Mental Disorders (F03)	-1.0, 0.457467	Mental or Behavioral Dysfunction (T048)	0.78	217	2022	63431885
	124900347,23368	Abnormality of the nervous system (00707)	disease	0.6		1	rs8009147	1.0	A/C,G,T	C1510586	intron_variant		AUTISM SPECTRUM DISORDER	LOC124900347,PPP1R13B	0	3	14	2017	0	1344	disease of mental health (150)		snv	0.89	Mental Disorders (F03)	-1.0, 0.446239, -1.0	Mental or Behavioral Dysfunction (T048)	1.0	217	2017	103798325
		Abnormality of the nervous system (00707)	disease	0.6		1	rs8016504	1.0	C/A,G	C1510586	intron_variant		AUTISM SPECTRUM DISORDER		0	3	14	2022	0	1344	disease of mental health (150)		snv	0.93	Mental Disorders (F03)	0.50931, -1.0	Mental or Behavioral Dysfunction (T048)	1.0	217	2022	32838815
	79631	Abnormality of the nervous system (00707)	disease	0.6		1	rs8025964	1.0	G/A	C1510586	intron_variant		AUTISM SPECTRUM DISORDER	EFL1	0	3	15	2022	0	1344	disease of mental health (150)		snv	0.93	Mental Disorders (F03)	0.447542	Mental or Behavioral Dysfunction (T048)	1.0	217	2022	82229429
	27327	Abnormality of the nervous system (00707)	disease	0.6		1	rs8043962	1.0	A/G	C1510586	intron_variant		AUTISM SPECTRUM DISORDER	TNRC6A	0	3	16	2022	0	1344	disease of mental health (150)		snv	0.93	Mental Disorders (F03)	0.326591	Mental or Behavioral Dysfunction (T048)	1.0	217	2022	24770051
	57521	Abnormality of the nervous system (00707)	disease	0.6		1	rs8066384	1.0	T/A,C,G	C1510586	intron_variant		AUTISM SPECTRUM DISORDER	RPTOR	0	8	17	2019	0	1344	disease of mental health (150)		snv	0.79	Mental Disorders (F03)	-1.0, 0.748059, -1.0	Mental or Behavioral Dysfunction (T048)	0.65	217	2019	80651956
	4025	Abnormality of the nervous system (00707)	disease	0.6		1	rs8178395	1.0	C/A,G,T	C1510586	intron_variant		AUTISM SPECTRUM DISORDER	LPO	0	3	17	2024	0	1344	disease of mental health (150)		snv	0.89	Mental Disorders (F03)	-1.0, -1.0, 0.117151	Mental or Behavioral Dysfunction (T048)	0.78	217	2024	58264372
		Abnormality of the nervous system (00707)	disease	0.6		1	rs9267057	1.0	C/T	C1510586	intergenic_variant		AUTISM SPECTRUM DISORDER		0	2	6	2017	0	1344	disease of mental health (150)		snv	0.93	Mental Disorders (F03)		Mental or Behavioral Dysfunction (T048)	1.0	217	2017	31429613
	3117	Abnormality of the nervous system (00707)	disease	0.6		1	rs9273177	1.0	G/A,C	C1510586	non_coding_transcript_exon_variant		AUTISM SPECTRUM DISORDER	HLA-DQA1	0	2	6	2017	0	1344	disease of mental health (150)		snv	0.93	Mental Disorders (F03)		Mental or Behavioral Dysfunction (T048)	1.0	217	2017	32645524
	348980	Abnormality of the nervous system (00707)	disease	0.6		1	rs9292918	1.0	T/C,G	C1510586	intron_variant		AUTISM SPECTRUM DISORDER	HCN1	0	2	5	2017	0	1344	disease of mental health (150)		snv	0.93	Mental Disorders (F03)	6.58319E-6, 0.325371	Mental or Behavioral Dysfunction (T048)	1.0	217	2017	45300933
	400765	Abnormality of the nervous system (00707)	disease	0.6		1	rs9324380	1.0	G/A,C,T	C1510586	intron_variant		AUTISM SPECTRUM DISORDER	MIR137HG	0	3	1	2022	0	1344	disease of mental health (150)		snv	0.93	Mental Disorders (F03)	-1.0, 0.914772, -1.0	Mental or Behavioral Dysfunction (T048)	1.0	217	2022	97995576
	3128	Abnormality of the nervous system (00707)	disease	0.6		1	rs9469174	1.0	C/A	C1510586	intron_variant		AUTISM SPECTRUM DISORDER	HLA-DRB6	0	2	6	2017	0	1344	disease of mental health (150)		snv	0.93	Mental Disorders (F03)		Mental or Behavioral Dysfunction (T048)	1.0	217	2017	32557141
	54715	Abnormality of the nervous system (00707)	disease	0.6		1	rs9940753	1.0	G/C	C1510586	intron_variant		AUTISM SPECTRUM DISORDER	RBFOX1	0	3	16	2022	0	1344	disease of mental health (150)		snv	0.93	Mental Disorders (F03)	0.286861	Mental or Behavioral Dysfunction (T048)	1.0	217	2022	5783777
		Abnormality of the immune system (02715),Abnormality of the digestive system (25031)	disease	0.6		1	rs10822050	1.0	T/C,G	C0007570	downstream_gene_variant		Celiac Disease		0	17	10	2015	0	206	disease of anatomical entity (7)		snv	0.72	Digestive System Diseases (C06),Nutritional and Metabolic Diseases (C18)	0.336149, -1.0	Disease or Syndrome (T047)	0.3	0	2015	62679011
	55892	Abnormality of the immune system (02715),Abnormality of the digestive system (25031)	disease	0.6	0.0	1	rs10936599	1.0	C/G,T	C0007570	missense_variant	-1.0, 0.25885	Celiac Disease	MYNN	0	11	3	2010	0	206	disease of anatomical entity (7)	0.996	snv	0.64	Digestive System Diseases (C06),Nutritional and Metabolic Diseases (C18)	-1.0, 0.21307	Disease or Syndrome (T047)	0.14	0	2010	169774313
	149233	Abnormality of the immune system (02715),Abnormality of the digestive system (25031)	disease	0.6		1	rs11580078	1.0	C/A,G,T	C0007570	intron_variant		Celiac Disease	IL23R	0	15	1	2015	0	206	disease of anatomical entity (7)		snv	0.73	Digestive System Diseases (C06),Nutritional and Metabolic Diseases (C18)	6.57817E-6, 0.372335, 6.57817E-6	Disease or Syndrome (T047)	0.34	0	2015	67203951
	85407	Abnormality of the immune system (02715),Abnormality of the digestive system (25031)	disease	0.6		1	rs117372389	1.0	G/T	C0007570	3_prime_UTR_variant	0.0136841	Celiac Disease	NKD1	0	15	16	2015	0	206	disease of anatomical entity (7)		snv	0.73	Digestive System Diseases (C06),Nutritional and Metabolic Diseases (C18)	0.0113869	Disease or Syndrome (T047)	0.34	0	2015	50634166
	55765	Abnormality of the immune system (02715),Abnormality of the digestive system (25031)	disease	0.6		1	rs12132349	1.0	T/A	C0007570	intron_variant		Celiac Disease	INAVA	0	4	1	2018	0	206	disease of anatomical entity (7)		snv	0.86	Digestive System Diseases (C06),Nutritional and Metabolic Diseases (C18)	0.21364	Disease or Syndrome (T047)	0.56	0	2018	200906114
		Abnormality of the immune system (02715),Abnormality of the digestive system (25031)	disease	0.6		1	rs12232497	1.0	T/C	C0007570	intergenic_variant		Celiac Disease		0	18	17	2015	0	206	disease of anatomical entity (7)		snv	0.71	Digestive System Diseases (C06),Nutritional and Metabolic Diseases (C18)	0.354393	Disease or Syndrome (T047)	0.24	0	2015	39883866
	57178	Abnormality of the immune system (02715),Abnormality of the digestive system (25031)	disease	0.6		1	rs1250568	1.0	T/A,C	C0007570	intron_variant	3.29214E-6, 0.426017	Celiac Disease	ZMIZ1	0	6	10	2018	0	206	disease of anatomical entity (7)		snv	0.84	Digestive System Diseases (C06),Nutritional and Metabolic Diseases (C18)	-1.0, 0.450315	Disease or Syndrome (T047)	0.49	0	2018	79285523
	101927156	Abnormality of the immune system (02715),Abnormality of the digestive system (25031)	disease	0.6		1	rs12619531	1.0	T/G	C0007570	intron_variant		Celiac Disease	LINC01934	0	6	2	2018	0	206	disease of anatomical entity (7)		snv	0.84	Digestive System Diseases (C06),Nutritional and Metabolic Diseases (C18)	0.486013	Disease or Syndrome (T047)	0.49	0	2018	181192913
		Abnormality of the immune system (02715),Abnormality of the digestive system (25031)	disease	0.6		1	rs1332099	1.0	T/A,C,G	C0007570	downstream_gene_variant		Celiac Disease		0	16	10	2015	0	206	disease of anatomical entity (7)		snv	0.72	Digestive System Diseases (C06),Nutritional and Metabolic Diseases (C18)	-1.0, 0.547271, 2.63013E-5	Disease or Syndrome (T047)	0.34	0	2015	99538694
	112267968	Abnormality of the immune system (02715),Abnormality of the digestive system (25031)	disease	0.6		1	rs212388	1.0	C/A,G,T	C0007570	intron_variant		Celiac Disease	LOC112267968	0	3	6	2011	0	206	disease of anatomical entity (7)		snv	0.82	Digestive System Diseases (C06),Nutritional and Metabolic Diseases (C18)	-1.0, -1.0, 0.499474	Disease or Syndrome (T047)	0.65	0	2011	159069404
	101928376	Abnormality of the immune system (02715),Abnormality of the digestive system (25031)	disease	0.6		1	rs2561288	1.0	T/C	C0007570	intron_variant		Celiac Disease	IL12A-AS1	0	1	3	2011	0	206	disease of anatomical entity (7)		snv	1.0	Digestive System Diseases (C06),Nutritional and Metabolic Diseases (C18)	0.536412	Disease or Syndrome (T047)	0.78	0	2011	159957140
		Abnormality of the immune system (02715),Abnormality of the digestive system (25031)	disease	0.6		1	rs2738774	1.0	G/A,C,T	C0007570	upstream_gene_variant		Celiac Disease		0	15	20	2015	0	206	disease of anatomical entity (7)		snv	0.73	Digestive System Diseases (C06),Nutritional and Metabolic Diseases (C18)	0.259851, -1.0, -1.0	Disease or Syndrome (T047)	0.34	0	2015	63637985
	7917,55937	Abnormality of the immune system (02715),Abnormality of the digestive system (25031)	disease	0.6		1	rs3117582	1.0	T/G	C0007570	intron_variant	0.0541401	Celiac Disease	BAG6,APOM	0	7	6	2013	0	206	disease of anatomical entity (7)		snv	0.74	Digestive System Diseases (C06),Nutritional and Metabolic Diseases (C18)	0.069362	Disease or Syndrome (T047)	0.3	0	2013	31652743
	4855	Abnormality of the immune system (02715),Abnormality of the digestive system (25031)	disease	0.6		1	rs3131296	1.0	C/T	C0007570	intron_variant		Celiac Disease	NOTCH4	0	4	6	2013	0	206	disease of anatomical entity (7)		snv	0.86	Digestive System Diseases (C06),Nutritional and Metabolic Diseases (C18)	0.10604	Disease or Syndrome (T047)	0.56	0	2013	32205216
	79258	Abnormality of the immune system (02715),Abnormality of the digestive system (25031)	disease	0.6		1	rs4073285	1.0	C/G,T	C0007570	intron_variant		Celiac Disease	MMEL1	0	2	1	2016	0	206	disease of anatomical entity (7)		snv	0.93	Digestive System Diseases (C06),Nutritional and Metabolic Diseases (C18)	-1.0, 0.402719	Disease or Syndrome (T047)	0.49	0	2016	2608357
	79258	Abnormality of the immune system (02715),Abnormality of the digestive system (25031)	disease	0.6		1	rs4445406	1.0	T/C,G	C0007570	intron_variant		Celiac Disease	MMEL1	0	1	1	2011	0	206	disease of anatomical entity (7)		snv	1.0	Digestive System Diseases (C06),Nutritional and Metabolic Diseases (C18)	0.412701, -1.0	Disease or Syndrome (T047)	0.78	0	2011	2607961
		Abnormality of the immune system (02715),Abnormality of the digestive system (25031)	disease	0.6		1	rs4558075	1.0	C/A,G,T	C0007570	intron_variant		Celiac Disease		0	1	10	2014	0	206	disease of anatomical entity (7)		snv	1.0	Digestive System Diseases (C06),Nutritional and Metabolic Diseases (C18)	-1.0, 6.60432E-6, 0.816746	Disease or Syndrome (T047)	0.78	0	2014	6359663
	64167,51752	Abnormality of the immune system (02715),Abnormality of the digestive system (25031)	disease	0.6		1	rs4869313	1.0	T/A,C,G	C0007570	intron_variant		Celiac Disease	ERAP2,ERAP1	0	16	5	2015	0	206	disease of anatomical entity (7)		snv	0.73	Digestive System Diseases (C06),Nutritional and Metabolic Diseases (C18)	6.62225E-6, -1.0, 0.597258	Disease or Syndrome (T047)	0.34	0	2015	96888176
		Abnormality of the immune system (02715),Abnormality of the digestive system (25031)	disease	0.6		1	rs4899260	1.0	C/T	C0007570	intron_variant		Celiac Disease		0	3	14	2010	0	206	disease of anatomical entity (7)		snv	1.0	Digestive System Diseases (C06),Nutritional and Metabolic Diseases (C18)	0.27167	Disease or Syndrome (T047)	0.78	0	2010	68811487
		Abnormality of the immune system (02715),Abnormality of the digestive system (25031)	disease	0.6		1	rs62323881	1.0	C/A,T	C0007570	intergenic_variant		Celiac Disease		0	2	4	2016	0	206	disease of anatomical entity (7)		snv	0.93	Digestive System Diseases (C06),Nutritional and Metabolic Diseases (C18)	0.0501793, 4.60139E-5	Disease or Syndrome (T047)	0.49	0	2016	122117140
		Abnormality of the immune system (02715),Abnormality of the digestive system (25031)	disease	0.6		1	rs7426056	1.0	A/C,G,T	C0007570	intergenic_variant		Celiac Disease		0	12	2	2018	0	206	disease of anatomical entity (7)		snv	0.75	Digestive System Diseases (C06),Nutritional and Metabolic Diseases (C18)	-1.0, 0.810636, -1.0	Disease or Syndrome (T047)	0.38	0	2018	203747335
	79722	Abnormality of the immune system (02715),Abnormality of the digestive system (25031)	disease	0.6		1	rs7731626	1.0	G/A,C	C0007570	intron_variant		Celiac Disease	ANKRD55	0	18	5	2015	0	206	disease of anatomical entity (7)		snv	0.71	Digestive System Diseases (C06),Nutritional and Metabolic Diseases (C18)	0.299305, -1.0	Disease or Syndrome (T047)	0.3	0	2015	56148856
		Abnormality of the immune system (02715),Abnormality of the digestive system (25031)	disease	0.6		1	rs9457515	1.0	T/A,C,G	C0007570	intron_variant		Celiac Disease		0	1	6	2016	0	206	disease of anatomical entity (7)		snv	1.0	Digestive System Diseases (C06),Nutritional and Metabolic Diseases (C18)	-1.0, 0.156183, 0.00663888	Disease or Syndrome (T047)	0.78	0	2016	158913093
		Abnormality of the immune system (02715),Abnormality of the digestive system (25031)	disease	0.6		1	rs971290	1.0	C/A,G,T	C0007570	downstream_gene_variant		Celiac Disease		0	1	14	2016	0	206	disease of anatomical entity (7)		snv	1.0	Digestive System Diseases (C06),Nutritional and Metabolic Diseases (C18)	0.240167, 1.31515E-5, 1.31515E-5	Disease or Syndrome (T047)	0.78	0	2016	68805252
	5188	Abnormality of the nervous system (00707)	disease	0.6		1	rs10028410	1.0	T/C	C1510586	intron_variant		AUTISM SPECTRUM DISORDER	GATB	0	3	4	2022	0	1344	disease of mental health (150)		snv	0.93	Mental Disorders (F03)	0.597859	Mental or Behavioral Dysfunction (T048)	1.0	217	2022	151685421
		Abnormality of the nervous system (00707)	disease	0.6		1	rs10187616	1.0	C/G,T	C1510586	downstream_gene_variant		AUTISM SPECTRUM DISORDER		0	3	2	2022	0	1344	disease of mental health (150)		snv	0.93	Mental Disorders (F03)	-1.0, 0.178023	Mental or Behavioral Dysfunction (T048)	1.0	217	2022	71448512
	55843	Abnormality of the nervous system (00707)	disease	0.6		1	rs10189912	1.0	A/G	C1510586	intron_variant		AUTISM SPECTRUM DISORDER	ARHGAP15	0	3	2	2022	0	1344	disease of mental health (150)		snv	0.93	Mental Disorders (F03)	0.266734	Mental or Behavioral Dysfunction (T048)	1.0	217	2022	143405040
	60412	Abnormality of the nervous system (00707)	disease	0.6		1	rs10247014	1.0	G/T	C1510586	intron_variant		AUTISM SPECTRUM DISORDER	EXOC4	0	3	7	2022	0	1344	disease of mental health (150)		snv	0.93	Mental Disorders (F03)	0.38892	Mental or Behavioral Dysfunction (T048)	1.0	217	2022	133746285
	1182	Abnormality of the nervous system (00707)	disease	0.6		1	rs10520163	1.0	T/A,C,G	C1510586	intron_variant		AUTISM SPECTRUM DISORDER	CLCN3	0	2	4	2017	0	1344	disease of mental health (150)		snv	0.93	Mental Disorders (F03)	-1.0, 0.447158, -1.0	Mental or Behavioral Dysfunction (T048)	1.0	217	2017	169705401
	150577	Abnormality of the nervous system (00707)	disease	0.6		1	rs10865035	1.0	A/C,G	C1510586	intron_variant		AUTISM SPECTRUM DISORDER	LINC01104	0	3	2	2022	0	1344	disease of mental health (150)		snv	0.84	Mental Disorders (F03)	-1.0, 0.427913	Mental or Behavioral Dysfunction (T048)	0.56	217	2022	100219272
		Abnormality of the nervous system (00707)	disease	0.6		1	rs10875633	1.0	A/C,G,T	C1510586	downstream_gene_variant		AUTISM SPECTRUM DISORDER		0	3	5	2022	0	1344	disease of mental health (150)		snv	0.93	Mental Disorders (F03)	-1.0, 0.594732, -1.0	Mental or Behavioral Dysfunction (T048)	1.0	217	2022	140331547
		Abnormality of the nervous system (00707)	disease	0.6		1	rs10920885	1.0	T/A,C,G	C1510586	intron_variant		AUTISM SPECTRUM DISORDER		0	5	1	2021	0	1344	disease of mental health (150)		snv	0.84	Mental Disorders (F03)	1.31574E-5, -1.0, 0.248878	Mental or Behavioral Dysfunction (T048)	1.0	217	2021	191058818
	288	Abnormality of the nervous system (00707)	disease	0.6		1	rs10994359	1.0	T/C	C1510586	intron_variant		AUTISM SPECTRUM DISORDER	ANK3	0	5	10	2013	0	1344	disease of mental health (150)		snv	0.79	Mental Disorders (F03)	0.0853824	Mental or Behavioral Dysfunction (T048)	0.78	217	2013	60462349
	288	Abnormality of the nervous system (00707)	disease	0.6		1	rs10994397	1.0	C/A,T	C1510586	intron_variant		AUTISM SPECTRUM DISORDER	ANK3	0	5	10	2013	0	1344	disease of mental health (150)		snv	0.84	Mental Disorders (F03)	-1.0, 0.099716	Mental or Behavioral Dysfunction (T048)	1.0	217	2013	60519366
		Abnormality of the nervous system (00707)	disease	0.6		1	rs111639056	1.0	G/A	C1510586	intergenic_variant		AUTISM SPECTRUM DISORDER		0	2	6	2017	0	1344	disease of mental health (150)		snv	0.93	Mental Disorders (F03)	0.116872	Mental or Behavioral Dysfunction (T048)	1.0	217	2017	32570699
	8729	Abnormality of the nervous system (00707)	disease	0.6		1	rs11191270	1.0	C/A,T	C1510586	intron_variant		AUTISM SPECTRUM DISORDER	GBF1	0	4	10	2022	0	1344	disease of mental health (150)		snv	0.93	Mental Disorders (F03)	-1.0, 0.159577	Mental or Behavioral Dysfunction (T048)	1.0	217	2022	102364848
	3107	Abnormality of the nervous system (00707)	disease	0.6		1	rs111977918	1.0	G/A,C	C1510586	upstream_gene_variant		AUTISM SPECTRUM DISORDER	HLA-C	0	2	6	2017	0	1344	disease of mental health (150)		snv	0.93	Mental Disorders (F03)		Mental or Behavioral Dysfunction (T048)	1.0	217	2017	31268274
	105378688	Abnormality of the nervous system (00707)	disease	0.6		1	rs11210937	1.0	T/C,G	C1510586	non_coding_transcript_exon_variant		AUTISM SPECTRUM DISORDER	LINC02918	0	3	1	2022	0	1344	disease of mental health (150)		snv	0.93	Mental Disorders (F03)	0.643446, 5.92105E-5	Mental or Behavioral Dysfunction (T048)	1.0	217	2022	43939891
	283248	Abnormality of the nervous system (00707)	disease	0.6		1	rs11231640	1.0	C/A,T	C1510586	upstream_gene_variant		AUTISM SPECTRUM DISORDER	RCOR2	0	8	11	2019	0	1344	disease of mental health (150)		snv	0.79	Mental Disorders (F03)	-1.0, 0.487079	Mental or Behavioral Dysfunction (T048)	0.65	217	2019	63923577
	3127	Abnormality of the nervous system (00707)	disease	0.6		1	rs113397282	1.0	T/C,G	C1510586	intron_variant		AUTISM SPECTRUM DISORDER	HLA-DRB5	0	2	6	2017	0	1344	disease of mental health (150)		snv	0.93	Mental Disorders (F03)	0.0111873, -1.0	Mental or Behavioral Dysfunction (T048)	1.0	217	2017	32520273
		Abnormality of the nervous system (00707)	disease	0.6		1	rs113764414	1.0	A/G	C1510586	intron_variant		AUTISM SPECTRUM DISORDER		0	1	10	2019	0	1344	disease of mental health (150)		snv	1.0	Mental Disorders (F03)	3.85287E-4	Mental or Behavioral Dysfunction (T048)	1.0	217	2019	62889636
	124901300	Abnormality of the nervous system (00707)	disease	0.6		1	rs114291394	1.0	A/C,G	C1510586	intron_variant		AUTISM SPECTRUM DISORDER	LOC124901300	0	2	6	2017	0	1344	disease of mental health (150)		snv	0.93	Mental Disorders (F03)		Mental or Behavioral Dysfunction (T048)	1.0	217	2017	31383745
	9656,203068	Abnormality of the nervous system (00707)	disease	0.6		1	rs114441450	1.0	G/A,T	C1510586	intron_variant		AUTISM SPECTRUM DISORDER	MDC1,TUBB	0	2	6	2017	0	1344	disease of mental health (150)		snv	0.93	Mental Disorders (F03)		Mental or Behavioral Dysfunction (T048)	1.0	217	2017	30719037
	3127	Abnormality of the nervous system (00707)	disease	0.6		1	rs114812317	1.0	G/A	C1510586	upstream_gene_variant		AUTISM SPECTRUM DISORDER	HLA-DRB5	0	2	6	2017	0	1344	disease of mental health (150)		snv	0.93	Mental Disorders (F03)		Mental or Behavioral Dysfunction (T048)	1.0	217	2017	32531497
	101929163	Abnormality of the nervous system (00707)	disease	0.6		1	rs115035678	1.0	A/T	C1510586	intron_variant		AUTISM SPECTRUM DISORDER	TSBP1-AS1	0	2	6	2017	0	1344	disease of mental health (150)		snv	0.93	Mental Disorders (F03)		Mental or Behavioral Dysfunction (T048)	1.0	217	2017	32381780
		Abnormality of the nervous system (00707)	disease	0.6		1	rs1150688	1.0	T/C,G	C1510586	intergenic_variant		AUTISM SPECTRUM DISORDER		0	2	6	2017	0	1344	disease of mental health (150)		snv	0.93	Mental Disorders (F03)	0.534184, -1.0	Mental or Behavioral Dysfunction (T048)	1.0	217	2017	28195002
	105375009	Abnormality of the nervous system (00707)	disease	0.6		1	rs115123779	1.0	G/A,C,T	C1510586	intron_variant		AUTISM SPECTRUM DISORDER	LINC02829	0	2	6	2017	0	1344	disease of mental health (150)		snv	0.93	Mental Disorders (F03)		Mental or Behavioral Dysfunction (T048)	1.0	217	2017	29510044
		Abnormality of the nervous system (00707)	disease	0.6		1	rs115136442	1.0	C/A	C1510586	downstream_gene_variant		AUTISM SPECTRUM DISORDER		0	2	6	2017	0	1344	disease of mental health (150)		snv	0.93	Mental Disorders (F03)		Mental or Behavioral Dysfunction (T048)	1.0	217	2017	31086734
	112267902	Abnormality of the nervous system (00707)	disease	0.6		1	rs115283957	1.0	G/A,C,T	C1510586	intron_variant		AUTISM SPECTRUM DISORDER	LOC112267902	0	2	6	2017	0	1344	disease of mental health (150)		snv	0.93	Mental Disorders (F03)		Mental or Behavioral Dysfunction (T048)	1.0	217	2017	31308658
	124901302	Abnormality of the nervous system (00707)	disease	0.6		1	rs115325719	1.0	T/C	C1510586	intron_variant		AUTISM SPECTRUM DISORDER	LOC124901302	0	2	6	2017	0	1344	disease of mental health (150)		snv	0.93	Mental Disorders (F03)		Mental or Behavioral Dysfunction (T048)	1.0	217	2017	32963018
	80868	Abnormality of the nervous system (00707)	disease	0.6		1	rs115625073	1.0	T/A,C	C1510586	non_coding_transcript_exon_variant		AUTISM SPECTRUM DISORDER	HCG4B	0	2	6	2017	0	1344	disease of mental health (150)		snv	0.93	Mental Disorders (F03)		Mental or Behavioral Dysfunction (T048)	1.0	217	2017	29924456
		Abnormality of the nervous system (00707)	disease	0.6		1	rs115682897	1.0	G/A	C1510586	intergenic_variant		AUTISM SPECTRUM DISORDER		0	2	6	2017	0	1344	disease of mental health (150)		snv	0.93	Mental Disorders (F03)		Mental or Behavioral Dysfunction (T048)	1.0	217	2017	32725517
		Abnormality of the nervous system (00707)	disease	0.6		1	rs115707823	1.0	G/A	C1510586	intergenic_variant		AUTISM SPECTRUM DISORDER		0	11	6	2017	0	1344	disease of mental health (150)		snv	0.75	Mental Disorders (F03)		Mental or Behavioral Dysfunction (T048)	0.38	217	2017	30374976
		Abnormality of the nervous system (00707)	disease	0.6		1	rs115915654	1.0	C/T	C1510586	intron_variant		AUTISM SPECTRUM DISORDER		0	2	6	2017	0	1344	disease of mental health (150)		snv	0.93	Mental Disorders (F03)		Mental or Behavioral Dysfunction (T048)	1.0	217	2017	30801949
		Abnormality of the nervous system (00707)	disease	0.6		1	rs115937317	1.0	G/A,C,T	C1510586	intron_variant		AUTISM SPECTRUM DISORDER		0	2	6	2017	0	1344	disease of mental health (150)		snv	0.93	Mental Disorders (F03)		Mental or Behavioral Dysfunction (T048)	1.0	217	2017	29387425
	22986	Abnormality of the nervous system (00707)	disease	0.6		1	rs11596241	1.0	G/A,C	C1510586	intron_variant		AUTISM SPECTRUM DISORDER	SORCS3	0	3	10	2022	0	1344	disease of mental health (150)		snv	0.93	Mental Disorders (F03)	0.131105, -1.0	Mental or Behavioral Dysfunction (T048)	1.0	217	2022	104784458
	4855	Abnormality of the nervous system (00707)	disease	0.6		1	rs115963308	1.0	G/A,C	C1510586	intron_variant		AUTISM SPECTRUM DISORDER	NOTCH4	0	2	6	2017	0	1344	disease of mental health (150)		snv	0.93	Mental Disorders (F03)		Mental or Behavioral Dysfunction (T048)	1.0	217	2017	32223264
	22986	Abnormality of the nervous system (00707)	disease	0.6		1	rs11599236	1.0	T/A,C,G	C1510586	intron_variant		AUTISM SPECTRUM DISORDER	SORCS3	0	13	10	2021	0	1344	disease of mental health (150)		snv	0.82	Mental Disorders (F03)	-1.0, 0.35997, 6.58025E-6	Mental or Behavioral Dysfunction (T048)	1.0	217	2021	104694914
		Abnormality of the nervous system (00707)	disease	0.6		1	rs116326873	1.0	A/C,G,T	C1510586	intergenic_variant		AUTISM SPECTRUM DISORDER		0	2	6	2017	0	1344	disease of mental health (150)		snv	0.93	Mental Disorders (F03)		Mental or Behavioral Dysfunction (T048)	1.0	217	2017	29842049
	100507679	Abnormality of the nervous system (00707)	disease	0.6		1	rs116502302	1.0	A/G	C1510586	downstream_gene_variant		AUTISM SPECTRUM DISORDER	MUC22	0	2	6	2017	0	1344	disease of mental health (150)		snv	0.93	Mental Disorders (F03)		Mental or Behavioral Dysfunction (T048)	1.0	217	2017	31005088
	79018	Abnormality of the nervous system (00707)	disease	0.6		1	rs11658257	1.0	G/C,T	C1510586	intron_variant		AUTISM SPECTRUM DISORDER	GID4	0	8	17	2019	0	1344	disease of mental health (150)		snv	0.79	Mental Disorders (F03)	0.593119, -1.0	Mental or Behavioral Dysfunction (T048)	0.65	217	2019	18053145
	1630	Abnormality of the nervous system (00707)	disease	0.6		1	rs11663156	1.0	T/C	C1510586	intron_variant		AUTISM SPECTRUM DISORDER	DCC	0	3	18	2022	0	1344	disease of mental health (150)		snv	0.93	Mental Disorders (F03)	0.272412	Mental or Behavioral Dysfunction (T048)	1.0	217	2022	53385388
		Abnormality of the nervous system (00707)	disease	0.6		1	rs116633139	1.0	G/A	C1510586	intergenic_variant		AUTISM SPECTRUM DISORDER		0	2	6	2017	0	1344	disease of mental health (150)		snv	0.93	Mental Disorders (F03)		Mental or Behavioral Dysfunction (T048)	1.0	217	2017	32700133
	23031	Abnormality of the nervous system (00707)	disease	0.6		1	rs11669624	1.0	G/A,C,T	C1510586	intron_variant		AUTISM SPECTRUM DISORDER	MAST3	0	3	19	2022	0	1344	disease of mental health (150)		snv	0.93	Mental Disorders (F03)	0.531031, -1.0, -1.0	Mental or Behavioral Dysfunction (T048)	1.0	217	2022	18120076
	84988	Abnormality of the nervous system (00707)	disease	0.6		1	rs11777703	1.0	G/A	C1510586	splice_region_variant	0.473903	AUTISM SPECTRUM DISORDER	PPP1R16A	0	3	8	2022	0	1344	disease of mental health (150)		snv	0.93	Mental Disorders (F03)	0.483577	Mental or Behavioral Dysfunction (T048)	1.0	217	2022	144478125
		Abnormality of the nervous system (00707)	disease	0.6		1	rs12162090	1.0	A/G	C1510586	intron_variant		AUTISM SPECTRUM DISORDER		0	4	16	2022	0	1344	disease of mental health (150)		snv	0.93	Mental Disorders (F03)	0.132309	Mental or Behavioral Dysfunction (T048)	1.0	217	2022	62047130
		Abnormality of the nervous system (00707)	disease	0.6		1	rs12211582	1.0	G/T	C1510586	intron_variant		AUTISM SPECTRUM DISORDER		0	3	6	2022	0	1344	disease of mental health (150)		snv	0.93	Mental Disorders (F03)	0.530289	Mental or Behavioral Dysfunction (T048)	1.0	217	2022	97931999
		Abnormality of the nervous system (00707)	disease	0.6		1	rs1233578	1.0	A/G,T	C1510586	intron_variant		AUTISM SPECTRUM DISORDER		0	7	6	2022	0	1344	disease of mental health (150)		snv	0.82	Mental Disorders (F03)	0.205839, -1.0	Mental or Behavioral Dysfunction (T048)	0.56	217	2022	28744470
	100128977,162540	Abnormality of the nervous system (00707)	disease	0.6		1	rs12373168	1.0	A/C	C1510586	3_prime_UTR_variant	0.202621	AUTISM SPECTRUM DISORDER	MAPT-AS1,SPPL2C	0	3	17	2022	0	1344	disease of mental health (150)		snv	0.93	Mental Disorders (F03)	0.200799	Mental or Behavioral Dysfunction (T048)	1.0	217	2022	45846971
	6487,101929592	Abnormality of the nervous system (00707)	disease	0.6		1	rs12410155	1.0	A/C	C1510586	intron_variant		AUTISM SPECTRUM DISORDER	ST3GAL3,ST3GAL3-AS1	0	3	1	2022	0	1344	disease of mental health (150)		snv	0.93	Mental Disorders (F03)	0.252672	Mental or Behavioral Dysfunction (T048)	1.0	217	2022	43722794
	107987207	Abnormality of the nervous system (00707)	disease	0.6		1	rs12435486	1.0	G/A,C	C1510586	intron_variant		AUTISM SPECTRUM DISORDER	LOC107987207	0	3	14	2022	0	1344	disease of mental health (150)		snv	0.93	Mental Disorders (F03)	0.210294, 6.58267E-6	Mental or Behavioral Dysfunction (T048)	1.0	217	2022	98204512
	1136	Abnormality of the nervous system (00707)	disease	0.6		1	rs12443170	1.0	G/A,T	C1510586	intron_variant		AUTISM SPECTRUM DISORDER	CHRNA3	0	2	15	2017	0	1344	disease of mental health (150)		snv	0.93	Mental Disorders (F03)	0.119427, -1.0	Mental or Behavioral Dysfunction (T048)	1.0	217	2017	78615394
		Abnormality of the nervous system (00707)	disease	0.6		1	rs12446238	1.0	G/A	C1510586	intron_variant		AUTISM SPECTRUM DISORDER		0	3	16	2022	0	1344	disease of mental health (150)		snv	0.93	Mental Disorders (F03)	0.514133	Mental or Behavioral Dysfunction (T048)	1.0	217	2022	62041234
	105371830	Abnormality of the nervous system (00707)	disease	0.6		1	rs12450712	1.0	T/A,C,G	C1510586	intron_variant		AUTISM SPECTRUM DISORDER	LINC01982	0	3	17	2022	0	1344	disease of mental health (150)		snv	0.93	Mental Disorders (F03)	-1.0, -1.0, 0.213055	Mental or Behavioral Dysfunction (T048)	1.0	217	2022	52519748
		Abnormality of the nervous system (00707)	disease	0.6		1	rs12546760	1.0	G/A,C,T	C1510586	intergenic_variant		AUTISM SPECTRUM DISORDER		0	2	8	2021	0	1344	disease of mental health (150)		snv	0.93	Mental Disorders (F03)	0.569253, 6.58059E-6, -1.0	Mental or Behavioral Dysfunction (T048)	1.0	217	2021	8517326
	26011	Abnormality of the nervous system (00707)	disease	0.6		1	rs12576775	1.0	A/C,G	C1510586	intron_variant		AUTISM SPECTRUM DISORDER	TENM4	0	6	11	2013	0	1344	disease of mental health (150)		snv	0.82	Mental Disorders (F03)	-1.0, 0.147264	Mental or Behavioral Dysfunction (T048)	0.65	217	2013	79366149
	645323	Abnormality of the nervous system (00707)	disease	0.6		1	rs12653396	1.0	T/A	C1510586	non_coding_transcript_exon_variant		AUTISM SPECTRUM DISORDER	MIR9-2HG	0	5	5	2022	0	1344	disease of mental health (150)		snv	0.93	Mental Disorders (F03)	0.524733	Mental or Behavioral Dysfunction (T048)	1.0	217	2022	88551455
	101929512	Abnormality of the nervous system (00707)	disease	0.6		1	rs1267042	1.0	T/A,C	C1510586	intron_variant		AUTISM SPECTRUM DISORDER	PSMD14-DT	0	5	2	2022	0	1344	disease of mental health (150)		snv	0.89	Mental Disorders (F03)	-1.0, 0.278057	Mental or Behavioral Dysfunction (T048)	1.0	217	2022	161238492
	57412,100528007	Abnormality of the nervous system (00707)	disease	0.6		1	rs12764899	1.0	G/A,C	C1510586	intron_variant		AUTISM SPECTRUM DISORDER	AS3MT,BORCS7-ASMT	0	4	10	2021	0	1344	disease of mental health (150)		snv	0.93	Mental Disorders (F03)	0.212323, -1.0	Mental or Behavioral Dysfunction (T048)	1.0	217	2021	102875346
		Abnormality of the nervous system (00707)	disease	0.6		1	rs12892815	1.0	C/T	C1510586	upstream_gene_variant		AUTISM SPECTRUM DISORDER		0	2	14	2021	0	1344	disease of mental health (150)		snv	0.93	Mental Disorders (F03)	0.097229	Mental or Behavioral Dysfunction (T048)	1.0	217	2021	81249645
		Abnormality of the nervous system (00707)	disease	0.6		1	rs13212562	1.0	A/G	C1510586	intergenic_variant		AUTISM SPECTRUM DISORDER		0	5	6	2017	0	1344	disease of mental health (150)		snv	0.86	Mental Disorders (F03)	0.126981	Mental or Behavioral Dysfunction (T048)	0.56	217	2017	27332531
	57591	Abnormality of the nervous system (00707)	disease	0.6		1	rs133047	1.0	T/A,C,G	C1510586	intron_variant		AUTISM SPECTRUM DISORDER	MRTFA	0	3	22	2017	0	1344	disease of mental health (150)		snv	0.93	Mental Disorders (F03)	-1.0, 0.927906, -1.0	Mental or Behavioral Dysfunction (T048)	1.0	217	2017	40631815
		Abnormality of the nervous system (00707)	disease	0.6		1	rs1339227	1.0	C/T	C1510586	intron_variant		AUTISM SPECTRUM DISORDER		0	2	6	2017	0	1344	disease of mental health (150)		snv	0.93	Mental Disorders (F03)	0.278708	Mental or Behavioral Dysfunction (T048)	1.0	217	2017	72445999
	7068	Abnormality of the nervous system (00707)	disease	0.6		1	rs1349265	1.0	A/C,G	C1510586	3_prime_UTR_variant	-1.0, 0.5	AUTISM SPECTRUM DISORDER	THRB	0	3	3	2022	0	1344	disease of mental health (150)		snv	0.84	Mental Disorders (F03)	-1.0, 0.530886	Mental or Behavioral Dysfunction (T048)	0.65	217	2022	24117896
	4916	Abnormality of the nervous system (00707)	disease	0.6		1	rs1369429	1.0	T/A,C	C1510586	intron_variant		AUTISM SPECTRUM DISORDER	NTRK3	0	3	15	2022	0	1344	disease of mental health (150)		snv	0.93	Mental Disorders (F03)	-1.0, 0.554413	Mental or Behavioral Dysfunction (T048)	1.0	217	2022	87887703
	105373146	Abnormality of the nervous system (00707)	disease	0.6		1	rs1378559	1.0	T/A,C	C1510586	intron_variant		AUTISM SPECTRUM DISORDER	LOC105373146	0	6	X	2021	0	1344	disease of mental health (150)		snv	0.84	Mental Disorders (F03)	-1.0, 0.106957	Mental or Behavioral Dysfunction (T048)	1.0	217	2021	21362148
		Abnormality of the nervous system (00707)	disease	0.6		1	rs1382270	1.0	C/G,T	C1510586	regulatory_region_variant		AUTISM SPECTRUM DISORDER		0	3	3	2022	0	1344	disease of mental health (150)		snv	0.93	Mental Disorders (F03)	-1.0, 0.505381	Mental or Behavioral Dysfunction (T048)	1.0	217	2022	137259819
		Abnormality of the nervous system (00707)	disease	0.6		1	rs138748649	1.0	T/A,C	C1510586	intergenic_variant		AUTISM SPECTRUM DISORDER		0	2	6	2017	0	1344	disease of mental health (150)		snv	0.93	Mental Disorders (F03)		Mental or Behavioral Dysfunction (T048)	1.0	217	2017	32242482
		Abnormality of the nervous system (00707)	disease	0.6		1	rs138850297	1.0	G/C,T	C1510586	downstream_gene_variant		AUTISM SPECTRUM DISORDER		0	2	6	2017	0	1344	disease of mental health (150)		snv	0.93	Mental Disorders (F03)		Mental or Behavioral Dysfunction (T048)	1.0	217	2017	32875944
	54790,104384744	Abnormality of the nervous system (00707)	disease	0.6		1	rs1391438	1.0	T/A,C	C1510586	intron_variant		AUTISM SPECTRUM DISORDER	TET2,TET2-AS1	0	4	4	2022	0	1344	disease of mental health (150)		snv	0.93	Mental Disorders (F03)	-1.0, 0.700865	Mental or Behavioral Dysfunction (T048)	1.0	217	2022	105230686
	3127	Abnormality of the nervous system (00707)	disease	0.6		1	rs139547629	1.0	T/A,C,G	C1510586	intron_variant		AUTISM SPECTRUM DISORDER	HLA-DRB5	0	2	6	2017	0	1344	disease of mental health (150)		snv	0.93	Mental Disorders (F03)	-1.0, 2.53485E-5, 1.26736E-4	Mental or Behavioral Dysfunction (T048)	1.0	217	2017	32518167
	100127955,8379,100616160	Abnormality of the nervous system (00707)	disease	0.6		1	rs140364877	1.0	C/T	C1510586	non_coding_transcript_exon_variant		AUTISM SPECTRUM DISORDER	LOC100127955,MAD1L1,MIR4655	0	2	7	2017	0	1344	disease of mental health (150)		snv	0.93	Mental Disorders (F03)	0.00407452	Mental or Behavioral Dysfunction (T048)	1.0	217	2017	1845542
	102725068	Abnormality of the nervous system (00707)	disease	0.6		1	rs140502984	1.0	T/A,C	C1510586	intron_variant		AUTISM SPECTRUM DISORDER	MICB-DT	0	2	6	2017	0	1344	disease of mental health (150)		snv	0.93	Mental Disorders (F03)		Mental or Behavioral Dysfunction (T048)	1.0	217	2017	31481775
	57463	Abnormality of the nervous system (00707)	disease	0.6		1	rs14184	1.0	C/A,G	C1510586	3_prime_UTR_variant	-1.0, 0.333333	AUTISM SPECTRUM DISORDER	AMIGO1	0	5	1	2022	0	1344	disease of mental health (150)		snv	0.93	Mental Disorders (F03)	-1.0, 0.30076	Mental or Behavioral Dysfunction (T048)	1.0	217	2022	109504488
		Abnormality of the nervous system (00707)	disease	0.6		1	rs142972412	1.0	T/C	C1510586	intron_variant		AUTISM SPECTRUM DISORDER		0	2	6	2017	0	1344	disease of mental health (150)		snv	0.93	Mental Disorders (F03)	0.582526	Mental or Behavioral Dysfunction (T048)	1.0	217	2017	32487060
		Abnormality of the nervous system (00707)	disease	0.6		1	rs144018888	1.0	T/C,G	C1510586	intron_variant		AUTISM SPECTRUM DISORDER		0	2	6	2017	0	1344	disease of mental health (150)		snv	0.93	Mental Disorders (F03)		Mental or Behavioral Dysfunction (T048)	1.0	217	2017	29783215
	101927273	Abnormality of the nervous system (00707)	disease	0.6		1	rs144158419	1.0	C/T	C1510586	intron_variant		AUTISM SPECTRUM DISORDER	LINC01416	0	8	18	2019	0	1344	disease of mental health (150)		snv	0.79	Mental Disorders (F03)	0.0522013	Mental or Behavioral Dysfunction (T048)	0.65	217	2019	55887502
		Abnormality of the nervous system (00707)	disease	0.6		1	rs145607970	1.0	C/A	C1510586	upstream_gene_variant		AUTISM SPECTRUM DISORDER		0	2	6	2017	0	1344	disease of mental health (150)		snv	0.93	Mental Disorders (F03)	0.0553973	Mental or Behavioral Dysfunction (T048)	1.0	217	2017	32656240
		Abnormality of the nervous system (00707)	disease	0.6		1	rs146649743	1.0	T/C	C1510586	intergenic_variant		AUTISM SPECTRUM DISORDER		0	3	8	2022	0	1344	disease of mental health (150)		snv	0.93	Mental Disorders (F03)	0.0410875	Mental or Behavioral Dysfunction (T048)	1.0	217	2022	34091669
		Abnormality of the nervous system (00707)	disease	0.6		1	rs1480380	1.0	C/T	C1510586	upstream_gene_variant		AUTISM SPECTRUM DISORDER		0	7	6	2013	0	1344	disease of mental health (150)		snv	0.8	Mental Disorders (F03)	0.104957	Mental or Behavioral Dysfunction (T048)	0.56	217	2013	32945469
	3127	Abnormality of the nervous system (00707)	disease	0.6		1	rs149961934	1.0	G/C	C1510586	intron_variant		AUTISM SPECTRUM DISORDER	HLA-DRB5	0	2	6	2017	0	1344	disease of mental health (150)		snv	0.93	Mental Disorders (F03)		Mental or Behavioral Dysfunction (T048)	1.0	217	2017	32520992
		Abnormality of the nervous system (00707)	disease	0.6		1	rs150430679	1.0	T/C	C1510586	intron_variant		AUTISM SPECTRUM DISORDER		0	2	6	2017	0	1344	disease of mental health (150)		snv	0.93	Mental Disorders (F03)		Mental or Behavioral Dysfunction (T048)	1.0	217	2017	30762562
	7444	Abnormality of the nervous system (00707)	disease	0.6		1	rs77902252	1.0	T/C	C1510586	intron_variant		AUTISM SPECTRUM DISORDER	VRK2	0	5	2	2021	0	1344	disease of mental health (150)		snv	0.84	Mental Disorders (F03)	0.0327995	Mental or Behavioral Dysfunction (T048)	1.0	217	2021	57945260
	105375630,105375629	Abnormality of the nervous system (00707)	disease	0.6		1	rs7819570	1.0	G/T	C1510586	intron_variant		AUTISM SPECTRUM DISORDER	LOC105375630,LOC105375629	0	2	8	2017	0	1344	disease of mental health (150)		snv	0.93	Mental Disorders (F03)	0.197638	Mental or Behavioral Dysfunction (T048)	1.0	217	2017	88576397
	4325	Abnormality of the nervous system (00707)	disease	0.6		1	rs7837860	1.0	T/C	C1510586	intron_variant		AUTISM SPECTRUM DISORDER	MMP16	0	3	8	2017	0	1344	disease of mental health (150)		snv	0.89	Mental Disorders (F03)	0.258851	Mental or Behavioral Dysfunction (T048)	1.0	217	2017	88322031
		Abnormality of the nervous system (00707)	disease	0.6		1	rs7907645	1.0	T/A,G	C1510586	downstream_gene_variant		AUTISM SPECTRUM DISORDER		0	2	10	2017	0	1344	disease of mental health (150)		snv	0.93	Mental Disorders (F03)	6.93693E-6, 0.13642	Mental or Behavioral Dysfunction (T048)	1.0	217	2017	102664043
		Abnormality of the nervous system (00707)	disease	0.6		1	rs79245415	1.0	C/G,T	C1510586	intron_variant		AUTISM SPECTRUM DISORDER		0	3	6	2022	0	1344	disease of mental health (150)		snv	0.93	Mental Disorders (F03)	0.0836893, 6.59587E-6	Mental or Behavioral Dysfunction (T048)	1.0	217	2022	97875673
	6660	Abnormality of the nervous system (00707)	disease	0.6		1	rs7968921	1.0	T/A,C,G	C1510586	intron_variant		AUTISM SPECTRUM DISORDER	SOX5	0	9	12	2019	0	1344	disease of mental health (150)		snv	0.77	Mental Disorders (F03)	1.31574E-5, 0.673889, -1.0	Mental or Behavioral Dysfunction (T048)	0.56	217	2019	23807243
	124901622	Abnormality of the nervous system (00707)	disease	0.6		1	rs799444	1.0	T/A,C,G	C1510586	intron_variant		AUTISM SPECTRUM DISORDER	LOC124901622	0	3	7	2022	0	1344	disease of mental health (150)		snv	0.93	Mental Disorders (F03)	-1.0, 0.578225, -1.0	Mental or Behavioral Dysfunction (T048)	1.0	217	2022	44729591
	285672	Abnormality of the nervous system (00707)	disease	0.6	0.08	1	rs80170948	1.0	T/G	C1510586	missense_variant	0.0388641	AUTISM SPECTRUM DISORDER	SREK1IP1	0	6	5	2022	0	1344	disease of mental health (150)	0.0	snv	0.93	Mental Disorders (F03)	0.0279453	Mental or Behavioral Dysfunction (T048)	1.0	217	2022	64724489
		Abnormality of the nervous system (00707)	disease	0.6		1	rs80256351	1.0	C/A,T	C1510586	intron_variant		AUTISM SPECTRUM DISORDER		0	8	2	2019	0	1344	disease of mental health (150)		snv	0.79	Mental Disorders (F03)	0.0445474, 6.57384E-6	Mental or Behavioral Dysfunction (T048)	0.65	217	2019	57844458
	1630	Abnormality of the nervous system (00707)	disease	0.6		1	rs8083850	1.0	A/C,G,T	C1510586	intron_variant		AUTISM SPECTRUM DISORDER	DCC	0	3	18	2022	0	1344	disease of mental health (150)		snv	0.93	Mental Disorders (F03)	-1.0, 0.356912, -1.0	Mental or Behavioral Dysfunction (T048)	1.0	217	2022	53180922
	1993	Abnormality of the nervous system (00707)	disease	0.6		1	rs810681	1.0	T/A,C,G	C1510586	intron_variant		AUTISM SPECTRUM DISORDER	ELAVL2	0	3	9	2022	0	1344	disease of mental health (150)		snv	0.93	Mental Disorders (F03)	0.331562, -1.0, -1.0	Mental or Behavioral Dysfunction (T048)	1.0	217	2022	23799241
	6992,30834	Abnormality of the nervous system (00707)	disease	0.6		1	rs8321	1.0	A/C	C1510586	3_prime_UTR_variant	0.0989726	AUTISM SPECTRUM DISORDER	PPP1R11,POLR1H	0	7	6	2013	0	1344	disease of mental health (150)		snv	0.79	Mental Disorders (F03)	0.0574313	Mental or Behavioral Dysfunction (T048)	0.49	217	2013	30064745
		Abnormality of the nervous system (00707)	disease	0.6		1	rs911186	1.0	A/G	C1510586	upstream_gene_variant		AUTISM SPECTRUM DISORDER		0	3	6	2017	0	1344	disease of mental health (150)		snv	0.89	Mental Disorders (F03)	0.241661	Mental or Behavioral Dysfunction (T048)	1.0	217	2017	27182820
	3119	Abnormality of the nervous system (00707)	disease	0.6	1.0	1	rs9274390	1.0	C/G,T	C1510586	missense_variant	-1.0, 0.0386333	AUTISM SPECTRUM DISORDER	HLA-DQB1	0	2	6	2017	0	1344	disease of mental health (150)	0.021	snv	0.93	Mental Disorders (F03)	-1.0, 0.0319701	Mental or Behavioral Dysfunction (T048)	1.0	217	2017	32664882
		Abnormality of the nervous system (00707)	disease	0.6		1	rs9360557	1.0	C/G	C1510586	intron_variant		AUTISM SPECTRUM DISORDER		0	8	6	2019	0	1344	disease of mental health (150)		snv	0.79	Mental Disorders (F03)	0.23962	Mental or Behavioral Dysfunction (T048)	0.65	217	2019	72423043
	23345	Abnormality of the nervous system (00707)	disease	0.6		1	rs9371601	1.0	G/A,C,T	C1510586	intron_variant		AUTISM SPECTRUM DISORDER	SYNE1	0	8	6	2013	0	1344	disease of mental health (150)		snv	0.77	Mental Disorders (F03)	-1.0, -1.0, 0.461139	Mental or Behavioral Dysfunction (T048)	0.78	217	2013	152469438
	387103	Abnormality of the nervous system (00707)	disease	0.6		1	rs9398803	1.0	A/C,G,T	C1510586	intron_variant		AUTISM SPECTRUM DISORDER	CENPW	0	4	6	2022	0	1344	disease of mental health (150)		snv	0.89	Mental Disorders (F03)	6.58302E-6, 0.466255, -1.0	Mental or Behavioral Dysfunction (T048)	0.65	217	2022	126362448
	10274	Abnormality of the nervous system (00707)	disease	0.6		1	rs940174	1.0	T/A,C	C1510586	intron_variant		AUTISM SPECTRUM DISORDER	STAG1	0	2	3	2021	0	1344	disease of mental health (150)		snv	0.93	Mental Disorders (F03)	-1.0, 0.359904	Mental or Behavioral Dysfunction (T048)	1.0	217	2021	136590868
	124901288,101928743	Abnormality of the nervous system (00707)	disease	0.6		1	rs9467711	1.0	A/C	C1510586	intron_variant		AUTISM SPECTRUM DISORDER	LOC124901288,LOC101928743	0	3	6	2017	0	1344	disease of mental health (150)		snv	0.93	Mental Disorders (F03)	0.222597	Mental or Behavioral Dysfunction (T048)	1.0	217	2017	26332377
		Abnormality of the nervous system (00707)	disease	0.6		1	rs9645687	1.0	T/C	C1510586	intergenic_variant		AUTISM SPECTRUM DISORDER		0	5	11	2021	0	1344	disease of mental health (150)		snv	0.84	Mental Disorders (F03)	0.234787	Mental or Behavioral Dysfunction (T048)	1.0	217	2021	57908779
	1630	Abnormality of the nervous system (00707)	disease	0.6		1	rs965943	1.0	A/C,G	C1510586	intron_variant		AUTISM SPECTRUM DISORDER	DCC	0	3	18	2022	0	1344	disease of mental health (150)		snv	0.93	Mental Disorders (F03)	-1.0, 0.337866	Mental or Behavioral Dysfunction (T048)	1.0	217	2022	53331060
	5587	Abnormality of the nervous system (00707)	disease	0.6		1	rs971681	1.0	C/T	C1510586	intron_variant		AUTISM SPECTRUM DISORDER	PRKD1	0	3	14	2022	0	1344	disease of mental health (150)		snv	0.93	Mental Disorders (F03)	0.430198	Mental or Behavioral Dysfunction (T048)	1.0	217	2022	29605481
	1630	Abnormality of the nervous system (00707)	disease	0.6		1	rs9807529	1.0	A/G	C1510586	intron_variant		AUTISM SPECTRUM DISORDER	DCC	0	3	18	2022	0	1344	disease of mental health (150)		snv	0.93	Mental Disorders (F03)	0.319574	Mental or Behavioral Dysfunction (T048)	1.0	217	2022	53418531
		Abnormality of the nervous system (00707)	disease	0.6		1	rs990747	1.0	C/T	C1510586	intergenic_variant		AUTISM SPECTRUM DISORDER		0	3	8	2022	0	1344	disease of mental health (150)		snv	0.93	Mental Disorders (F03)	0.792314	Mental or Behavioral Dysfunction (T048)	1.0	217	2022	92160772
		Abnormality of the nervous system (00707)	disease	0.6		1	rs992936	1.0	T/C	C1510586	intron_variant		AUTISM SPECTRUM DISORDER		0	3	21	2022	0	1344	disease of mental health (150)		snv	0.93	Mental Disorders (F03)	0.552419	Mental or Behavioral Dysfunction (T048)	1.0	217	2022	17044704
	51319	Abnormality of the nervous system (00707)	disease	0.6		1	rs1589526	1.0	C/A,G	C1510586	intron_variant		AUTISM SPECTRUM DISORDER	RSRC1	0	1	3	2020	0	1344	disease of mental health (150)		snv	1.0	Mental Disorders (F03)	0.63226, -1.0	Mental or Behavioral Dysfunction (T048)	1.0	217	2020	158138357
	254251	Abnormality of the nervous system (00707)	disease	0.6		1	rs16895888	1.0	G/A,C	C1510586	intron_variant		AUTISM SPECTRUM DISORDER	LCORL	0	3	4	2022	0	1344	disease of mental health (150)		snv	0.93	Mental Disorders (F03)	0.206565, 1.31862E-5	Mental or Behavioral Dysfunction (T048)	1.0	217	2022	17852298
	254251	Abnormality of the nervous system (00707)	disease	0.6		1	rs16895971	1.0	T/C	C1510586	3_prime_UTR_variant	0.140498	AUTISM SPECTRUM DISORDER	LCORL	0	8	4	2022	0	1344	disease of mental health (150)		snv	0.93	Mental Disorders (F03)	0.134445	Mental or Behavioral Dysfunction (T048)	1.0	217	2022	17883363
		Abnormality of the nervous system (00707)	disease	0.6		1	rs169738	1.0	A/G,T	C1510586	intron_variant		AUTISM SPECTRUM DISORDER		0	3	6	2017	0	1344	disease of mental health (150)		snv	0.89	Mental Disorders (F03)	0.613816, 5.93081E-5	Mental or Behavioral Dysfunction (T048)	1.0	217	2017	33569769
	107984711	Abnormality of the nervous system (00707)	disease	0.6		1	rs17182055	1.0	T/A,G	C1510586	downstream_gene_variant		AUTISM SPECTRUM DISORDER	LOC107984711	0	3	14	2022	0	1344	disease of mental health (150)		snv	0.93	Mental Disorders (F03)	-1.0, 0.189825	Mental or Behavioral Dysfunction (T048)	1.0	217	2022	72905361
	152330	Abnormality of the nervous system (00707)	disease	0.6		1	rs17194490	1.0	G/A,T	C1510586	intron_variant		AUTISM SPECTRUM DISORDER	CNTN4	0	2	3	2017	0	1344	disease of mental health (150)		snv	0.93	Mental Disorders (F03)	1.31702E-5, 0.120571	Mental or Behavioral Dysfunction (T048)	1.0	217	2017	2506102
	51319	Abnormality of the nervous system (00707)	disease	0.6		1	rs1730054	1.0	A/C,G,T	C1510586	intron_variant		AUTISM SPECTRUM DISORDER	RSRC1	0	8	3	2019	0	1344	disease of mental health (150)		snv	0.79	Mental Disorders (F03)	-1.0, 0.610495, 0.0037095	Mental or Behavioral Dysfunction (T048)	0.65	217	2019	158237129
		Abnormality of the nervous system (00707)	disease	0.6		1	rs17813294	1.0	C/G	C1510586	intron_variant		AUTISM SPECTRUM DISORDER		0	3	6	2022	0	1344	disease of mental health (150)		snv	0.93	Mental Disorders (F03)	0.119811	Mental or Behavioral Dysfunction (T048)	1.0	217	2022	98016732
		Abnormality of the nervous system (00707)	disease	0.6		1	rs180778602	1.0	C/T	C1510586	upstream_gene_variant		AUTISM SPECTRUM DISORDER		0	2	6	2017	0	1344	disease of mental health (150)		snv	0.93	Mental Disorders (F03)		Mental or Behavioral Dysfunction (T048)	1.0	217	2017	32534622
		Abnormality of the nervous system (00707)	disease	0.6		1	rs1840847	1.0	G/A,C,T	C1510586	intron_variant		AUTISM SPECTRUM DISORDER		0	3	5	2022	0	1344	disease of mental health (150)		snv	0.93	Mental Disorders (F03)	0.361185, -1.0, 6.58467E-6	Mental or Behavioral Dysfunction (T048)	1.0	217	2022	13100063
		Abnormality of the nervous system (00707)	disease	0.6		1	rs184153866	1.0	A/G	C1510586	downstream_gene_variant		AUTISM SPECTRUM DISORDER		0	2	6	2017	0	1344	disease of mental health (150)		snv	0.93	Mental Disorders (F03)		Mental or Behavioral Dysfunction (T048)	1.0	217	2017	32514520
		Abnormality of the nervous system (00707)	disease	0.6		1	rs188099135	1.0	G/A,T	C1510586	intergenic_variant		AUTISM SPECTRUM DISORDER		0	8	8	2019	0	1344	disease of mental health (150)		snv	0.79	Mental Disorders (F03)		Mental or Behavioral Dysfunction (T048)	0.65	217	2019	27554275
		Abnormality of the nervous system (00707)	disease	0.6		1	rs1923217	1.0	C/A,G,T	C1510586	intron_variant		AUTISM SPECTRUM DISORDER		0	5	1	2021	0	1344	disease of mental health (150)		snv	0.84	Mental Disorders (F03)	-1.0, -1.0, 0.461387	Mental or Behavioral Dysfunction (T048)	1.0	217	2021	73363540
	11120	Abnormality of the nervous system (00707)	disease	0.6		1	rs1977199	1.0	G/A,C	C1510586	intron_variant	0.758994, -1.0	AUTISM SPECTRUM DISORDER	BTN2A1	0	2	6	2017	0	1344	disease of mental health (150)		snv	0.93	Mental Disorders (F03)	0.677964, -1.0	Mental or Behavioral Dysfunction (T048)	1.0	217	2017	26466161
		Abnormality of the nervous system (00707)	disease	0.6		1	rs200986	1.0	G/A,C	C1510586	downstream_gene_variant		AUTISM SPECTRUM DISORDER		0	3	6	2017	0	1344	disease of mental health (150)		snv	0.89	Mental Disorders (F03)	-1.0, 0.377675	Mental or Behavioral Dysfunction (T048)	0.78	217	2017	27856988
	121665	Abnormality of the nervous system (00707)	disease	0.6		1	rs2047568	1.0	G/A,C	C1510586	intron_variant		AUTISM SPECTRUM DISORDER	SPPL3	0	8	12	2019	0	1344	disease of mental health (150)		snv	0.79	Mental Disorders (F03)	0.414502, -1.0	Mental or Behavioral Dysfunction (T048)	0.65	217	2019	120805987
	1152	Abnormality of the nervous system (00707)	disease	0.6		1	rs2071407	1.0	T/C,G	C1510586	intron_variant	0.604566, -1.0	AUTISM SPECTRUM DISORDER	CKB	0	3	14	2022	0	1344	disease of mental health (150)		snv	0.93	Mental Disorders (F03)	0.585047, -1.0	Mental or Behavioral Dysfunction (T048)	1.0	217	2022	103520803
		Abnormality of the nervous system (00707)	disease	0.6		1	rs2103655	1.0	G/A,C	C1510586	intergenic_variant		AUTISM SPECTRUM DISORDER		0	8	20	2019	0	1344	disease of mental health (150)		snv	0.79	Mental Disorders (F03)	0.709442, -1.0	Mental or Behavioral Dysfunction (T048)	0.65	217	2019	38797315
	91869	Abnormality of the nervous system (00707)	disease	0.6		1	rs2115780	1.0	G/A,C,T	C1510586	intron_variant		AUTISM SPECTRUM DISORDER	RFT1	0	2	3	2017	0	1344	disease of mental health (150)		snv	0.93	Mental Disorders (F03)	0.296839, -1.0, -1.0	Mental or Behavioral Dysfunction (T048)	1.0	217	2017	53108964
	101929423	Abnormality of the nervous system (00707)	disease	0.6		1	rs214136	1.0	A/C,G,T	C1510586	intron_variant		AUTISM SPECTRUM DISORDER	MEF2C-AS1	0	3	5	2022	0	1344	disease of mental health (150)		snv	0.93	Mental Disorders (F03)	-1.0, 0.685391, -1.0	Mental or Behavioral Dysfunction (T048)	1.0	217	2022	88956656
	57580	Abnormality of the nervous system (00707)	disease	0.6		1	rs2208590	1.0	C/T	C1510586	intron_variant		AUTISM SPECTRUM DISORDER	PREX1	0	3	20	2022	0	1344	disease of mental health (150)		snv	0.93	Mental Disorders (F03)	0.366493	Mental or Behavioral Dysfunction (T048)	1.0	217	2022	48794919
	3699	Abnormality of the nervous system (00707)	disease	0.6		1	rs2240919	1.0	C/G,T	C1510586	intron_variant	0.319725, -1.0	AUTISM SPECTRUM DISORDER	ITIH3	0	4	3	2022	0	1344	disease of mental health (150)		snv	0.93	Mental Disorders (F03)	0.266748, -1.0	Mental or Behavioral Dysfunction (T048)	1.0	217	2022	52797685
	55857	Abnormality of the nervous system (00707)	disease	0.6		1	rs2252714	1.0	A/G,T	C1510586	intron_variant		AUTISM SPECTRUM DISORDER	KIZ	0	3	20	2022	0	1344	disease of mental health (150)		snv	0.93	Mental Disorders (F03)	-1.0, 0.675247	Mental or Behavioral Dysfunction (T048)	1.0	217	2022	21242860
	1803	Abnormality of the nervous system (00707)	disease	0.6		1	rs2268894	1.0	C/T	C1510586	3_prime_UTR_variant		AUTISM SPECTRUM DISORDER	DPP4	0	6	2	2022	0	1344	disease of mental health (150)		snv	0.86	Mental Disorders (F03)	0.561958	Mental or Behavioral Dysfunction (T048)	0.56	217	2022	161999638
		Abnormality of the nervous system (00707)	disease	0.6		1	rs2271033	1.0	A/G	C1510586	non_coding_transcript_exon_variant	0.166667	AUTISM SPECTRUM DISORDER		0	3	7	2022	0	1344	disease of mental health (150)		snv	0.93	Mental Disorders (F03)	0.240804	Mental or Behavioral Dysfunction (T048)	1.0	217	2022	69359112
	3712	Abnormality of the nervous system (00707)	disease	0.6		1	rs2289328	1.0	G/A	C1510586	intron_variant	0.139059	AUTISM SPECTRUM DISORDER	IVD	0	4	15	2022	0	1344	disease of mental health (150)		snv	0.93	Mental Disorders (F03)	0.119419	Mental or Behavioral Dysfunction (T048)	1.0	217	2022	40413218
	8603	Abnormality of the nervous system (00707)	disease	0.6		1	rs2295499	1.0	C/G,T	C1510586	intron_variant	-1.0, 0.441682	AUTISM SPECTRUM DISORDER	FAM193A	0	3	4	2022	0	1344	disease of mental health (150)		snv	0.93	Mental Disorders (F03)	-1.0, 0.441048	Mental or Behavioral Dysfunction (T048)	1.0	217	2022	2715963
	1627	Abnormality of the nervous system (00707)	disease	0.6		1	rs2450333	1.0	G/A	C1510586	intron_variant	0.500007	AUTISM SPECTRUM DISORDER	DBN1	0	3	5	2022	0	1344	disease of mental health (150)		snv	0.93	Mental Disorders (F03)	0.402584	Mental or Behavioral Dysfunction (T048)	1.0	217	2022	177472545
	54790,104384744	Abnormality of the nervous system (00707)	disease	0.6		1	rs2454205	1.0	C/T	C1510586	intron_variant		AUTISM SPECTRUM DISORDER	TET2,TET2-AS1	0	3	4	2022	0	1344	disease of mental health (150)		snv	0.93	Mental Disorders (F03)	0.426534	Mental or Behavioral Dysfunction (T048)	1.0	217	2022	105263072
	100505894	Abnormality of the nervous system (00707)	disease	0.6		1	rs247910	1.0	A/G	C1510586	intron_variant		AUTISM SPECTRUM DISORDER	TMEM161B-DT	0	8	5	2019	0	1344	disease of mental health (150)		snv	0.79	Mental Disorders (F03)	0.562206	Mental or Behavioral Dysfunction (T048)	0.65	217	2019	88334952
		Abnormality of the nervous system (00707)	disease	0.6		1	rs249979	1.0	C/A,T	C1510586	non_coding_transcript_exon_variant		AUTISM SPECTRUM DISORDER		0	3	5	2022	0	1344	disease of mental health (150)		snv	0.93	Mental Disorders (F03)	1.31648E-5, 0.400347	Mental or Behavioral Dysfunction (T048)	1.0	217	2022	107772776
	100129060	Abnormality of the nervous system (00707)	disease	0.6		1	rs2526388	1.0	T/C	C1510586	intron_variant		AUTISM SPECTRUM DISORDER	SEMA3F-AS1	0	4	3	2022	0	1344	disease of mental health (150)		snv	0.93	Mental Disorders (F03)	0.817266	Mental or Behavioral Dysfunction (T048)	1.0	217	2022	50137453
	124906240	Abnormality of the nervous system (00707)	disease	0.6		1	rs2535627	1.0	T/A,C,G	C1510586	downstream_gene_variant		AUTISM SPECTRUM DISORDER	LOC124906240	0	2	3	2019	0	1344	disease of mental health (150)		snv	0.93	Mental Disorders (F03)	-1.0, 0.531503, 6.57981E-6	Mental or Behavioral Dysfunction (T048)	1.0	217	2019	52811089
	124907774	Abnormality of the nervous system (00707)	disease	0.6		1	rs2576835	1.0	G/A,C	C1510586	intergenic_variant		AUTISM SPECTRUM DISORDER	LOC124907774	0	3	2	2022	0	1344	disease of mental health (150)		snv	0.93	Mental Disorders (F03)	0.21692, -1.0	Mental or Behavioral Dysfunction (T048)	1.0	217	2022	64079850
	64919	Abnormality of the nervous system (00707)	disease	0.6		1	rs2693698	1.0	A/C,G,T	C1510586	intron_variant		AUTISM SPECTRUM DISORDER	BCL11B	0	8	14	2019	0	1344	disease of mental health (150)		snv	0.79	Mental Disorders (F03)	-1.0, 0.596176, -1.0	Mental or Behavioral Dysfunction (T048)	0.65	217	2019	99252882
	100505498	Abnormality of the nervous system (00707)	disease	0.6		1	rs2697325	1.0	A/C,T	C1510586	intron_variant		AUTISM SPECTRUM DISORDER	LOC100505498	0	3	2	2022	0	1344	disease of mental health (150)		snv	0.93	Mental Disorders (F03)	0.589886, -1.0	Mental or Behavioral Dysfunction (T048)	1.0	217	2022	145198076
	105376107	Abnormality of the nervous system (00707)	disease	0.6		1	rs2767713	1.0	A/C,G	C1510586	intron_variant		AUTISM SPECTRUM DISORDER	LOC105376107	0	2	9	2017	0	1344	disease of mental health (150)		snv	0.93	Mental Disorders (F03)	0.32763, -1.0	Mental or Behavioral Dysfunction (T048)	1.0	217	2017	82184622
	5792	Abnormality of the nervous system (00707)	disease	0.6		1	rs2782639	1.0	A/G	C1510586	intron_variant		AUTISM SPECTRUM DISORDER	PTPRF	0	4	1	2022	0	1344	disease of mental health (150)		snv	0.89	Mental Disorders (F03)	0.266008	Mental or Behavioral Dysfunction (T048)	0.78	217	2022	43540668
	1136	Abnormality of the nervous system (00707)	disease	0.6		1	rs28681284	1.0	C/T	C1510586	intron_variant		AUTISM SPECTRUM DISORDER	CHRNA3	0	9	15	2019	0	1344	disease of mental health (150)		snv	0.79	Mental Disorders (F03)	0.196806	Mental or Behavioral Dysfunction (T048)	0.65	217	2019	78616223
	2547	Abnormality of the nervous system (00707)	disease	0.6		1	rs28741121	1.0	G/A	C1510586	intron_variant		AUTISM SPECTRUM DISORDER	XRCC6	0	5	22	2022	0	1344	disease of mental health (150)		snv	0.93	Mental Disorders (F03)	0.113817	Mental or Behavioral Dysfunction (T048)	1.0	217	2022	41629819
	57492	Abnormality of the nervous system (00707)	disease	0.6		1	rs287879	1.0	A/G,T	C1510586	intron_variant		AUTISM SPECTRUM DISORDER	ARID1B	0	3	6	2022	0	1344	disease of mental health (150)		snv	0.93	Mental Disorders (F03)	0.249011, -1.0	Mental or Behavioral Dysfunction (T048)	1.0	217	2022	156822205
		Abnormality of the nervous system (00707)	disease	0.6		1	rs28888764	1.0	A/G	C1510586	upstream_gene_variant	0.4375	AUTISM SPECTRUM DISORDER		0	3	16	2022	0	1344	disease of mental health (150)		snv	0.93	Mental Disorders (F03)	0.6858	Mental or Behavioral Dysfunction (T048)	1.0	217	2022	28817907
		Abnormality of the nervous system (00707)	disease	0.6		1	rs2891811	1.0	G/C,T	C1510586	intergenic_variant		AUTISM SPECTRUM DISORDER		0	3	7	2022	0	1344	disease of mental health (150)		snv	0.93	Mental Disorders (F03)	6.59491E-6, 0.79263	Mental or Behavioral Dysfunction (T048)	1.0	217	2022	105418228
		Abnormality of the nervous system (00707)	disease	0.6		1	rs2908796	1.0	T/C,G	C1510586	non_coding_transcript_exon_variant	-1.0, 0.521739	AUTISM SPECTRUM DISORDER		0	3	16	2022	0	1344	disease of mental health (150)		snv	0.93	Mental Disorders (F03)	-1.0, 0.501521	Mental or Behavioral Dysfunction (T048)	1.0	217	2022	53388447
	64839	Abnormality of the nervous system (00707)	disease	0.6		1	rs2966807	1.0	C/T	C1510586	intron_variant		AUTISM SPECTRUM DISORDER	FBXL17	0	3	5	2022	0	1344	disease of mental health (150)		snv	0.93	Mental Disorders (F03)	0.372585	Mental or Behavioral Dysfunction (T048)	1.0	217	2022	108219543
	83698	Abnormality of the nervous system (00707)	disease	0.6		1	rs2968503	1.0	A/T	C1510586	intron_variant		AUTISM SPECTRUM DISORDER	CALN1	0	3	7	2022	0	1344	disease of mental health (150)		snv	0.93	Mental Disorders (F03)	0.206991	Mental or Behavioral Dysfunction (T048)	1.0	217	2022	72363579
	2820	Abnormality of the nervous system (00707)	disease	0.6		1	rs297587	1.0	A/C,G	C1510586	intron_variant		AUTISM SPECTRUM DISORDER	GPD2	0	4	2	2022	0	1344	disease of mental health (150)		snv	0.89	Mental Disorders (F03)	0.665053, -1.0	Mental or Behavioral Dysfunction (T048)	0.78	217	2022	156499948
	135656,102723346	Abnormality of the nervous system (00707)	disease	0.6		1	rs3132581	1.0	G/A	C1510586	intron_variant		AUTISM SPECTRUM DISORDER	MUCL3,HCG21	0	5	6	2013	0	1344	disease of mental health (150)		snv	0.84	Mental Disorders (F03)	0.091024	Mental or Behavioral Dysfunction (T048)	1.0	217	2013	30945681
		Abnormality of the nervous system (00707)	disease	0.6		1	rs31768	1.0	A/G,T	C1510586	intron_variant		AUTISM SPECTRUM DISORDER		0	3	5	2022	0	1344	disease of mental health (150)		snv	0.93	Mental Disorders (F03)	-1.0, 0.730062	Mental or Behavioral Dysfunction (T048)	1.0	217	2022	166071274
		Abnormality of the nervous system (00707)	disease	0.6		1	rs327508	1.0	G/A	C1510586	intron_variant		AUTISM SPECTRUM DISORDER		0	3	7	2022	0	1344	disease of mental health (150)		snv	0.93	Mental Disorders (F03)	0.133255	Mental or Behavioral Dysfunction (T048)	1.0	217	2022	127623424
	257194	Abnormality of the nervous system (00707)	disease	0.6		1	rs34305371	1.0	G/A	C1510586	intron_variant		AUTISM SPECTRUM DISORDER	NEGR1	0	7	1	2022	0	1344	disease of mental health (150)		snv	0.89	Mental Disorders (F03)	0.064935	Mental or Behavioral Dysfunction (T048)	0.78	217	2022	72267927
	55024	Abnormality of the nervous system (00707)	disease	0.6		1	rs34592089	1.0	G/A,T	C1510586	intron_variant		AUTISM SPECTRUM DISORDER	BANK1	0	8	4	2022	0	1344	disease of mental health (150)		snv	0.84	Mental Disorders (F03)	0.034774, 4.14648E-4	Mental or Behavioral Dysfunction (T048)	0.56	217	2022	102005766
	7746	Abnormality of the nervous system (00707)	disease	0.6		1	rs34787248	1.0	C/T	C1510586	intron_variant		AUTISM SPECTRUM DISORDER	ZSCAN9	0	2	6	2017	0	1344	disease of mental health (150)		snv	0.93	Mental Disorders (F03)	0.198871	Mental or Behavioral Dysfunction (T048)	1.0	217	2017	28230108
	3899	Abnormality of the nervous system (00707)	disease	0.6		1	rs34795510	1.0	C/T	C1510586	intron_variant		AUTISM SPECTRUM DISORDER	AFF3	0	3	2	2022	0	1344	disease of mental health (150)		snv	0.93	Mental Disorders (F03)	0.0254675	Mental or Behavioral Dysfunction (T048)	1.0	217	2022	99992378
	51780	Abnormality of the nervous system (00707)	disease	0.6		1	rs35131895	1.0	A/G	C1510586	intron_variant		AUTISM SPECTRUM DISORDER	KDM3B	0	2	5	2017	0	1344	disease of mental health (150)		snv	0.93	Mental Disorders (F03)	0.26078	Mental or Behavioral Dysfunction (T048)	1.0	217	2017	138413188
	2849	Abnormality of the nervous system (00707)	disease	0.6		1	rs35608616	1.0	G/A,C	C1510586	intron_variant		AUTISM SPECTRUM DISORDER	GPR26	0	3	10	2022	0	1344	disease of mental health (150)		snv	0.93	Mental Disorders (F03)	0.24789, -1.0	Mental or Behavioral Dysfunction (T048)	1.0	217	2022	123670033
		Abnormality of the nervous system (00707)	disease	0.6		1	rs35828350	1.0	G/A,C	C1510586	upstream_gene_variant		AUTISM SPECTRUM DISORDER		0	3	15	2017	0	1344	disease of mental health (150)		snv	0.89	Mental Disorders (F03)	0.193114, 8.03721E-4	Mental or Behavioral Dysfunction (T048)	0.78	217	2017	84812610
	9628	Abnormality of the nervous system (00707)	disease	0.6		1	rs36350	1.0	A/C,G	C1510586	intron_variant		AUTISM SPECTRUM DISORDER	RGS6	0	2	14	2017	0	1344	disease of mental health (150)		snv	0.93	Mental Disorders (F03)	0.512321, 1.31621E-5	Mental or Behavioral Dysfunction (T048)	1.0	217	2017	71920923
	9892	Abnormality of the nervous system (00707)	disease	0.6		1	rs3798869	1.0	G/A	C1510586	intron_variant		AUTISM SPECTRUM DISORDER	SNAP91	0	8	6	2019	0	1344	disease of mental health (150)		snv	0.79	Mental Disorders (F03)	0.37282	Mental or Behavioral Dysfunction (T048)	0.65	217	2019	83618941
	6487	Abnormality of the nervous system (00707)	disease	0.6		1	rs3828139	1.0	C/A,T	C1510586	intron_variant		AUTISM SPECTRUM DISORDER	ST3GAL3	0	3	1	2022	0	1344	disease of mental health (150)		snv	0.93	Mental Disorders (F03)	-1.0, 0.462214	Mental or Behavioral Dysfunction (T048)	1.0	217	2022	43787344
	55068	Abnormality of the nervous system (00707)	disease	0.6		1	rs395138	1.0	G/A	C1510586	intron_variant		AUTISM SPECTRUM DISORDER	ENOX1	0	8	13	2019	0	1344	disease of mental health (150)		snv	0.79	Mental Disorders (F03)	0.773684	Mental or Behavioral Dysfunction (T048)	0.65	217	2019	43696758
	79739	Abnormality of the nervous system (00707)	disease	0.6	0.16	1	rs41293013	1.0	T/C	C1510586	missense_variant	0.0109453	AUTISM SPECTRUM DISORDER	TTLL7	0	3	1	2022	0	1344	disease of mental health (150)	0.006	snv	0.93	Mental Disorders (F03)	0.00655337	Mental or Behavioral Dysfunction (T048)	1.0	217	2022	83951902
	775	Abnormality of the nervous system (00707)	disease	0.6		1	rs4298967	1.0	A/C,G,T	C1510586	intron_variant		AUTISM SPECTRUM DISORDER	CACNA1C	0	8	12	2019	0	1344	disease of mental health (150)		snv	0.79	Mental Disorders (F03)	-1.0, 0.7429, -1.0	Mental or Behavioral Dysfunction (T048)	0.65	217	2019	2299028
		Abnormality of the nervous system (00707)	disease	0.6		1	rs4308464	1.0	G/A,C,T	C1510586	intron_variant		AUTISM SPECTRUM DISORDER		0	3	5	2022	0	1344	disease of mental health (150)		snv	0.93	Mental Disorders (F03)	1.31676E-5, 0.421952, -1.0	Mental or Behavioral Dysfunction (T048)	1.0	217	2022	93133161
	54715	Abnormality of the nervous system (00707)	disease	0.6		1	rs4322667	1.0	G/A,T	C1510586	intron_variant		AUTISM SPECTRUM DISORDER	RBFOX1	0	3	16	2022	0	1344	disease of mental health (150)		snv	0.93	Mental Disorders (F03)	-1.0, 0.234676	Mental or Behavioral Dysfunction (T048)	1.0	217	2022	5792090
	101929719	Abnormality of the nervous system (00707)	disease	0.6		1	rs4463213	1.0	G/A	C1510586	non_coding_transcript_exon_variant	0.412844	AUTISM SPECTRUM DISORDER	LOC101929719	0	3	5	2022	0	1344	disease of mental health (150)		snv	0.93	Mental Disorders (F03)	0.491984	Mental or Behavioral Dysfunction (T048)	1.0	217	2022	140166163
	5521	Abnormality of the nervous system (00707)	disease	0.6		1	rs4495234	1.0	T/C	C1510586	intron_variant		AUTISM SPECTRUM DISORDER	PPP2R2B	0	8	5	2019	0	1344	disease of mental health (150)		snv	0.79	Mental Disorders (F03)	0.463069	Mental or Behavioral Dysfunction (T048)	0.65	217	2019	146899328
	63826,23293	Abnormality of the nervous system (00707)	disease	0.6		1	rs4523957	1.0	G/T	C1510586	intron_variant		AUTISM SPECTRUM DISORDER	SRR,SMG6	0	2	17	2017	0	1344	disease of mental health (150)		snv	0.73	Mental Disorders (F03)	0.548648	Mental or Behavioral Dysfunction (T048)	0.34	217	2017	2305605
	6733	Abnormality of the nervous system (00707)	disease	0.6		1	rs4580973	1.0	A/C,G	C1510586	intron_variant		AUTISM SPECTRUM DISORDER	SRPK2	0	2	7	2017	0	1344	disease of mental health (150)		snv	0.93	Mental Disorders (F03)	-1.0, 0.447948	Mental or Behavioral Dysfunction (T048)	1.0	217	2017	105263212
		Abnormality of the nervous system (00707)	disease	0.6		1	rs4619651	1.0	G/A,C	C1510586	downstream_gene_variant		AUTISM SPECTRUM DISORDER		0	8	2	2019	0	1344	disease of mental health (150)		snv	0.79	Mental Disorders (F03)	0.26857, -1.0	Mental or Behavioral Dysfunction (T048)	0.65	217	2019	96750416
	729830	Abnormality of the nervous system (00707)	disease	0.6		1	rs4696103	1.0	A/G	C1510586	intron_variant		AUTISM SPECTRUM DISORDER	FHIP1A	0	3	4	2022	0	1344	disease of mental health (150)		snv	0.93	Mental Disorders (F03)	0.299456	Mental or Behavioral Dysfunction (T048)	1.0	217	2022	151643459
		Abnormality of the nervous system (00707)	disease	0.6		1	rs4713071	1.0	A/G,T	C1510586	downstream_gene_variant		AUTISM SPECTRUM DISORDER		0	2	6	2017	0	1344	disease of mental health (150)		snv	0.93	Mental Disorders (F03)	-1.0, 0.217682	Mental or Behavioral Dysfunction (T048)	1.0	217	2017	27220140
		Abnormality of the nervous system (00707)	disease	0.6		1	rs4760172	1.0	T/A,C,G	C1510586	intron_variant		AUTISM SPECTRUM DISORDER		0	3	12	2022	0	1344	disease of mental health (150)		snv	0.93	Mental Disorders (F03)	1.31634E-5, 0.352514, -1.0	Mental or Behavioral Dysfunction (T048)	1.0	217	2022	57860232
	729993	Abnormality of the nervous system (00707)	disease	0.6		1	rs4781499	1.0	A/C,G	C1510586	intron_variant		AUTISM SPECTRUM DISORDER	SHISA9	0	3	16	2022	0	1344	disease of mental health (150)		snv	0.93	Mental Disorders (F03)	-1.0, 0.219634	Mental or Behavioral Dysfunction (T048)	1.0	217	2022	13537087
		Abnormality of the nervous system (00707)	disease	0.6		1	rs4785741	1.0	T/A,C,G	C1510586	downstream_gene_variant		AUTISM SPECTRUM DISORDER		0	2	16	2017	0	1344	disease of mental health (150)		snv	0.93	Mental Disorders (F03)	-1.0, 0.472947, -1.0	Mental or Behavioral Dysfunction (T048)	1.0	217	2017	89939045
		Abnormality of the nervous system (00707)	disease	0.6		1	rs4852252	1.0	T/A,C	C1510586	intron_variant		AUTISM SPECTRUM DISORDER		0	4	2	2022	0	1344	disease of mental health (150)		snv	0.89	Mental Disorders (F03)	-1.0, 0.468533	Mental or Behavioral Dysfunction (T048)	1.0	217	2022	71312171
	27332	Abnormality of the nervous system (00707)	disease	0.6		1	rs4852784	1.0	G/C,T	C1510586	intron_variant	0.717432, -1.0	AUTISM SPECTRUM DISORDER	ZNF638	0	3	2	2022	0	1344	disease of mental health (150)		snv	0.93	Mental Disorders (F03)	0.703312, -1.0	Mental or Behavioral Dysfunction (T048)	1.0	217	2022	71418760
	105370603	Abnormality of the nervous system (00707)	disease	0.6		1	rs4904167	1.0	C/A,G,T	C1510586	intergenic_variant		AUTISM SPECTRUM DISORDER	LOC105370603	0	2	14	2017	0	1344	disease of mental health (150)		snv	0.93	Mental Disorders (F03)	-1.0, -1.0, 0.624827	Mental or Behavioral Dysfunction (T048)	1.0	217	2017	84234400
	3703,105369550	Abnormality of the nervous system (00707)	disease	0.6		1	rs548181	1.0	A/C,G,T	C1510586	5_prime_UTR_variant	-1.0, 0.915842, -1.0	AUTISM SPECTRUM DISORDER	STT3A,STT3A-AS1	0	5	11	2013	0	1344	disease of mental health (150)		snv	0.84	Mental Disorders (F03)	-1.0, 0.832853, -1.0	Mental or Behavioral Dysfunction (T048)	1.0	217	2013	125591814
		Abnormality of the nervous system (00707)	disease	0.6		1	rs55648125	1.0	A/C,G	C1510586	upstream_gene_variant		AUTISM SPECTRUM DISORDER		0	11	6	2019	0	1344	disease of mental health (150)		snv	0.75	Mental Disorders (F03)	6.57013E-6, 0.0787236	Mental or Behavioral Dysfunction (T048)	0.65	217	2019	50849005
	54790,104384744	Abnormality of the nervous system (00707)	disease	0.6		1	rs55838312	1.0	T/A,G	C1510586	intron_variant		AUTISM SPECTRUM DISORDER	TET2,TET2-AS1	0	3	4	2022	0	1344	disease of mental health (150)		snv	0.93	Mental Disorders (F03)	6.57626E-6, 0.277318	Mental or Behavioral Dysfunction (T048)	1.0	217	2022	105243127
	645323	Abnormality of the nervous system (00707)	disease	0.6		1	rs56022653	1.0	G/A,C	C1510586	intron_variant		AUTISM SPECTRUM DISORDER	MIR9-2HG	0	3	5	2022	0	1344	disease of mental health (150)		snv	0.93	Mental Disorders (F03)	1.3177E-5, 0.319033	Mental or Behavioral Dysfunction (T048)	1.0	217	2022	88588020
		Abnormality of the nervous system (00707)	disease	0.6		1	rs56096694	1.0	C/A,T	C1510586	intron_variant		AUTISM SPECTRUM DISORDER		0	5	18	2021	0	1344	disease of mental health (150)		snv	0.84	Mental Disorders (F03)	-1.0, 0.250878	Mental or Behavioral Dysfunction (T048)	1.0	217	2021	55055147
		Abnormality of the nervous system (00707)	disease	0.6		1	rs56223946	1.0	C/T	C1510586	upstream_gene_variant		AUTISM SPECTRUM DISORDER		0	2	8	2017	0	1344	disease of mental health (150)		snv	0.93	Mental Disorders (F03)	0.0799926	Mental or Behavioral Dysfunction (T048)	1.0	217	2017	27556469
		Abnormality of the nervous system (00707)	disease	0.6		1	rs56274896	1.0	A/C,T	C1510586	intron_variant		AUTISM SPECTRUM DISORDER		0	3	21	2022	0	1344	disease of mental health (150)		snv	0.93	Mental Disorders (F03)	-1.0, 0.359592	Mental or Behavioral Dysfunction (T048)	1.0	217	2022	17043030
		Abnormality of the nervous system (00707)	disease	0.6		1	rs56354901	1.0	T/A,C	C1510586	splice_donor_5th_base_variant		AUTISM SPECTRUM DISORDER		0	5	16	2022	0	1344	disease of mental health (150)		snv	0.89	Mental Disorders (F03)	-1.0, 0.305886	Mental or Behavioral Dysfunction (T048)	0.78	217	2022	28511823
	100113407	Abnormality of the nervous system (00707)	disease	0.6		1	rs566237	1.0	A/G,T	C1510586	intron_variant		AUTISM SPECTRUM DISORDER	TMEM170B	0	3	6	2022	0	1344	disease of mental health (150)		snv	0.93	Mental Disorders (F03)	0.298624, -1.0	Mental or Behavioral Dysfunction (T048)	1.0	217	2022	11543109
	146664	Abnormality of the nervous system (00707)	disease	0.6	0.09	1	rs571264	1.0	G/A,C	C1510586	missense_variant	0.174099, -1.0	AUTISM SPECTRUM DISORDER	MGAT5B	0	1	17	2022	0	1344	disease of mental health (150)	0.48	snv	1.0	Mental Disorders (F03)	0.298678, -1.0	Mental or Behavioral Dysfunction (T048)	1.0	217	2022	76882177
	2260	Abnormality of the nervous system (00707)	disease	0.6		1	rs57709857	1.0	G/A,C,T	C1510586	intron_variant		AUTISM SPECTRUM DISORDER	FGFR1	0	2	8	2017	0	1344	disease of mental health (150)		snv	0.93	Mental Disorders (F03)	0.0301457, -1.0, 2.37001E-5	Mental or Behavioral Dysfunction (T048)	1.0	217	2017	38432906
	5792	Abnormality of the nervous system (00707)	disease	0.6		1	rs58097944	1.0	G/A	C1510586	intron_variant		AUTISM SPECTRUM DISORDER	PTPRF	0	4	1	2022	0	1344	disease of mental health (150)		snv	0.93	Mental Disorders (F03)	0.50178	Mental or Behavioral Dysfunction (T048)	1.0	217	2022	43589323
	55857	Abnormality of the nervous system (00707)	disease	0.6		1	rs6047287	1.0	T/A,C,G	C1510586	intron_variant		AUTISM SPECTRUM DISORDER	KIZ	0	8	20	2019	0	1344	disease of mental health (150)		snv	0.79	Mental Disorders (F03)	-1.0, 0.578378, 6.61393E-6	Mental or Behavioral Dysfunction (T048)	0.65	217	2019	21170477
		Abnormality of the nervous system (00707)	disease	0.6		1	rs607296	1.0	A/C,G,T	C1510586	intergenic_variant		AUTISM SPECTRUM DISORDER		0	5	1	2021	0	1344	disease of mental health (150)		snv	0.84	Mental Disorders (F03)	0.00904918, 0.644351, -1.0	Mental or Behavioral Dysfunction (T048)	1.0	217	2021	43644078
	5592	Abnormality of the nervous system (00707)	disease	0.6		1	rs61847307	1.0	C/T	C1510586	splice_region_variant	0.5	AUTISM SPECTRUM DISORDER	PRKG1	0	2	10	2017	0	1344	disease of mental health (150)		snv	0.93	Mental Disorders (F03)	0.222968	Mental or Behavioral Dysfunction (T048)	1.0	217	2017	52184682
	2147	Abnormality of the nervous system (00707)	disease	0.6		1	rs61884307	1.0	G/C	C1510586	intron_variant		AUTISM SPECTRUM DISORDER	F2	0	2	11	2017	0	1344	disease of mental health (150)		snv	0.93	Mental Disorders (F03)	0.0648069	Mental or Behavioral Dysfunction (T048)	1.0	217	2017	46733838
	124905135	Abnormality of the nervous system (00707)	disease	0.6		1	rs62228096	1.0	G/A	C1510586	intron_variant		AUTISM SPECTRUM DISORDER	LOC124905135	0	5	22	2021	0	1344	disease of mental health (150)		snv	0.84	Mental Disorders (F03)	0.348653	Mental or Behavioral Dysfunction (T048)	1.0	217	2021	46061843
	54901	Abnormality of the nervous system (00707)	disease	0.6		1	rs6456379	1.0	C/A,T	C1510586	intron_variant		AUTISM SPECTRUM DISORDER	CDKAL1	0	3	6	2022	0	1344	disease of mental health (150)		snv	0.93	Mental Disorders (F03)	0.353604, -1.0	Mental or Behavioral Dysfunction (T048)	1.0	217	2022	20893016
	6857	Abnormality of the nervous system (00707)	disease	0.6		1	rs6539284	1.0	T/C	C1510586	intron_variant		AUTISM SPECTRUM DISORDER	SYT1	0	5	12	2022	0	1344	disease of mental health (150)		snv	0.93	Mental Disorders (F03)	0.305801	Mental or Behavioral Dysfunction (T048)	1.0	217	2022	79198900
	203062	Abnormality of the nervous system (00707)	disease	0.6		1	rs67756423	1.0	A/C,G,T	C1510586	intron_variant		AUTISM SPECTRUM DISORDER	TSNARE1	0	2	8	2017	0	1344	disease of mental health (150)		snv	0.93	Mental Disorders (F03)	0.217902, -1.0, -1.0	Mental or Behavioral Dysfunction (T048)	1.0	217	2017	142252164
		Abnormality of the nervous system (00707)	disease	0.6		1	rs6844259	1.0	A/C,G,T	C1510586	intron_variant		AUTISM SPECTRUM DISORDER		0	3	4	2022	0	1344	disease of mental health (150)		snv	0.93	Mental Disorders (F03)	-1.0, 0.573176, 6.72712E-6	Mental or Behavioral Dysfunction (T048)	1.0	217	2022	151370032
	645323	Abnormality of the nervous system (00707)	disease	0.6		1	rs6882046	1.0	A/G	C1510586	non_coding_transcript_exon_variant	0.36831	AUTISM SPECTRUM DISORDER	MIR9-2HG	0	9	5	2022	0	1344	disease of mental health (150)		snv	0.86	Mental Disorders (F03)	0.297501	Mental or Behavioral Dysfunction (T048)	0.78	217	2022	88673046
	80317,64288	Abnormality of the nervous system (00707)	disease	0.6		1	rs6921919	1.0	C/G	C1510586	intron_variant		AUTISM SPECTRUM DISORDER	ZKSCAN3,ZSCAN31	0	2	6	2017	0	1344	disease of mental health (150)		snv	0.93	Mental Disorders (F03)	0.229719	Mental or Behavioral Dysfunction (T048)	1.0	217	2017	28357424
		Abnormality of the nervous system (00707)	disease	0.6		1	rs6939532	1.0	G/T	C1510586	intron_variant		AUTISM SPECTRUM DISORDER		0	2	6	2017	0	1344	disease of mental health (150)		snv	0.93	Mental Disorders (F03)	0.182049	Mental or Behavioral Dysfunction (T048)	1.0	217	2017	26533796
		Abnormality of the nervous system (00707)	disease	0.6		1	rs6977560	1.0	A/C,T	C1510586	intron_variant		AUTISM SPECTRUM DISORDER		0	3	7	2022	0	1344	disease of mental health (150)		snv	0.93	Mental Disorders (F03)	0.721472, 1.31577E-5	Mental or Behavioral Dysfunction (T048)	1.0	217	2022	105448246
	9442	Abnormality of the nervous system (00707)	disease	0.6		1	rs7044246	1.0	C/T	C1510586	intron_variant		AUTISM SPECTRUM DISORDER	MED27	0	3	9	2022	0	1344	disease of mental health (150)		snv	0.93	Mental Disorders (F03)	0.680336	Mental or Behavioral Dysfunction (T048)	1.0	217	2022	131990884
		Abnormality of the nervous system (00707)	disease	0.6		1	rs7127487	1.0	A/C,G,T	C1510586	intergenic_variant		AUTISM SPECTRUM DISORDER		0	5	11	2021	0	1344	disease of mental health (150)		snv	0.84	Mental Disorders (F03)	0.00188953, 0.411514, -1.0	Mental or Behavioral Dysfunction (T048)	1.0	217	2021	89081702
		Abnormality of the nervous system (00707)	disease	0.6		1	rs71351952	1.0	C/T	C1510586	downstream_gene_variant		AUTISM SPECTRUM DISORDER		0	3	20	2022	0	1344	disease of mental health (150)		snv	0.89	Mental Disorders (F03)	0.166877	Mental or Behavioral Dysfunction (T048)	1.0	217	2022	48907252
	105370947,54993	Abnormality of the nervous system (00707)	disease	0.6		1	rs71395455	1.0	A/C,G,T	C1510586	intron_variant		AUTISM SPECTRUM DISORDER	LOC105370947,ZSCAN2	0	11	15	2019	0	1344	disease of mental health (150)		snv	0.75	Mental Disorders (F03)	-1.0, 0.227633, -1.0	Mental or Behavioral Dysfunction (T048)	0.65	217	2019	84610573
	9472	Abnormality of the nervous system (00707)	disease	0.6		1	rs7146202	1.0	A/G,T	C1510586	3_prime_UTR_variant	0.6, -1.0	AUTISM SPECTRUM DISORDER	AKAP6	0	3	14	2022	0	1344	disease of mental health (150)		snv	0.93	Mental Disorders (F03)	0.464114, -1.0	Mental or Behavioral Dysfunction (T048)	1.0	217	2022	32834311
	23019	Abnormality of the nervous system (00707)	disease	0.6		1	rs7184114	1.0	C/A,G	C1510586	intron_variant	0.671633, -1.0	AUTISM SPECTRUM DISORDER	CNOT1	0	2	16	2017	0	1344	disease of mental health (150)		snv	0.93	Mental Disorders (F03)	0.70315, -1.0	Mental or Behavioral Dysfunction (T048)	1.0	217	2017	58551465
	2903,105371077	Abnormality of the nervous system (00707)	disease	0.6		1	rs7191183	1.0	T/A,C	C1510586	intron_variant		AUTISM SPECTRUM DISORDER	GRIN2A,LOC105371077	0	2	16	2017	0	1344	disease of mental health (150)		snv	0.93	Mental Disorders (F03)	-1.0, 0.34215	Mental or Behavioral Dysfunction (T048)	1.0	217	2017	9806200
	57688	Abnormality of the nervous system (00707)	disease	0.6		1	rs72761442	1.0	A/G	C1510586	intron_variant		AUTISM SPECTRUM DISORDER	ZSWIM6	0	2	5	2017	0	1344	disease of mental health (150)		snv	0.93	Mental Disorders (F03)	0.174449	Mental or Behavioral Dysfunction (T048)	1.0	217	2017	61400496
	105372131	Abnormality of the nervous system (00707)	disease	0.6		1	rs72934570	1.0	C/G,T	C1510586	non_coding_transcript_exon_variant		AUTISM SPECTRUM DISORDER	LOC105372131	0	2	18	2017	0	1344	disease of mental health (150)		snv	0.93	Mental Disorders (F03)	-1.0, 0.0535857	Mental or Behavioral Dysfunction (T048)	1.0	217	2017	55865958
		Abnormality of the nervous system (00707)	disease	0.6		1	rs73139272	1.0	G/A,T	C1510586	intron_variant		AUTISM SPECTRUM DISORDER		0	3	3	2022	0	1344	disease of mental health (150)		snv	0.93	Mental Disorders (F03)	1.11702E-4, 0.139348	Mental or Behavioral Dysfunction (T048)	1.0	217	2022	16816965
	124901227,24149	Abnormality of the nervous system (00707)	disease	0.6		1	rs73416724	1.0	A/G	C1510586	non_coding_transcript_exon_variant		AUTISM SPECTRUM DISORDER	LOC124901227,ZNF318	0	2	6	2017	0	1344	disease of mental health (150)		snv	0.93	Mental Disorders (F03)	0.104914	Mental or Behavioral Dysfunction (T048)	1.0	217	2017	43370064
	10274	Abnormality of the nervous system (00707)	disease	0.6		1	rs7432375	1.0	G/A,T	C1510586	intron_variant		AUTISM SPECTRUM DISORDER	STAG1	0	3	3	2017	0	1344	disease of mental health (150)		snv	0.93	Mental Disorders (F03)	0.359134, -1.0	Mental or Behavioral Dysfunction (T048)	1.0	217	2017	136569563
	253559	Abnormality of the nervous system (00707)	disease	0.6		1	rs74599180	1.0	T/C	C1510586	intron_variant		AUTISM SPECTRUM DISORDER	CADM2	0	3	3	2022	0	1344	disease of mental health (150)		snv	0.93	Mental Disorders (F03)	0.0105206	Mental or Behavioral Dysfunction (T048)	1.0	217	2022	85195636
	105378458	Abnormality of the nervous system (00707)	disease	0.6		1	rs749694	1.0	A/C,G	C1510586	intron_variant		AUTISM SPECTRUM DISORDER	LOC105378458	0	4	10	2022	0	1344	disease of mental health (150)		snv	0.93	Mental Disorders (F03)	-1.0, 0.452241	Mental or Behavioral Dysfunction (T048)	1.0	217	2022	101760027
		Abnormality of the nervous system (00707)	disease	0.6		1	rs7519251	1.0	G/A,C,T	C1510586	intron_variant		AUTISM SPECTRUM DISORDER		0	5	1	2021	0	1344	disease of mental health (150)		snv	0.84	Mental Disorders (F03)	0.437385, -1.0, -1.0	Mental or Behavioral Dysfunction (T048)	1.0	217	2021	72856114
	553115	Abnormality of the nervous system (00707)	disease	0.6		1	rs7546297	1.0	A/G	C1510586	intron_variant		AUTISM SPECTRUM DISORDER	PEF1	0	3	1	2022	0	1344	disease of mental health (150)		snv	0.93	Mental Disorders (F03)	0.542271	Mental or Behavioral Dysfunction (T048)	1.0	217	2022	31640893
		Abnormality of the nervous system (00707)	disease	0.6		1	rs7548367	1.0	G/A,C	C1510586	intron_variant		AUTISM SPECTRUM DISORDER		0	5	1	2022	0	1344	disease of mental health (150)		snv	0.86	Mental Disorders (F03)	-1.0, 0.648264	Mental or Behavioral Dysfunction (T048)	0.78	217	2022	41295408
		Abnormality of the nervous system (00707)	disease	0.6		1	rs7590388	1.0	T/C,G	C1510586	non_coding_transcript_exon_variant	2.37104E-6, 0.540898	AUTISM SPECTRUM DISORDER		0	3	2	2022	0	1344	disease of mental health (150)		snv	0.93	Mental Disorders (F03)	-1.0, 0.582332	Mental or Behavioral Dysfunction (T048)	1.0	217	2022	100425660
		Abnormality of the nervous system (00707)	disease	0.6		1	rs76160968	1.0	A/G,T	C1510586	upstream_gene_variant		AUTISM SPECTRUM DISORDER		0	4	5	2022	0	1344	disease of mental health (150)		snv	0.93	Mental Disorders (F03)	0.0295234, -1.0	Mental or Behavioral Dysfunction (T048)	1.0	217	2022	103346444
	387	Abnormality of the nervous system (00707)	disease	0.6		1	rs7623659	1.0	C/T	C1510586	intron_variant		AUTISM SPECTRUM DISORDER	RHOA	0	4	3	2022	0	1344	disease of mental health (150)		snv	0.93	Mental Disorders (F03)	0.297382	Mental or Behavioral Dysfunction (T048)	1.0	217	2022	49377358
	6138,28512	Abnormality of the nervous system (00707)	disease	0.6		1	rs7633520	1.0	G/T	C1510586	intron_variant		AUTISM SPECTRUM DISORDER	RPL15,NKIRAS1	0	3	3	2022	0	1344	disease of mental health (150)		snv	0.93	Mental Disorders (F03)	0.373117	Mental or Behavioral Dysfunction (T048)	1.0	217	2022	23924934
		Abnormality of the nervous system (00707)	disease	0.6		1	rs7724655	1.0	G/T	C1510586	intron_variant		AUTISM SPECTRUM DISORDER		0	4	5	2022	0	1344	disease of mental health (150)		snv	0.93	Mental Disorders (F03)	0.568825	Mental or Behavioral Dysfunction (T048)	1.0	217	2022	107697007
	124901281,55604	Abnormality of the nervous system (00707)	disease	0.6		1	rs7752195	1.0	T/A,C,G	C1510586	intron_variant		AUTISM SPECTRUM DISORDER	LOC124901281,CARMIL1	0	3	6	2017	0	1344	disease of mental health (150)		snv	0.89	Mental Disorders (F03)	-1.0, 0.929455, -1.0	Mental or Behavioral Dysfunction (T048)	0.78	217	2017	25418866
	9892	Abnormality of the nervous system (00707)	disease	0.6		1	rs7752643	1.0	C/A,G,T	C1510586	intron_variant		AUTISM SPECTRUM DISORDER	SNAP91	0	2	6	2017	0	1344	disease of mental health (150)		snv	0.93	Mental Disorders (F03)	3.08394E-5, -1.0, 4.23807E-4	Mental or Behavioral Dysfunction (T048)	1.0	217	2017	83570556
		Abnormality of the immune system (02715),Abnormality of the digestive system (25031)	disease	0.6		1	rs1033180	1.0	C/T	C0007570	intron_variant		Celiac Disease		0	1	6	2010	0	206	disease of anatomical entity (7)		snv	1.0	Digestive System Diseases (C06),Nutritional and Metabolic Diseases (C18)	0.0528038	Disease or Syndrome (T047)	0.78	0	2010	383546
		Abnormality of the immune system (02715),Abnormality of the digestive system (25031)	disease	0.6		1	rs10886159	1.0	T/C	C0007570	intergenic_variant		Celiac Disease		0	1	10	2013	0	206	disease of anatomical entity (7)		snv	1.0	Digestive System Diseases (C06),Nutritional and Metabolic Diseases (C18)	0.25605	Disease or Syndrome (T047)	0.78	0	2013	117854099
		Abnormality of the immune system (02715),Abnormality of the digestive system (25031)	disease	0.6		1	rs11217040	1.0	C/A	C0007570	intergenic_variant		Celiac Disease		0	2	11	2016	0	206	disease of anatomical entity (7)		snv	0.93	Digestive System Diseases (C06),Nutritional and Metabolic Diseases (C18)	0.194181	Disease or Syndrome (T047)	0.49	0	2016	118809939
	101929163,10665	Abnormality of the immune system (02715),Abnormality of the digestive system (25031)	disease	0.6		1	rs113857285	1.0	G/A	C0007570	intron_variant	0.00846897	Celiac Disease	TSBP1-AS1,TSBP1	0	1	6	2021	0	206	disease of anatomical entity (7)		snv	1.0	Digestive System Diseases (C06),Nutritional and Metabolic Diseases (C18)	0.00603509	Disease or Syndrome (T047)	0.78	0	2021	32368768
	11273	Abnormality of the immune system (02715),Abnormality of the digestive system (25031)	disease	0.6		1	rs12928404	1.0	T/C	C0007570	splice_region_variant	0.410717	Celiac Disease	ATXN2L	0	17	16	2015	0	206	disease of anatomical entity (7)		snv	0.73	Digestive System Diseases (C06),Nutritional and Metabolic Diseases (C18)	0.445389	Disease or Syndrome (T047)	0.34	0	2015	28835925
	8809	Abnormality of the immune system (02715),Abnormality of the digestive system (25031)	disease	0.6		1	rs13015714	1.0	G/A,T	C0007570	intron_variant		Celiac Disease	IL18R1	0	3	2	2008	0	206	disease of anatomical entity (7)		snv	0.74	Digestive System Diseases (C06),Nutritional and Metabolic Diseases (C18)	-1.0, 0.768217	Disease or Syndrome (T047)	0.27	0	2008	102355405
		Abnormality of the immune system (02715),Abnormality of the digestive system (25031)	disease	0.6		1	rs13098911	1.0	C/G,T	C0007570	intron_variant		Celiac Disease		0	1	3	2010	0	206	disease of anatomical entity (7)		snv	1.0	Digestive System Diseases (C06),Nutritional and Metabolic Diseases (C18)	-1.0, 0.0706032	Disease or Syndrome (T047)	0.78	0	2010	46193709
	6775	Abnormality of the immune system (02715),Abnormality of the digestive system (25031)	disease	0.6		1	rs13401064	1.0	C/G	C0007570	intron_variant		Celiac Disease	STAT4	0	1	2	2016	0	206	disease of anatomical entity (7)		snv	1.0	Digestive System Diseases (C06),Nutritional and Metabolic Diseases (C18)	0.0855967	Disease or Syndrome (T047)	0.78	0	2016	191105604
	3481,723961,51214	Abnormality of the immune system (02715),Abnormality of the digestive system (25031)	disease	0.6		1	rs17885785	1.0	C/T	C0007570	non_coding_transcript_exon_variant	0.172194	Celiac Disease	IGF2,INS-IGF2,IGF2-AS	0	15	11	2015	0	206	disease of anatomical entity (7)		snv	0.73	Digestive System Diseases (C06),Nutritional and Metabolic Diseases (C18)	0.138156	Disease or Syndrome (T047)	0.34	0	2015	2146620
	3558	Abnormality of the immune system (02715),Abnormality of the digestive system (25031)	disease	0.6		1	rs2069772	1.0	T/A,C	C0007570	intron_variant	4.04999E-6, 0.264034	Celiac Disease	IL2	0	4	4	2016	0	206	disease of anatomical entity (7)		snv	0.82	Digestive System Diseases (C06),Nutritional and Metabolic Diseases (C18)	6.57791E-6, 0.201514	Disease or Syndrome (T047)	0.38	0	2016	122451978
		Abnormality of the immune system (02715),Abnormality of the digestive system (25031)	disease	0.6		1	rs2097282	1.0	C/A,G,T	C0007570	intergenic_variant		Celiac Disease		0	1	3	2011	0	206	disease of anatomical entity (7)		snv	1.0	Digestive System Diseases (C06),Nutritional and Metabolic Diseases (C18)	-1.0, -1.0, 0.680204	Disease or Syndrome (T047)	0.78	0	2011	46336534
	105378083	Abnormality of the immune system (02715),Abnormality of the digestive system (25031)	disease	0.6		1	rs212402	1.0	G/A,C	C0007570	intron_variant		Celiac Disease	TAGAP-AS1	0	1	6	2014	0	206	disease of anatomical entity (7)		snv	1.0	Digestive System Diseases (C06),Nutritional and Metabolic Diseases (C18)	0.663118, -1.0	Disease or Syndrome (T047)	0.78	0	2014	159051263
	105378083	Abnormality of the immune system (02715),Abnormality of the digestive system (25031)	disease	0.6		1	rs212407	1.0	G/A	C0007570	intron_variant		Celiac Disease	TAGAP-AS1	0	6	6	2018	0	206	disease of anatomical entity (7)		snv	0.84	Digestive System Diseases (C06),Nutritional and Metabolic Diseases (C18)	0.640303	Disease or Syndrome (T047)	0.49	0	2018	159049385
		Abnormality of the immune system (02715),Abnormality of the digestive system (25031)	disease	0.6		1	rs2157453	1.0	G/A	C0007570	non_coding_transcript_exon_variant		Celiac Disease		0	1	1	2014	0	206	disease of anatomical entity (7)		snv	1.0	Digestive System Diseases (C06),Nutritional and Metabolic Diseases (C18)	0.323451	Disease or Syndrome (T047)	0.78	0	2014	172894808
		Abnormality of the immune system (02715),Abnormality of the digestive system (25031)	disease	0.6		1	rs231804	1.0	C/T	C0007570	intergenic_variant		Celiac Disease		0	2	2	2016	0	206	disease of anatomical entity (7)		snv	0.84	Digestive System Diseases (C06),Nutritional and Metabolic Diseases (C18)	0.600091	Disease or Syndrome (T047)	0.38	0	2016	203843923
		Abnormality of the immune system (02715),Abnormality of the digestive system (25031)	disease	0.6		1	rs2387397	1.0	G/A,C	C0007570	intron_variant		Celiac Disease		0	1	10	2011	0	206	disease of anatomical entity (7)		snv	1.0	Digestive System Diseases (C06),Nutritional and Metabolic Diseases (C18)	-1.0, 0.746075	Disease or Syndrome (T047)	0.78	0	2011	6348230
	10301	Abnormality of the immune system (02715),Abnormality of the digestive system (25031)	disease	0.6		1	rs2762051	1.0	C/T	C0007570	intron_variant		Celiac Disease	DLEU1	0	1	13	2010	0	206	disease of anatomical entity (7)		snv	0.86	Digestive System Diseases (C06),Nutritional and Metabolic Diseases (C18)	0.150388	Disease or Syndrome (T047)	0.78	0	2010	50261579
		Abnormality of the immune system (02715),Abnormality of the digestive system (25031)	disease	0.6		1	rs296547	1.0	T/A,C,G	C0007570	intron_variant		Celiac Disease		0	1	1	2010	0	206	disease of anatomical entity (7)		snv	0.93	Digestive System Diseases (C06),Nutritional and Metabolic Diseases (C18)	-1.0, 0.529333, -1.0	Disease or Syndrome (T047)	0.65	0	2010	200923009
	112267968	Abnormality of the immune system (02715),Abnormality of the digestive system (25031)	disease	0.6		1	rs3120630	1.0	G/A,C,T	C0007570	intron_variant		Celiac Disease	LOC112267968	0	1	6	2016	0	206	disease of anatomical entity (7)		snv	1.0	Digestive System Diseases (C06),Nutritional and Metabolic Diseases (C18)	0.233834, -1.0, 1.97104E-5	Disease or Syndrome (T047)	0.78	0	2016	159093828
		Abnormality of the immune system (02715),Abnormality of the digestive system (25031)	disease	0.6		1	rs36051895	1.0	G/T	C0007570	upstream_gene_variant		Celiac Disease		0	17	9	2015	0	206	disease of anatomical entity (7)		snv	0.72	Digestive System Diseases (C06),Nutritional and Metabolic Diseases (C18)	0.253239	Disease or Syndrome (T047)	0.34	0	2015	4981866
		Abnormality of the immune system (02715),Abnormality of the digestive system (25031)	disease	0.6		1	rs424232	1.0	C/A,G,T	C0007570	intergenic_variant		Celiac Disease		0	1	6	2013	0	206	disease of anatomical entity (7)		snv	1.0	Digestive System Diseases (C06),Nutritional and Metabolic Diseases (C18)	-1.0, -1.0, 0.302221	Disease or Syndrome (T047)	0.78	0	2013	32240547
	23187	Abnormality of the immune system (02715),Abnormality of the digestive system (25031)	disease	0.6		1	rs45565037	1.0	G/A,C	C0007570	intron_variant		Celiac Disease	PHLDB1	0	1	11	2016	0	206	disease of anatomical entity (7)		snv	1.0	Digestive System Diseases (C06),Nutritional and Metabolic Diseases (C18)	0.20227, -1.0	Disease or Syndrome (T047)	0.78	0	2016	118625403
	1605	Abnormality of the immune system (02715),Abnormality of the digestive system (25031)	disease	0.6		1	rs4625	1.0	A/G	C0007570	3_prime_UTR_variant	0.456818	Celiac Disease	DAG1	0	19	3	2015	0	206	disease of anatomical entity (7)		snv	0.72	Digestive System Diseases (C06),Nutritional and Metabolic Diseases (C18)	0.297267	Disease or Syndrome (T047)	0.3	0	2015	49534707
	29851,101927840	Abnormality of the immune system (02715),Abnormality of the digestive system (25031)	disease	0.6		1	rs4675374	1.0	T/A,C	C0007570	intron_variant		Celiac Disease	ICOS,LOC101927840	0	1	2	2010	0	206	disease of anatomical entity (7)		snv	1.0	Digestive System Diseases (C06),Nutritional and Metabolic Diseases (C18)	-1.0, 0.655174	Disease or Syndrome (T047)	0.78	0	2010	203937855
	154215	Abnormality of the immune system (02715),Abnormality of the digestive system (25031)	disease	0.6		1	rs531930	1.0	A/G,T	C0007570	intron_variant		Celiac Disease	NKAIN2	0	1	6	2014	0	206	disease of anatomical entity (7)		snv	1.0	Digestive System Diseases (C06),Nutritional and Metabolic Diseases (C18)	0.79768, -1.0	Disease or Syndrome (T047)	0.78	0	2014	124422361
	105372832,102725065	Abnormality of the immune system (02715),Abnormality of the digestive system (25031)	disease	0.6		1	rs58911644	1.0	A/T	C0007570	3_prime_UTR_variant		Celiac Disease	LOC105372832,LOC102725065	0	1	21	2011	0	206	disease of anatomical entity (7)		snv	1.0	Digestive System Diseases (C06),Nutritional and Metabolic Diseases (C18)		Disease or Syndrome (T047)	0.78	0	2011	44209238
	57514,124906273	Abnormality of the immune system (02715),Abnormality of the digestive system (25031)	disease	0.6		1	rs61579022	1.0	G/A	C0007570	intron_variant		Celiac Disease	ARHGAP31,LOC124906273	0	1	3	2011	0	206	disease of anatomical entity (7)		snv	1.0	Digestive System Diseases (C06),Nutritional and Metabolic Diseases (C18)	0.303293	Disease or Syndrome (T047)	0.78	0	2011	119404431
	84162	Abnormality of the immune system (02715),Abnormality of the digestive system (25031)	disease	0.6		1	rs62321692	1.0	A/C	C0007570	intron_variant		Celiac Disease	BLTP1	0	1	4	2016	0	206	disease of anatomical entity (7)		snv	1.0	Digestive System Diseases (C06),Nutritional and Metabolic Diseases (C18)	0.0503562	Disease or Syndrome (T047)	0.78	0	2016	122340375
	6775	Abnormality of the immune system (02715),Abnormality of the digestive system (25031)	disease	0.6		1	rs6752770	1.0	A/C,G,T	C0007570	intron_variant		Celiac Disease	STAT4	0	2	2	2011	0	206	disease of anatomical entity (7)		snv	0.89	Digestive System Diseases (C06),Nutritional and Metabolic Diseases (C18)	6.57186E-6, 0.303348, -1.0	Disease or Syndrome (T047)	0.49	0	2011	191108837
	9844	Abnormality of the immune system (02715),Abnormality of the digestive system (25031)	disease	0.6		1	rs6974491	1.0	G/A	C0007570	intron_variant		Celiac Disease	ELMO1	0	3	7	2010	0	206	disease of anatomical entity (7)		snv	0.82	Digestive System Diseases (C06),Nutritional and Metabolic Diseases (C18)	0.133889	Disease or Syndrome (T047)	0.56	0	2010	37334906
		Abnormality of the immune system (02715),Abnormality of the digestive system (25031)	disease	0.6		1	rs7100025	1.0	G/A	C0007570	intron_variant		Celiac Disease		0	15	10	2015	0	206	disease of anatomical entity (7)		snv	0.73	Digestive System Diseases (C06),Nutritional and Metabolic Diseases (C18)	0.681149	Disease or Syndrome (T047)	0.34	0	2015	37303610
		Abnormality of the immune system (02715),Abnormality of the digestive system (25031)	disease	0.6		1	rs7672495	1.0	T/A,C,G	C0007570	intron_variant		Celiac Disease		0	15	4	2015	0	206	disease of anatomical entity (7)		snv	0.73	Digestive System Diseases (C06),Nutritional and Metabolic Diseases (C18)	-1.0, 0.214385, -1.0	Disease or Syndrome (T047)	0.34	0	2015	4990640
		Abnormality of the immune system (02715),Abnormality of the digestive system (25031)	disease	0.6		1	rs7831697	1.0	T/A,C,G	C0007570	intergenic_variant		Celiac Disease		0	15	8	2015	0	206	disease of anatomical entity (7)		snv	0.73	Digestive System Diseases (C06),Nutritional and Metabolic Diseases (C18)	-1.0, -1.0, 0.367825	Disease or Syndrome (T047)	0.34	0	2015	137124061
	5880	Abnormality of the immune system (02715),Abnormality of the digestive system (25031)	disease	0.6		1	rs9610686	1.0	C/T	C0007570	intron_variant		Celiac Disease	RAC2	0	1	22	2020	0	206	disease of anatomical entity (7)		snv	1.0	Digestive System Diseases (C06),Nutritional and Metabolic Diseases (C18)	0.407521	Disease or Syndrome (T047)	0.78	0	2020	37237811
		Abnormality of the immune system (02715),Abnormality of the digestive system (25031)	disease	0.6		1	rs9873580	1.0	C/T	C0007570	non_coding_transcript_exon_variant	0.1	Celiac Disease		0	1	3	2016	0	206	disease of anatomical entity (7)		snv	1.0	Digestive System Diseases (C06),Nutritional and Metabolic Diseases (C18)	0.0948643	Disease or Syndrome (T047)	0.78	0	2016	159911578
		Abnormality of the nervous system (00707)	disease	0.6		1	rs1000177	1.0	T/A,C	C1510586	intergenic_variant		AUTISM SPECTRUM DISORDER		0	1	20	2021	0	1344	disease of mental health (150)		snv	1.0	Mental Disorders (F03)	-1.0, 0.755146	Mental or Behavioral Dysfunction (T048)	1.0	217	2021	21252560
		Abnormality of the nervous system (00707)	disease	0.6		1	rs10043770	1.0	A/G	C1510586	intron_variant		AUTISM SPECTRUM DISORDER		0	3	5	2022	0	1344	disease of mental health (150)		snv	0.93	Mental Disorders (F03)	0.167602	Mental or Behavioral Dysfunction (T048)	1.0	217	2022	125012342
	124903392	Abnormality of the nervous system (00707)	disease	0.6		1	rs10141157	1.0	T/A,C	C1510586	upstream_gene_variant		AUTISM SPECTRUM DISORDER	LOC124903392	0	5	14	2021	0	1344	disease of mental health (150)		snv	0.84	Mental Disorders (F03)	-1.0, 0.513961	Mental or Behavioral Dysfunction (T048)	1.0	217	2021	103551768
	775	Abnormality of the nervous system (00707)	disease	0.6		1	rs1024582	1.0	A/C,G,T	C1510586	intron_variant		AUTISM SPECTRUM DISORDER	CACNA1C	0	2	12	2017	0	1344	disease of mental health (150)		snv	0.93	Mental Disorders (F03)	-1.0, 0.748205, 1.2491E-4	Mental or Behavioral Dysfunction (T048)	1.0	217	2017	2293080
	83698	Abnormality of the nervous system (00707)	disease	0.6		1	rs10281483	1.0	G/A	C1510586	intron_variant		AUTISM SPECTRUM DISORDER	CALN1	0	3	7	2022	0	1344	disease of mental health (150)		snv	0.93	Mental Disorders (F03)	0.744279	Mental or Behavioral Dysfunction (T048)	1.0	217	2022	72137574
	107985311	Abnormality of the nervous system (00707)	disease	0.6		1	rs10410601	1.0	A/C,G,T	C1510586	intron_variant		AUTISM SPECTRUM DISORDER	TSHZ3-AS1	0	3	19	2022	0	1344	disease of mental health (150)		snv	0.93	Mental Disorders (F03)	-1.0, 0.756377, -1.0	Mental or Behavioral Dysfunction (T048)	1.0	217	2022	31358822
	6405	Abnormality of the nervous system (00707)	disease	0.6	0.0	1	rs1046953	1.0	C/T	C1510586	synonymous_variant	0.42025	AUTISM SPECTRUM DISORDER	SEMA3F	0	5	3	2022	0	1344	disease of mental health (150)	0.0	snv	0.93	Mental Disorders (F03)	0.386714	Mental or Behavioral Dysfunction (T048)	1.0	217	2022	50159664
	775	Abnormality of the nervous system (00707)	disease	0.6		1	rs10491964	1.0	G/A,C	C1510586	intron_variant		AUTISM SPECTRUM DISORDER	CACNA1C	0	8	12	2019	0	1344	disease of mental health (150)		snv	0.79	Mental Disorders (F03)	0.229044, 3.88086E-4	Mental or Behavioral Dysfunction (T048)	0.65	217	2019	2391265
		Abnormality of the nervous system (00707)	disease	0.6		1	rs10757416	1.0	C/G,T	C1510586	intron_variant		AUTISM SPECTRUM DISORDER		0	4	9	2022	0	1344	disease of mental health (150)		snv	0.93	Mental Disorders (F03)	-1.0, 0.351294	Mental or Behavioral Dysfunction (T048)	1.0	217	2022	23344739
		Abnormality of the nervous system (00707)	disease	0.6		1	rs10791111	1.0	T/C,G	C1510586	intergenic_variant		AUTISM SPECTRUM DISORDER		0	2	11	2017	0	1344	disease of mental health (150)		snv	0.93	Mental Disorders (F03)	-1.0, 0.452086	Mental or Behavioral Dysfunction (T048)	1.0	217	2017	130986204
		Abnormality of the nervous system (00707)	disease	0.6		1	rs10804681	1.0	A/T	C1510586	upstream_gene_variant		AUTISM SPECTRUM DISORDER		0	3	3	2022	0	1344	disease of mental health (150)		snv	0.93	Mental Disorders (F03)	0.882964	Mental or Behavioral Dysfunction (T048)	1.0	217	2022	141941833
		Abnormality of the nervous system (00707)	disease	0.6		1	rs10956838	1.0	A/C,G	C1510586	intron_variant		AUTISM SPECTRUM DISORDER		0	3	8	2022	0	1344	disease of mental health (150)		snv	0.93	Mental Disorders (F03)	0.288896, -1.0	Mental or Behavioral Dysfunction (T048)	1.0	217	2022	92392214
		Abnormality of the nervous system (00707)	disease	0.6		1	rs1096223	1.0	C/A,T	C1510586	intergenic_variant		AUTISM SPECTRUM DISORDER		0	3	5	2022	0	1344	disease of mental health (150)		snv	0.93	Mental Disorders (F03)	-1.0, 0.397482	Mental or Behavioral Dysfunction (T048)	1.0	217	2022	165970081
	1630	Abnormality of the nervous system (00707)	disease	0.6		1	rs11082972	1.0	C/T	C1510586	intron_variant		AUTISM SPECTRUM DISORDER	DCC	0	3	18	2022	0	1344	disease of mental health (150)		snv	0.93	Mental Disorders (F03)	0.55543	Mental or Behavioral Dysfunction (T048)	1.0	217	2022	53206780
		Abnormality of the nervous system (00707)	disease	0.6		1	rs11123816	1.0	G/A	C1510586	intron_variant		AUTISM SPECTRUM DISORDER		0	3	2	2022	0	1344	disease of mental health (150)		snv	0.93	Mental Disorders (F03)	0.201285	Mental or Behavioral Dysfunction (T048)	1.0	217	2022	100167191
	112950,107984947	Abnormality of the nervous system (00707)	disease	0.6		1	rs11172	1.0	A/G,T	C1510586	3_prime_UTR_variant	0.364777, 2.41326E-6	AUTISM SPECTRUM DISORDER	MED8,MED8-AS1	0	3	1	2022	0	1344	disease of mental health (150)		snv	0.93	Mental Disorders (F03)	0.309227, -1.0	Mental or Behavioral Dysfunction (T048)	1.0	217	2022	43384802
	57412,107984265,100528007	Abnormality of the nervous system (00707)	disease	0.6		1	rs11191454	1.0	A/G	C1510586	intron_variant		AUTISM SPECTRUM DISORDER	AS3MT,LOC107984265,BORCS7-ASMT	0	6	10	2013	0	1344	disease of mental health (150)		snv	0.75	Mental Disorders (F03)	0.0834855	Mental or Behavioral Dysfunction (T048)	0.49	217	2013	102900247
	22986	Abnormality of the nervous system (00707)	disease	0.6		1	rs11192230	1.0	A/G,T	C1510586	intron_variant		AUTISM SPECTRUM DISORDER	SORCS3	0	5	10	2021	0	1344	disease of mental health (150)		snv	0.84	Mental Disorders (F03)	-1.0, 0.323242	Mental or Behavioral Dysfunction (T048)	1.0	217	2021	104915027
	112267902,105375015	Abnormality of the nervous system (00707)	disease	0.6		1	rs114274203	1.0	C/G,T	C1510586	intron_variant		AUTISM SPECTRUM DISORDER	LOC112267902,LINC02571	0	2	6	2017	0	1344	disease of mental health (150)		snv	0.93	Mental Disorders (F03)		Mental or Behavioral Dysfunction (T048)	1.0	217	2017	31300843
		Abnormality of the nervous system (00707)	disease	0.6		1	rs114277634	1.0	T/A,C	C1510586	intron_variant		AUTISM SPECTRUM DISORDER		0	2	6	2017	0	1344	disease of mental health (150)		snv	0.93	Mental Disorders (F03)		Mental or Behavioral Dysfunction (T048)	1.0	217	2017	31474954
	100505678	Abnormality of the nervous system (00707)	disease	0.6		1	rs1145123	1.0	T/C,G	C1510586	intron_variant		AUTISM SPECTRUM DISORDER	STARD4-AS1	0	3	5	2022	0	1344	disease of mental health (150)		snv	0.93	Mental Disorders (F03)	0.401458, -1.0	Mental or Behavioral Dysfunction (T048)	1.0	217	2022	111690901
	3127	Abnormality of the nervous system (00707)	disease	0.6		1	rs114875775	1.0	A/C,T	C1510586	intron_variant		AUTISM SPECTRUM DISORDER	HLA-DRB5	0	2	6	2017	0	1344	disease of mental health (150)		snv	0.93	Mental Disorders (F03)	-1.0, 0.0185958	Mental or Behavioral Dysfunction (T048)	1.0	217	2017	32521255
	10665,101929163	Abnormality of the nervous system (00707)	disease	0.6		1	rs115558405	1.0	A/G	C1510586	intron_variant		AUTISM SPECTRUM DISORDER	TSBP1,TSBP1-AS1	0	2	6	2017	0	1344	disease of mental health (150)		snv	0.93	Mental Disorders (F03)		Mental or Behavioral Dysfunction (T048)	1.0	217	2017	32368989
	3127	Abnormality of the nervous system (00707)	disease	0.6		1	rs115641444	1.0	C/G,T	C1510586	downstream_gene_variant		AUTISM SPECTRUM DISORDER	HLA-DRB5	0	2	6	2017	0	1344	disease of mental health (150)		snv	0.93	Mental Disorders (F03)	0.274755, 0.0150866	Mental or Behavioral Dysfunction (T048)	1.0	217	2017	32517285
	1500,100528016	Abnormality of the nervous system (00707)	disease	0.6		1	rs11570190	1.0	A/C	C1510586	intron_variant		AUTISM SPECTRUM DISORDER	CTNND1,TMX2-CTNND1	0	9	11	2019	0	1344	disease of mental health (150)		snv	0.77	Mental Disorders (F03)	0.249546	Mental or Behavioral Dysfunction (T048)	0.56	217	2019	57792980
	22986	Abnormality of the nervous system (00707)	disease	0.6		1	rs11599313	1.0	C/G,T	C1510586	intron_variant		AUTISM SPECTRUM DISORDER	SORCS3	0	5	10	2021	0	1344	disease of mental health (150)		snv	0.84	Mental Disorders (F03)	-1.0, 0.153242	Mental or Behavioral Dysfunction (T048)	1.0	217	2021	104799529
	780	Abnormality of the nervous system (00707)	disease	0.6		1	rs116552815	1.0	G/A,C,T	C1510586	intron_variant		AUTISM SPECTRUM DISORDER	DDR1	0	2	6	2017	0	1344	disease of mental health (150)		snv	0.93	Mental Disorders (F03)		Mental or Behavioral Dysfunction (T048)	1.0	217	2017	30888130
	91752	Abnormality of the nervous system (00707)	disease	0.6		1	rs11693094	1.0	C/A,G,T	C1510586	intron_variant		AUTISM SPECTRUM DISORDER	ZNF804A	0	2	2	2021	0	1344	disease of mental health (150)		snv	0.93	Mental Disorders (F03)	-1.0, 7.07494E-6, 0.379539	Mental or Behavioral Dysfunction (T048)	1.0	217	2021	184736693
	55568	Abnormality of the nervous system (00707)	disease	0.6		1	rs11740474	1.0	A/T	C1510586	intron_variant		AUTISM SPECTRUM DISORDER	GALNT10	0	3	5	2017	0	1344	disease of mental health (150)		snv	0.93	Mental Disorders (F03)	0.3642	Mental or Behavioral Dysfunction (T048)	1.0	217	2017	154301187
		Abnormality of the nervous system (00707)	disease	0.6		1	rs117956829	1.0	G/A	C1510586	intergenic_variant		AUTISM SPECTRUM DISORDER		0	8	11	2019	0	1344	disease of mental health (150)		snv	0.79	Mental Disorders (F03)	0.0266408	Mental or Behavioral Dysfunction (T048)	0.65	217	2019	89606498
	400765	Abnormality of the nervous system (00707)	disease	0.6		1	rs11804556	1.0	G/A	C1510586	intron_variant		AUTISM SPECTRUM DISORDER	MIR137HG	0	3	1	2022	0	1344	disease of mental health (150)		snv	0.93	Mental Disorders (F03)	0.0677076	Mental or Behavioral Dysfunction (T048)	1.0	217	2022	98032885
		Abnormality of the nervous system (00707)	disease	0.6		1	rs11866581	1.0	C/G	C1510586	intron_variant		AUTISM SPECTRUM DISORDER		0	8	16	2019	0	1344	disease of mental health (150)		snv	0.79	Mental Disorders (F03)	0.0757395	Mental or Behavioral Dysfunction (T048)	0.65	217	2019	66130620
	101927295	Abnormality of the nervous system (00707)	disease	0.6		1	rs12022895	1.0	C/T	C1510586	intron_variant		AUTISM SPECTRUM DISORDER	LINC01360	0	5	1	2021	0	1344	disease of mental health (150)		snv	0.84	Mental Disorders (F03)	0.584657	Mental or Behavioral Dysfunction (T048)	1.0	217	2021	73330323
		Abnormality of the nervous system (00707)	disease	0.6		1	rs12025777	1.0	G/T	C1510586	intron_variant		AUTISM SPECTRUM DISORDER		0	3	1	2022	0	1344	disease of mental health (150)		snv	0.93	Mental Disorders (F03)	0.0857458	Mental or Behavioral Dysfunction (T048)	1.0	217	2022	41283225
		Abnormality of the nervous system (00707)	disease	0.6		1	rs12069733	1.0	G/A	C1510586	regulatory_region_variant		AUTISM SPECTRUM DISORDER		0	6	1	2022	0	1344	disease of mental health (150)		snv	0.93	Mental Disorders (F03)	0.37112	Mental or Behavioral Dysfunction (T048)	1.0	217	2022	43475837
		Abnormality of the nervous system (00707)	disease	0.6		1	rs12190777	1.0	A/C,G	C1510586	intron_variant		AUTISM SPECTRUM DISORDER		0	3	6	2022	0	1344	disease of mental health (150)		snv	0.93	Mental Disorders (F03)	-1.0, 0.270729	Mental or Behavioral Dysfunction (T048)	1.0	217	2022	97918859
		Abnormality of the nervous system (00707)	disease	0.6		1	rs12196849	1.0	C/A,T	C1510586	intron_variant		AUTISM SPECTRUM DISORDER		0	4	6	2022	0	1344	disease of mental health (150)		snv	0.93	Mental Disorders (F03)	0.296246, 6.58666E-6	Mental or Behavioral Dysfunction (T048)	1.0	217	2022	98342921
	253559	Abnormality of the nervous system (00707)	disease	0.6		1	rs1248853	1.0	G/A,T	C1510586	intron_variant		AUTISM SPECTRUM DISORDER	CADM2	0	3	3	2022	0	1344	disease of mental health (150)		snv	0.93	Mental Disorders (F03)	0.107098, -1.0	Mental or Behavioral Dysfunction (T048)	1.0	217	2022	84974500
		Abnormality of the nervous system (00707)	disease	0.6		1	rs12522290	1.0	C/G	C1510586	intergenic_variant		AUTISM SPECTRUM DISORDER		0	2	5	2017	0	1344	disease of mental health (150)		snv	0.93	Mental Disorders (F03)	0.121648	Mental or Behavioral Dysfunction (T048)	1.0	217	2017	153418096
		Abnormality of the nervous system (00707)	disease	0.6		1	rs12535854	1.0	C/A,G,T	C1510586	intergenic_variant		AUTISM SPECTRUM DISORDER		0	3	7	2022	0	1344	disease of mental health (150)		snv	0.93	Mental Disorders (F03)	-1.0, 0.600024, -1.0	Mental or Behavioral Dysfunction (T048)	1.0	217	2022	105422925
	137868	Abnormality of the nervous system (00707)	disease	0.6		1	rs12548892	1.0	T/A,C	C1510586	intron_variant		AUTISM SPECTRUM DISORDER	SGCZ	0	4	8	2022	0	1344	disease of mental health (150)		snv	0.89	Mental Disorders (F03)	-1.0, 0.430502	Mental or Behavioral Dysfunction (T048)	0.78	217	2022	14153520
		Abnormality of the nervous system (00707)	disease	0.6		1	rs12568997	1.0	G/A	C1510586	intron_variant		AUTISM SPECTRUM DISORDER		0	2	1	2021	0	1344	disease of mental health (150)		snv	0.93	Mental Disorders (F03)	0.246101	Mental or Behavioral Dysfunction (T048)	1.0	217	2021	88401502
	107984782	Abnormality of the nervous system (00707)	disease	0.6		1	rs12592967	1.0	C/A,G,T	C1510586	intron_variant		AUTISM SPECTRUM DISORDER	LOC107984782	0	2	15	2017	0	1344	disease of mental health (150)		snv	0.93	Mental Disorders (F03)	-1.0, 6.58415E-6, 0.437008	Mental or Behavioral Dysfunction (T048)	1.0	217	2017	61578744
	57468	Abnormality of the nervous system (00707)	disease	0.6		1	rs12624433	1.0	G/A,C	C1510586	intron_variant		AUTISM SPECTRUM DISORDER	SLC12A5	0	6	20	2021	0	1344	disease of mental health (150)		snv	0.84	Mental Disorders (F03)	0.206664, -1.0	Mental or Behavioral Dysfunction (T048)	1.0	217	2021	46052214
	6925	Abnormality of the nervous system (00707)	disease	0.6		1	rs12967143	1.0	G/C	C1510586	intron_variant		AUTISM SPECTRUM DISORDER	TCF4	0	6	18	2021	0	1344	disease of mental health (150)		snv	0.84	Mental Disorders (F03)	0.554667	Mental or Behavioral Dysfunction (T048)	1.0	217	2021	55431781
		Abnormality of the nervous system (00707)	disease	0.6		1	rs13101632	1.0	G/A,T	C1510586	intergenic_variant		AUTISM SPECTRUM DISORDER		0	3	4	2022	0	1344	disease of mental health (150)		snv	0.93	Mental Disorders (F03)	0.0626331, -1.0	Mental or Behavioral Dysfunction (T048)	1.0	217	2022	102113234
		Abnormality of the nervous system (00707)	disease	0.6		1	rs13157057	1.0	G/A,T	C1510586	intergenic_variant		AUTISM SPECTRUM DISORDER		0	3	5	2022	0	1344	disease of mental health (150)		snv	0.93	Mental Disorders (F03)	1.25135E-4, 0.183837	Mental or Behavioral Dysfunction (T048)	1.0	217	2022	58361930
	11118	Abnormality of the nervous system (00707)	disease	0.6		1	rs13218591	1.0	T/C	C1510586	3_prime_UTR_variant	0.300506	AUTISM SPECTRUM DISORDER	BTN3A2	0	3	6	2017	0	1344	disease of mental health (150)		snv	0.89	Mental Disorders (F03)	0.296997	Mental or Behavioral Dysfunction (T048)	1.0	217	2017	26376604
		Abnormality of the nervous system (00707)	disease	0.6		1	rs13294439	1.0	A/C,G,T	C1510586	intron_variant		AUTISM SPECTRUM DISORDER		0	1	9	2019	0	1344	disease of mental health (150)		snv	1.0	Mental Disorders (F03)	0.330256, -1.0, -1.0	Mental or Behavioral Dysfunction (T048)	1.0	217	2019	23358877
	107986015,2272	Abnormality of the nervous system (00707)	disease	0.6		1	rs1353545	1.0	G/A,C,T	C1510586	intron_variant		AUTISM SPECTRUM DISORDER	LOC107986015,FHIT	0	2	3	2017	0	1344	disease of mental health (150)		snv	0.93	Mental Disorders (F03)	-1.0, 0.367822, -1.0	Mental or Behavioral Dysfunction (T048)	1.0	217	2017	60302116
		Abnormality of the nervous system (00707)	disease	0.6		1	rs1363103	1.0	T/C	C1510586	intron_variant		AUTISM SPECTRUM DISORDER		0	6	5	2021	0	1344	disease of mental health (150)		snv	0.84	Mental Disorders (F03)	0.341324	Mental or Behavioral Dysfunction (T048)	1.0	217	2021	104582136
		Abnormality of the nervous system (00707)	disease	0.6		1	rs138984909	1.0	A/G	C1510586	intron_variant		AUTISM SPECTRUM DISORDER		0	2	6	2017	0	1344	disease of mental health (150)		snv	0.93	Mental Disorders (F03)		Mental or Behavioral Dysfunction (T048)	1.0	217	2017	32466042
	3127	Abnormality of the nervous system (00707)	disease	0.6		1	rs139480376	1.0	A/C	C1510586	intron_variant		AUTISM SPECTRUM DISORDER	HLA-DRB5	0	2	6	2017	0	1344	disease of mental health (150)		snv	0.93	Mental Disorders (F03)		Mental or Behavioral Dysfunction (T048)	1.0	217	2017	32522469
	4137	Abnormality of the nervous system (00707)	disease	0.6		1	rs141455452	1.0	T/A,C,G	C1510586	intron_variant		AUTISM SPECTRUM DISORDER	MAPT	0	1	17	2019	0	1344	disease of mental health (150)		snv	1.0	Mental Disorders (F03)	-1.0, -1.0, 0.0265041	Mental or Behavioral Dysfunction (T048)	1.0	217	2019	45941717
	109729137	Abnormality of the nervous system (00707)	disease	0.6		1	rs141729694	1.0	C/T	C1510586	intron_variant		AUTISM SPECTRUM DISORDER	MEF2C-AS2	0	4	5	2022	0	1344	disease of mental health (150)		snv	0.93	Mental Disorders (F03)	0.0585775	Mental or Behavioral Dysfunction (T048)	1.0	217	2022	88703554
		Abnormality of the nervous system (00707)	disease	0.6		1	rs142462188	1.0	C/A,T	C1510586	intron_variant		AUTISM SPECTRUM DISORDER		0	8	1	2019	0	1344	disease of mental health (150)		snv	0.79	Mental Disorders (F03)	0.103047, 2.03754E-4	Mental or Behavioral Dysfunction (T048)	0.65	217	2019	177405627
	105377262	Abnormality of the nervous system (00707)	disease	0.6		1	rs1425663	1.0	C/A,G	C1510586	intergenic_variant		AUTISM SPECTRUM DISORDER	LOC105377262	0	3	4	2022	0	1344	disease of mental health (150)		snv	0.93	Mental Disorders (F03)	0.604127, 6.58918E-6	Mental or Behavioral Dysfunction (T048)	1.0	217	2022	67048906
	284058	Abnormality of the nervous system (00707)	disease	0.6		1	rs142920272	1.0	T/A,C,G	C1510586	intron_variant		AUTISM SPECTRUM DISORDER	KANSL1	0	1	17	2019	0	1344	disease of mental health (150)		snv	1.0	Mental Disorders (F03)		Mental or Behavioral Dysfunction (T048)	1.0	217	2019	46224474
	124901298	Abnormality of the nervous system (00707)	disease	0.6		1	rs144304366	1.0	T/C	C1510586	intron_variant		AUTISM SPECTRUM DISORDER	LOC124901298	0	2	6	2017	0	1344	disease of mental health (150)		snv	0.93	Mental Disorders (F03)		Mental or Behavioral Dysfunction (T048)	1.0	217	2017	29936216
	3127	Abnormality of the nervous system (00707)	disease	0.6	0.22	1	rs144532965	1.0	T/A,C,G	C1510586	missense_variant	-1.0, -1.0, 4.33362E-4	AUTISM SPECTRUM DISORDER	HLA-DRB5	0	2	6	2017	0	1344	disease of mental health (150)	0.382	snv	0.93	Mental Disorders (F03)	0.295767, 0.0499605, 6.52583E-4	Mental or Behavioral Dysfunction (T048)	1.0	217	2017	32522018
		Abnormality of the nervous system (00707)	disease	0.6		1	rs144649399	1.0	G/A	C1510586	intron_variant		AUTISM SPECTRUM DISORDER		0	2	6	2017	0	1344	disease of mental health (150)		snv	0.93	Mental Disorders (F03)		Mental or Behavioral Dysfunction (T048)	1.0	217	2017	29150075
		Abnormality of the nervous system (00707)	disease	0.6		1	rs146201420	1.0	C/T	C1510586	intron_variant		AUTISM SPECTRUM DISORDER		0	2	6	2017	0	1344	disease of mental health (150)		snv	0.93	Mental Disorders (F03)		Mental or Behavioral Dysfunction (T048)	1.0	217	2017	31390620
	5089,177	Abnormality of the nervous system (00707)	disease	0.6		1	rs146827975	1.0	A/C	C1510586	3_prime_UTR_variant		AUTISM SPECTRUM DISORDER	PBX2,AGER	0	2	6	2017	0	1344	disease of mental health (150)		snv	0.93	Mental Disorders (F03)		Mental or Behavioral Dysfunction (T048)	1.0	217	2017	32185632
	3127	Abnormality of the nervous system (00707)	disease	0.6		1	rs147793969	1.0	C/T	C1510586	intron_variant		AUTISM SPECTRUM DISORDER	HLA-DRB5	0	2	6	2017	0	1344	disease of mental health (150)		snv	0.93	Mental Disorders (F03)	0.156194	Mental or Behavioral Dysfunction (T048)	1.0	217	2017	32526115
		Abnormality of the nervous system (00707)	disease	0.6		1	rs148820910	1.0	A/C,G,T	C1510586	upstream_gene_variant		AUTISM SPECTRUM DISORDER		0	2	6	2017	0	1344	disease of mental health (150)		snv	0.93	Mental Disorders (F03)		Mental or Behavioral Dysfunction (T048)	1.0	217	2017	33343402
		Abnormality of the nervous system (00707)	disease	0.6		1	rs1489869	1.0	T/A,C	C1510586	intron_variant		AUTISM SPECTRUM DISORDER		0	3	14	2024	0	1344	disease of mental health (150)		snv	0.89	Mental Disorders (F03)	-1.0, 0.464267	Mental or Behavioral Dysfunction (T048)	0.78	217	2024	62572990
	22986	Abnormality of the nervous system (00707)	disease	0.6		1	rs1490182	1.0	C/T	C1510586	intron_variant		AUTISM SPECTRUM DISORDER	SORCS3	0	3	10	2022	0	1344	disease of mental health (150)		snv	0.93	Mental Disorders (F03)	0.817316	Mental or Behavioral Dysfunction (T048)	1.0	217	2022	104822271
	170679,170680	Abnormality of the nervous system (00707)	disease	0.6		1	rs149979052	1.0	C/T	C1510586	intron_variant		AUTISM SPECTRUM DISORDER	PSORS1C1,PSORS1C2	0	2	6	2017	0	1344	disease of mental health (150)		snv	0.93	Mental Disorders (F03)		Mental or Behavioral Dysfunction (T048)	1.0	217	2017	31137370
		Abnormality of the nervous system (00707)	disease	0.6		1	rs150680405	1.0	C/T	C1510586	intergenic_variant		AUTISM SPECTRUM DISORDER		0	2	6	2017	0	1344	disease of mental health (150)		snv	0.93	Mental Disorders (F03)		Mental or Behavioral Dysfunction (T048)	1.0	217	2017	31255998
		Abnormality of the nervous system (00707)	disease	0.6		1	rs151267808	1.0	T/C,G	C1510586	intron_variant		AUTISM SPECTRUM DISORDER		0	2	6	2017	0	1344	disease of mental health (150)		snv	0.93	Mental Disorders (F03)		Mental or Behavioral Dysfunction (T048)	1.0	217	2017	29882943
		Abnormality of the nervous system (00707)	disease	0.6		1	rs1529675	1.0	A/G	C1510586	intron_variant		AUTISM SPECTRUM DISORDER		0	5	3	2022	0	1344	disease of mental health (150)		snv	0.93	Mental Disorders (F03)	0.331909	Mental or Behavioral Dysfunction (T048)	1.0	217	2022	71591625
	9254	Abnormality of the nervous system (00707)	disease	0.6		1	rs1540293	1.0	C/G,T	C1510586	intron_variant		AUTISM SPECTRUM DISORDER	CACNA2D2	0	3	3	2022	0	1344	disease of mental health (150)		snv	0.93	Mental Disorders (F03)	1.31396E-5, 0.0833618	Mental or Behavioral Dysfunction (T048)	1.0	217	2022	50426504
	83698	Abnormality of the nervous system (00707)	disease	0.6		1	rs79527984	1.0	G/A,C	C1510586	intron_variant		AUTISM SPECTRUM DISORDER	CALN1	0	4	7	2022	0	1344	disease of mental health (150)		snv	0.89	Mental Disorders (F03)	0.360366, -1.0	Mental or Behavioral Dysfunction (T048)	1.0	217	2022	72387188
		Abnormality of the nervous system (00707)	disease	0.6		1	rs7954291	1.0	T/A,C	C1510586	upstream_gene_variant		AUTISM SPECTRUM DISORDER		0	3	12	2022	0	1344	disease of mental health (150)		snv	0.93	Mental Disorders (F03)	-1.0, 0.597892	Mental or Behavioral Dysfunction (T048)	1.0	217	2022	57966717
		Abnormality of the nervous system (00707)	disease	0.6		1	rs7963027	1.0	C/T	C1510586	intron_variant		AUTISM SPECTRUM DISORDER		0	1	12	2022	0	1344	disease of mental health (150)		snv	1.0	Mental Disorders (F03)	0.600252	Mental or Behavioral Dysfunction (T048)	1.0	217	2022	108501132
	5045	Abnormality of the nervous system (00707)	disease	0.6		1	rs8032315	1.0	T/A,C	C1510586	intron_variant		AUTISM SPECTRUM DISORDER	FURIN	0	4	15	2017	0	1344	disease of mental health (150)		snv	0.89	Mental Disorders (F03)	0.290082, -1.0	Mental or Behavioral Dysfunction (T048)	0.78	217	2017	90875067
	29999	Abnormality of the nervous system (00707)	disease	0.6		1	rs806219	1.0	T/C,G	C1510586	intron_variant		AUTISM SPECTRUM DISORDER	FSCN3	0	3	7	2022	0	1344	disease of mental health (150)		snv	0.93	Mental Disorders (F03)	-1.0, 0.742474	Mental or Behavioral Dysfunction (T048)	1.0	217	2022	127600040
	1630	Abnormality of the nervous system (00707)	disease	0.6		1	rs8084351	1.0	G/A	C1510586	intron_variant		AUTISM SPECTRUM DISORDER	DCC	0	8	18	2019	0	1344	disease of mental health (150)		snv	0.79	Mental Disorders (F03)	0.458226	Mental or Behavioral Dysfunction (T048)	0.65	217	2019	53200189
	57616,107985311	Abnormality of the nervous system (00707)	disease	0.6		1	rs8104771	1.0	T/A,C,G	C1510586	intron_variant		AUTISM SPECTRUM DISORDER	TSHZ3,TSHZ3-AS1	0	3	19	2022	0	1344	disease of mental health (150)		snv	0.93	Mental Disorders (F03)	-1.0, 0.533949, -1.0	Mental or Behavioral Dysfunction (T048)	1.0	217	2022	31345375
		Abnormality of the nervous system (00707)	disease	0.6		1	rs8109639	1.0	A/G,T	C1510586	intergenic_variant		AUTISM SPECTRUM DISORDER		0	3	19	2022	0	1344	disease of mental health (150)		snv	0.93	Mental Disorders (F03)	0.64367, 6.57652E-6	Mental or Behavioral Dysfunction (T048)	1.0	217	2022	31437558
		Abnormality of the nervous system (00707)	disease	0.6		1	rs854286	1.0	A/C,G,T	C1510586	intron_variant		AUTISM SPECTRUM DISORDER		0	3	1	2022	0	1344	disease of mental health (150)		snv	0.93	Mental Disorders (F03)	-1.0, 0.87873, -1.0	Mental or Behavioral Dysfunction (T048)	1.0	217	2022	68718531
	105376289	Abnormality of the nervous system (00707)	disease	0.6		1	rs913264	1.0	C/G,T	C1510586	intron_variant		AUTISM SPECTRUM DISORDER	LOC105376289	0	3	9	2022	0	1344	disease of mental health (150)		snv	0.93	Mental Disorders (F03)	6.57696E-6, 0.304373	Mental or Behavioral Dysfunction (T048)	1.0	217	2022	129181859
		Abnormality of the nervous system (00707)	disease	0.6		1	rs9297357	1.0	C/G,T	C1510586	intron_variant		AUTISM SPECTRUM DISORDER		0	5	8	2013	0	1344	disease of mental health (150)		snv	0.84	Mental Disorders (F03)	-1.0, 0.734708	Mental or Behavioral Dysfunction (T048)	1.0	217	2013	105130105
		Abnormality of the nervous system (00707)	disease	0.6		1	rs9375138	1.0	C/A,G,T	C1510586	intron_variant		AUTISM SPECTRUM DISORDER		0	3	6	2022	0	1344	disease of mental health (150)		snv	0.93	Mental Disorders (F03)	-1.0, -1.0, 0.783919	Mental or Behavioral Dysfunction (T048)	1.0	217	2022	98070642
		Abnormality of the nervous system (00707)	disease	0.6		1	rs9384679	1.0	C/A,T	C1510586	intron_variant		AUTISM SPECTRUM DISORDER		0	3	6	2022	0	1344	disease of mental health (150)		snv	0.93	Mental Disorders (F03)	6.57341E-6, 0.459913	Mental or Behavioral Dysfunction (T048)	1.0	217	2022	108543216
	257194	Abnormality of the nervous system (00707)	disease	0.6		1	rs9424976	1.0	T/C,G	C1510586	intron_variant		AUTISM SPECTRUM DISORDER	NEGR1	0	3	1	2022	0	1344	disease of mental health (150)		snv	0.93	Mental Disorders (F03)	0.230827, 1.97278E-5	Mental or Behavioral Dysfunction (T048)	1.0	217	2022	72252927
		Abnormality of the nervous system (00707)	disease	0.6		1	rs9587024	1.0	T/A,C,G	C1510586	intergenic_variant		AUTISM SPECTRUM DISORDER		0	3	13	2022	0	1344	disease of mental health (150)		snv	0.93	Mental Disorders (F03)	-1.0, 0.507414, -1.0	Mental or Behavioral Dysfunction (T048)	1.0	217	2022	105931191
	22986	Abnormality of the nervous system (00707)	disease	0.6		1	rs9787523	1.0	T/A,C	C1510586	intron_variant		AUTISM SPECTRUM DISORDER	SORCS3	0	9	10	2019	0	1344	disease of mental health (150)		snv	0.76	Mental Disorders (F03)	-1.0, 0.361539	Mental or Behavioral Dysfunction (T048)	0.65	217	2019	104700702
	64084	Abnormality of the nervous system (00707)	disease	0.6		1	rs9855298	1.0	A/G	C1510586	intron_variant		AUTISM SPECTRUM DISORDER	CLSTN2	0	3	3	2022	0	1344	disease of mental health (150)		snv	0.93	Mental Disorders (F03)	0.327431	Mental or Behavioral Dysfunction (T048)	1.0	217	2022	139989009
		Abnormality of the nervous system (00707)	disease	0.6		1	rs9876421	1.0	C/T	C1510586	intron_variant		AUTISM SPECTRUM DISORDER		0	2	3	2021	0	1344	disease of mental health (150)		snv	0.93	Mental Disorders (F03)	0.308117	Mental or Behavioral Dysfunction (T048)	1.0	217	2021	36806825
	257194	Abnormality of the nervous system (00707)	disease	0.6		1	rs1620977	1.0	A/C,G,T	C1510586	intron_variant		AUTISM SPECTRUM DISORDER	NEGR1	0	9	1	2019	0	1344	disease of mental health (150)		snv	0.8	Mental Disorders (F03)	-1.0, 0.793715, -1.0	Mental or Behavioral Dysfunction (T048)	0.56	217	2019	72263459
	400765	Abnormality of the nervous system (00707)	disease	0.6		1	rs1625579	1.0	G/A,C,T	C1510586	intron_variant		AUTISM SPECTRUM DISORDER	MIR137HG	0	5	1	2013	0	1344	disease of mental health (150)		snv	0.7	Mental Disorders (F03)	-1.0, -1.0, 0.782534	Mental or Behavioral Dysfunction (T048)	0.18	217	2013	98037378
		Abnormality of the nervous system (00707)	disease	0.6		1	rs166820	1.0	G/A,C	C1510586	downstream_gene_variant		AUTISM SPECTRUM DISORDER		0	3	5	2022	0	1344	disease of mental health (150)		snv	0.93	Mental Disorders (F03)	0.240371, -1.0	Mental or Behavioral Dysfunction (T048)	1.0	217	2022	90057393
		Abnormality of the nervous system (00707)	disease	0.6		1	rs17199964	1.0	G/A,C,T	C1510586	intron_variant		AUTISM SPECTRUM DISORDER		0	5	4	2022	0	1344	disease of mental health (150)		snv	0.93	Mental Disorders (F03)		Mental or Behavioral Dysfunction (T048)	1.0	217	2022	101786634
	101929378	Abnormality of the nervous system (00707)	disease	0.6		1	rs17244416	1.0	G/C	C1510586	intron_variant		AUTISM SPECTRUM DISORDER	LINC01876	0	3	2	2022	0	1344	disease of mental health (150)		snv	0.93	Mental Disorders (F03)	0.0781618	Mental or Behavioral Dysfunction (T048)	1.0	217	2022	156060314
	102724934	Abnormality of the nervous system (00707)	disease	0.6		1	rs17641673	1.0	A/G	C1510586	intron_variant		AUTISM SPECTRUM DISORDER	LOC102724934	0	4	14	2022	0	1344	disease of mental health (150)		snv	0.93	Mental Disorders (F03)	0.0763344	Mental or Behavioral Dysfunction (T048)	1.0	217	2022	29224828
		Abnormality of the nervous system (00707)	disease	0.6		1	rs17693963	1.0	A/C,G	C1510586	intron_variant		AUTISM SPECTRUM DISORDER		0	12	6	2021	0	1344	disease of mental health (150)		snv	0.86	Mental Disorders (F03)	0.0623382, 1.90626E-4	Mental or Behavioral Dysfunction (T048)	1.0	217	2021	27742386
		Abnormality of the nervous system (00707)	disease	0.6		1	rs1812587	1.0	G/A,C,T	C1510586	intron_variant		AUTISM SPECTRUM DISORDER		0	4	5	2022	0	1344	disease of mental health (150)		snv	0.93	Mental Disorders (F03)	-1.0, -1.0, 0.440575	Mental or Behavioral Dysfunction (T048)	1.0	217	2022	63695975
	3127	Abnormality of the nervous system (00707)	disease	0.6		1	rs184538485	1.0	A/C	C1510586	intron_variant		AUTISM SPECTRUM DISORDER	HLA-DRB5	0	2	6	2017	0	1344	disease of mental health (150)		snv	0.93	Mental Disorders (F03)	0.00452382	Mental or Behavioral Dysfunction (T048)	1.0	217	2017	32522589
		Abnormality of the nervous system (00707)	disease	0.6		1	rs186129480	1.0	T/C	C1510586	upstream_gene_variant		AUTISM SPECTRUM DISORDER		0	2	6	2017	0	1344	disease of mental health (150)		snv	0.93	Mental Disorders (F03)		Mental or Behavioral Dysfunction (T048)	1.0	217	2017	32627606
		Abnormality of the nervous system (00707)	disease	0.6		1	rs1899546	1.0	A/C,T	C1510586	intergenic_variant		AUTISM SPECTRUM DISORDER		0	2	11	2017	0	1344	disease of mental health (150)		snv	0.93	Mental Disorders (F03)	0.448375, -1.0	Mental or Behavioral Dysfunction (T048)	1.0	217	2017	24377044
		Abnormality of the nervous system (00707)	disease	0.6		1	rs1924399	1.0	T/G	C1510586	intron_variant		AUTISM SPECTRUM DISORDER		0	3	13	2022	0	1344	disease of mental health (150)		snv	0.93	Mental Disorders (F03)	0.520617	Mental or Behavioral Dysfunction (T048)	1.0	217	2022	105980150
	3127	Abnormality of the nervous system (00707)	disease	0.6		1	rs193267147	1.0	G/A	C1510586	intron_variant		AUTISM SPECTRUM DISORDER	HLA-DRB5	0	2	6	2017	0	1344	disease of mental health (150)		snv	0.93	Mental Disorders (F03)		Mental or Behavioral Dysfunction (T048)	1.0	217	2017	32528783
		Abnormality of the nervous system (00707)	disease	0.6		1	rs1933720	1.0	T/C	C1510586	intron_variant		AUTISM SPECTRUM DISORDER		0	5	6	2022	0	1344	disease of mental health (150)		snv	0.93	Mental Disorders (F03)	0.26294	Mental or Behavioral Dysfunction (T048)	1.0	217	2022	97849956
	2895	Abnormality of the nervous system (00707)	disease	0.6		1	rs1972860	1.0	G/A	C1510586	intron_variant		AUTISM SPECTRUM DISORDER	GRID2	0	3	4	2022	0	1344	disease of mental health (150)		snv	0.93	Mental Disorders (F03)	0.398839	Mental or Behavioral Dysfunction (T048)	1.0	217	2022	93658489
	7473,474170	Abnormality of the nervous system (00707)	disease	0.6		1	rs199503	1.0	G/A,T	C1510586	intron_variant		AUTISM SPECTRUM DISORDER	WNT3,LRRC37A2	0	4	17	2021	0	1344	disease of mental health (150)		snv	0.89	Mental Disorders (F03)	0.154695, -1.0	Mental or Behavioral Dysfunction (T048)	0.78	217	2021	46784796
		Abnormality of the nervous system (00707)	disease	0.6		1	rs2024594	1.0	A/C,G	C1510586	upstream_gene_variant		AUTISM SPECTRUM DISORDER		0	4	20	2022	0	1344	disease of mental health (150)		snv	0.93	Mental Disorders (F03)	-1.0, 0.571479	Mental or Behavioral Dysfunction (T048)	1.0	217	2022	48901257
		Abnormality of the nervous system (00707)	disease	0.6		1	rs2105029	1.0	T/C	C1510586	intergenic_variant		AUTISM SPECTRUM DISORDER		0	3	1	2022	0	1344	disease of mental health (150)		snv	0.93	Mental Disorders (F03)	0.338351	Mental or Behavioral Dysfunction (T048)	1.0	217	2022	43468018
	84830	Abnormality of the nervous system (00707)	disease	0.6		1	rs210894	1.0	T/A	C1510586	non_coding_transcript_exon_variant		AUTISM SPECTRUM DISORDER	ADTRP	0	1	6	2019	0	1344	disease of mental health (150)		snv	1.0	Mental Disorders (F03)	0.422391	Mental or Behavioral Dysfunction (T048)	1.0	217	2019	11731766
		Abnormality of the nervous system (00707)	disease	0.6		1	rs2143103	1.0	G/A,C,T	C1510586	downstream_gene_variant		AUTISM SPECTRUM DISORDER		0	4	1	2022	0	1344	disease of mental health (150)		snv	0.89	Mental Disorders (F03)	0.112167, -1.0, -1.0	Mental or Behavioral Dysfunction (T048)	1.0	217	2022	22103576
	7444	Abnormality of the nervous system (00707)	disease	0.6		1	rs2176546	1.0	G/A,C,T	C1510586	intron_variant		AUTISM SPECTRUM DISORDER	VRK2	0	2	2	2017	0	1344	disease of mental health (150)		snv	0.93	Mental Disorders (F03)	0.0127101, 0.683322, 1.97613E-5	Mental or Behavioral Dysfunction (T048)	1.0	217	2017	57929637
		Abnormality of the nervous system (00707)	disease	0.6		1	rs221902	1.0	G/C,T	C1510586	intron_variant		AUTISM SPECTRUM DISORDER		0	2	14	2017	0	1344	disease of mental health (150)		snv	0.93	Mental Disorders (F03)	1.3151E-5, 0.620598	Mental or Behavioral Dysfunction (T048)	1.0	217	2017	71134362
	493856,7323	Abnormality of the nervous system (00707)	disease	0.6		1	rs223332	1.0	G/C,T	C1510586	5_prime_UTR_variant	8.75233E-6, 0.503587	AUTISM SPECTRUM DISORDER	CISD2,UBE2D3	0	2	4	2021	0	1344	disease of mental health (150)		snv	0.93	Mental Disorders (F03)	1.31617E-5, 0.579682	Mental or Behavioral Dysfunction (T048)	1.0	217	2021	102869029
	10385	Abnormality of the nervous system (00707)	disease	0.6		1	rs2237234	1.0	G/A	C1510586	3_prime_UTR_variant	0.244967	AUTISM SPECTRUM DISORDER	BTN2A2	0	3	6	2017	0	1344	disease of mental health (150)		snv	0.93	Mental Disorders (F03)	0.238323	Mental or Behavioral Dysfunction (T048)	1.0	217	2017	26391166
	107985031,79154	Abnormality of the nervous system (00707)	disease	0.6		1	rs2285640	1.0	G/A	C1510586	5_prime_UTR_variant	0.5382	AUTISM SPECTRUM DISORDER	LOC107985031,DHRS11	0	4	17	2022	0	1344	disease of mental health (150)		snv	0.93	Mental Disorders (F03)	0.563575	Mental or Behavioral Dysfunction (T048)	1.0	217	2022	36594774
	105369758,5571	Abnormality of the nervous system (00707)	disease	0.6		1	rs2293445	1.0	G/A	C1510586	intron_variant	0.382968	AUTISM SPECTRUM DISORDER	DDN-AS1,PRKAG1	0	5	12	2022	0	1344	disease of mental health (150)		snv	0.93	Mental Disorders (F03)	0.361698	Mental or Behavioral Dysfunction (T048)	1.0	217	2022	49005079
	10293	Abnormality of the nervous system (00707)	disease	0.6		1	rs2352974	1.0	C/A,G,T	C1510586	intron_variant		AUTISM SPECTRUM DISORDER	TRAIP	0	4	3	2022	0	1344	disease of mental health (150)		snv	0.93	Mental Disorders (F03)	-1.0, -1.0, 0.459247	Mental or Behavioral Dysfunction (T048)	1.0	217	2022	49853180
	107984782	Abnormality of the nervous system (00707)	disease	0.6		1	rs2414718	1.0	G/A,C,T	C1510586	intron_variant		AUTISM SPECTRUM DISORDER	LOC107984782	0	9	15	2019	0	1344	disease of mental health (150)		snv	0.79	Mental Disorders (F03)	0.526767, -1.0, -1.0	Mental or Behavioral Dysfunction (T048)	0.65	217	2019	61570934
	55568	Abnormality of the nervous system (00707)	disease	0.6		1	rs2434529	1.0	A/G	C1510586	intron_variant		AUTISM SPECTRUM DISORDER	GALNT10	0	2	5	2017	0	1344	disease of mental health (150)		snv	0.93	Mental Disorders (F03)	0.244579	Mental or Behavioral Dysfunction (T048)	1.0	217	2017	154260486
	65009,79918	Abnormality of the nervous system (00707)	disease	0.6		1	rs246193	1.0	C/A,G,T	C1510586	upstream_gene_variant		AUTISM SPECTRUM DISORDER	NDRG4,SETD6	0	2	16	2021	0	1344	disease of mental health (150)		snv	0.93	Mental Disorders (F03)	-1.0, -1.0, 0.634241	Mental or Behavioral Dysfunction (T048)	1.0	217	2021	58513954
		Abnormality of the nervous system (00707)	disease	0.6		1	rs2478286	1.0	G/A,C,T	C1510586	intron_variant		AUTISM SPECTRUM DISORDER		0	3	13	2022	0	1344	disease of mental health (150)		snv	0.93	Mental Disorders (F03)	-1.0, 0.745325, 6.58224E-6	Mental or Behavioral Dysfunction (T048)	1.0	217	2022	105986390
	100505678	Abnormality of the nervous system (00707)	disease	0.6		1	rs255896	1.0	C/T	C1510586	intron_variant		AUTISM SPECTRUM DISORDER	STARD4-AS1	0	3	5	2022	0	1344	disease of mental health (150)		snv	0.93	Mental Disorders (F03)	0.663625	Mental or Behavioral Dysfunction (T048)	1.0	217	2022	111670873
	105378797	Abnormality of the nervous system (00707)	disease	0.6		1	rs2568952	1.0	C/G	C1510586	intron_variant		AUTISM SPECTRUM DISORDER	LOC105378797	0	5	1	2021	0	1344	disease of mental health (150)		snv	0.84	Mental Disorders (F03)	0.625649	Mental or Behavioral Dysfunction (T048)	1.0	217	2021	72289422
	124535	Abnormality of the nervous system (00707)	disease	0.6		1	rs2632524	1.0	C/T	C1510586	intron_variant		AUTISM SPECTRUM DISORDER	HSF5	0	2	17	2024	0	1344	disease of mental health (150)		snv	0.93	Mental Disorders (F03)	0.119475	Mental or Behavioral Dysfunction (T048)	1.0	217	2024	58443768
	107984117	Abnormality of the nervous system (00707)	disease	0.6		1	rs2635182	1.0	C/T	C1510586	intron_variant		AUTISM SPECTRUM DISORDER	LINC02058	0	1	5	2019	0	1344	disease of mental health (150)		snv	1.0	Mental Disorders (F03)	0.378545	Mental or Behavioral Dysfunction (T048)	1.0	217	2019	92919459
	100873949,89796	Abnormality of the nervous system (00707)	disease	0.6		1	rs2678210	1.0	T/C	C1510586	intron_variant		AUTISM SPECTRUM DISORDER	IPO9-AS1,NAV1	0	3	1	2022	0	1344	disease of mental health (150)		snv	0.93	Mental Disorders (F03)	0.229075	Mental or Behavioral Dysfunction (T048)	1.0	217	2022	201818812
	27068	Abnormality of the nervous system (00707)	disease	0.6		1	rs2713871	1.0	T/G	C1510586	intron_variant		AUTISM SPECTRUM DISORDER	PPA2	0	3	4	2022	0	1344	disease of mental health (150)		snv	0.93	Mental Disorders (F03)	0.473996	Mental or Behavioral Dysfunction (T048)	1.0	217	2022	105403949
	51678	Abnormality of the nervous system (00707)	disease	0.6		1	rs2721800	1.0	G/A,C,T	C1510586	intron_variant		AUTISM SPECTRUM DISORDER	PALS2	0	5	7	2013	0	1344	disease of mental health (150)		snv	0.84	Mental Disorders (F03)	1.31527E-5, 0.157373, 4.2056E-4	Mental or Behavioral Dysfunction (T048)	1.0	217	2013	24652933
		Abnormality of the nervous system (00707)	disease	0.6		1	rs2726033	1.0	A/G,T	C1510586	downstream_gene_variant		AUTISM SPECTRUM DISORDER		0	3	16	2022	0	1344	disease of mental health (150)		snv	0.93	Mental Disorders (F03)	0.461737, -1.0	Mental or Behavioral Dysfunction (T048)	1.0	217	2022	28326718
	27068	Abnormality of the nervous system (00707)	disease	0.6		1	rs2726528	1.0	C/A,T	C1510586	intron_variant		AUTISM SPECTRUM DISORDER	PPA2	0	3	4	2022	0	1344	disease of mental health (150)		snv	0.93	Mental Disorders (F03)	-1.0, 0.266339	Mental or Behavioral Dysfunction (T048)	1.0	217	2022	105395270
		Abnormality of the nervous system (00707)	disease	0.6		1	rs2760981	1.0	G/A,C,T	C1510586	intergenic_variant		AUTISM SPECTRUM DISORDER		0	2	6	2017	0	1344	disease of mental health (150)		snv	0.93	Mental Disorders (F03)	0.608334, 6.68637E-6, -1.0	Mental or Behavioral Dysfunction (T048)	1.0	217	2017	32597688
	5142	Abnormality of the nervous system (00707)	disease	0.6		1	rs2801578	1.0	T/A,C,G	C1510586	intron_variant		AUTISM SPECTRUM DISORDER	PDE4B	0	9	1	2019	0	1344	disease of mental health (150)		snv	0.79	Mental Disorders (F03)	0.531276, -1.0, -1.0	Mental or Behavioral Dysfunction (T048)	0.65	217	2019	65866972
	80031	Abnormality of the nervous system (00707)	disease	0.6		1	rs281320	1.0	T/A,G	C1510586	intron_variant		AUTISM SPECTRUM DISORDER	SEMA6D	0	3	15	2022	0	1344	disease of mental health (150)		snv	0.93	Mental Disorders (F03)	-1.0, 0.618721	Mental or Behavioral Dysfunction (T048)	1.0	217	2022	47477227
		Abnormality of the nervous system (00707)	disease	0.6		1	rs2828478	1.0	A/G	C1510586	intergenic_variant		AUTISM SPECTRUM DISORDER		0	2	21	2017	0	1344	disease of mental health (150)		snv	0.93	Mental Disorders (F03)	0.727227	Mental or Behavioral Dysfunction (T048)	1.0	217	2017	23732894
	348751	Abnormality of the nervous system (00707)	disease	0.6		1	rs2949006	1.0	T/C,G	C1510586	intron_variant	-1.0, 0.897059	AUTISM SPECTRUM DISORDER	FTCDNL1	0	5	2	2021	0	1344	disease of mental health (150)		snv	0.86	Mental Disorders (F03)	-1.0, 0.828398	Mental or Behavioral Dysfunction (T048)	1.0	217	2021	199850665
	1564	Abnormality of the nervous system (00707)	disease	0.6		1	rs3020736	1.0	G/A,C	C1510586	intron_variant		AUTISM SPECTRUM DISORDER	CYP2D7	0	2	22	2017	0	1344	disease of mental health (150)		snv	0.93	Mental Disorders (F03)	0.329228, -1.0	Mental or Behavioral Dysfunction (T048)	1.0	217	2017	42141117
	101929423	Abnormality of the nervous system (00707)	disease	0.6		1	rs304132	1.0	A/G,T	C1510586	intron_variant		AUTISM SPECTRUM DISORDER	MEF2C-AS1	0	4	5	2022	0	1344	disease of mental health (150)		snv	0.89	Mental Disorders (F03)	0.666344, -1.0	Mental or Behavioral Dysfunction (T048)	1.0	217	2022	88919777
		Abnormality of the nervous system (00707)	disease	0.6		1	rs310333	1.0	A/C	C1510586	intron_variant		AUTISM SPECTRUM DISORDER		0	4	16	2022	0	1344	disease of mental health (150)		snv	0.93	Mental Disorders (F03)	0.709311	Mental or Behavioral Dysfunction (T048)	1.0	217	2022	71545764
		Abnormality of the nervous system (00707)	disease	0.6		1	rs3106666	1.0	G/A,C	C1510586	non_coding_transcript_exon_variant		AUTISM SPECTRUM DISORDER		0	3	2	2022	0	1344	disease of mental health (150)		snv	0.93	Mental Disorders (F03)	0.324936, -1.0	Mental or Behavioral Dysfunction (T048)	1.0	217	2022	154691341
	26053	Abnormality of the nervous system (00707)	disease	0.6		1	rs3113281	1.0	A/C,G,T	C1510586	intron_variant		AUTISM SPECTRUM DISORDER	AUTS2	0	3	7	2022	0	1344	disease of mental health (150)		snv	0.93	Mental Disorders (F03)	6.58345E-6, 0.533751, -1.0	Mental or Behavioral Dysfunction (T048)	1.0	217	2022	70492039
	29113	Abnormality of the nervous system (00707)	disease	0.6		1	rs3132556	1.0	A/T	C1510586	upstream_gene_variant		AUTISM SPECTRUM DISORDER	C6orf15	0	3	6	2017	0	1344	disease of mental health (150)		snv	0.89	Mental Disorders (F03)		Mental or Behavioral Dysfunction (T048)	0.78	217	2017	31111032
	10463	Abnormality of the nervous system (00707)	disease	0.6		1	rs34215985	1.0	C/A,G	C1510586	intron_variant		AUTISM SPECTRUM DISORDER	SLC30A9	0	8	4	2019	0	1344	disease of mental health (150)		snv	0.79	Mental Disorders (F03)	-1.0, 0.651192	Mental or Behavioral Dysfunction (T048)	0.65	217	2019	42045761
	109729137,4208	Abnormality of the nervous system (00707)	disease	0.6		1	rs34316	1.0	A/C	C1510586	3_prime_UTR_variant		AUTISM SPECTRUM DISORDER	MEF2C-AS2,MEF2C	0	4	5	2022	0	1344	disease of mental health (150)		snv	0.93	Mental Disorders (F03)	0.501808	Mental or Behavioral Dysfunction (T048)	1.0	217	2022	88719728
	51603	Abnormality of the nervous system (00707)	disease	0.6		1	rs34320898	1.0	G/A,C	C1510586	intron_variant		AUTISM SPECTRUM DISORDER	METTL13	0	3	1	2022	0	1344	disease of mental health (150)		snv	0.93	Mental Disorders (F03)	2.75884E-4, 0.137544	Mental or Behavioral Dysfunction (T048)	1.0	217	2022	171789999
	55568,107986465	Abnormality of the nervous system (00707)	disease	0.6		1	rs34509057	1.0	G/A	C1510586	intron_variant		AUTISM SPECTRUM DISORDER	GALNT10,LOC107986465	0	1	5	2020	0	1344	disease of mental health (150)		snv	1.0	Mental Disorders (F03)	0.177796	Mental or Behavioral Dysfunction (T048)	1.0	217	2020	154221702
		Abnormality of the nervous system (00707)	disease	0.6		1	rs34796896	1.0	G/A,C	C1510586	intron_variant		AUTISM SPECTRUM DISORDER		0	2	3	2021	0	1344	disease of mental health (150)		snv	0.93	Mental Disorders (F03)	0.19145, -1.0	Mental or Behavioral Dysfunction (T048)	1.0	217	2021	180905467
	2915	Abnormality of the nervous system (00707)	disease	0.6		1	rs36006427	1.0	G/A,T	C1510586	intron_variant		AUTISM SPECTRUM DISORDER	GRM5	0	5	11	2021	0	1344	disease of mental health (150)		snv	0.84	Mental Disorders (F03)	0.312508, -1.0	Mental or Behavioral Dysfunction (T048)	1.0	217	2021	89023545
	6487	Abnormality of the nervous system (00707)	disease	0.6		1	rs3791101	1.0	G/A	C1510586	intron_variant		AUTISM SPECTRUM DISORDER	ST3GAL3	0	5	1	2022	0	1344	disease of mental health (150)		snv	0.89	Mental Disorders (F03)	0.208497	Mental or Behavioral Dysfunction (T048)	0.78	217	2022	43900578
	83449	Abnormality of the nervous system (00707)	disease	0.6		1	rs3812984	1.0	C/T	C1510586	intron_variant	0.85	AUTISM SPECTRUM DISORDER	PMFBP1	0	8	16	2019	0	1344	disease of mental health (150)		snv	0.79	Mental Disorders (F03)	0.579778	Mental or Behavioral Dysfunction (T048)	0.65	217	2019	72173898
	5454	Abnormality of the nervous system (00707)	disease	0.6		1	rs3823036	1.0	T/C	C1510586	3_prime_UTR_variant	0.311798	AUTISM SPECTRUM DISORDER	POU3F2	0	4	6	2022	0	1344	disease of mental health (150)		snv	0.93	Mental Disorders (F03)	0.314574	Mental or Behavioral Dysfunction (T048)	1.0	217	2022	98836656
		Abnormality of the nervous system (00707)	disease	0.6		1	rs41294271	1.0	C/T	C1510586	downstream_gene_variant		AUTISM SPECTRUM DISORDER		0	2	6	2017	0	1344	disease of mental health (150)		snv	0.93	Mental Disorders (F03)		Mental or Behavioral Dysfunction (T048)	1.0	217	2017	32575798
	105372125	Abnormality of the nervous system (00707)	disease	0.6		1	rs4131791	1.0	C/A,G,T	C1510586	intron_variant		AUTISM SPECTRUM DISORDER	LINC03035	0	5	18	2021	0	1344	disease of mental health (150)		snv	0.84	Mental Disorders (F03)	-1.0, -1.0, 0.3941	Mental or Behavioral Dysfunction (T048)	1.0	217	2021	55080640
	26058	Abnormality of the nervous system (00707)	disease	0.6		1	rs4144797	1.0	T/A,C	C1510586	intron_variant	-1.0, 0.69933	AUTISM SPECTRUM DISORDER	GIGYF2	0	3	2	2021	0	1344	disease of mental health (150)		snv	0.89	Mental Disorders (F03)	-1.0, 0.716425	Mental or Behavioral Dysfunction (T048)	1.0	217	2021	232697487
		Abnormality of the nervous system (00707)	disease	0.6		1	rs4244354	1.0	G/A	C1510586	downstream_gene_variant		AUTISM SPECTRUM DISORDER		0	8	10	2019	0	1344	disease of mental health (150)		snv	0.79	Mental Disorders (F03)	0.111955	Mental or Behavioral Dysfunction (T048)	0.65	217	2019	102666420
	11078,124905115	Abnormality of the nervous system (00707)	disease	0.6		1	rs4396807	1.0	G/C	C1510586	intron_variant		AUTISM SPECTRUM DISORDER	TRIOBP,LOC124905115	0	5	22	2022	0	1344	disease of mental health (150)		snv	0.93	Mental Disorders (F03)	0.383047	Mental or Behavioral Dysfunction (T048)	1.0	217	2022	37742372
	6487	Abnormality of the nervous system (00707)	disease	0.6		1	rs4660749	1.0	T/C,G	C1510586	intron_variant		AUTISM SPECTRUM DISORDER	ST3GAL3	0	3	1	2022	0	1344	disease of mental health (150)		snv	0.93	Mental Disorders (F03)	-1.0, 0.902306	Mental or Behavioral Dysfunction (T048)	1.0	217	2022	43784630
	64084	Abnormality of the nervous system (00707)	disease	0.6		1	rs4683772	1.0	G/A	C1510586	intron_variant		AUTISM SPECTRUM DISORDER	CLSTN2	0	3	3	2022	0	1344	disease of mental health (150)		snv	0.93	Mental Disorders (F03)	0.668645	Mental or Behavioral Dysfunction (T048)	1.0	217	2022	139981964
		Abnormality of the nervous system (00707)	disease	0.6		1	rs4773054	1.0	T/C	C1510586	intron_variant		AUTISM SPECTRUM DISORDER		0	2	13	2015	0	1344	disease of mental health (150)		snv	0.93	Mental Disorders (F03)	0.88683	Mental or Behavioral Dysfunction (T048)	1.0	217	2015	109501681
		Abnormality of the nervous system (00707)	disease	0.6		1	rs4906349	1.0	A/G,T	C1510586	intron_variant		AUTISM SPECTRUM DISORDER		0	5	14	2021	0	1344	disease of mental health (150)		snv	0.84	Mental Disorders (F03)	0.364447, -1.0	Mental or Behavioral Dysfunction (T048)	1.0	217	2021	103624778
	2309	Abnormality of the nervous system (00707)	disease	0.6		1	rs4946935	1.0	A/G,T	C1510586	intron_variant		AUTISM SPECTRUM DISORDER	FOXO3	0	4	6	2022	0	1344	disease of mental health (150)		snv	0.89	Mental Disorders (F03)	0.545376, -1.0	Mental or Behavioral Dysfunction (T048)	0.78	217	2022	108679539
	8911	Abnormality of the nervous system (00707)	disease	0.6		1	rs5750853	1.0	C/T	C1510586	intron_variant		AUTISM SPECTRUM DISORDER	CACNA1I	0	3	22	2022	0	1344	disease of mental health (150)		snv	0.93	Mental Disorders (F03)	0.373835	Mental or Behavioral Dysfunction (T048)	1.0	217	2022	39580181
	55964	Abnormality of the nervous system (00707)	disease	0.6		1	rs5751191	1.0	T/A,C,G	C1510586	intron_variant		AUTISM SPECTRUM DISORDER	SEPTIN3	0	4	22	2022	0	1344	disease of mental health (150)		snv	0.89	Mental Disorders (F03)	6.59535E-6, 0.452587, -1.0	Mental or Behavioral Dysfunction (T048)	1.0	217	2022	41974987
	8379	Abnormality of the nervous system (00707)	disease	0.6		1	rs58120505	1.0	T/A,C,G	C1510586	intron_variant		AUTISM SPECTRUM DISORDER	MAD1L1	0	5	7	2021	0	1344	disease of mental health (150)		snv	0.86	Mental Disorders (F03)	-1.0, 0.373405, -1.0	Mental or Behavioral Dysfunction (T048)	1.0	217	2021	1990232
	8502	Abnormality of the nervous system (00707)	disease	0.6		1	rs59566011	1.0	AAAAAAAA/-,AA,AAA,AAAAA,AAAAAA,AAAAAAA,AAAAAAAAA,AAAAAAAAAA,AAAAAAAAAAA,AAAAAAAAAAAA,AAAAAAAAAAAAA,AAAAAAAAAAAAAA,AAAAAAAAAAAAAAA,AAAAAAAAAAAAAAAA,AAAAAAAAAAAAAAAAA,AAAAAAAAAAAAAAAAAA,AAAAAAAAAAAAAAAAAAAACTAAAAAAAAGAAAAAAAAAAAAAAAAAA,AAAAAAAAAAAAAAAAAAAACTTACTAAATAAAAAAAAAAAAAAAAAAAA,AAAAAAAAAAAAAAAAAAGAAAAAAAACTTAATAAAAGAAAAAAAAAAAAAAAAAAA,AAAAAAAAAAAAAAAAAAGAAACATACAAAATAAAAAAAAAAAAAAAAAAAA,AAA…	C1510586	intron_variant		AUTISM SPECTRUM DISORDER	PKP4	0	1	2	2019	0	1344	disease of mental health (150)		delins	1.0	Mental Disorders (F03)		Mental or Behavioral Dysfunction (T048)	1.0	217	2019	158528670
		Abnormality of the nervous system (00707)	disease	0.6		1	rs6012558	1.0	G/A	C1510586	intron_variant		AUTISM SPECTRUM DISORDER		0	6	20	2022	0	1344	disease of mental health (150)		snv	0.93	Mental Disorders (F03)	0.407738	Mental or Behavioral Dysfunction (T048)	1.0	217	2022	48914749
	108783645,3077	Abnormality of the nervous system (00707)	disease	0.6		1	rs61472021	1.0	T/C	C1510586	intron_variant		AUTISM SPECTRUM DISORDER	HFE-AS1,HFE	0	2	6	2017	0	1344	disease of mental health (150)		snv	0.93	Mental Disorders (F03)	0.167441	Mental or Behavioral Dysfunction (T048)	1.0	217	2017	26089797
		Abnormality of the nervous system (00707)	disease	0.6		1	rs62181012	1.0	T/C	C1510586	intergenic_variant		AUTISM SPECTRUM DISORDER		0	3	2	2022	0	1344	disease of mental health (150)		snv	0.93	Mental Disorders (F03)	0.223327	Mental or Behavioral Dysfunction (T048)	1.0	217	2022	180129744
		Abnormality of the nervous system (00707)	disease	0.6		1	rs62258388	1.0	G/A	C1510586	intron_variant		AUTISM SPECTRUM DISORDER		0	3	3	2022	0	1344	disease of mental health (150)		snv	0.93	Mental Disorders (F03)	0.367049	Mental or Behavioral Dysfunction (T048)	1.0	217	2022	41244928
	101929423	Abnormality of the nervous system (00707)	disease	0.6		1	rs62378245	1.0	C/T	C1510586	intron_variant		AUTISM SPECTRUM DISORDER	MEF2C-AS1	0	3	5	2017	0	1344	disease of mental health (150)		snv	0.93	Mental Disorders (F03)	0.246707	Mental or Behavioral Dysfunction (T048)	1.0	217	2017	89448145
		Abnormality of the nervous system (00707)	disease	0.6		1	rs6436555	1.0	A/C,G	C1510586	intergenic_variant		AUTISM SPECTRUM DISORDER		0	3	2	2022	0	1344	disease of mental health (150)		snv	0.93	Mental Disorders (F03)	0.467799, -1.0	Mental or Behavioral Dysfunction (T048)	1.0	217	2022	156631765
	54715	Abnormality of the nervous system (00707)	disease	0.6		1	rs6500768	1.0	T/A,C,G	C1510586	intron_variant		AUTISM SPECTRUM DISORDER	RBFOX1	0	1	16	2020	0	1344	disease of mental health (150)		snv	1.0	Mental Disorders (F03)	-1.0, 0.590741, -1.0	Mental or Behavioral Dysfunction (T048)	1.0	217	2020	6292640
		Abnormality of the nervous system (00707)	disease	0.6		1	rs6577362	1.0	A/G,T	C1510586	intergenic_variant		AUTISM SPECTRUM DISORDER		0	3	1	2022	0	1344	disease of mental health (150)		snv	0.93	Mental Disorders (F03)	0.347228, -1.0	Mental or Behavioral Dysfunction (T048)	1.0	217	2022	103166805
		Abnormality of the nervous system (00707)	disease	0.6		1	rs6701243	1.0	A/C	C1510586	intergenic_variant		AUTISM SPECTRUM DISORDER		0	1	1	2019	0	1344	disease of mental health (150)		snv	1.0	Mental Disorders (F03)	0.370048	Mental or Behavioral Dysfunction (T048)	1.0	217	2019	98627228
	10274	Abnormality of the nervous system (00707)	disease	0.6		1	rs6770476	1.0	C/A,T	C1510586	intron_variant		AUTISM SPECTRUM DISORDER	STAG1	0	3	3	2022	0	1344	disease of mental health (150)		snv	0.93	Mental Disorders (F03)	-1.0, 0.242257	Mental or Behavioral Dysfunction (T048)	1.0	217	2022	136355078
		Abnormality of the nervous system (00707)	disease	0.6		1	rs6800583	1.0	A/G	C1510586	intron_variant		AUTISM SPECTRUM DISORDER		0	6	3	2022	0	1344	disease of mental health (150)		snv	0.84	Mental Disorders (F03)	0.59219	Mental or Behavioral Dysfunction (T048)	0.78	217	2022	16810253
	105379083	Abnormality of the nervous system (00707)	disease	0.6		1	rs6897863	1.0	A/C	C1510586	intron_variant		AUTISM SPECTRUM DISORDER	LOC105379083	0	3	5	2022	0	1344	disease of mental health (150)		snv	0.93	Mental Disorders (F03)	0.48868	Mental or Behavioral Dysfunction (T048)	1.0	217	2022	93176775
		Abnormality of the nervous system (00707)	disease	0.6		1	rs6931604	1.0	C/T	C1510586	intron_variant		AUTISM SPECTRUM DISORDER		0	5	6	2022	0	1344	disease of mental health (150)		snv	0.89	Mental Disorders (F03)	0.520797	Mental or Behavioral Dysfunction (T048)	0.78	217	2022	98130339
		Abnormality of the nervous system (00707)	disease	0.6		1	rs6940116	1.0	A/G	C1510586	intron_variant		AUTISM SPECTRUM DISORDER		0	4	6	2017	0	1344	disease of mental health (150)		snv	0.89	Mental Disorders (F03)	0.177995	Mental or Behavioral Dysfunction (T048)	0.78	217	2017	27740953
	105375630	Abnormality of the nervous system (00707)	disease	0.6		1	rs7004633	1.0	A/G,T	C1510586	intron_variant		AUTISM SPECTRUM DISORDER	LOC105375630	0	5	8	2013	0	1344	disease of mental health (150)		snv	0.84	Mental Disorders (F03)	0.275987, -1.0	Mental or Behavioral Dysfunction (T048)	1.0	217	2013	88748082
	4439,100532732	Abnormality of the nervous system (00707)	disease	0.6		1	rs707939	1.0	C/A	C1510586	intron_variant	0.334769	AUTISM SPECTRUM DISORDER	MSH5,MSH5-SAPCD1	0	2	6	2017	0	1344	disease of mental health (150)		snv	0.93	Mental Disorders (F03)	0.26556	Mental or Behavioral Dysfunction (T048)	1.0	217	2017	31758911
	55844	Abnormality of the nervous system (00707)	disease	0.6		1	rs7079591	1.0	A/C	C1510586	downstream_gene_variant		AUTISM SPECTRUM DISORDER	PPP2R2D	0	3	10	2022	0	1344	disease of mental health (150)		snv	0.93	Mental Disorders (F03)	0.409202	Mental or Behavioral Dysfunction (T048)	1.0	217	2022	131965148
	164832	Abnormality of the nervous system (00707)	disease	0.6		1	rs71413877	1.0	G/A	C1510586	intron_variant		AUTISM SPECTRUM DISORDER	LONRF2	0	5	2	2022	0	1344	disease of mental health (150)		snv	0.93	Mental Disorders (F03)	0.0260537	Mental or Behavioral Dysfunction (T048)	1.0	217	2022	100308360
	203062	Abnormality of the nervous system (00707)	disease	0.6		1	rs72687362	1.0	C/A,T	C1510586	intron_variant	0.205233, 1.80049E-5	AUTISM SPECTRUM DISORDER	TSNARE1	0	2	8	2017	0	1344	disease of mental health (150)		snv	0.93	Mental Disorders (F03)	0.17803, 5.25314E-5	Mental or Behavioral Dysfunction (T048)	1.0	217	2017	142276955
	124904415	Abnormality of the nervous system (00707)	disease	0.6		1	rs72700813	1.0	A/G	C1510586	non_coding_transcript_exon_variant		AUTISM SPECTRUM DISORDER		0	2	1	2021	0	1344	disease of mental health (150)		snv	0.93	Mental Disorders (F03)	0.0408679	Mental or Behavioral Dysfunction (T048)	1.0	217	2021	150537068
	105370816	Abnormality of the nervous system (00707)	disease	0.6		1	rs72730918	1.0	G/A,T	C1510586	intergenic_variant		AUTISM SPECTRUM DISORDER	LOC105370816	0	3	15	2022	0	1344	disease of mental health (150)		snv	0.93	Mental Disorders (F03)	-1.0, 0.0718452	Mental or Behavioral Dysfunction (T048)	1.0	217	2022	51634611
	91419	Abnormality of the nervous system (00707)	disease	0.6		1	rs7295748	1.0	A/C,G,T	C1510586	intron_variant	-1.0, 0.401639, -1.0	AUTISM SPECTRUM DISORDER	ATP23	0	3	12	2022	0	1344	disease of mental health (150)		snv	0.93	Mental Disorders (F03)	-1.0, 0.477593, -1.0	Mental or Behavioral Dysfunction (T048)	1.0	217	2022	57949597
	65996	Abnormality of the nervous system (00707)	disease	0.6		1	rs73068339	1.0	G/A,C	C1510586	intron_variant		AUTISM SPECTRUM DISORDER	CENPBD2P	0	3	19	2022	0	1344	disease of mental health (150)		snv	0.93	Mental Disorders (F03)	-1.0, 0.232321	Mental or Behavioral Dysfunction (T048)	1.0	217	2022	58578896
	101927688,5414	Abnormality of the nervous system (00707)	disease	0.6		1	rs740605	1.0	C/A,G,T	C1510586	non_coding_transcript_exon_variant	-1.0, 7.51891E-6, 0.413172	AUTISM SPECTRUM DISORDER	SEPTIN4-AS1,SEPTIN4	0	4	17	2022	0	1344	disease of mental health (150)		snv	0.93	Mental Disorders (F03)	-1.0, -1.0, 0.419785	Mental or Behavioral Dysfunction (T048)	1.0	217	2022	58527450
	22997	Abnormality of the nervous system (00707)	disease	0.6		1	rs75059851	1.0	A/G	C1510586	intron_variant		AUTISM SPECTRUM DISORDER	IGSF9B	0	8	11	2019	0	1344	disease of mental health (150)		snv	0.79	Mental Disorders (F03)	0.146025	Mental or Behavioral Dysfunction (T048)	0.65	217	2019	133952674
	1301	Abnormality of the nervous system (00707)	disease	0.6		1	rs7522293	1.0	A/C,G	C1510586	intron_variant		AUTISM SPECTRUM DISORDER	COL11A1	0	3	1	2022	0	1344	disease of mental health (150)		snv	0.93	Mental Disorders (F03)	-1.0, 0.603358	Mental or Behavioral Dysfunction (T048)	1.0	217	2022	103074425
	257194	Abnormality of the nervous system (00707)	disease	0.6		1	rs7529364	1.0	G/A,C,T	C1510586	intron_variant		AUTISM SPECTRUM DISORDER	NEGR1	0	3	1	2022	0	1344	disease of mental health (150)		snv	0.93	Mental Disorders (F03)	-1.0, 0.183021, 6.58753E-6	Mental or Behavioral Dysfunction (T048)	1.0	217	2022	72197722
		Abnormality of the nervous system (00707)	disease	0.6		1	rs75477016	1.0	C/T	C1510586	intron_variant		AUTISM SPECTRUM DISORDER		0	3	6	2022	0	1344	disease of mental health (150)		snv	0.93	Mental Disorders (F03)	0.0872616	Mental or Behavioral Dysfunction (T048)	1.0	217	2022	98333320
		Abnormality of the nervous system (00707)	disease	0.6		1	rs7579670	1.0	T/A,C,G	C1510586	intergenic_variant		AUTISM SPECTRUM DISORDER		0	3	2	2022	0	1344	disease of mental health (150)		snv	0.93	Mental Disorders (F03)	-1.0, 0.348068, -1.0	Mental or Behavioral Dysfunction (T048)	1.0	217	2022	156633913
		Abnormality of the nervous system (00707)	disease	0.6		1	rs7613360	1.0	C/T	C1510586	intron_variant		AUTISM SPECTRUM DISORDER		0	10	3	2022	0	1344	disease of mental health (150)		snv	0.84	Mental Disorders (F03)	0.319023	Mental or Behavioral Dysfunction (T048)	0.78	217	2022	49879277
		Abnormality of the nervous system (00707)	disease	0.6		1	rs7648568	1.0	C/T	C1510586	upstream_gene_variant		AUTISM SPECTRUM DISORDER		0	3	3	2022	0	1344	disease of mental health (150)		snv	0.93	Mental Disorders (F03)	0.184477	Mental or Behavioral Dysfunction (T048)	1.0	217	2022	137341847
	9162	Abnormality of the nervous system (00707)	disease	0.6		1	rs7785663	1.0	G/A	C1510586	3_prime_UTR_variant		AUTISM SPECTRUM DISORDER	DGKI	0	8	7	2019	0	1344	disease of mental health (150)		snv	0.79	Mental Disorders (F03)	0.308658	Mental or Behavioral Dysfunction (T048)	0.65	217	2019	137385552
	400957	Abnormality of the immune system (02715),Abnormality of the digestive system (25031)	disease	0.6		1	rs10203477	1.0	A/T	C0007570	intron_variant		Celiac Disease	REL-DT	0	2	2	2016	0	206	disease of anatomical entity (7)		snv	0.93	Digestive System Diseases (C06),Nutritional and Metabolic Diseases (C18)	0.477453	Disease or Syndrome (T047)	0.49	0	2016	60877850
	3662	Abnormality of the immune system (02715),Abnormality of the digestive system (25031)	disease	0.6		1	rs1050976	1.0	C/T	C0007570	3_prime_UTR_variant	0.472695	Celiac Disease	IRF4	0	4	6	2011	0	206	disease of anatomical entity (7)		snv	0.86	Digestive System Diseases (C06),Nutritional and Metabolic Diseases (C18)	0.373044	Disease or Syndrome (T047)	0.38	0	2011	408079
	283450	Abnormality of the immune system (02715),Abnormality of the digestive system (25031)	disease	0.6		1	rs11066188	1.0	G/A,C,T	C0007570	intron_variant	0.36817, -1.0, -1.0	Celiac Disease	HECTD4	0	11	12	2016	0	206	disease of anatomical entity (7)		snv	0.77	Digestive System Diseases (C06),Nutritional and Metabolic Diseases (C18)	0.283425, 6.57358E-6, -1.0	Disease or Syndrome (T047)	0.3	0	2016	112172910
	3899	Abnormality of the immune system (02715),Abnormality of the digestive system (25031)	disease	0.6		1	rs11123810	1.0	T/C,G	C0007570	intron_variant	0.407895, -1.0	Celiac Disease	AFF3	0	2	2	2016	0	206	disease of anatomical entity (7)		snv	0.93	Digestive System Diseases (C06),Nutritional and Metabolic Diseases (C18)	0.370365, -1.0	Disease or Syndrome (T047)	0.49	0	2016	100142823
	101927554	Abnormality of the immune system (02715),Abnormality of the digestive system (25031)	disease	0.6		1	rs114846446	1.0	G/A	C0007570	intron_variant		Celiac Disease	LINC01250	0	15	2	2015	0	206	disease of anatomical entity (7)		snv	0.73	Digestive System Diseases (C06),Nutritional and Metabolic Diseases (C18)	0.00962815	Disease or Syndrome (T047)	0.34	0	2015	2944140
	441108	Abnormality of the immune system (02715),Abnormality of the digestive system (25031)	disease	0.6		1	rs11741255	1.0	G/A	C0007570	intron_variant		Celiac Disease	CARINH	0	17	5	2015	0	206	disease of anatomical entity (7)		snv	0.72	Digestive System Diseases (C06),Nutritional and Metabolic Diseases (C18)	0.283008	Disease or Syndrome (T047)	0.3	0	2015	132475490
		Abnormality of the immune system (02715),Abnormality of the digestive system (25031)	disease	0.6		1	rs11757201	1.0	G/C,T	C0007570	intron_variant		Celiac Disease		0	9	6	2018	0	206	disease of anatomical entity (7)		snv	0.79	Digestive System Diseases (C06),Nutritional and Metabolic Diseases (C18)	0.214303, 3.02694E-5	Disease or Syndrome (T047)	0.34	0	2018	137682685
	677	Abnormality of the immune system (02715),Abnormality of the digestive system (25031)	disease	0.6		1	rs11851414	1.0	T/C,G	C0007570	intron_variant	0.207441, 2.18923E-6	Celiac Disease	ZFP36L1	0	2	14	2011	0	206	disease of anatomical entity (7)		snv	1.0	Digestive System Diseases (C06),Nutritional and Metabolic Diseases (C18)	0.242411, -1.0	Disease or Syndrome (T047)	0.78	0	2011	68792785
	57178	Abnormality of the immune system (02715),Abnormality of the digestive system (25031)	disease	0.6		1	rs1250557	1.0	G/A,C,T	C0007570	intron_variant	-1.0, -1.0, 0.638106	Celiac Disease	ZMIZ1	0	1	10	2016	0	206	disease of anatomical entity (7)		snv	1.0	Digestive System Diseases (C06),Nutritional and Metabolic Diseases (C18)	-1.0, -1.0, 0.627183	Disease or Syndrome (T047)	0.78	0	2016	79306017
		Abnormality of the immune system (02715),Abnormality of the digestive system (25031)	disease	0.6		1	rs12727642	1.0	C/A	C0007570	upstream_gene_variant		Celiac Disease		0	1	1	2010	0	206	disease of anatomical entity (7)		snv	1.0	Digestive System Diseases (C06),Nutritional and Metabolic Diseases (C18)	0.123671	Disease or Syndrome (T047)	0.78	0	2010	7986612
	8269,100422877	Abnormality of the immune system (02715),Abnormality of the digestive system (25031)	disease	0.6	0.0	1	rs13397	1.0	G/A	C0007570	synonymous_variant	0.176675	Celiac Disease	TMEM187,MIR3202-2	0	2	X	2011	0	206	disease of anatomical entity (7)	0.0	snv	0.93	Digestive System Diseases (C06),Nutritional and Metabolic Diseases (C18)		Disease or Syndrome (T047)	0.49	0	2011	153982797
		Abnormality of the immune system (02715),Abnormality of the digestive system (25031)	disease	0.6		1	rs13415465	1.0	T/A,C,G	C0007570	intron_variant		Celiac Disease		0	7	2	2018	0	206	disease of anatomical entity (7)		snv	0.82	Digestive System Diseases (C06),Nutritional and Metabolic Diseases (C18)	-1.0, -1.0, 0.369824	Disease or Syndrome (T047)	0.38	0	2018	100147542
		Abnormality of the immune system (02715),Abnormality of the digestive system (25031)	disease	0.6		1	rs1378938	1.0	T/A,C,G	C0007570	downstream_gene_variant		Celiac Disease		0	1	15	2011	0	206	disease of anatomical entity (7)		snv	1.0	Digestive System Diseases (C06),Nutritional and Metabolic Diseases (C18)	-1.0, 0.63999, -1.0	Disease or Syndrome (T047)	0.78	0	2011	74804102
	101928376	Abnormality of the immune system (02715),Abnormality of the digestive system (25031)	disease	0.6		1	rs17753641	1.0	A/G	C0007570	intron_variant		Celiac Disease	IL12A-AS1	0	6	3	2018	0	206	disease of anatomical entity (7)		snv	0.84	Digestive System Diseases (C06),Nutritional and Metabolic Diseases (C18)	0.071467	Disease or Syndrome (T047)	0.49	0	2018	159929885
	23266	Abnormality of the immune system (02715),Abnormality of the digestive system (25031)	disease	0.6		1	rs2066363	1.0	C/A,T	C0007570	intron_variant		Celiac Disease	ADGRL2	0	15	1	2015	0	206	disease of anatomical entity (7)		snv	0.73	Digestive System Diseases (C06),Nutritional and Metabolic Diseases (C18)	-1.0, 0.714984	Disease or Syndrome (T047)	0.34	0	2015	81771892
	105378083	Abnormality of the immune system (02715),Abnormality of the digestive system (25031)	disease	0.6		1	rs212400	1.0	A/C,G,T	C0007570	non_coding_transcript_exon_variant	-1.0, 0.8, -1.0	Celiac Disease	TAGAP-AS1	0	2	6	2016	0	206	disease of anatomical entity (7)		snv	0.93	Digestive System Diseases (C06),Nutritional and Metabolic Diseases (C18)	-1.0, 0.645973, -1.0	Disease or Syndrome (T047)	0.49	0	2016	159052542
		Abnormality of the immune system (02715),Abnormality of the digestive system (25031)	disease	0.6		1	rs2364484	1.0	C/A,G,T	C0007570	intergenic_variant		Celiac Disease		0	1	12	2020	0	206	disease of anatomical entity (7)		snv	1.0	Digestive System Diseases (C06),Nutritional and Metabolic Diseases (C18)	0.805392, -1.0, -1.0	Disease or Syndrome (T047)	0.78	0	2020	6402830
	1493	Abnormality of the immune system (02715),Abnormality of the digestive system (25031)	disease	0.6		1	rs3087243	1.0	G/A,T	C0007570	downstream_gene_variant		Celiac Disease	CTLA4	0	14	2	2018	0	206	disease of anatomical entity (7)		snv	0.53	Digestive System Diseases (C06),Nutritional and Metabolic Diseases (C18)	0.369997, -1.0	Disease or Syndrome (T047)	0.06	0	2018	203874196
	2113	Abnormality of the immune system (02715),Abnormality of the digestive system (25031)	disease	0.6		1	rs4128561	1.0	T/A,C,G	C0007570	intron_variant		Celiac Disease	ETS1	0	1	11	2016	0	206	disease of anatomical entity (7)		snv	1.0	Digestive System Diseases (C06),Nutritional and Metabolic Diseases (C18)	-1.0, 0.576606, -1.0	Disease or Syndrome (T047)	0.78	0	2016	128545234
	150962	Abnormality of the immune system (02715),Abnormality of the digestive system (25031)	disease	0.6		1	rs4560096	1.0	T/A,G	C0007570	intron_variant		Celiac Disease	PUS10	0	1	2	2018	0	206	disease of anatomical entity (7)		snv	1.0	Digestive System Diseases (C06),Nutritional and Metabolic Diseases (C18)	-1.0, 0.363019	Disease or Syndrome (T047)	0.78	0	2018	60977782
	940	Abnormality of the immune system (02715),Abnormality of the digestive system (25031)	disease	0.6		1	rs45620941	1.0	G/T	C0007570	3_prime_UTR_variant	0.152174	Celiac Disease	CD28	0	1	2	2016	0	206	disease of anatomical entity (7)		snv	0.89	Digestive System Diseases (C06),Nutritional and Metabolic Diseases (C18)	0.136816	Disease or Syndrome (T047)	0.56	0	2016	203735734
	2859	Abnormality of the immune system (02715),Abnormality of the digestive system (25031)	disease	0.6		1	rs4676410	1.0	G/A,C	C0007570	intron_variant		Celiac Disease	GPR35	0	17	2	2015	0	206	disease of anatomical entity (7)		snv	0.72	Digestive System Diseases (C06),Nutritional and Metabolic Diseases (C18)	0.258212, -1.0	Disease or Syndrome (T047)	0.34	0	2015	240624322
	387357	Abnormality of the immune system (02715),Abnormality of the digestive system (25031)	disease	0.6		1	rs4897233	1.0	A/C,G,T	C0007570	intron_variant		Celiac Disease	THEMIS	0	1	6	2016	0	206	disease of anatomical entity (7)		snv	1.0	Digestive System Diseases (C06),Nutritional and Metabolic Diseases (C18)	-1.0, 0.386507, -1.0	Disease or Syndrome (T047)	0.78	0	2016	127835743
	55765	Abnormality of the immune system (02715),Abnormality of the digestive system (25031)	disease	0.6		1	rs59655222	1.0	T/C	C0007570	intron_variant		Celiac Disease	INAVA	0	2	1	2016	0	206	disease of anatomical entity (7)		snv	0.93	Digestive System Diseases (C06),Nutritional and Metabolic Diseases (C18)	0.213519	Disease or Syndrome (T047)	0.56	0	2016	200906769
		Abnormality of the immune system (02715),Abnormality of the digestive system (25031)	disease	0.6		1	rs5979785	1.0	C/T	C0007570	intron_variant		Celiac Disease		0	1	X	2010	0	206	disease of anatomical entity (7)		snv	0.93	Digestive System Diseases (C06),Nutritional and Metabolic Diseases (C18)		Disease or Syndrome (T047)	0.56	0	2010	12953405
		Abnormality of the immune system (02715),Abnormality of the digestive system (25031)	disease	0.6		1	rs62131887	1.0	C/T	C0007570	intergenic_variant		Celiac Disease		0	15	19	2015	0	206	disease of anatomical entity (7)		snv	0.73	Digestive System Diseases (C06),Nutritional and Metabolic Diseases (C18)	0.367239	Disease or Syndrome (T047)	0.34	0	2015	10476920
		Abnormality of the immune system (02715),Abnormality of the digestive system (25031)	disease	0.6		1	rs62184863	1.0	G/C	C0007570	intergenic_variant		Celiac Disease		0	1	2	2016	0	206	disease of anatomical entity (7)		snv	1.0	Digestive System Diseases (C06),Nutritional and Metabolic Diseases (C18)	0.0611009	Disease or Syndrome (T047)	0.78	0	2016	203819074
	4261	Abnormality of the immune system (02715),Abnormality of the digestive system (25031)	disease	0.6		1	rs6498114	1.0	G/A,T	C0007570	intron_variant		Celiac Disease	CIITA	0	2	16	2011	0	206	disease of anatomical entity (7)		snv	0.93	Digestive System Diseases (C06),Nutritional and Metabolic Diseases (C18)	-1.0, 0.773135	Disease or Syndrome (T047)	0.49	0	2011	10870261
	6775	Abnormality of the immune system (02715),Abnormality of the digestive system (25031)	disease	0.6		1	rs6715106	1.0	A/G	C0007570	intron_variant		Celiac Disease	STAT4	0	1	2	2011	0	206	disease of anatomical entity (7)		snv	1.0	Digestive System Diseases (C06),Nutritional and Metabolic Diseases (C18)	0.0622447	Disease or Syndrome (T047)	0.78	0	2011	191048308
		Abnormality of the immune system (02715),Abnormality of the digestive system (25031)	disease	0.6		1	rs755374	1.0	C/G,T	C0007570	intron_variant		Celiac Disease		0	16	5	2015	0	206	disease of anatomical entity (7)		snv	0.72	Digestive System Diseases (C06),Nutritional and Metabolic Diseases (C18)	-1.0, 0.28276	Disease or Syndrome (T047)	0.34	0	2015	159402286
	105377067	Abnormality of the immune system (02715),Abnormality of the digestive system (25031)	disease	0.6		1	rs7616215	1.0	C/G,T	C0007570	intron_variant		Celiac Disease	LOC105377067	0	2	3	2011	0	206	disease of anatomical entity (7)		snv	0.93	Digestive System Diseases (C06),Nutritional and Metabolic Diseases (C18)	-1.0, 0.620825	Disease or Syndrome (T047)	0.38	0	2011	46164194
	31,284099	Abnormality of the immune system (02715),Abnormality of the digestive system (25031)	disease	0.6		1	rs8081319	1.0	A/G	C0007570	intron_variant		Celiac Disease	ACACA,C17orf78	0	1	17	2014	0	206	disease of anatomical entity (7)		snv	1.0	Digestive System Diseases (C06),Nutritional and Metabolic Diseases (C18)	0.0639681	Disease or Syndrome (T047)	0.78	0	2014	37374139
		Abnormality of the immune system (02715),Abnormality of the digestive system (25031)	disease	0.6		1	rs859715	1.0	A/C,G,T	C0007570	intron_variant		Celiac Disease		0	1	1	2016	0	206	disease of anatomical entity (7)		snv	1.0	Digestive System Diseases (C06),Nutritional and Metabolic Diseases (C18)	-1.0, -1.0, 0.364832	Disease or Syndrome (T047)	0.78	0	2016	172790982
		Abnormality of the nervous system (00707)	disease	0.6		1	rs1002656	1.0	C/T	C1510586	upstream_gene_variant		AUTISM SPECTRUM DISORDER		0	9	1	2019	0	1344	disease of mental health (150)		snv	0.77	Mental Disorders (F03)	0.557511	Mental or Behavioral Dysfunction (T048)	0.65	217	2019	36727140
		Abnormality of the nervous system (00707)	disease	0.6		1	rs10110094	1.0	A/C,G	C1510586	intergenic_variant		AUTISM SPECTRUM DISORDER		0	1	8	2019	0	1344	disease of mental health (150)		snv	1.0	Mental Disorders (F03)	-1.0, 0.834848	Mental or Behavioral Dysfunction (T048)	1.0	217	2019	130459801
	9472	Abnormality of the nervous system (00707)	disease	0.6		1	rs10133551	1.0	T/C	C1510586	intron_variant		AUTISM SPECTRUM DISORDER	AKAP6	0	3	14	2022	0	1344	disease of mental health (150)		snv	0.93	Mental Disorders (F03)	0.300447	Mental or Behavioral Dysfunction (T048)	1.0	217	2022	32813026
	60412	Abnormality of the nervous system (00707)	disease	0.6		1	rs10215367	1.0	C/T	C1510586	intron_variant		AUTISM SPECTRUM DISORDER	EXOC4	0	3	7	2022	0	1344	disease of mental health (150)		snv	0.93	Mental Disorders (F03)	0.671273	Mental or Behavioral Dysfunction (T048)	1.0	217	2022	133260999
		Abnormality of the nervous system (00707)	disease	0.6		1	rs10464005	1.0	A/C,G,T	C1510586	intron_variant		AUTISM SPECTRUM DISORDER		0	5	5	2021	0	1344	disease of mental health (150)		snv	0.84	Mental Disorders (F03)	0.249016, 6.58493E-6, -1.0	Mental or Behavioral Dysfunction (T048)	1.0	217	2021	104434280
	64478	Abnormality of the nervous system (00707)	disease	0.6		1	rs10503253	1.0	C/A,T	C1510586	intron_variant		AUTISM SPECTRUM DISORDER	CSMD1	0	5	8	2013	0	1344	disease of mental health (150)		snv	0.82	Mental Disorders (F03)	0.183877, 6.57722E-6	Mental or Behavioral Dysfunction (T048)	0.78	217	2013	4323322
	5727	Abnormality of the nervous system (00707)	disease	0.6		1	rs10512248	1.0	T/A,C,G	C1510586	intron_variant		AUTISM SPECTRUM DISORDER	PTCH1	0	6	9	2022	0	1344	disease of mental health (150)		snv	0.84	Mental Disorders (F03)	1.31556E-5, -1.0, 0.367774	Mental or Behavioral Dysfunction (T048)	0.43	217	2022	95497421
	56899,101928937	Abnormality of the nervous system (00707)	disease	0.6		1	rs10745841	1.0	G/C,T	C1510586	intron_variant		AUTISM SPECTRUM DISORDER	ANKS1B,LOC101928937	0	8	12	2019	0	1344	disease of mental health (150)		snv	0.79	Mental Disorders (F03)	0.546637, -1.0	Mental or Behavioral Dysfunction (T048)	0.65	217	2019	99099957
	105375490	Abnormality of the nervous system (00707)	disease	0.6		1	rs10954160	1.0	A/G,T	C1510586	intron_variant		AUTISM SPECTRUM DISORDER	LOC105375490	0	3	7	2022	0	1344	disease of mental health (150)		snv	0.93	Mental Disorders (F03)	0.920252, 1.31453E-5	Mental or Behavioral Dysfunction (T048)	1.0	217	2022	127564011
	101927134	Abnormality of the nervous system (00707)	disease	0.6		1	rs111294930	1.0	A/G	C1510586	intron_variant		AUTISM SPECTRUM DISORDER	LINC01470	0	8	5	2019	0	1344	disease of mental health (150)		snv	0.79	Mental Disorders (F03)	0.203018	Mental or Behavioral Dysfunction (T048)	0.65	217	2019	152797561
	6925	Abnormality of the nervous system (00707)	disease	0.6		1	rs11152369	1.0	A/C	C1510586	intron_variant		AUTISM SPECTRUM DISORDER	TCF4	0	5	18	2013	0	1344	disease of mental health (150)		snv	0.84	Mental Disorders (F03)	0.0607197	Mental or Behavioral Dysfunction (T048)	1.0	217	2013	55399097
	22978	Abnormality of the nervous system (00707)	disease	0.6		1	rs11191580	1.0	T/C	C1510586	intron_variant	0.0796812	AUTISM SPECTRUM DISORDER	NT5C2	0	11	10	2013	0	1344	disease of mental health (150)		snv	0.75	Mental Disorders (F03)	0.0834614	Mental or Behavioral Dysfunction (T048)	0.78	217	2013	103146454
		Abnormality of the nervous system (00707)	disease	0.6		1	rs114455101	1.0	T/G	C1510586	intron_variant		AUTISM SPECTRUM DISORDER		0	2	6	2017	0	1344	disease of mental health (150)		snv	0.93	Mental Disorders (F03)		Mental or Behavioral Dysfunction (T048)	1.0	217	2017	32465853
		Abnormality of the nervous system (00707)	disease	0.6		1	rs114771361	1.0	G/A	C1510586	non_coding_transcript_exon_variant		AUTISM SPECTRUM DISORDER		0	2	6	2017	0	1344	disease of mental health (150)		snv	0.93	Mental Disorders (F03)		Mental or Behavioral Dysfunction (T048)	1.0	217	2017	32706552
		Abnormality of the nervous system (00707)	disease	0.6		1	rs114882497	1.0	T/A,C	C1510586	intron_variant		AUTISM SPECTRUM DISORDER		0	2	6	2017	0	1344	disease of mental health (150)		snv	0.93	Mental Disorders (F03)		Mental or Behavioral Dysfunction (T048)	1.0	217	2017	32423415
		Abnormality of the nervous system (00707)	disease	0.6		1	rs114904464	1.0	G/A	C1510586	intron_variant		AUTISM SPECTRUM DISORDER		0	2	6	2017	0	1344	disease of mental health (150)		snv	0.93	Mental Disorders (F03)		Mental or Behavioral Dysfunction (T048)	1.0	217	2017	31380300
	401247	Abnormality of the nervous system (00707)	disease	0.6		1	rs114964506	1.0	G/A,C	C1510586	non_coding_transcript_exon_variant		AUTISM SPECTRUM DISORDER	LINC00243	0	2	6	2017	0	1344	disease of mental health (150)		snv	0.93	Mental Disorders (F03)		Mental or Behavioral Dysfunction (T048)	1.0	217	2017	30814428
	7916,677820	Abnormality of the nervous system (00707)	disease	0.6		1	rs115052633	1.0	C/G,T	C1510586	intron_variant		AUTISM SPECTRUM DISORDER	PRRC2A,SNORA38	0	2	6	2017	0	1344	disease of mental health (150)		snv	0.93	Mental Disorders (F03)		Mental or Behavioral Dysfunction (T048)	1.0	217	2017	31621487
	10107	Abnormality of the nervous system (00707)	disease	0.6		1	rs115242751	1.0	T/C	C1510586	intron_variant		AUTISM SPECTRUM DISORDER	TRIM10	0	2	6	2017	0	1344	disease of mental health (150)		snv	0.93	Mental Disorders (F03)		Mental or Behavioral Dysfunction (T048)	1.0	217	2017	30154846
		Abnormality of the nervous system (00707)	disease	0.6		1	rs115329265	1.0	A/G,T	C1510586	intron_variant		AUTISM SPECTRUM DISORDER		0	2	6	2017	0	1344	disease of mental health (150)		snv	0.93	Mental Disorders (F03)		Mental or Behavioral Dysfunction (T048)	1.0	217	2017	28744470
		Abnormality of the nervous system (00707)	disease	0.6		1	rs11556063	1.0	C/A	C1510586	intergenic_variant		AUTISM SPECTRUM DISORDER		0	2	9	2021	0	1344	disease of mental health (150)		snv	0.93	Mental Disorders (F03)	0.156845	Mental or Behavioral Dysfunction (T048)	1.0	217	2021	105819760
	81696	Abnormality of the nervous system (00707)	disease	0.6		1	rs115661163	1.0	G/T	C1510586	intron_variant		AUTISM SPECTRUM DISORDER	OR5V1	0	2	6	2017	0	1344	disease of mental health (150)		snv	0.93	Mental Disorders (F03)		Mental or Behavioral Dysfunction (T048)	1.0	217	2017	29369298
		Abnormality of the nervous system (00707)	disease	0.6		1	rs116067082	1.0	G/A,C	C1510586	upstream_gene_variant		AUTISM SPECTRUM DISORDER		0	2	6	2017	0	1344	disease of mental health (150)		snv	0.93	Mental Disorders (F03)		Mental or Behavioral Dysfunction (T048)	1.0	217	2017	31222761
	124901301,3117	Abnormality of the nervous system (00707)	disease	0.6		1	rs116139966	1.0	C/A,G	C1510586	intron_variant		AUTISM SPECTRUM DISORDER	HLA-DQA1-AS1,HLA-DQA1	0	2	6	2017	0	1344	disease of mental health (150)		snv	0.93	Mental Disorders (F03)		Mental or Behavioral Dysfunction (T048)	1.0	217	2017	32635879
	105370453	Abnormality of the nervous system (00707)	disease	0.6		1	rs11623992	1.0	T/A,C,G	C1510586	non_coding_transcript_exon_variant		AUTISM SPECTRUM DISORDER	LOC105370453	0	3	14	2022	0	1344	disease of mental health (150)		snv	0.93	Mental Disorders (F03)	-1.0, 0.409737, -1.0	Mental or Behavioral Dysfunction (T048)	1.0	217	2022	36525193
	717	Abnormality of the nervous system (00707)	disease	0.6		1	rs116385615	1.0	T/C	C1510586	intron_variant		AUTISM SPECTRUM DISORDER	C2	0	2	6	2017	0	1344	disease of mental health (150)		snv	0.93	Mental Disorders (F03)		Mental or Behavioral Dysfunction (T048)	1.0	217	2017	31913532
		Abnormality of the nervous system (00707)	disease	0.6		1	rs116460775	1.0	T/A,C,G	C1510586	intergenic_variant		AUTISM SPECTRUM DISORDER		0	2	6	2017	0	1344	disease of mental health (150)		snv	0.93	Mental Disorders (F03)		Mental or Behavioral Dysfunction (T048)	1.0	217	2017	32243308
	3118	Abnormality of the nervous system (00707)	disease	0.6		1	rs116593970	1.0	C/T	C1510586	intron_variant		AUTISM SPECTRUM DISORDER	HLA-DQA2	0	2	6	2017	0	1344	disease of mental health (150)		snv	0.93	Mental Disorders (F03)		Mental or Behavioral Dysfunction (T048)	1.0	217	2017	32742213
	11074,104533120	Abnormality of the nervous system (00707)	disease	0.6	0.0	1	rs116676919	1.0	G/A	C1510586	synonymous_variant		AUTISM SPECTRUM DISORDER	TRIM31,TRIM31-AS1	0	2	6	2017	0	1344	disease of mental health (150)	0.0	snv	0.93	Mental Disorders (F03)		Mental or Behavioral Dysfunction (T048)	1.0	217	2017	30112719
		Abnormality of the nervous system (00707)	disease	0.6		1	rs11669334	1.0	G/C,T	C1510586	intron_variant		AUTISM SPECTRUM DISORDER		0	3	19	2022	0	1344	disease of mental health (150)		snv	0.93	Mental Disorders (F03)	-1.0, 0.125856	Mental or Behavioral Dysfunction (T048)	1.0	217	2022	31709612
		Abnormality of the nervous system (00707)	disease	0.6		1	rs11693528	1.0	C/G,T	C1510586	intron_variant		AUTISM SPECTRUM DISORDER		0	8	2	2019	0	1344	disease of mental health (150)		snv	0.79	Mental Disorders (F03)	0.169316, 1.31747E-5	Mental or Behavioral Dysfunction (T048)	0.65	217	2019	199871784
		Abnormality of the nervous system (00707)	disease	0.6		1	rs11724116	1.0	C/T	C1510586	intergenic_variant		AUTISM SPECTRUM DISORDER		0	3	4	2021	0	1344	disease of mental health (150)		snv	0.89	Mental Disorders (F03)	0.123409	Mental or Behavioral Dysfunction (T048)	1.0	217	2021	161372886
	3127	Abnormality of the nervous system (00707)	disease	0.6		1	rs117616320	1.0	C/A,T	C1510586	intron_variant		AUTISM SPECTRUM DISORDER	HLA-DRB5	0	2	6	2017	0	1344	disease of mental health (150)		snv	0.93	Mental Disorders (F03)	1.1152E-4, -1.0	Mental or Behavioral Dysfunction (T048)	1.0	217	2017	32526927
		Abnormality of the nervous system (00707)	disease	0.6		1	rs12035012	1.0	C/A	C1510586	intron_variant		AUTISM SPECTRUM DISORDER		0	3	1	2022	0	1344	disease of mental health (150)		snv	0.93	Mental Disorders (F03)	0.172016	Mental or Behavioral Dysfunction (T048)	1.0	217	2022	41284976
	101929378	Abnormality of the nervous system (00707)	disease	0.6		1	rs1226412	1.0	C/G,T	C1510586	non_coding_transcript_exon_variant	-1.0, 0.768602	AUTISM SPECTRUM DISORDER	LINC01876	0	8	2	2019	0	1344	disease of mental health (150)		snv	0.79	Mental Disorders (F03)	-1.0, 0.729082	Mental or Behavioral Dysfunction (T048)	0.65	217	2019	156254801
	257194	Abnormality of the nervous system (00707)	disease	0.6		1	rs12402629	1.0	T/A,C,G	C1510586	intron_variant		AUTISM SPECTRUM DISORDER	NEGR1	0	1	1	2021	0	1344	disease of mental health (150)		snv	1.0	Mental Disorders (F03)	-1.0, 0.41513, -1.0	Mental or Behavioral Dysfunction (T048)	1.0	217	2021	72113026
	55844	Abnormality of the nervous system (00707)	disease	0.6		1	rs12411375	1.0	G/T	C1510586	downstream_gene_variant		AUTISM SPECTRUM DISORDER	PPP2R2D	0	3	10	2022	0	1344	disease of mental health (150)		snv	0.93	Mental Disorders (F03)	0.251803	Mental or Behavioral Dysfunction (T048)	1.0	217	2022	131962329
		Abnormality of the nervous system (00707)	disease	0.6		1	rs12443954	1.0	A/C,G,T	C1510586	intron_variant		AUTISM SPECTRUM DISORDER		0	5	16	2013	0	1344	disease of mental health (150)		snv	0.84	Mental Disorders (F03)	6.58996E-6, 0.312265, -1.0	Mental or Behavioral Dysfunction (T048)	1.0	217	2013	89675088
	813	Abnormality of the nervous system (00707)	disease	0.6		1	rs12536800	1.0	G/C	C1510586	intron_variant		AUTISM SPECTRUM DISORDER	CALU	0	3	7	2022	0	1344	disease of mental health (150)		snv	0.93	Mental Disorders (F03)	0.201936	Mental or Behavioral Dysfunction (T048)	1.0	217	2022	128741004
	6405	Abnormality of the nervous system (00707)	disease	0.6		1	rs12631337	1.0	A/G,T	C1510586	intron_variant		AUTISM SPECTRUM DISORDER	SEMA3F	0	5	3	2022	0	1344	disease of mental health (150)		snv	0.86	Mental Disorders (F03)	0.540075, -1.0	Mental or Behavioral Dysfunction (T048)	0.78	217	2022	50161104
	8379,124901573	Abnormality of the nervous system (00707)	disease	0.6		1	rs12668848	1.0	G/A,T	C1510586	intron_variant		AUTISM SPECTRUM DISORDER	MAD1L1,LOC124901573	0	8	7	2019	0	1344	disease of mental health (150)		snv	0.79	Mental Disorders (F03)	0.397905, 1.90739E-4	Mental or Behavioral Dysfunction (T048)	0.65	217	2019	1981360
	26053	Abnormality of the nervous system (00707)	disease	0.6		1	rs12698891	1.0	A/G	C1510586	intron_variant		AUTISM SPECTRUM DISORDER	AUTS2	0	3	7	2022	0	1344	disease of mental health (150)		snv	0.93	Mental Disorders (F03)	0.109468	Mental or Behavioral Dysfunction (T048)	1.0	217	2022	70300519
		Abnormality of the nervous system (00707)	disease	0.6		1	rs12712388	1.0	G/A	C1510586	intron_variant		AUTISM SPECTRUM DISORDER		0	8	2	2019	0	1344	disease of mental health (150)		snv	0.79	Mental Disorders (F03)	0.307999	Mental or Behavioral Dysfunction (T048)	0.65	217	2019	22323759
		Abnormality of the nervous system (00707)	disease	0.6		1	rs12871532	1.0	T/A,C	C1510586	intergenic_variant		AUTISM SPECTRUM DISORDER		0	5	13	2013	0	1344	disease of mental health (150)		snv	0.84	Mental Disorders (F03)	-1.0, 0.460696	Mental or Behavioral Dysfunction (T048)	1.0	217	2013	108016199
	6252	Abnormality of the nervous system (00707)	disease	0.6		1	rs12894153	1.0	T/A,G	C1510586	intron_variant		AUTISM SPECTRUM DISORDER	RTN1	0	8	14	2019	0	1344	disease of mental health (150)		snv	0.79	Mental Disorders (F03)	1.32561E-5, 0.625934	Mental or Behavioral Dysfunction (T048)	0.65	217	2019	59689975
	400359	Abnormality of the nervous system (00707)	disease	0.6		1	rs12898460	1.0	C/T	C1510586	intron_variant		AUTISM SPECTRUM DISORDER	LINC02694	0	8	15	2019	0	1344	disease of mental health (150)		snv	0.79	Mental Disorders (F03)	0.227611	Mental or Behavioral Dysfunction (T048)	0.65	217	2019	38694612
	101927957	Abnormality of the nervous system (00707)	disease	0.6		1	rs12927459	1.0	C/A,T	C1510586	intron_variant		AUTISM SPECTRUM DISORDER	LINC01572	0	3	16	2022	0	1344	disease of mental health (150)		snv	0.93	Mental Disorders (F03)	-1.0, 0.0671062	Mental or Behavioral Dysfunction (T048)	1.0	217	2022	72310080
	79018	Abnormality of the nervous system (00707)	disease	0.6		1	rs12948749	1.0	G/A,C	C1510586	intron_variant		AUTISM SPECTRUM DISORDER	GID4	0	2	17	2021	0	1344	disease of mental health (150)		snv	0.93	Mental Disorders (F03)	0.461477, 5.27579E-5	Mental or Behavioral Dysfunction (T048)	1.0	217	2021	18046488
		Abnormality of the nervous system (00707)	disease	0.6		1	rs13029770	1.0	G/A,C	C1510586	intergenic_variant		AUTISM SPECTRUM DISORDER		0	3	2	2022	0	1344	disease of mental health (150)		snv	0.93	Mental Disorders (F03)	6.59578E-6, 0.66282	Mental or Behavioral Dysfunction (T048)	1.0	217	2022	41399304
		Abnormality of the nervous system (00707)	disease	0.6		1	rs13071190	1.0	T/A,C	C1510586	intergenic_variant		AUTISM SPECTRUM DISORDER		0	3	3	2022	0	1344	disease of mental health (150)		snv	0.93	Mental Disorders (F03)	-1.0, 0.455694	Mental or Behavioral Dysfunction (T048)	1.0	217	2022	137403552
		Abnormality of the nervous system (00707)	disease	0.6		1	rs13072940	1.0	T/A	C1510586	intron_variant		AUTISM SPECTRUM DISORDER		0	5	3	2018	0	1344	disease of mental health (150)		snv	0.84	Mental Disorders (F03)	0.364468	Mental or Behavioral Dysfunction (T048)	1.0	217	2018	36801132
	100129060	Abnormality of the nervous system (00707)	disease	0.6		1	rs13100903	1.0	C/A,T	C1510586	intron_variant		AUTISM SPECTRUM DISORDER	SEMA3F-AS1	0	4	3	2022	0	1344	disease of mental health (150)		snv	0.93	Mental Disorders (F03)	-1.0, 0.337679	Mental or Behavioral Dysfunction (T048)	1.0	217	2022	50137139
	64116	Abnormality of the nervous system (00707)	disease	0.6		1	rs13105581	1.0	C/T	C1510586	intron_variant	0.0735464	AUTISM SPECTRUM DISORDER	SLC39A8	0	3	4	2022	0	1344	disease of mental health (150)		snv	0.93	Mental Disorders (F03)	0.0878775	Mental or Behavioral Dysfunction (T048)	1.0	217	2022	102307673
	26053	Abnormality of the nervous system (00707)	disease	0.6		1	rs13223152	1.0	A/C,G	C1510586	intron_variant		AUTISM SPECTRUM DISORDER	AUTS2	0	3	7	2022	0	1344	disease of mental health (150)		snv	0.93	Mental Disorders (F03)	-1.0, 0.411632	Mental or Behavioral Dysfunction (T048)	1.0	217	2022	70483255
		Abnormality of the nervous system (00707)	disease	0.6		1	rs13324482	1.0	A/G	C1510586	intron_variant		AUTISM SPECTRUM DISORDER		0	3	3	2022	0	1344	disease of mental health (150)		snv	0.93	Mental Disorders (F03)	0.414327	Mental or Behavioral Dysfunction (T048)	1.0	217	2022	137479351
	56957	Abnormality of the nervous system (00707)	disease	0.6		1	rs140505938	1.0	C/T	C1510586	intron_variant		AUTISM SPECTRUM DISORDER	OTUD7B	0	8	1	2019	0	1344	disease of mental health (150)		snv	0.79	Mental Disorders (F03)	0.106192	Mental or Behavioral Dysfunction (T048)	0.65	217	2019	150059494
		Abnormality of the nervous system (00707)	disease	0.6		1	rs142968358	1.0	G/A,T	C1510586	intergenic_variant		AUTISM SPECTRUM DISORDER		0	1	6	2017	0	1344	disease of mental health (150)		snv	1.0	Mental Disorders (F03)		Mental or Behavioral Dysfunction (T048)	1.0	217	2017	23819007
	758	Abnormality of the nervous system (00707)	disease	0.6		1	rs143634450	1.0	G/A,C	C1510586	intron_variant		AUTISM SPECTRUM DISORDER	MPPED1	0	1	22	2020	0	1344	disease of mental health (150)		snv	1.0	Mental Disorders (F03)	0.028543, -1.0	Mental or Behavioral Dysfunction (T048)	1.0	217	2020	43499322
		Abnormality of the nervous system (00707)	disease	0.6		1	rs144762289	1.0	G/A	C1510586	upstream_gene_variant		AUTISM SPECTRUM DISORDER		0	2	6	2017	0	1344	disease of mental health (150)		snv	0.93	Mental Disorders (F03)		Mental or Behavioral Dysfunction (T048)	1.0	217	2017	31229085
		Abnormality of the nervous system (00707)	disease	0.6		1	rs145076523	1.0	G/A	C1510586	downstream_gene_variant		AUTISM SPECTRUM DISORDER		0	2	6	2017	0	1344	disease of mental health (150)		snv	0.93	Mental Disorders (F03)		Mental or Behavioral Dysfunction (T048)	1.0	217	2017	32147408
	26531,105379641	Abnormality of the nervous system (00707)	disease	0.6		1	rs145501595	1.0	G/A	C1510586	intron_variant		AUTISM SPECTRUM DISORDER	OR11A1,LOC105379641	0	2	6	2017	0	1344	disease of mental health (150)		snv	0.93	Mental Disorders (F03)		Mental or Behavioral Dysfunction (T048)	1.0	217	2017	29445191
	4439,100532732	Abnormality of the nervous system (00707)	disease	0.6		1	rs149544854	1.0	C/G,T	C1510586	intron_variant		AUTISM SPECTRUM DISORDER	MSH5,MSH5-SAPCD1	0	2	6	2017	0	1344	disease of mental health (150)		snv	0.93	Mental Disorders (F03)		Mental or Behavioral Dysfunction (T048)	1.0	217	2017	31755003
		Abnormality of the nervous system (00707)	disease	0.6		1	rs149721896	1.0	G/A	C1510586	upstream_gene_variant		AUTISM SPECTRUM DISORDER		0	2	6	2017	0	1344	disease of mental health (150)		snv	0.93	Mental Disorders (F03)		Mental or Behavioral Dysfunction (T048)	1.0	217	2017	32410726
		Abnormality of the nervous system (00707)	disease	0.6		1	rs149787317	1.0	T/C	C1510586	intron_variant		AUTISM SPECTRUM DISORDER		0	2	6	2017	0	1344	disease of mental health (150)		snv	0.93	Mental Disorders (F03)		Mental or Behavioral Dysfunction (T048)	1.0	217	2017	32631878
		Abnormality of the nervous system (00707)	disease	0.6		1	rs1498232	1.0	T/C,G	C1510586	intergenic_variant		AUTISM SPECTRUM DISORDER		0	2	1	2017	0	1344	disease of mental health (150)		snv	0.93	Mental Disorders (F03)	0.539636, -1.0	Mental or Behavioral Dysfunction (T048)	1.0	217	2017	29961104
	10336,124900172	Abnormality of the nervous system (00707)	disease	0.6		1	rs150537577	1.0	A/C,G,T	C1510586	intron_variant		AUTISM SPECTRUM DISORDER	PCGF3,LOC124900172	0	3	4	2022	0	1344	disease of mental health (150)		snv	0.93	Mental Disorders (F03)	6.58709E-6, 0.0964796, -1.0	Mental or Behavioral Dysfunction (T048)	1.0	217	2022	711840
	5334	Abnormality of the nervous system (00707)	disease	0.6		1	rs1518367	1.0	T/A	C1510586	intron_variant		AUTISM SPECTRUM DISORDER	PLCL1	0	8	2	2019	0	1344	disease of mental health (150)		snv	0.79	Mental Disorders (F03)	0.713527	Mental or Behavioral Dysfunction (T048)	0.65	217	2019	197942291
	104384744	Abnormality of the nervous system (00707)	disease	0.6		1	rs1603705	1.0	A/G	C1510586	intron_variant		AUTISM SPECTRUM DISORDER	TET2-AS1	0	3	4	2022	0	1344	disease of mental health (150)		snv	0.93	Mental Disorders (F03)	0.30289	Mental or Behavioral Dysfunction (T048)	1.0	217	2022	105297982
	9415	Abnormality of the nervous system (00707)	disease	0.6		1	rs174592	1.0	A/G	C1510586	intron_variant		AUTISM SPECTRUM DISORDER	FADS2	0	11	11	2019	0	1344	disease of mental health (150)		snv	0.75	Mental Disorders (F03)	0.441872	Mental or Behavioral Dysfunction (T048)	0.65	217	2019	61851136
	257194	Abnormality of the nervous system (00707)	disease	0.6		1	rs17589603	1.0	A/G	C1510586	intron_variant		AUTISM SPECTRUM DISORDER	NEGR1	0	3	1	2022	0	1344	disease of mental health (150)		snv	0.93	Mental Disorders (F03)	0.0746919	Mental or Behavioral Dysfunction (T048)	1.0	217	2022	72167202
		Abnormality of the nervous system (00707)	disease	0.6		1	rs17748153	1.0	C/A,G,T	C1510586	intergenic_variant		AUTISM SPECTRUM DISORDER		0	3	8	2022	0	1344	disease of mental health (150)		snv	0.93	Mental Disorders (F03)	6.58458E-6, -1.0, 0.209969	Mental or Behavioral Dysfunction (T048)	1.0	217	2022	92272453
		Abnormality of the nervous system (00707)	disease	0.6		1	rs17836155	1.0	A/G	C1510586	intron_variant		AUTISM SPECTRUM DISORDER		0	3	9	2022	0	1344	disease of mental health (150)		snv	0.93	Mental Disorders (F03)	0.262719	Mental or Behavioral Dysfunction (T048)	1.0	217	2022	23388572
		Abnormality of the nervous system (00707)	disease	0.6		1	rs182087722	1.0	A/G	C1510586	intron_variant		AUTISM SPECTRUM DISORDER		0	2	6	2017	0	1344	disease of mental health (150)		snv	0.93	Mental Disorders (F03)	0.00579328	Mental or Behavioral Dysfunction (T048)	1.0	217	2017	28044305
		Abnormality of the nervous system (00707)	disease	0.6		1	rs185717927	1.0	C/G,T	C1510586	intergenic_variant		AUTISM SPECTRUM DISORDER		0	2	6	2017	0	1344	disease of mental health (150)		snv	0.93	Mental Disorders (F03)		Mental or Behavioral Dysfunction (T048)	1.0	217	2017	32568724
		Abnormality of the nervous system (00707)	disease	0.6		1	rs186229361	1.0	T/C	C1510586	intron_variant		AUTISM SPECTRUM DISORDER		0	2	6	2017	0	1344	disease of mental health (150)		snv	0.93	Mental Disorders (F03)		Mental or Behavioral Dysfunction (T048)	1.0	217	2017	32468178
	257194	Abnormality of the nervous system (00707)	disease	0.6		1	rs1870676	1.0	T/A,C,G	C1510586	intron_variant		AUTISM SPECTRUM DISORDER	NEGR1	0	3	1	2022	0	1344	disease of mental health (150)		snv	0.93	Mental Disorders (F03)	6.58397E-6, 0.48677, -1.0	Mental or Behavioral Dysfunction (T048)	1.0	217	2022	72279313
	3128	Abnormality of the nervous system (00707)	disease	0.6		1	rs191239160	1.0	G/A,C,T	C1510586	intron_variant	9.29213E-6, -1.0, -1.0	AUTISM SPECTRUM DISORDER	HLA-DRB6	0	2	6	2017	0	1344	disease of mental health (150)		snv	0.93	Mental Disorders (F03)	-1.0, 0.234679, -1.0	Mental or Behavioral Dysfunction (T048)	1.0	217	2017	32558215
	3127	Abnormality of the nervous system (00707)	disease	0.6		1	rs191269336	1.0	A/T	C1510586	intron_variant	0.17423	AUTISM SPECTRUM DISORDER	HLA-DRB5	0	2	6	2017	0	1344	disease of mental health (150)		snv	0.93	Mental Disorders (F03)	0.207869	Mental or Behavioral Dysfunction (T048)	1.0	217	2017	32521819
	145581	Abnormality of the nervous system (00707)	disease	0.6		1	rs1950829	1.0	A/G	C1510586	intron_variant		AUTISM SPECTRUM DISORDER	LRFN5	0	13	14	2019	0	1344	disease of mental health (150)		snv	0.75	Mental Disorders (F03)	0.385478	Mental or Behavioral Dysfunction (T048)	0.56	217	2019	41628734
	57688	Abnormality of the nervous system (00707)	disease	0.6		1	rs1986252	1.0	A/G,T	C1510586	intron_variant		AUTISM SPECTRUM DISORDER	ZSWIM6	0	2	5	2021	0	1344	disease of mental health (150)		snv	0.93	Mental Disorders (F03)	0.6125, -1.0	Mental or Behavioral Dysfunction (T048)	1.0	217	2021	61458592
	100129060	Abnormality of the nervous system (00707)	disease	0.6		1	rs2014830	1.0	C/G,T	C1510586	intron_variant		AUTISM SPECTRUM DISORDER	SEMA3F-AS1	0	4	3	2022	0	1344	disease of mental health (150)		snv	0.93	Mental Disorders (F03)	-1.0, 0.307333	Mental or Behavioral Dysfunction (T048)	1.0	217	2022	50134964
		Abnormality of the nervous system (00707)	disease	0.6		1	rs201910565	1.0	TT/-,T,TTT,TTTT	C1510586			AUTISM SPECTRUM DISORDER		0	1	1	2019	0	1344	disease of mental health (150)		delins	1.0	Mental Disorders (F03)		Mental or Behavioral Dysfunction (T048)	1.0	217	2019	96096246
	9472	Abnormality of the nervous system (00707)	disease	0.6		1	rs2057121	1.0	G/A,T	C1510586	intron_variant	0.289392, 7.32376E-7	AUTISM SPECTRUM DISORDER	AKAP6	0	3	14	2022	0	1344	disease of mental health (150)		snv	0.93	Mental Disorders (F03)	0.2737, -1.0	Mental or Behavioral Dysfunction (T048)	1.0	217	2022	32824836
	10198	Abnormality of the nervous system (00707)	disease	0.6		1	rs2102949	1.0	G/A,C,T	C1510586	intron_variant		AUTISM SPECTRUM DISORDER	MPHOSPH9	0	4	12	2021	0	1344	disease of mental health (150)		snv	0.86	Mental Disorders (F03)	0.59379, -1.0, -1.0	Mental or Behavioral Dysfunction (T048)	1.0	217	2021	123192216
	9472	Abnormality of the nervous system (00707)	disease	0.6		1	rs2143976	1.0	G/A,C,T	C1510586	3_prime_UTR_variant		AUTISM SPECTRUM DISORDER	AKAP6	0	3	14	2022	0	1344	disease of mental health (150)		snv	0.93	Mental Disorders (F03)	2.6331E-5, -1.0, 0.682286	Mental or Behavioral Dysfunction (T048)	1.0	217	2022	32835254
	101929591,55857	Abnormality of the nervous system (00707)	disease	0.6		1	rs2144782	1.0	C/G,T	C1510586	splice_region_variant	-1.0, 0.349785	AUTISM SPECTRUM DISORDER	KIZ-AS1,KIZ	0	2	20	2022	0	1344	disease of mental health (150)		snv	0.93	Mental Disorders (F03)	2.36929E-4, 0.453473	Mental or Behavioral Dysfunction (T048)	1.0	217	2022	21195965
	3763	Abnormality of the nervous system (00707)	disease	0.6		1	rs2154556	1.0	T/A,C	C1510586	intron_variant		AUTISM SPECTRUM DISORDER	KCNJ6	0	3	21	2022	0	1344	disease of mental health (150)		snv	0.93	Mental Disorders (F03)	-1.0, 0.361299	Mental or Behavioral Dysfunction (T048)	1.0	217	2022	37826585
	9472	Abnormality of the nervous system (00707)	disease	0.6	0.0	1	rs2239647	1.0	A/C	C1510586	synonymous_variant	0.571241	AUTISM SPECTRUM DISORDER	AKAP6	0	6	14	2022	0	1344	disease of mental health (150)	0.0	snv	0.86	Mental Disorders (F03)	0.64813	Mental or Behavioral Dysfunction (T048)	0.78	217	2022	32823537
	10180	Abnormality of the nervous system (00707)	disease	0.6		1	rs2240329	1.0	G/A	C1510586	intron_variant		AUTISM SPECTRUM DISORDER	RBM6	0	3	3	2022	0	1344	disease of mental health (150)		snv	0.93	Mental Disorders (F03)	0.522842	Mental or Behavioral Dysfunction (T048)	1.0	217	2022	50070079
		Abnormality of the nervous system (00707)	disease	0.6		1	rs2248179	1.0	A/G,T	C1510586	intron_variant		AUTISM SPECTRUM DISORDER		0	3	13	2022	0	1344	disease of mental health (150)		snv	0.93	Mental Disorders (F03)	0.840958, 1.3146E-5	Mental or Behavioral Dysfunction (T048)	1.0	217	2022	105991973
	4126	Abnormality of the nervous system (00707)	disease	0.6		1	rs227284	1.0	G/A	C1510586	intron_variant		AUTISM SPECTRUM DISORDER	MANBA	0	3	4	2024	0	1344	disease of mental health (150)		snv	0.89	Mental Disorders (F03)	0.602357	Mental or Behavioral Dysfunction (T048)	0.78	217	2024	102686478
	92017	Abnormality of the nervous system (00707)	disease	0.6		1	rs2457192	1.0	C/A,G,T	C1510586	intron_variant		AUTISM SPECTRUM DISORDER	SNX29	0	4	16	2022	0	1344	disease of mental health (150)		snv	0.93	Mental Disorders (F03)	0.804966, -1.0, -1.0	Mental or Behavioral Dysfunction (T048)	1.0	217	2022	12103584
	101927078,101927059	Abnormality of the nervous system (00707)	disease	0.6		1	rs2553498	1.0	G/A	C1510586	intron_variant		AUTISM SPECTRUM DISORDER	LOC101927078,LINC01957	0	3	5	2022	0	1344	disease of mental health (150)		snv	0.93	Mental Disorders (F03)	0.164954	Mental or Behavioral Dysfunction (T048)	1.0	217	2022	114577407
		Abnormality of the nervous system (00707)	disease	0.6		1	rs260755	1.0	C/T	C1510586	intergenic_variant		AUTISM SPECTRUM DISORDER		0	2	2	2021	0	1344	disease of mental health (150)		snv	0.93	Mental Disorders (F03)	0.488404	Mental or Behavioral Dysfunction (T048)	1.0	217	2021	199256438
	54790,104384744	Abnormality of the nervous system (00707)	disease	0.6		1	rs2647249	1.0	C/T	C1510586	intron_variant		AUTISM SPECTRUM DISORDER	TET2,TET2-AS1	0	3	4	2022	0	1344	disease of mental health (150)		snv	0.93	Mental Disorders (F03)	0.811256	Mental or Behavioral Dysfunction (T048)	1.0	217	2022	105264506
	7486	Abnormality of the nervous system (00707)	disease	0.6		1	rs2737343	1.0	T/A,C,G	C1510586	intron_variant		AUTISM SPECTRUM DISORDER	WRN	0	3	8	2022	0	1344	disease of mental health (150)		snv	0.93	Mental Disorders (F03)	9.87765E-4, 0.36412, -1.0	Mental or Behavioral Dysfunction (T048)	1.0	217	2022	31157894
		Abnormality of the nervous system (00707)	disease	0.6		1	rs2836921	1.0	G/A	C1510586	intergenic_variant		AUTISM SPECTRUM DISORDER		0	3	21	2022	0	1344	disease of mental health (150)		snv	0.93	Mental Disorders (F03)	0.240329	Mental or Behavioral Dysfunction (T048)	1.0	217	2022	39144144
	105375911	Abnormality of the nervous system (00707)	disease	0.6		1	rs28703878	1.0	A/G	C1510586	intron_variant		AUTISM SPECTRUM DISORDER	LOC105375911	0	2	8	2022	0	1344	disease of mental health (150)		snv	0.93	Mental Disorders (F03)	0.345995	Mental or Behavioral Dysfunction (T048)	0.65	217	2022	78504987
	102724552,473	Abnormality of the nervous system (00707)	disease	0.6		1	rs301799	1.0	C/A,G,T	C1510586	intron_variant		AUTISM SPECTRUM DISORDER	RERE-AS1,RERE	0	8	1	2019	0	1344	disease of mental health (150)		snv	0.79	Mental Disorders (F03)	-1.0, -1.0, 0.608841	Mental or Behavioral Dysfunction (T048)	0.65	217	2019	8429242
	29945	Abnormality of the nervous system (00707)	disease	0.6	0.19	1	rs34811474	1.0	G/A,C,T	C1510586	missense_variant	0.201179, -1.0, 6.87389E-7	AUTISM SPECTRUM DISORDER	ANAPC4	0	15	4	2022	0	1344	disease of mental health (150)	0.37	snv	0.84	Mental Disorders (F03)	0.149547, -1.0, -1.0	Mental or Behavioral Dysfunction (T048)	0.78	217	2022	25407216
	4192	Abnormality of the nervous system (00707)	disease	0.6		1	rs35324223	1.0	A/G	C1510586	5_prime_UTR_variant	0.159091	AUTISM SPECTRUM DISORDER	MDK	0	2	11	2017	0	1344	disease of mental health (150)		snv	0.89	Mental Disorders (F03)	0.329982	Mental or Behavioral Dysfunction (T048)	0.65	217	2017	46381302
	152330	Abnormality of the nervous system (00707)	disease	0.6		1	rs35346733	1.0	G/A,C	C1510586	intron_variant		AUTISM SPECTRUM DISORDER	CNTN4	0	8	3	2019	0	1344	disease of mental health (150)		snv	0.79	Mental Disorders (F03)	0.133914, 0.00203744	Mental or Behavioral Dysfunction (T048)	0.65	217	2019	2479638
	11344	Abnormality of the nervous system (00707)	disease	0.6		1	rs353547	1.0	T/A,C	C1510586	intron_variant		AUTISM SPECTRUM DISORDER	TWF2	0	8	3	2017	0	1344	disease of mental health (150)		snv	0.82	Mental Disorders (F03)	-1.0, 0.639325	Mental or Behavioral Dysfunction (T048)	0.65	217	2017	52234850
	79582	Abnormality of the nervous system (00707)	disease	0.6		1	rs35747291	1.0	C/A,T	C1510586	intron_variant		AUTISM SPECTRUM DISORDER	SPAG16	0	3	2	2022	0	1344	disease of mental health (150)		snv	0.93	Mental Disorders (F03)	-1.0, 0.186577	Mental or Behavioral Dysfunction (T048)	1.0	217	2022	214351127
	9162	Abnormality of the nervous system (00707)	disease	0.6		1	rs3735025	1.0	T/A,C	C1510586	3_prime_UTR_variant	-1.0, 0.5	AUTISM SPECTRUM DISORDER	DGKI	0	2	7	2017	0	1344	disease of mental health (150)		snv	0.93	Mental Disorders (F03)	-1.0, 0.290891	Mental or Behavioral Dysfunction (T048)	1.0	217	2017	137390098
	101929512,10010	Abnormality of the nervous system (00707)	disease	0.6		1	rs3754970	1.0	T/A,C,G	C1510586	splice_polypyrimidine_tract_variant	6.3362E-6, 0.49265, -1.0	AUTISM SPECTRUM DISORDER	PSMD14-DT,TANK	0	3	2	2022	0	1344	disease of mental health (150)		snv	0.93	Mental Disorders (F03)	-1.0, 0.43351, -1.0	Mental or Behavioral Dysfunction (T048)	1.0	217	2022	161235325
	9682,124904165	Abnormality of the nervous system (00707)	disease	0.6		1	rs3791033	1.0	T/C	C1510586	intron_variant		AUTISM SPECTRUM DISORDER	KDM4A,LOC124904165	0	4	1	2021	0	1344	disease of mental health (150)		snv	0.89	Mental Disorders (F03)	0.247239	Mental or Behavioral Dysfunction (T048)	0.78	217	2021	43668406
	22997	Abnormality of the nervous system (00707)	disease	0.6		1	rs3802924	1.0	A/C	C1510586	non_coding_transcript_exon_variant		AUTISM SPECTRUM DISORDER	IGSF9B	0	4	11	2022	0	1344	disease of mental health (150)		snv	0.89	Mental Disorders (F03)	0.147477	Mental or Behavioral Dysfunction (T048)	1.0	217	2022	133957838
	27044	Abnormality of the nervous system (00707)	disease	0.6		1	rs3808093	1.0	A/C	C1510586	intron_variant		AUTISM SPECTRUM DISORDER	SND1	0	3	7	2022	0	1344	disease of mental health (150)		snv	0.93	Mental Disorders (F03)	0.298751	Mental or Behavioral Dysfunction (T048)	1.0	217	2022	127732371
		Abnormality of the nervous system (00707)	disease	0.6		1	rs3843954	1.0	G/A,C,T	C1510586	intron_variant		AUTISM SPECTRUM DISORDER		0	5	13	2022	0	1344	disease of mental health (150)		snv	0.86	Mental Disorders (F03)	1.11905E-4, 0.237994, 6.58779E-6	Mental or Behavioral Dysfunction (T048)	1.0	217	2022	57974377
	2107	Abnormality of the nervous system (00707)	disease	0.6		1	rs3849046	1.0	C/A,G,T	C1510586	intron_variant		AUTISM SPECTRUM DISORDER	ETF1	0	2	5	2017	0	1344	disease of mental health (150)		snv	0.93	Mental Disorders (F03)	-1.0, 1.97405E-5, 0.513029	Mental or Behavioral Dysfunction (T048)	1.0	217	2017	138515503
	3123	Abnormality of the nervous system (00707)	disease	0.6		1	rs41293179	1.0	C/G,T	C1510586	intron_variant		AUTISM SPECTRUM DISORDER	HLA-DRB1	0	2	6	2017	0	1344	disease of mental health (150)		snv	0.93	Mental Disorders (F03)	-1.0, 0.217195	Mental or Behavioral Dysfunction (T048)	1.0	217	2017	32582101
	23457	Abnormality of the nervous system (00707)	disease	0.6		1	rs4275659	1.0	T/C	C1510586	intron_variant		AUTISM SPECTRUM DISORDER	ABCB9	0	4	12	2022	0	1344	disease of mental health (150)		snv	0.86	Mental Disorders (F03)	0.545541	Mental or Behavioral Dysfunction (T048)	0.65	217	2022	122963381
	84186	Abnormality of the nervous system (00707)	disease	0.6		1	rs4526442	1.0	T/C,G	C1510586	intron_variant		AUTISM SPECTRUM DISORDER	ZCCHC7	0	8	9	2019	0	1344	disease of mental health (150)		snv	0.79	Mental Disorders (F03)	0.137156, 6.57505E-6	Mental or Behavioral Dysfunction (T048)	0.65	217	2019	37207272
	83656	Abnormality of the nervous system (00707)	disease	0.6		1	rs4549730	1.0	T/C,G	C1510586	intron_variant		AUTISM SPECTRUM DISORDER	FAM167A-AS1	0	3	8	2022	0	1344	disease of mental health (150)		snv	0.93	Mental Disorders (F03)	1.05224E-4, 0.474771	Mental or Behavioral Dysfunction (T048)	1.0	217	2022	11381569
		Abnormality of the nervous system (00707)	disease	0.6		1	rs4587178	1.0	T/C	C1510586	intron_variant		AUTISM SPECTRUM DISORDER		0	4	6	2022	0	1344	disease of mental health (150)		snv	0.93	Mental Disorders (F03)	0.426666	Mental or Behavioral Dysfunction (T048)	1.0	217	2022	97974115
		Abnormality of the nervous system (00707)	disease	0.6		1	rs4642619	1.0	T/A,G	C1510586	intergenic_variant		AUTISM SPECTRUM DISORDER		0	2	8	2017	0	1344	disease of mental health (150)		snv	0.93	Mental Disorders (F03)	0.196228, 1.3178E-5	Mental or Behavioral Dysfunction (T048)	1.0	217	2017	110475239
	2260	Abnormality of the nervous system (00707)	disease	0.6		1	rs4647903	1.0	C/A	C1510586	intron_variant		AUTISM SPECTRUM DISORDER	FGFR1	0	8	8	2019	0	1344	disease of mental health (150)		snv	0.79	Mental Disorders (F03)	0.193323	Mental or Behavioral Dysfunction (T048)	0.65	217	2019	38415064
	285343	Abnormality of the nervous system (00707)	disease	0.6		1	rs4682973	1.0	C/A,G,T	C1510586	intron_variant		AUTISM SPECTRUM DISORDER	TCAIM	0	8	3	2019	0	1344	disease of mental health (150)		snv	0.79	Mental Disorders (F03)	1.31596E-5, 0.648981, -1.0	Mental or Behavioral Dysfunction (T048)	0.65	217	2019	44383347
	64943	Abnormality of the nervous system (00707)	disease	0.6		1	rs4687625	1.0	C/T	C1510586	intron_variant		AUTISM SPECTRUM DISORDER	NT5DC2	0	4	3	2022	0	1344	disease of mental health (150)		snv	0.93	Mental Disorders (F03)	0.375063	Mental or Behavioral Dysfunction (T048)	1.0	217	2022	52529702
		Abnormality of the nervous system (00707)	disease	0.6		1	rs4730387	1.0	T/A,C,G	C1510586	intergenic_variant		AUTISM SPECTRUM DISORDER		0	8	7	2019	0	1344	disease of mental health (150)		snv	0.79	Mental Disorders (F03)	0.437951, 6.61393E-6, -1.0	Mental or Behavioral Dysfunction (T048)	0.65	217	2019	109460357
		Abnormality of the nervous system (00707)	disease	0.6		1	rs4731365	1.0	G/A,C,T	C1510586	intergenic_variant		AUTISM SPECTRUM DISORDER		0	3	7	2022	0	1344	disease of mental health (150)		snv	0.93	Mental Disorders (F03)	0.325267, -1.0, -1.0	Mental or Behavioral Dysfunction (T048)	1.0	217	2022	127442443
	124901743,27044	Abnormality of the nervous system (00707)	disease	0.6		1	rs4731392	1.0	A/G,T	C1510586	intron_variant		AUTISM SPECTRUM DISORDER	LOC124901743,SND1	0	3	7	2022	0	1344	disease of mental health (150)		snv	0.93	Mental Disorders (F03)	0.317541, 6.59083E-6	Mental or Behavioral Dysfunction (T048)	1.0	217	2022	128048098
		Abnormality of the nervous system (00707)	disease	0.6		1	rs4851300	1.0	C/A,G,T	C1510586	intergenic_variant		AUTISM SPECTRUM DISORDER		0	4	2	2022	0	1344	disease of mental health (150)		snv	0.93	Mental Disorders (F03)	0.283584, -1.0, 1.31536E-5	Mental or Behavioral Dysfunction (T048)	1.0	217	2022	100342342
	1301	Abnormality of the nervous system (00707)	disease	0.6		1	rs4907986	1.0	C/G,T	C1510586	intron_variant		AUTISM SPECTRUM DISORDER	COL11A1	0	3	1	2022	0	1344	disease of mental health (150)		snv	0.89	Mental Disorders (F03)	-1.0, 0.502329	Mental or Behavioral Dysfunction (T048)	0.78	217	2022	103084077
		Abnormality of the nervous system (00707)	disease	0.6		1	rs4936215	1.0	A/G	C1510586	intergenic_variant		AUTISM SPECTRUM DISORDER		0	2	11	2021	0	1344	disease of mental health (150)		snv	0.93	Mental Disorders (F03)	0.16526	Mental or Behavioral Dysfunction (T048)	1.0	217	2021	133982789
	5800	Abnormality of the nervous system (00707)	disease	0.6		1	rs55754731	1.0	T/C	C1510586	intron_variant		AUTISM SPECTRUM DISORDER	PTPRO	0	3	12	2022	0	1344	disease of mental health (150)		snv	0.93	Mental Disorders (F03)	0.123016	Mental or Behavioral Dysfunction (T048)	1.0	217	2022	15379957
		Abnormality of the nervous system (00707)	disease	0.6		1	rs5750830	1.0	C/A,G,T	C1510586	intergenic_variant		AUTISM SPECTRUM DISORDER		0	3	22	2022	0	1344	disease of mental health (150)		snv	0.93	Mental Disorders (F03)	0.803597, -1.0, -1.0	Mental or Behavioral Dysfunction (T048)	1.0	217	2022	39444823
	8911	Abnormality of the nervous system (00707)	disease	0.6		1	rs5750857	1.0	G/A,C,T	C1510586	intron_variant		AUTISM SPECTRUM DISORDER	CACNA1I	0	2	22	2021	0	1344	disease of mental health (150)		snv	0.93	Mental Disorders (F03)	1.05222E-4, -1.0, 0.318118	Mental or Behavioral Dysfunction (T048)	1.0	217	2021	39604216
	83746	Abnormality of the nervous system (00707)	disease	0.6		1	rs5758265	1.0	G/A,C,T	C1510586	intron_variant		AUTISM SPECTRUM DISORDER	L3MBTL2	0	8	22	2019	0	1344	disease of mental health (150)		snv	0.79	Mental Disorders (F03)	0.354645, -1.0, -1.0	Mental or Behavioral Dysfunction (T048)	0.65	217	2019	41221893
		Abnormality of the nervous system (00707)	disease	0.6		1	rs5937157	1.0	T/G	C1510586	downstream_gene_variant		AUTISM SPECTRUM DISORDER		0	5	X	2021	0	1344	disease of mental health (150)		snv	0.84	Mental Disorders (F03)		Mental or Behavioral Dysfunction (T048)	1.0	217	2021	69157283
	10564	Abnormality of the nervous system (00707)	disease	0.6		1	rs6019535	1.0	G/A	C1510586	intron_variant		AUTISM SPECTRUM DISORDER	ARFGEF2	0	3	20	2022	0	1344	disease of mental health (150)		snv	0.93	Mental Disorders (F03)	0.361741	Mental or Behavioral Dysfunction (T048)	1.0	217	2022	48924980
	10564	Abnormality of the nervous system (00707)	disease	0.6		1	rs6019537	1.0	G/A,C	C1510586	intron_variant		AUTISM SPECTRUM DISORDER	ARFGEF2	0	3	20	2022	0	1344	disease of mental health (150)		snv	0.93	Mental Disorders (F03)	0.617471, -1.0	Mental or Behavioral Dysfunction (T048)	1.0	217	2022	48927067
	55857	Abnormality of the nervous system (00707)	disease	0.6		1	rs6035790	1.0	G/A,T	C1510586	intron_variant		AUTISM SPECTRUM DISORDER	KIZ	0	5	20	2021	0	1344	disease of mental health (150)		snv	0.84	Mental Disorders (F03)	0.0017617, 0.620084	Mental or Behavioral Dysfunction (T048)	1.0	217	2021	21154956
	55857	Abnormality of the nervous system (00707)	disease	0.6		1	rs6047269	1.0	A/C,G,T	C1510586	intron_variant		AUTISM SPECTRUM DISORDER	KIZ	0	2	20	2024	0	1344	disease of mental health (150)		snv	0.93	Mental Disorders (F03)	-1.0, -1.0, 0.581324	Mental or Behavioral Dysfunction (T048)	1.0	217	2024	21141038
	55857	Abnormality of the nervous system (00707)	disease	0.6		1	rs6047270	1.0	T/C	C1510586	intron_variant		AUTISM SPECTRUM DISORDER	KIZ	0	1	20	2019	0	1344	disease of mental health (150)		snv	1.0	Mental Disorders (F03)	0.592017	Mental or Behavioral Dysfunction (T048)	1.0	217	2019	21141571
	2260	Abnormality of the nervous system (00707)	disease	0.6		1	rs60527016	1.0	T/A,C	C1510586	intron_variant		AUTISM SPECTRUM DISORDER	FGFR1	0	1	8	2020	0	1344	disease of mental health (150)		snv	1.0	Mental Disorders (F03)	-1.0, 0.171452	Mental or Behavioral Dysfunction (T048)	1.0	217	2020	38442106
		Abnormality of the nervous system (00707)	disease	0.6		1	rs6071524	1.0	T/C	C1510586	intergenic_variant		AUTISM SPECTRUM DISORDER		0	3	20	2017	0	1344	disease of mental health (150)		snv	0.89	Mental Disorders (F03)	0.710465	Mental or Behavioral Dysfunction (T048)	1.0	217	2017	38797937
	55661	Abnormality of the nervous system (00707)	disease	0.6		1	rs6125597	1.0	T/C	C1510586	intron_variant		AUTISM SPECTRUM DISORDER	DDX27	0	3	20	2022	0	1344	disease of mental health (150)		snv	0.93	Mental Disorders (F03)	0.445378	Mental or Behavioral Dysfunction (T048)	1.0	217	2022	49224235
	8861,23082	Abnormality of the nervous system (00707)	disease	0.6		1	rs61874768	1.0	G/A,C,T	C1510586	5_prime_UTR_variant	-1.0, 7.20056E-6, 0.173664	AUTISM SPECTRUM DISORDER	LDB1,PPRC1	0	4	10	2022	0	1344	disease of mental health (150)		snv	0.93	Mental Disorders (F03)	-1.0, -1.0, 0.121801	Mental or Behavioral Dysfunction (T048)	1.0	217	2022	102120361
	55626	Abnormality of the nervous system (00707)	disease	0.6		1	rs61882743	1.0	C/G	C1510586	intron_variant		AUTISM SPECTRUM DISORDER	AMBRA1	0	8	11	2019	0	1344	disease of mental health (150)		snv	0.79	Mental Disorders (F03)	0.329213	Mental or Behavioral Dysfunction (T048)	0.65	217	2019	46527204
	124903392	Abnormality of the nervous system (00707)	disease	0.6		1	rs61996704	1.0	G/A,C	C1510586	upstream_gene_variant		AUTISM SPECTRUM DISORDER	LOC124903392	0	4	14	2022	0	1344	disease of mental health (150)		snv	0.93	Mental Disorders (F03)	0.286431, 6.57566E-6	Mental or Behavioral Dysfunction (T048)	1.0	217	2022	103545657
		Abnormality of the nervous system (00707)	disease	0.6		1	rs62236533	1.0	G/A	C1510586	downstream_gene_variant		AUTISM SPECTRUM DISORDER		0	3	22	2022	0	1344	disease of mental health (150)		snv	0.93	Mental Disorders (F03)	0.0643322	Mental or Behavioral Dysfunction (T048)	1.0	217	2022	41596165
		Abnormality of the nervous system (00707)	disease	0.6		1	rs62259939	1.0	G/A,C	C1510586	intergenic_variant		AUTISM SPECTRUM DISORDER		0	3	3	2022	0	1344	disease of mental health (150)		snv	0.93	Mental Disorders (F03)	0.416126, -1.0	Mental or Behavioral Dysfunction (T048)	1.0	217	2022	49348614
		Abnormality of the nervous system (00707)	disease	0.6		1	rs62328980	1.0	T/G	C1510586	intergenic_variant		AUTISM SPECTRUM DISORDER		0	3	4	2022	0	1344	disease of mental health (150)		snv	0.93	Mental Disorders (F03)	0.261556	Mental or Behavioral Dysfunction (T048)	1.0	217	2022	151791626
		Abnormality of the nervous system (00707)	disease	0.6		1	rs62526783	1.0	G/A,T	C1510586	intergenic_variant		AUTISM SPECTRUM DISORDER		0	8	8	2019	0	1344	disease of mental health (150)		snv	0.79	Mental Disorders (F03)	0.218518, -1.0	Mental or Behavioral Dysfunction (T048)	0.65	217	2019	110458937
[truncated: 289 more rows]

## Sheet: SNPs head-to-head
ASD	Celiac
rs16976358	rs1464510
rs2514218	rs6822844
rs142860188	rs1738074
rs9401452	rs6441961
rs1867503	rs653178
rs1006737	rs1250552
rs9951150	rs17810546
[truncated: 1,337 more rows]
