# Supplementary material for: Shared Immune and Nutrient Metabolism Pathways Between Autism Spectrum Disorder and Celiac Disease: An In Silico Approach
Source: Nutrients. 2025 Apr 25;17(9):1439. doi: 10.3390/nu17091439 (PMC12073390; doi:10.3390/nu17091439)
Supplement: Supplementary file 1 [file nutrients-17-01439-s001.zip › Supplementary Files S4 Autism Spectrum Disorder ORA results.xlsx]

## Sheet: GO_-_Biological_Process
#Name	Reference	Hits	Score	Expected Score	P-value	Info	Regulation_direction
3'-phosphoadenosine 5'-phosphosulfate metabolic process	info:{"super-categories": "['carbohydrate derivative metabolic process', 'cellular aromatic compound metabolic process', 'cellular nitrogen compound metabolic process', 'heterocycle metabolic process', 'nucleobase-containing compound metabolic process', 'nucleobase-containing small molecule metabolic process', 'organic acid metabolic process', 'organic cyclic compound metabolic process', 'organon…	5	5	0.644165	0.052369	SULT1B1,SULT1C2,SULT2B1,TPST1,TPST2	1
5-methylcytosine catabolic process	info:{"super-categories": "['cellular aromatic compound metabolic process', 'cellular catabolic process', 'cellular nitrogen compound metabolic process', 'heterocycle metabolic process', 'organic cyclic compound metabolic process', 'organic substance catabolic process', 'organonitrogen compound metabolic process']", "namespace": "biological_process", "id": "GO:0006211", "def": "\"The chemical rea…	2	2	0.0805207	0.232257	TET1,TET3	1
AMPA glutamate receptor clustering	info:{"super-categories": "['cellular macromolecule localization', 'localization within membrane', 'protein localization']", "namespace": "biological_process", "id": "GO:0097113", "def": "\"The glutamate receptor clustering process in which alpha-amino-3-hydroxy-5-methyl-4-isoxazole propionate (AMPA) receptors are localized to distinct domains in the cell membrane.\" [GOC:BHF, GOC:pr, GOC:sjp, PM…	2	2	0.107361	0.295957	DLG4,SHANK3	1
ATP metabolic process	info:{"super-categories": "[]", "namespace": "biological_process", "id": "GO:0046034", "def": "\"The chemical reactions and pathways involving ATP, adenosine triphosphate, a universally important coenzyme and enzyme regulator.\" [GOC:go_curators]", "name": "ATP metabolic process"}	2	2	3.16715	1	HK1,SLC25A25	0
ATP-dependent chromatin remodeling	info:{"super-categories": "['chromatin organization']", "namespace": "biological_process", "id": "GO:0043044", "def": "\"Dynamic structural changes to eukaryotic chromatin that require energy from the hydrolysis of ATP, ranging from local changes necessary for transcriptional regulation to global changes necessary for chromosome segregation, mediated by ATP-dependent chromatin-remodelling factors…	7	7	2.03986	0.2305	ACTL6B,CHD8,GATAD2B,SMARCA2,SMARCB1,SMARCC1,SRCAP	1
B cell activation	info:{"super-categories": "['leukocyte activation', 'lymphocyte activation']", "namespace": "biological_process", "id": "GO:0042113", "def": "\"The change in morphology and behavior of a mature or immature B cell resulting from exposure to a mitogen, cytokine, chemokine, cellular ligand, or an antigen for which it is specific.\" [GOC:mgi_curators, ISBN:0781735149]", "name": "B cell activation"}	4	4	3.94551	1	ADA,ITGA4,MEF2C,NOTCH2	1
B cell activation involved in immune response	info:{"super-categories": "['cell activation involved in immune response', 'leukocyte activation', 'leukocyte activation involved in immune response', 'lymphocyte activation']", "namespace": "biological_process", "id": "GO:0002312", "def": "\"The change in morphology and behavior of a mature or immature B cell during an immune response, resulting from exposure to a mitogen, cytokine, chemokine, c…	2	2	1.18097	1	ADA,NOTCH2	1
B cell differentiation	info:{"super-categories": "['cell differentiation', 'leukocyte activation', 'lymphocyte activation']", "namespace": "biological_process", "id": "GO:0030183", "def": "\"The process in which a precursor cell type acquires the specialized features of a B cell. A B cell is a lymphocyte of B lineage with the phenotype CD19-positive and capable of B cell mediated immunity.\" [GO_REF:0000022, GOC:mah, G…	3	3	2.65718	1	ADA,ITGA4,NOTCH2	1
B cell receptor signaling pathway	info:{"super-categories": "['cell surface receptor signaling pathway', 'immune response-activating signal transduction', 'immune response-regulating signaling pathway', 'positive regulation of biological process', 'regulation of cellular process', 'regulation of immune system process', 'regulation of response to stimulus']", "namespace": "biological_process", "id": "GO:0050853", "def": "\"A serie…	2	2	0.939408	1	MEF2C,PTPN6	1
Bergmann glial cell differentiation	info:{"super-categories": "['cell differentiation']", "namespace": "biological_process", "id": "GO:0060020", "def": "\"The process in which neuroepithelial cells of the neural tube give rise to Brgmann glial cells, specialized bipotential progenitors cells of the cerebellum. Differentiation includes the processes involved in commitment of a cell to a specific fate.\" [GOC:dph, PMID:10375501]", "n…	2	2	0.187882	0.52191	MAP2K1,PTPN11	1
C-5 methylation of cytosine	info:{"super-categories": "['cellular aromatic compound metabolic process', 'cellular macromolecule metabolic process', 'cellular nitrogen compound metabolic process', 'heterocycle metabolic process', 'macromolecule metabolic process', 'macromolecule methylation', 'nucleobase-containing compound metabolic process', 'organic cyclic compound metabolic process']", "namespace": "biological_process", …	3	3	0.107361	0.0395265	DNMT1,DNMT3A,DNMT3B	1
C21-steroid hormone biosynthetic process	info:{"super-categories": "['cellular biosynthetic process', 'cellular hormone metabolic process', 'hormone biosynthetic process', 'lipid metabolic process', 'organic cyclic compound metabolic process', 'organic substance biosynthetic process', 'regulation of hormone levels']", "namespace": "biological_process", "id": "GO:0006700", "def": "\"The chemical reactions and pathways resulting in the fo…	2	2	0.402603	1	CYP11A1,CYP11B2	1
C21-steroid hormone metabolic process	info:{"super-categories": "['cellular hormone metabolic process', 'lipid metabolic process', 'organic cyclic compound metabolic process', 'regulation of hormone levels']", "namespace": "biological_process", "id": "GO:0008207", "def": "\"The chemical reactions and pathways involving C21-steroid hormones, steroid compounds containing 21 carbons which function as hormones.\" [GOC:ai]", "name": "C21-…	6	6	0.778366	0.0208859	AKR1C2,AKR1C3,CYP11A1,CYP11B2,DHRS2,HSD3B1	1
CD4-positive, alpha-beta T cell activation	info:{"super-categories": "['leukocyte activation', 'lymphocyte activation']", "namespace": "biological_process", "id": "GO:0035710", "def": "\"The change in morphology and behavior of a CD4-positive, alpha-beta T cell resulting from exposure to a mitogen, cytokine, chemokine, cellular ligand, or an antigen for which it is specific.\" [CL:0000624, GOC:BHF]", "name": "CD4-positive, alpha-beta T ce…	2	2	0.778366	1	FOXP1,SATB1	1
CD4-positive, alpha-beta T cell differentiation	info:{"super-categories": "['cell differentiation', 'leukocyte activation', 'lymphocyte activation']", "namespace": "biological_process", "id": "GO:0043367", "def": "\"The process in which a relatively unspecialized T cell acquires specialized features of a mature CD4-positive, alpha-beta T cell.\" [CL:0000624, ISBN:0781735149]", "name": "CD4-positive, alpha-beta T cell differentiation"}	2	2	0.644165	1	FOXP1,SATB1	1
COPII vesicle coating	info:{"super-categories": "['cellular component assembly', 'organelle organization', 'protein-containing complex subunit organization']", "namespace": "biological_process", "id": "GO:0048208", "def": "\"The addition of COPII proteins and adaptor proteins to ER membranes during the formation of transport vesicles, forming a vesicle coat.\" [GOC:ascb_2009, GOC:dph, GOC:jid, GOC:mah, GOC:tb, ISBN:07…	3	3	1.71777	1	CUL3,GRIA1,TRAPPC9	1
D-aspartate import across plasma membrane	info:{"super-categories": "['transport']", "namespace": "biological_process", "id": "GO:0070779", "def": "\"The directed import of D-aspartate from the extracellular region across the plasma membrane and into the cytosol.\" [PMID:7914198]", "name": "D-aspartate import across plasma membrane"}	2	2	0.107361	0.295957	NTSR1,SLC1A1	1
DNA conformation change	info:{"super-categories": "['organelle organization']", "namespace": "biological_process", "id": "GO:0071103", "def": "\"A cellular process that results in a change in the spatial configuration of a DNA molecule. A conformation change can bend DNA, or alter the, twist, writhe, or linking number of a DNA molecule.\" [GOC:mah]", "name": "DNA conformation change"}	5	5	4.42864	1	CHD2,CHD8,KAT6A,TOP1,TOP2B	1
DNA demethylation	info:{"super-categories": "['cellular aromatic compound metabolic process', 'cellular macromolecule metabolic process', 'cellular nitrogen compound metabolic process', 'heterocycle metabolic process', 'macromolecule metabolic process', 'nucleobase-containing compound metabolic process', 'organic cyclic compound metabolic process']", "namespace": "biological_process", "id": "GO:0080111", "def": "\…	2	2	0.536804	1	TET1,TET3	1
DNA duplex unwinding	info:{"super-categories": "['organelle organization']", "namespace": "biological_process", "id": "GO:0032508", "def": "\"The process in which interchain hydrogen bonds between two strands of DNA are broken or 'melted', generating a region of unpaired single strands.\" [GOC:isa_complete, GOC:mah]", "name": "DNA duplex unwinding"}	2	2	2.71086	1	CHD2,CHD8	0
DNA geometric change	info:{"super-categories": "['organelle organization']", "namespace": "biological_process", "id": "GO:0032392", "def": "\"The process in which a transformation is induced in the geometry of a DNA double helix, resulting in a change in twist, writhe, or both, but with no change in linking number. Includes the unwinding of double-stranded DNA by helicases.\" [GOC:mah]", "name": "DNA geometric change…	2	2	2.95242	1	CHD2,CHD8	0
DNA metabolic process	info:{"super-categories": "['cellular aromatic compound metabolic process', 'cellular macromolecule metabolic process', 'cellular nitrogen compound metabolic process', 'heterocycle metabolic process', 'macromolecule metabolic process', 'nucleobase-containing compound metabolic process', 'organic cyclic compound metabolic process']", "namespace": "biological_process", "id": "GO:0006259", "def": "\…	15	15	19.0834	1	BCL11B,CBS,DNMT1,DNMT3A,DNMT3B,EHMT1,HUWE1,PTGES3,SETD2,SMARCB1,SMC3,TET1,TET3,TOP1,TOP2B	0
DNA methylation	info:{"super-categories": "['cellular aromatic compound metabolic process', 'cellular macromolecule metabolic process', 'cellular nitrogen compound metabolic process', 'heterocycle metabolic process', 'macromolecule metabolic process', 'macromolecule methylation', 'nucleobase-containing compound metabolic process', 'organic cyclic compound metabolic process']", "namespace": "biological_process", …	5	5	1.23465	0.317302	DNMT1,DNMT3A,DNMT3B,EHMT1,TET3	1
DNA methylation involved in embryo development	info:{"super-categories": "['cellular aromatic compound metabolic process', 'cellular macromolecule metabolic process', 'cellular nitrogen compound metabolic process', 'heterocycle metabolic process', 'macromolecule metabolic process', 'macromolecule methylation', 'nucleobase-containing compound metabolic process', 'organic cyclic compound metabolic process']", "namespace": "biological_process", …	3	3	0.187882	0.0947012	DNMT1,DNMT3A,TET3	1
DNA methylation on cytosine	info:{"super-categories": "['cellular aromatic compound metabolic process', 'cellular macromolecule metabolic process', 'cellular nitrogen compound metabolic process', 'heterocycle metabolic process', 'macromolecule metabolic process', 'macromolecule methylation', 'nucleobase-containing compound metabolic process', 'organic cyclic compound metabolic process']", "namespace": "biological_process", …	3	3	0.134201	0.0541206	DNMT1,DNMT3A,DNMT3B	1
DNA modification	info:{"super-categories": "['cellular aromatic compound metabolic process', 'cellular macromolecule metabolic process', 'cellular nitrogen compound metabolic process', 'heterocycle metabolic process', 'macromolecule metabolic process', 'nucleobase-containing compound metabolic process', 'organic cyclic compound metabolic process']", "namespace": "biological_process", "id": "GO:0006304", "def": "\…	6	6	2.36194	0.755517	DNMT1,DNMT3A,DNMT3B,EHMT1,TET1,TET3	1
DNA repair	info:{"super-categories": "['cellular aromatic compound metabolic process', 'cellular macromolecule metabolic process', 'cellular nitrogen compound metabolic process', 'cellular response to stress', 'heterocycle metabolic process', 'macromolecule metabolic process', 'nucleobase-containing compound metabolic process', 'organic cyclic compound metabolic process']", "namespace": "biological_process"…	3	3	12.7223	0.0736284	HUWE1,SETD2,SMC3	0
DNA replication	info:{"super-categories": "['cellular biosynthetic process', 'cellular macromolecule metabolic process', 'macromolecule metabolic process', 'organic substance biosynthetic process']", "namespace": "biological_process", "id": "GO:0006260", "def": "\"The cellular metabolic process in which a cell duplicates one or more molecules of DNA. DNA replication begins when specific sequences, known as origi…	2	2	4.13339	1	SIN3A,TOP1	0
DNA topological change	info:{"super-categories": "['cellular aromatic compound metabolic process', 'cellular macromolecule metabolic process', 'cellular nitrogen compound metabolic process', 'heterocycle metabolic process', 'macromolecule metabolic process', 'nucleobase-containing compound metabolic process', 'organelle organization', 'organic cyclic compound metabolic process']", "namespace": "biological_process", "id…	2	2	0.241562	0.67872	TOP1,TOP2B	1
DNA-templated transcription, elongation	info:{"super-categories": "['cellular aromatic compound metabolic process', 'cellular biosynthetic process', 'cellular nitrogen compound metabolic process', 'heterocycle metabolic process', 'macromolecule metabolic process', 'nucleobase-containing compound metabolic process', 'organic cyclic compound metabolic process', 'organic substance biosynthetic process']", "namespace": "biological_process"…	3	3	2.3351	1	CDK13,ELP4,SETD2	1
DNA-templated transcription, initiation	info:{"super-categories": "['cellular aromatic compound metabolic process', 'cellular biosynthetic process', 'cellular nitrogen compound metabolic process', 'heterocycle metabolic process', 'macromolecule metabolic process', 'nucleobase-containing compound metabolic process', 'organic cyclic compound metabolic process', 'organic substance biosynthetic process']", "namespace": "biological_process"…	15	15	5.15332	0.0280188	GTF2I,MECP2,NOTCH1,NOTCH2,NOTCH3,NOTCH4,NR2F1,NR3C2,NR4A2,PTEN,RARB,SOX9,TAF1,TCF4,VDR	1
ERAD pathway	info:{"super-categories": "['cellular response to stress', 'macromolecule metabolic process', 'organic substance catabolic process', 'organonitrogen compound metabolic process', 'protein metabolic process', 'response to nitrogen compound', 'response to organic substance']", "namespace": "biological_process", "id": "GO:0036503", "def": "\"The protein catabolic pathway which targets endoplasmic ret…	2	2	2.2009	1	POMT2,PRKN	0
ERBB signaling pathway	info:{"super-categories": "['cell surface receptor signaling pathway', 'regulation of cellular process']", "namespace": "biological_process", "id": "GO:0038127", "def": "\"A series of molecular signals initiated by binding of a ligand to a member of the ERBB family of receptor tyrosine kinases on the surface of a cell, and ending with regulation of a downstream cellular process, e.g. transcriptio…	3	3	1.85198	1	NRG2,PTPN11,SOX9	1
ERK1 and ERK2 cascade	info:{"super-categories": "['cellular macromolecule metabolic process', 'intracellular signal transduction', 'macromolecule metabolic process', 'organonitrogen compound metabolic process', 'phosphorus metabolic process', 'protein metabolic process', 'regulation of cellular process', 'signal transduction by protein phosphorylation']", "namespace": "biological_process", "id": "GO:0070371", "def": "…	5	5	0.751526	0.0828233	IQGAP3,LGALS9,MAP2K1,OXTR,SOX9	1
Fc receptor mediated stimulatory signaling pathway	info:{"super-categories": "['cell surface receptor signaling pathway', 'immune response-activating signal transduction', 'immune response-regulating signaling pathway', 'positive regulation of biological process', 'regulation of cellular process', 'regulation of immune system process', 'regulation of response to stimulus']", "namespace": "biological_process", "id": "GO:0002431", "def": "\"A serie…	3	3	1.95934	1	BAIAP2,CYFIP1,NCKAP1	1
Fc receptor signaling pathway	info:{"super-categories": "['cell surface receptor signaling pathway', 'immune response-regulating signaling pathway', 'regulation of cellular process', 'regulation of immune system process', 'regulation of response to stimulus']", "namespace": "biological_process", "id": "GO:0038093", "def": "\"A series of molecular signals initiated by the binding of the Fc portion of an immunoglobulin to an Fc…	3	3	4.58968	1	BAIAP2,CYFIP1,NCKAP1	0
Fc-gamma receptor signaling pathway	info:{"super-categories": "['cell surface receptor signaling pathway', 'immune response-regulating signaling pathway', 'regulation of cellular process', 'regulation of immune system process', 'regulation of response to stimulus']", "namespace": "biological_process", "id": "GO:0038094", "def": "\"A series of molecular signals initiated by the binding of the Fc portion of immunoglobulin G (IgG) to …	3	3	1.98618	1	BAIAP2,CYFIP1,NCKAP1	1
Fc-gamma receptor signaling pathway involved in phagocytosis	info:{"super-categories": "['cell surface receptor signaling pathway', 'immune response-activating signal transduction', 'immune response-regulating cell surface receptor signaling pathway involved in phagocytosis', 'immune response-regulating signaling pathway', 'positive regulation of biological process', 'regulation of cellular process', 'regulation of immune system process', 'regulation of re…	3	3	1.90566	1	BAIAP2,CYFIP1,NCKAP1	1
G protein-coupled receptor signaling pathway	info:{"super-categories": "['regulation of cellular process']", "namespace": "biological_process", "id": "GO:0007186", "def": "\"A series of molecular signals that proceeds with an activated receptor promoting the exchange of GDP for GTP on the alpha-subunit of an associated heterotrimeric G-protein complex. The GTP-bound activated alpha-G-protein then dissociates from the beta- and gamma-subunit…	29	29	33.6845	1	ADRB2,AKR1C2,AKR1C3,ARHGEF9,AVPR1A,AVPR1B,CA2,CAMK2A,DRD4,GABBR2,GABRA5,GABRB3,GNB1,GNGT1,GPR32,GPR50,GRM5,INSR,ITPR3,LRP1,MTNR1A,MTNR1B,NTSR1,OXTR,PARD3,PROK1,PTPN6,TAC3,TACR3	0
G protein-coupled receptor signaling pathway, coupled to cyclic nucleotide second messenger	info:{"super-categories": "['G protein-coupled receptor signaling pathway', 'regulation of cellular process']", "namespace": "biological_process", "id": "GO:0007187", "def": "\"The series of molecular signals generated as a consequence of a G protein-coupled receptor binding to its physiological ligand, where the pathway proceeds with activation or inhibition of a nucleotide cyclase activity and …	5	5	6.41481	1	ADRB2,DRD4,GNB1,MTNR1A,MTNR1B	0
G1/S transition of mitotic cell cycle	info:{"super-categories": "['cell cycle phase transition', 'mitotic cell cycle process']", "namespace": "biological_process", "id": "GO:0000082", "def": "\"The mitotic cell cycle transition by which a cell in G1 commits to S phase. The process begins with the build up of G1 cyclin-dependent kinase (G1 CDK), resulting in the activation of transcription of G1 cyclins. The process ends with the posi…	3	3	2.65718	1	CAMK2A,CUL3,IQGAP3	1
G2/M transition of mitotic cell cycle	info:{"super-categories": "['cell cycle phase transition', 'mitotic cell cycle process']", "namespace": "biological_process", "id": "GO:0000086", "def": "\"The mitotic cell cycle transition by which a cell in G2 commits to M phase. The process begins when the kinase activity of M cyclin/CDK complex reaches a threshold high enough for the cell cycle to proceed. This is accomplished by activating a…	5	5	3.51607	1	ABCB1,CEP41,DYNC1H1,NINL,PPP2R1A	1
Golgi vesicle transport	info:{"super-categories": "['transport']", "namespace": "biological_process", "id": "GO:0048193", "def": "\"The directed movement of substances into, out of or within the Golgi apparatus, mediated by vesicles.\" [GOC:jid, ISBN:0716731363, PMID:10219233]", "name": "Golgi vesicle transport"}	5	5	8.88411	1	ANK2,BICD2,CUL3,DYNC1H1,GRIA1	0
Harderian gland development	info:{"super-categories": "['animal organ development']", "namespace": "biological_process", "id": "GO:0070384", "def": "\"The process whose specific outcome is the progression of the Harderian gland over time, from its formation to the mature structure. The Harderian gland is an anterior orbital structure usually associated with the nictitating membrane, and produces and secretes a variety of su…	2	2	0.107361	0.295957	ALDH1A3,SOX9	1
L-alpha-amino acid transmembrane transport	info:{"super-categories": "['transport']", "namespace": "biological_process", "id": "GO:1902475", "def": "\"The directed movement of L-alpha-amino acid across a membrane.\" [GOC:kmv, GOC:TermGenie, PMID:14668347]", "name": "L-alpha-amino acid transmembrane transport"}	5	5	1.20781	0.29766	NTSR1,SLC1A1,SLC25A12,SLC3A2,SLC7A5	1
L-ascorbic acid metabolic process	info:{"super-categories": "['carbohydrate metabolic process', 'cofactor metabolic process', 'monosaccharide metabolic process', 'organic acid metabolic process', 'vitamin metabolic process']", "namespace": "biological_process", "id": "GO:0019852", "def": "\"The chemical reactions and pathways involving L-ascorbic acid, (2R)-2-[(1S)-1,2-dihydroxyethyl]-4-hydroxy-5-oxo-2,5-dihydrofuran-3-olate; L-a…	3	3	0.295242	0.206885	AKR1A1,GSTO1,SLC2A3	1
L-aspartate transmembrane transport	info:{"super-categories": "['transport']", "namespace": "biological_process", "id": "GO:0070778", "def": "\"The directed movement of L-aspartate across a membrane.\" [PMID:21307582]", "name": "L-aspartate transmembrane transport"}	2	2	0.214722	0.594743	SLC1A1,SLC25A12	1
L-cystine transport	info:{"super-categories": "['transport']", "namespace": "biological_process", "id": "GO:0015811", "def": "\"The directed movement of L-cystine (also known as dicysteine) into, out of or within a cell, or between cells, by means of some agent such as a transporter or pore.\" [GOC:go_curators, ISBN:0198506732]", "name": "L-cystine transport"}	2	2	0.107361	0.295957	SLC1A4,SLC3A1	1
L-glutamate import	info:{"super-categories": "['transport']", "namespace": "biological_process", "id": "GO:0051938", "def": "\"The directed movement of L-glutamate, the L-enantiomer of the anion of 2-aminopentanedioic acid, into a cell or organelle.\" [GOC:ai, GOC:jsg, GOC:mah]", "name": "L-glutamate import"}	2	2	0.241562	0.67872	NTSR1,SLC1A1	1
L-glutamate import across plasma membrane	info:{"super-categories": "['regulation of neurotransmitter levels', 'transport']", "namespace": "biological_process", "id": "GO:0098712", "def": "\"The directed movement of L-glutamate from outside of a cell, across the plasma membrane and into the cytosol.\" [GOC:dos]", "name": "L-glutamate import across plasma membrane"}	2	2	0.214722	0.594743	NTSR1,SLC1A1	1
L-glutamate transmembrane transport	info:{"super-categories": "['transport']", "namespace": "biological_process", "id": "GO:0015813", "def": "\"The directed movement of L-glutamate across a membrane.\" [PMID:21307582]", "name": "L-glutamate transmembrane transport"}	3	3	0.509964	0.475567	NTSR1,SLC1A1,SLC25A12	1
MAPK cascade	info:{"super-categories": "['cellular macromolecule metabolic process', 'intracellular signal transduction', 'macromolecule metabolic process', 'organonitrogen compound metabolic process', 'phosphorus metabolic process', 'protein metabolic process', 'regulation of cellular process', 'signal transduction by protein phosphorylation']", "namespace": "biological_process", "id": "GO:0000165", "def": "…	14	14	8.80359	1	CUL3,DLG4,GRIN2B,HGF,IQGAP3,LGALS9,MAP2K1,MEF2C,MET,NF1,NRG2,OXTR,SHANK3,SOX9	1
N-acetylglucosamine metabolic process	info:{"super-categories": "['carbohydrate derivative metabolic process']", "namespace": "biological_process", "id": "GO:0006044", "def": "\"The chemical reactions and pathways involving N-acetylglucosamine. The D isomer is a common structural unit of glycoproteins in plants, bacteria and animals; it is often the terminal sugar of an oligosaccharide group of a glycoprotein.\" [ISBN:0198506732]", "…	3	3	0.509964	0.475567	CHST3,CHST4,CHST6	1
NADP metabolic process	info:{"super-categories": "[]", "namespace": "biological_process", "id": "GO:0006739", "def": "\"The chemical reactions and pathways involving nicotinamide-adenine dinucleotide phosphate, a coenzyme involved in many redox and biosynthetic reactions; metabolism may be of either the oxidized form, NADP, or the reduced form, NADPH.\" [GOC:mah]", "name": "NADP metabolic process"}	3	3	0.778366	0.918809	FMO1,FMO2,TP53I3	1
NADPH oxidation	info:{"super-categories": "[]", "namespace": "biological_process", "id": "GO:0070995", "def": "\"A metabolic process that results in the oxidation of reduced nicotinamide adenine dinucleotide, NADPH, to the oxidized form, NADP.\" [GOC:BHF, GOC:mah]", "name": "NADPH oxidation"}	2	2	0.0805207	0.232257	FMO1,FMO2	1
NMDA glutamate receptor clustering	info:{"super-categories": "['cellular macromolecule localization', 'localization within membrane', 'protein localization']", "namespace": "biological_process", "id": "GO:0097114", "def": "\"The receptor clustering process in which N-methyl-D-aspartate (NMDA) receptors are localized to distinct domains in the cell membrane.\" [GOC:BHF, GOC:sjp, PMID:15620359]", "name": "NMDA glutamate receptor clu…	2	2	0.107361	0.295957	RELN,SHANK3	1
Notch signaling involved in heart development	info:{"super-categories": "['cell surface receptor signaling pathway', 'regulation of cellular process']", "namespace": "biological_process", "id": "GO:0061314", "def": "\"The series of molecular signals initiated by binding of an extracellular ligand to a Notch receptor on the surface of the target cell and contributing to the progression of the heart over time.\" [GOC:mtg_heart]", "name": "Notc…	4	4	0.295242	0.0354662	HEY1,JAG1,NOTCH1,NOTCH2	1
Notch signaling pathway	info:{"super-categories": "['cell surface receptor signaling pathway', 'regulation of cellular process']", "namespace": "biological_process", "id": "GO:0007219", "def": "\"A series of molecular signals initiated by the binding of an extracellular ligand to the receptor Notch on the surface of a target cell, and ending with regulation of a downstream cellular process, e.g. transcription.\" [GOC:go…	10	10	3.03294	0.079438	CNTN6,HEY1,IFT74,JAG1,NOTCH1,NOTCH2,NOTCH3,PRNP,SOX9,SPEN	1
O-glycan processing	info:{"super-categories": "['cellular macromolecule metabolic process', 'macromolecule glycosylation', 'macromolecule metabolic process', 'organonitrogen compound metabolic process', 'protein metabolic process']", "namespace": "biological_process", "id": "GO:0016266", "def": "\"The stepwise addition of carbohydrate or carbohydrate derivative residues to the initially added O-linked residue (usual…	2	2	1.61041	1	CHST4,POMGNT1	1
RNA 3'-end processing	info:{"super-categories": "['cellular aromatic compound metabolic process', 'cellular nitrogen compound metabolic process', 'heterocycle metabolic process', 'macromolecule metabolic process', 'nucleobase-containing compound metabolic process', 'organic cyclic compound metabolic process']", "namespace": "biological_process", "id": "GO:0031123", "def": "\"Any process involved in forming the mature …	2	2	3.43555	1	INTS6,SRSF1	0
RNA biosynthetic process	info:{"super-categories": "['cellular aromatic compound metabolic process', 'cellular biosynthetic process', 'cellular nitrogen compound metabolic process', 'heterocycle metabolic process', 'macromolecule metabolic process', 'nucleobase-containing compound metabolic process', 'organic cyclic compound metabolic process', 'organic substance biosynthetic process']", "namespace": "biological_process"…	28	28	16.6409	0.242179	AHR,ASXL1,ASXL2,ASXL3,CDK13,DEAF1,ELP4,FEV,GTF2I,INTS6,KMT2A,MECP2,NOTCH1,NOTCH2,NOTCH3,NOTCH4,NR2F1,NR3C2,NR4A2,PTEN,RARB,RFX3,SETD2,SOX5,SOX9,TAF1,TCF4,VDR	1
RNA catabolic process	info:{"super-categories": "['cellular aromatic compound metabolic process', 'cellular catabolic process', 'cellular macromolecule metabolic process', 'cellular nitrogen compound metabolic process', 'heterocycle metabolic process', 'macromolecule metabolic process', 'nucleobase-containing compound metabolic process', 'organic cyclic compound metabolic process', 'organic substance catabolic process…	4	4	6.52217	1	PPP2R1A,RNASEH2B,SMG9,UPF2	0
RNA export from nucleus	info:{"super-categories": "['establishment of RNA localization', 'intracellular transport', 'transport']", "namespace": "biological_process", "id": "GO:0006405", "def": "\"The directed movement of RNA from the nucleus to the cytoplasm.\" [GOC:ma]", "name": "RNA export from nucleus"}	3	3	3.38187	1	MCM3AP,SRSF1,UPF2	0
RNA metabolic process	info:{"super-categories": "['cellular aromatic compound metabolic process', 'cellular nitrogen compound metabolic process', 'heterocycle metabolic process', 'macromolecule metabolic process', 'nucleobase-containing compound metabolic process', 'organic cyclic compound metabolic process']", "namespace": "biological_process", "id": "GO:0016070", "def": "\"The cellular chemical reactions and pathway…	44	44	42.5686	1	AHR,ASXL1,ASXL2,ASXL3,CDK13,DEAF1,DGCR8,ELP4,FEV,FTSJ1,GTF2I,INTS6,KMT2A,LAS1L,MECP2,NOTCH1,NOTCH2,NOTCH3,NOTCH4,NR2F1,NR3C2,NR4A2,NSUN2,PPP2R1A,PQBP1,PTEN,PUM2,RARB,RBFOX1,RFX3,RNASEH2B,RRP8,SETD2,SFSWAP,SMG9,SNRPN,SOX5,SOX9,SRSF1,SYNCRIP,TAF1,TCF4,UPF2,VDR	1
RNA methylation	info:{"super-categories": "['cellular aromatic compound metabolic process', 'cellular macromolecule metabolic process', 'cellular nitrogen compound metabolic process', 'heterocycle metabolic process', 'macromolecule metabolic process', 'macromolecule methylation', 'nucleobase-containing compound metabolic process', 'organic cyclic compound metabolic process']", "namespace": "biological_process", …	2	2	2.09354	1	FTSJ1,NSUN2	0
RNA modification	info:{"super-categories": "['cellular aromatic compound metabolic process', 'cellular nitrogen compound metabolic process', 'heterocycle metabolic process', 'macromolecule metabolic process', 'nucleobase-containing compound metabolic process', 'organic cyclic compound metabolic process']", "namespace": "biological_process", "id": "GO:0009451", "def": "\"The covalent alteration of one or more nucl…	3	3	4.29444	1	ELP4,FTSJ1,NSUN2	0
RNA phosphodiester bond hydrolysis	info:{"super-categories": "['cellular aromatic compound metabolic process', 'cellular nitrogen compound metabolic process', 'heterocycle metabolic process', 'macromolecule metabolic process', 'nucleobase-containing compound metabolic process', 'organic cyclic compound metabolic process']", "namespace": "biological_process", "id": "GO:0090501", "def": "\"The RNA metabolic process in which the phos…	2	2	3.97235	1	DGCR8,RNASEH2B	0
RNA phosphodiester bond hydrolysis, endonucleolytic	info:{"super-categories": "['cellular aromatic compound metabolic process', 'cellular nitrogen compound metabolic process', 'heterocycle metabolic process', 'macromolecule metabolic process', 'nucleobase-containing compound metabolic process', 'organic cyclic compound metabolic process']", "namespace": "biological_process", "id": "GO:0090502", "def": "\"The chemical reactions and pathways involvi…	2	2	1.90566	1	DGCR8,RNASEH2B	1
RNA polymerase II preinitiation complex assembly	info:{"super-categories": "['cellular component assembly', 'protein-containing complex subunit organization']", "namespace": "biological_process", "id": "GO:0051123", "def": "\"The aggregation, arrangement and bonding together of proteins on an RNA polymerase II promoter DNA to form the transcriptional preinitiation complex (PIC), the formation of which is a prerequisite for transcription by RNA …	2	2	0.348923	1	SGF29,TAF1	1
RNA processing	info:{"super-categories": "['cellular aromatic compound metabolic process', 'cellular nitrogen compound metabolic process', 'heterocycle metabolic process', 'macromolecule metabolic process', 'nucleobase-containing compound metabolic process', 'organic cyclic compound metabolic process']", "namespace": "biological_process", "id": "GO:0006396", "def": "\"Any process involved in the conversion of o…	16	16	21.9016	1	CDK13,DGCR8,ELP4,FTSJ1,INTS6,LAS1L,NSUN2,PPP2R1A,PQBP1,PUM2,RBFOX1,RRP8,SFSWAP,SNRPN,SRSF1,SYNCRIP	0
RNA splicing	info:{"super-categories": "['cellular aromatic compound metabolic process', 'cellular nitrogen compound metabolic process', 'heterocycle metabolic process', 'macromolecule metabolic process', 'nucleobase-containing compound metabolic process', 'organic cyclic compound metabolic process']", "namespace": "biological_process", "id": "GO:0008380", "def": "\"The process of removing sections of the pri…	8	8	9.71616	1	CDK13,PPP2R1A,PQBP1,RBFOX1,SFSWAP,SNRPN,SRSF1,SYNCRIP	0
RNA splicing, via transesterification reactions	info:{"super-categories": "['cellular aromatic compound metabolic process', 'cellular nitrogen compound metabolic process', 'heterocycle metabolic process', 'macromolecule metabolic process', 'nucleobase-containing compound metabolic process', 'organic cyclic compound metabolic process']", "namespace": "biological_process", "id": "GO:0000375", "def": "\"Splicing of RNA via a series of two transes…	6	6	6.89794	1	CDK13,PQBP1,SFSWAP,SNRPN,SRSF1,SYNCRIP	0
RNA stabilization	info:{"super-categories": "['negative regulation of biological process', 'regulation of RNA stability', 'regulation of cellular process', 'regulation of metabolic process']", "namespace": "biological_process", "id": "GO:0043489", "def": "\"Prevention of degradation of RNA molecules.\" [GOC:go_curators]", "name": "RNA stabilization"}	2	2	1.34201	1	CIRBP,SYNCRIP	1
RNA transport	info:{"super-categories": "['establishment of RNA localization', 'transport']", "namespace": "biological_process", "id": "GO:0050658", "def": "\"The directed movement of RNA, ribonucleic acids, into, out of or within a cell, or between cells, by means of some agent such as a transporter or pore.\" [GOC:ai]", "name": "RNA transport"}	6	6	4.96544	1	BICD2,MCM3AP,RANBP17,RBFOX1,SRSF1,UPF2	1
Rac protein signal transduction	info:{"super-categories": "['intracellular signal transduction', 'regulation of cellular process']", "namespace": "biological_process", "id": "GO:0016601", "def": "\"A series of molecular signals within the cell that are mediated by a member of the Rac family of proteins switching to a GTP-bound active state.\" [GOC:bf]", "name": "Rac protein signal transduction"}	2	2	0.563645	1	CYFIP1,NCKAP1	1
Ras protein signal transduction	info:{"super-categories": "['intracellular signal transduction', 'regulation of cellular process']", "namespace": "biological_process", "id": "GO:0007265", "def": "\"A series of molecular signals within the cell that are mediated by a member of the Ras superfamily of proteins switching to a GTP-bound active state.\" [GOC:bf]", "name": "Ras protein signal transduction"}	7	7	6.49533	1	CYFIP1,DHCR24,DNMT1,GNB1,IQGAP3,NCKAP1,NF1	1
T cell activation	info:{"super-categories": "['leukocyte activation', 'lymphocyte activation']", "namespace": "biological_process", "id": "GO:0042110", "def": "\"The change in morphology and behavior of a mature or immature T cell resulting from exposure to a mitogen, cytokine, chemokine, cellular ligand, or an antigen for which it is specific.\" [GOC:mgi_curators, ISBN:0781735149]", "name": "T cell activation"}	5	5	5.44856	1	ADA,BCL11B,EBI3,FOXP1,SATB1	0
T cell costimulation	info:{"super-categories": "['positive regulation of biological process', 'regulation of cell adhesion', 'regulation of cellular process', 'regulation of immune system process']", "namespace": "biological_process", "id": "GO:0031295", "def": "\"The process of providing, via surface-bound receptor-ligand pairs, a second, antigen-independent, signal in addition to that provided by the T cell recepto…	2	2	1.44937	1	PTPN11,PTPN6	1
T cell differentiation	info:{"super-categories": "['cell differentiation', 'leukocyte activation', 'lymphocyte activation']", "namespace": "biological_process", "id": "GO:0030217", "def": "\"The process in which a precursor cell type acquires characteristics of a more mature T-cell. A T cell is a type of lymphocyte whose definin characteristic is the expression of a T cell receptor complex.\" [GO_REF:0000022, GOC:jid, …	3	3	2.84506	1	BCL11B,FOXP1,SATB1	1
T cell proliferation	info:{"super-categories": "['leukocyte activation', 'lymphocyte activation', 'mononuclear cell proliferation']", "namespace": "biological_process", "id": "GO:0042098", "def": "\"The expansion of a T cell population by cell division. Follows T cell activation.\" [GOC:jl]", "name": "T cell proliferation"}	2	2	0.966248	1	EBI3,SATB1	1
Wnt signaling pathway	info:{"super-categories": "['cell surface receptor signaling pathway', 'regulation of cellular process']", "namespace": "biological_process", "id": "GO:0016055", "def": "\"The series of molecular signals initiated by binding of a Wnt protein to a frizzled family receptor on the surface of the target cell and ending with a change in cell state.\" [GOC:dph, GOC:go_curators, PMID:11532397]", "name":…	14	14	9.01831	1	APC,CAMK2A,CHD8,CSNK2A1,CSNK2B,CUL3,GNB1,KDM6A,MARK2,NOTUM,NR4A2,PTEN,TNRC6B,WWOX	1
Wnt signaling pathway, calcium modulating pathway	info:{"super-categories": "['cell surface receptor signaling pathway', 'regulation of cellular process']", "namespace": "biological_process", "id": "GO:0007223", "def": "\"The series of molecular signals initiated by binding of a Wnt protein to a receptor on the surface of the target cell where activated receptors leads to an increase in intracellular calcium and activation of protein kinase C (P…	3	3	0.993088	1	CAMK2A,GNB1,TNRC6B	1
abortive mitotic cell cycle	info:{"super-categories": "['mitotic cell cycle']", "namespace": "biological_process", "id": "GO:0033277", "def": "\"A cell cycle in which mitosis is begun and progresses normally through the end of anaphase, but not completed, resulting in a cell with increased ploidy.\" [GOC:mah, PMID:9573008]", "name": "abortive mitotic cell cycle"}	2	2	0.0536804	0.168048	PTPN11,PTPN6	1
acetyl-CoA metabolic process	info:{"super-categories": "['carbohydrate derivative metabolic process', 'cellular aromatic compound metabolic process', 'cellular nitrogen compound metabolic process', 'cofactor metabolic process', 'heterocycle metabolic process', 'nucleobase-containing compound metabolic process', 'nucleobase-containing small molecule metabolic process', 'organic cyclic compound metabolic process', 'organonitro…	2	2	0.805207	1	ACACB,FASN	1
acetylcholine receptor signaling pathway	info:{"super-categories": "['postsynaptic signal transduction', 'regulation of cellular process', 'signal transduction involved in cellular response to ammonium ion']", "namespace": "biological_process", "id": "GO:0095500", "def": "\"The series of molecular signals generated as a consequence of an acetylcholine receptor binding to one of its physiological ligands.\" [GOC:mah]", "name": "acetylcho…	2	2	0.751526	1	CHRNA7,GNB1	1
acid secretion	info:{"super-categories": "['transport']", "namespace": "biological_process", "id": "GO:0046717", "def": "\"The controlled release of acid by a cell or a tissue.\" [GOC:ai]", "name": "acid secretion"}	9	9	2.17406	0.0395265	ABCC3,AQP9,DRD4,NF1,NOS2,NTRK2,RIMS1,SLC1A1,STXBP1	1
actin cytoskeleton organization	info:{"super-categories": "['organelle organization']", "namespace": "biological_process", "id": "GO:0030036", "def": "\"A process that is carried out at the cellular level which results in the assembly, arrangement of constituent parts, or disassembly of cytoskeletal structures comprising actin filaments and their associated proteins.\" [GOC:dph, GOC:jl, GOC:mah]", "name": "actin cytoskeleton or…	10	10	9.36724	1	AUTS2,CDC42BPB,CLDN3,CORO1A,CUL3,IQSEC2,MYH10,NCKAP1,NF1,OPHN1	1
actin cytoskeleton reorganization	info:{"super-categories": "['actin cytoskeleton organization', 'organelle organization']", "namespace": "biological_process", "id": "GO:0031532", "def": "\"A process that is carried out at the cellular level which results in dynamic structural changes to the arrangement of constituent parts of cytoskeletal structures comprising actin filaments and their associated proteins.\" [GOC:ecd, GOC:mah]",…	3	3	1.47621	1	AUTS2,CDC42BPB,CLDN3	1
actin filament bundle assembly	info:{"super-categories": "['cellular component assembly', 'supramolecular fiber organization']", "namespace": "biological_process", "id": "GO:0051017", "def": "\"The assembly of actin filament bundles; actin filaments are on the same axis but may be oriented with the same or opposite polarities and may be packed with different levels of tightness.\" [GOC:ai]", "name": "actin filament bundle asse…	2	2	1.66409	1	BAIAP2,CUL3	1
actin filament bundle organization	info:{"super-categories": "['supramolecular fiber organization']", "namespace": "biological_process", "id": "GO:0061572", "def": "\"A process that results in the assembly, arrangement of constituent parts, or disassembly of an actin filament bundle.\" [GOC:dph]", "name": "actin filament bundle organization"}	2	2	1.74461	1	BAIAP2,CUL3	1
actin filament organization	info:{"super-categories": "['supramolecular fiber organization']", "namespace": "biological_process", "id": "GO:0007015", "def": "\"A process that is carried out at the cellular level which results in the assembly, arrangement of constituent parts, or disassembly of cytoskeletal structures comprising actin filaments. Includes processes that control the spatial distribution of actin filaments, suc…	5	5	5.90485	1	BAIAP2,CGNL1,CORO1A,CUL3,MAGEL2	0
actin filament-based process	info:{"super-categories": "[]", "namespace": "biological_process", "id": "GO:0030029", "def": "\"Any cellular process that depends upon or alters the actin cytoskeleton, that part of the cytoskeleton comprising actin filaments and their associated proteins.\" [GOC:mah]", "name": "actin filament-based process"}	10	10	10.7361	1	AUTS2,CDC42BPB,CLDN3,CORO1A,CUL3,IQSEC2,MYH10,NCKAP1,NF1,OPHN1	0
action potential	info:{"super-categories": "['regulation of membrane potential']", "namespace": "biological_process", "id": "GO:0001508", "def": "\"A process in which membrane potential cycles through a depolarizing spike, triggered in response to depolarization above some threshold, followed by repolarization. This cycle is driven by the flow of ions through various voltage gated channels with different threshol…	5	5	2.14722	1	ANK2,NTRK2,RYR2,SCN1A,SCN2A	1
activation of MAPK activity	info:{"super-categories": "['positive regulation of biological process', 'positive regulation of molecular function', 'regulation of catalytic activity', 'regulation of cellular process', 'regulation of metabolic process', 'regulation of response to stimulus', 'regulation of signaling']", "namespace": "biological_process", "id": "GO:0000187", "def": "\"The initiation of the activity of the inacti…	9	9	4.07971	0.594743	CHRNA7,DRD4,HGF,INSR,IQGAP3,MAP2K1,PROK1,PTPN11,THBS1	1
activation of immune response	info:{"super-categories": "['positive regulation of biological process', 'regulation of immune system process', 'regulation of response to stimulus']", "namespace": "biological_process", "id": "GO:0002253", "def": "\"Any process that initiates an immune response.\" [GO_REF:0000022, GOC:add, GOC:mtg_15nov05, ISBN:0781735149]", "name": "activation of immune response"}	8	8	12.8833	1	BAIAP2,CYFIP1,GPR32,MEF2C,NCKAP1,PQBP1,PTPN6,SIN3A	0
activation of innate immune response	info:{"super-categories": "['positive regulation of biological process', 'regulation of immune system process', 'regulation of multi-organism process', 'regulation of response to stimulus']", "namespace": "biological_process", "id": "GO:0002218", "def": "\"Any process that initiates an innate immune response. Innate immune responses are defense responses mediated by germline encoded components th…	2	2	6.71005	0.763716	PQBP1,SIN3A	0
activation of phospholipase C activity	info:{"super-categories": "['positive regulation of molecular function', 'regulation of catalytic activity']", "namespace": "biological_process", "id": "GO:0007202", "def": "\"The initiation of the activity of the inactive enzyme phospolipase C as the result of a series of molecular signals generated as a consequence of a G protein-coupled receptor binding to its physiological ligand.\" [GOC:dph,…	4	4	0.832047	0.364859	AVPR1A,AVPR1B,BDNF,NTRK2	1
activation of protein kinase B activity	info:{"super-categories": "['positive regulation of biological process', 'positive regulation of molecular function', 'regulation of catalytic activity', 'regulation of cellular process', 'regulation of metabolic process']", "namespace": "biological_process", "id": "GO:0032148", "def": "\"Any process that initiates the activity of the inactive enzyme protein kinase B.\" [GOC:pg]", "name": "activa…	2	2	0.858887	1	INSR,PRKCZ	1
activation of protein kinase activity	info:{"super-categories": "['positive regulation of biological process', 'positive regulation of molecular function', 'regulation of catalytic activity', 'regulation of cellular process', 'regulation of metabolic process']", "namespace": "biological_process", "id": "GO:0032147", "def": "\"Any process that initiates the activity of an inactive protein kinase.\" [GOC:mah]", "name": "activation of p…	15	15	8.66939	0.69483	ADNP,ADRB2,CHRNA7,DRD4,HGF,INSR,IQGAP3,ITGB3,MAP2K1,MARK2,PRKCZ,PRNP,PROK1,PTPN11,THBS1	1
actomyosin structure organization	info:{"super-categories": "['actin cytoskeleton organization', 'organelle organization']", "namespace": "biological_process", "id": "GO:0031032", "def": "\"A process that is carried out at the cellular level which results in the assembly, arrangement of constituent parts, or disassembly of cytoskeletal structures containing both actin and myosin or paramyosin. The myosin may be organized into fil…	3	3	2.7377	1	CDC42BPB,CUL3,MYH10	1
acute inflammatory response	info:{"super-categories": "['defense response']", "namespace": "biological_process", "id": "GO:0002526", "def": "\"Inflammation which comprises a rapid, short-lived, relatively uniform response to acute injury or antigenic challenge and is characterized by accumulations of fluid, plasma proteins, and granulocytic leukocytes. An acute inflammatory response occurs within a matter of minutes or hour…	3	3	1.71777	1	HFE,PTGES,UGT1A1	1
acute-phase response	info:{"super-categories": "['defense response']", "namespace": "biological_process", "id": "GO:0006953", "def": "\"An acute inflammatory response that involves non-antibody proteins whose concentrations in the plasma increase in response to infection or injury of homeothermic animals.\" [ISBN:0198506732]", "name": "acute-phase response"}	2	2	1.07361	1	HFE,UGT1A1	1
acyl-CoA metabolic process	info:{"super-categories": "['carbohydrate derivative metabolic process', 'cellular aromatic compound metabolic process', 'cellular nitrogen compound metabolic process', 'cofactor metabolic process', 'heterocycle metabolic process', 'nucleobase-containing compound metabolic process', 'nucleobase-containing small molecule metabolic process', 'organic cyclic compound metabolic process', 'organonitro…	3	3	2.57666	1	ACACB,ACSL4,FASN	1
acylglycerol metabolic process	info:{"super-categories": "['cellular lipid metabolic process', 'lipid metabolic process']", "namespace": "biological_process", "id": "GO:0006639", "def": "\"The chemical reactions and pathways involving acylglycerol, any mono-, di- or triester of glycerol with (one or more) fatty acids.\" [ISBN:0198506732]", "name": "acylglycerol metabolic process"}	2	2	2.41562	1	ACSL4,PTPN11	0
adaptive immune response	info:{"super-categories": "[]", "namespace": "biological_process", "id": "GO:0002250", "def": "\"An immune response mediated by cells expressing specific receptors for antigen produced through a somatic diversification process, and allowing for an enhanced secondary response to subsequent exposures to the same antigen (immunological memory).\" [GO_REF:0000022, GOC:add, GOC:mtg_15nov05, ISBN:07817…	4	4	6.28061	1	EBI3,JAG1,JAM3,MEF2C	0
adenylate cyclase-activating G protein-coupled receptor signaling pathway	info:{"super-categories": "['G protein-coupled receptor signaling pathway', 'intracellular signal transduction', 'regulation of cellular process']", "namespace": "biological_process", "id": "GO:0007189", "def": "\"The series of molecular signals generated as a consequence of a G protein-coupled receptor binding to its physiological ligand, where the pathway proceeds through activation of adenylyl…	2	2	3.35503	1	ADRB2,GNB1	0
adenylate cyclase-inhibiting G protein-coupled receptor signaling pathway	info:{"super-categories": "['G protein-coupled receptor signaling pathway', 'regulation of cellular process']", "namespace": "biological_process", "id": "GO:0007193", "def": "\"The series of molecular signals generated as a consequence of a G protein-coupled receptor binding to its physiological ligand, where the pathway proceeds through inhibition of adenylyl cyclase activity and a subsequent de…	2	2	2.25458	1	DRD4,MTNR1A	0
adenylate cyclase-modulating G protein-coupled receptor signaling pathway	info:{"super-categories": "['G protein-coupled receptor signaling pathway', 'regulation of cellular process']", "namespace": "biological_process", "id": "GO:0007188", "def": "\"The series of molecular signals generated as a consequence of a G protein-coupled receptor binding to its physiological ligand, where the pathway proceeds through activation or inhibition of adenylyl cyclase activity and a…	4	4	5.50225	1	ADRB2,DRD4,GNB1,MTNR1A	0
adherens junction assembly	info:{"super-categories": "['cell junction organization', 'cellular component assembly']", "namespace": "biological_process", "id": "GO:0034333", "def": "\"The aggregation, arrangement and bonding together of a set of components to form an adherens junction. An adherens junction is a cell junction at which the cytoplasmic face of the plasma membrane is attached to actin filaments.\" [GOC:mah]", "…	2	2	0.993088	1	JAM3,VCL	1
adherens junction organization	info:{"super-categories": "['cell junction organization']", "namespace": "biological_process", "id": "GO:0034332", "def": "\"A process that is carried out at the cellular level which results in the assembly, arrangement of constituent parts, or disassembly of an adherens junction. An adherens junction is a cell junction at which the cytoplasmic face of the plasma membrane is attached to actin fil…	5	5	2.22774	1	AFDN,CADM2,CDH10,JAM3,VCL	1
adrenal gland development	info:{"super-categories": "['animal organ development']", "namespace": "biological_process", "id": "GO:0030325", "def": "\"The process whose specific outcome is the progression of the adrenal gland over time, from its formation to the mature structure. This gland can either be a discrete structure located bilaterally above each kidney, or a cluster of cells in the head kidney that perform the fun…	3	3	0.563645	0.556536	INSR,NF1,PBX1	1
adult behavior	info:{"super-categories": "[]", "namespace": "biological_process", "id": "GO:0030534", "def": "\"Behavior in a fully developed and mature organism.\" [GOC:mah, ISBN:0877797099]", "name": "adult behavior"}	17	17	3.81131	0.000191319	CNTNAP2,DRD4,MECP2,NLGN3,NLGN4X,NR4A2,NRXN1,NRXN2,NTSR1,PRKN,PTEN,SCN1A,SDK1,SHANK2,SHANK3,SLITRK5,UNC79	1
adult locomotory behavior	info:{"super-categories": "[]", "namespace": "biological_process", "id": "GO:0008344", "def": "\"Locomotory behavior in a fully developed and mature organism.\" [GOC:ai]", "name": "adult locomotory behavior"}	6	6	2.0667	0.52191	DRD4,MECP2,NR4A2,NTSR1,PRKN,SCN1A	1
aggressive behavior	info:{"super-categories": "[]", "namespace": "biological_process", "id": "GO:0002118", "def": "\"A behavioral interaction between organisms in which one organism has the intention of inflicting physical damage on another individual.\" [GOC:hjd]", "name": "aggressive behavior"}	2	2	0.214722	0.594743	AVPR1A,KIRREL3	1
aging	info:{"super-categories": "[]", "namespace": "biological_process", "id": "GO:0007568", "def": "\"A developmental process that is a deterioration and loss of function over time. Aging includes loss of functions such as resistance to disease, homeostasis, and fertility, as well as wear and tear. Aging includes cellular senescence, but is more inclusive. May precede death and may succeed development…	16	16	6.68321	0.0893964	ADA,ALDH3A1,ALOX12,CYP1A1,DNMT3A,FOXG1,GJB2,KAT6A,LOXL2,LRP1,MAP2K1,MIF,NQO1,PTEN,SIN3A,TACR3	1
alcohol catabolic process	info:{"super-categories": "['alcohol metabolic process', 'organic hydroxy compound metabolic process', 'organic substance catabolic process', 'small molecule catabolic process']", "namespace": "biological_process", "id": "GO:0046164", "def": "\"The chemical reactions and pathways resulting in the breakdown of alcohols, any of a class of compounds containing one or more hydroxyl groups attached to…	12	12	1.42253	2.75957e-05	ADH4,AKR1B10,AKR1C3,ALDH2,ALDH3B1,ALDH3B2,CYP27A1,CYP39A1,CYP7A1,NTSR1,PTEN,SULT1B1	1
alcohol metabolic process	info:{"super-categories": "['organic hydroxy compound metabolic process']", "namespace": "biological_process", "id": "GO:0006066", "def": "\"The chemical reactions and pathways involving alcohols, any of a class of compounds containing one or more hydroxyl groups attached to a saturated carbon atom.\" [CHEBI:30879, ISBN:0198506732]", "name": "alcohol metabolic process"}	36	36	8.45467	2.06616e-09	ABCA2,ADH4,ADH5,ADH6,AKR1A1,AKR1B10,AKR1C2,AKR1C3,AKR7A2,ALDH1A1,ALDH1A3,ALDH2,ALDH3A2,ALDH3B1,ALDH3B2,CFTR,CUBN,CYP11A1,CYP11B2,CYP1A1,CYP1A2,CYP26B1,CYP27A1,CYP27B1,CYP2C8,CYP2D6,CYP2R1,CYP39A1,CYP3A5,CYP7A1,DHCR24,MECP2,NTSR1,PTEN,SULT1B1,SULT2B1	1
aldehyde catabolic process	info:{"super-categories": "['cellular aldehyde metabolic process', 'cellular catabolic process', 'organic substance catabolic process']", "namespace": "biological_process", "id": "GO:0046185", "def": "\"The chemical reactions and pathways resulting in the breakdown of aldehydes, any organic compound with the formula R-CH=O.\" [GOC:ai]", "name": "aldehyde catabolic process"}	4	4	0.295242	0.0354662	ADH4,ADH5,AKR1A1,ALDH3B1	1
alkaloid catabolic process	info:{"super-categories": "['cellular catabolic process', 'cellular nitrogen compound metabolic process', 'organic substance catabolic process', 'organonitrogen compound metabolic process']", "namespace": "biological_process", "id": "GO:0009822", "def": "\"The chemical reactions and pathways resulting in the breakdown of alkaloids, nitrogen containing natural products not otherwise classified as …	2	2	0.0805207	0.232257	CYP2D6,CYP3A5	1
alkaloid metabolic process	info:{"super-categories": "['organonitrogen compound metabolic process']", "namespace": "biological_process", "id": "GO:0009820", "def": "\"The chemical reactions and pathways involving alkaloids, nitrogen containing natural products which are not otherwise classified as peptides, nonprotein amino acids, amines, cyanogenic glycosides, glucosinolates, cofactors, phytohormones or primary metabolite…	4	4	0.187882	0.0120641	BCHE,CYP1A2,CYP2D6,CYP3A5	1
alpha-amino acid metabolic process	info:{"super-categories": "['cellular amino acid metabolic process', 'organic acid metabolic process', 'organonitrogen compound metabolic process']", "namespace": "biological_process", "id": "GO:1901605", "def": "\"The chemical reactions and pathways involving an alpha-amino acid.\" [GOC:TermGenie]", "name": "alpha-amino acid metabolic process"}	13	13	5.15332	0.137357	ALDH4A1,ALDH5A1,ALDH6A1,CBS,MCCC2,MECP2,MTHFR,MTR,NOS1,NOS2,NOS3,PAH,SLC25A12	1
alpha-beta T cell activation	info:{"super-categories": "['leukocyte activation', 'lymphocyte activation']", "namespace": "biological_process", "id": "GO:0046631", "def": "\"The change in morphology and behavior of an alpha-beta T cell resulting from exposure to a mitogen, cytokine, chemokine, cellular ligand, or an antigen for which it is specific.\" [GOC:add]", "name": "alpha-beta T cell activation"}	3	3	1.26149	1	BCL11B,FOXP1,SATB1	1
alpha-beta T cell differentiation	info:{"super-categories": "['cell differentiation', 'leukocyte activation', 'lymphocyte activation']", "namespace": "biological_process", "id": "GO:0046632", "def": "\"The process in which a precursor cell type acquires the specialized features of an alpha-beta T cell. An alpha-beta T cell is a T cell that expresses an alpha-beta T cell receptor complex.\" [CL:0000789, GOC:ai]", "name": "alpha-be…	3	3	0.966248	1	BCL11B,FOXP1,SATB1	1
alternative mRNA splicing, via spliceosome	info:{"super-categories": "['cellular aromatic compound metabolic process', 'cellular nitrogen compound metabolic process', 'heterocycle metabolic process', 'macromolecule metabolic process', 'nucleobase-containing compound metabolic process', 'organic cyclic compound metabolic process']", "namespace": "biological_process", "id": "GO:0000380", "def": "\"The process of generating multiple mRNA mol…	4	4	0.456284	0.0977932	CDK13,PQBP1,SFSWAP,SRSF1	1
ameboidal-type cell migration	info:{"super-categories": "['cell migration', 'cell motility']", "namespace": "biological_process", "id": "GO:0001667", "def": "\"Cell migration that is accomplished by extension and retraction of a pseudopodium.\" [GOC:dph]", "name": "ameboidal-type cell migration"}	5	5	4.21391	1	ARSB,LOXL2,NOS3,PTEN,PTPN11	1
amide biosynthetic process	info:{"super-categories": "['cellular biosynthetic process', 'cellular nitrogen compound metabolic process']", "namespace": "biological_process", "id": "GO:0043604", "def": "\"The chemical reactions and pathways resulting in the formation of an amide, any derivative of an oxoacid in which an acidic hydroxy group has been replaced by an amino or substituted amino group.\" [CHEBI:32988]", "name": "…	7	7	9.09883	1	ACACB,ACSL4,ALOX12B,ALOXE3,FASN,FTSJ1,GAL3ST1	0
amine metabolic process	info:{"super-categories": "['organonitrogen compound metabolic process']", "namespace": "biological_process", "id": "GO:0009308", "def": "\"The chemical reactions and pathways involving any organic compound that is weakly basic in character and contains an amino or a substituted amino group. Amines are called primary, secondary, or tertiary according to whether one, two, or three carbon atoms are…	8	8	1.71777	0.0395265	AOC1,AOC2,CYP1A1,MAOA,MECP2,PAOX,SULT1B1,SULT1C2	1
amino acid transmembrane transport	info:{"super-categories": "['transport']", "namespace": "biological_process", "id": "GO:0003333", "def": "\"The process in which an amino acid is transported across a membrane.\" [GOC:dph, GOC:tb]", "name": "amino acid transmembrane transport"}	7	7	2.03986	0.2305	NTSR1,SLC1A1,SLC1A4,SLC25A12,SLC3A1,SLC3A2,SLC7A5	1
amino acid transport	info:{"super-categories": "['transport']", "namespace": "biological_process", "id": "GO:0006865", "def": "\"The directed movement of amino acids, organic acids containing one or more amino substituents, into, out of or within a cell, or between cells, by means of some agent such as a transporter or pore.\" [GOC:ai]", "name": "amino acid transport"}	11	11	3.16715	0.0398262	NF1,NTRK2,NTSR1,RIMS1,SLC1A1,SLC1A4,SLC25A12,SLC3A1,SLC3A2,SLC7A5,STXBP1	1
ammonium transmembrane transport	info:{"super-categories": "['transport']", "namespace": "biological_process", "id": "GO:0072488", "def": "\"The process in which ammonium is transported across a membrane. Ammonium is the cation NH4+.\" [GOC:mah]", "name": "ammonium transmembrane transport"}	2	2	0.429444	1	SLC22A5,SLC25A20	1
ammonium transport	info:{"super-categories": "['transport']", "namespace": "biological_process", "id": "GO:0015696", "def": "\"The directed movement of ammonium into, out of or within a cell, or between cells, by means of some agent such as a transporter or pore. Ammonium is the cation NH4+ which is formed from N2 by root-nodule bacteria in leguminous plants and is an excretory product in ammonotelic animals.\" [IS…	5	5	1.34201	0.389385	ADA,PRKN,SLC22A5,SLC25A20,SLC6A4	1
amyloid precursor protein catabolic process	info:{"super-categories": "['macromolecule metabolic process', 'organonitrogen compound metabolic process', 'protein metabolic process']", "namespace": "biological_process", "id": "GO:0042987", "def": "\"The chemical reactions and pathways resulting in the breakdown of amyloid precursor protein (APP), the precursor of amyloid-beta, a glycoprotein associated with Alzheimer's disease.\" [GOC:go_cur…	2	2	0.322083	0.918809	DHCR24,DYRK1A	1
amyloid precursor protein metabolic process	info:{"super-categories": "['macromolecule metabolic process', 'organonitrogen compound metabolic process', 'protein metabolic process']", "namespace": "biological_process", "id": "GO:0042982", "def": "\"The chemical reactions and pathways involving amyloid precursor protein (APP), the precursor of amyloid-beta, a glycoprotein associated with Alzheimer's disease.\" [GOC:go_curators]", "name": "am…	3	3	0.509964	0.475567	ACHE,DHCR24,DYRK1A	1
amyloid-beta clearance	info:{"super-categories": "[]", "namespace": "biological_process", "id": "GO:0097242", "def": "\"The process in which amyloid-beta is removed from extracellular brain regions by mechanisms involving cell surface receptors.\" [GOC:aruk, GOC:bc, GOC:BHF, PMID:18289866, PMID:19098903, PMID:26005850]", "name": "amyloid-beta clearance"}	2	2	0.617325	1	INSR,LRP1	1
anatomical structure development	info:{"super-categories": "[]", "namespace": "biological_process", "id": "GO:0048856", "def": "\"The biological process whose specific outcome is the progression of an anatomical structure from an initial condition to its mature state. This process begins with the formation of the structure and ends with the mature structure, whatever form that may be including its natural destruction. An anatomi…	170	170	88.8411	2.0132e-14	ACHE,ACSL4,ACTL6B,ADA,ADAMTS18,AFDN,AHI1,AHR,AKR1C3,ALDH1A3,ALDH3A2,ALDH5A1,ALOX15,ALOX15B,ANK2,ANKRD11,ARID1B,ARIH2,ARSB,ARSL,ASXL1,AVPR1A,BAIAP2,BCL11B,BDNF,BIRC6,CA2,CAMK2A,CCDC39,CCDC40,CDK13,CHD2,CHD8,CHST11,CHST8,CIC,CLDN3,CNTN4,CNTN6,CNTNAP2,CSNK2B,CTTNBP2,CYP19A1,CYP1A1,CYP1A2,CYP26B1,CYP27B1,DEAF1,DHCR24,DIO3,DIP2A,DLG4,DLX1,DNAAF1,DNAH5,DYRK1A,EBF3,EED,EN2,FASN,FBN2,FOXG1,FOXP1,FOXP2,GA…	1
anatomical structure formation involved in morphogenesis	info:{"super-categories": "[]", "namespace": "biological_process", "id": "GO:0048646", "def": "\"The developmental process pertaining to the initial formation of an anatomical structure from unspecified parts. This process begins with the specific processes that contribute to the appearance of the discrete structure and ends when the structural rudiment is recognizable. An anatomical structure is…	33	33	19.0297	0.108003	ABCA2,AHI1,ANK2,DEAF1,FBN2,FLT1,HEY1,ITGB3,JAG1,JAM3,KDM6A,LOXL2,MAP2K1,MEF2C,MTHFR,MYH10,NAA15,NOS1,NOS3,NOTCH1,NOTCH2,NOTCH3,PROK1,PTEN,PTPN11,PTPN6,RELN,SDK1,SETD2,SOX9,THBS1,TSC2,TXNRD1	1
anatomical structure morphogenesis	info:{"super-categories": "[]", "namespace": "biological_process", "id": "GO:0009653", "def": "\"The process in which anatomical structures are generated and organized. Morphogenesis pertains to the creation of form.\" [GOC:go_curators, ISBN:0521436125]", "name": "anatomical structure morphogenesis"}	80	80	37.7373	2.2572e-07	AHI1,ALDH1A3,ANKRD11,ASXL1,ASXL2,ASXL3,BAIAP2,BCL11B,BDNF,CA2,CCDC39,CCDC40,CDH10,CHRNA7,CHST11,CLDN3,CNTN4,CNTNAP2,CSNK2B,CUL3,CYFIP1,CYP26B1,DCC,DEAF1,DLG4,DLX1,DNAAF1,DNAH11,FBN2,FLT1,FOXG1,HEY1,HGF,INSR,ITGA4,ITGB3,JAG1,KDM5B,KDM6A,KIRREL3,LAMB1,LAMC3,LRP1,LZTR1,MAP1B,MEF2C,MET,NCKAP1,NF1,NOS3,NOTCH1,NOTCH2,NOTCH3,NOTCH4,NR4A2,OPHN1,PAPPA2,PARD3,PARD6B,PBX1,PTEN,PTPN11,RARB,RELN,RERE,ROGDI,RY…	1
androgen biosynthetic process	info:{"super-categories": "['cellular biosynthetic process', 'cellular hormone metabolic process', 'hormone biosynthetic process', 'lipid metabolic process', 'organic cyclic compound metabolic process', 'organic substance biosynthetic process', 'regulation of hormone levels']", "namespace": "biological_process", "id": "GO:0006702", "def": "\"The chemical reactions and pathways resulting in the fo…	2	2	0.268402	0.763716	HSD3B1,SRD5A2	1
androgen metabolic process	info:{"super-categories": "['cellular hormone metabolic process', 'lipid metabolic process', 'organic cyclic compound metabolic process', 'regulation of hormone levels']", "namespace": "biological_process", "id": "GO:0008209", "def": "\"The chemical reactions and pathways involving androgens, C19 steroid hormones that can stimulate the development of male sexual characteristics.\" [ISBN:019850673…	4	4	0.724686	0.279456	CYP19A1,HSD3B1,SRD5A2,UGT2B7	1
angiogenesis	info:{"super-categories": "[]", "namespace": "biological_process", "id": "GO:0001525", "def": "\"Blood vessel formation when new vessels emerge from the proliferation of pre-existing blood vessels.\" [ISBN:0878932453]", "name": "angiogenesis"}	15	15	7.30054	0.293678	FLT1,HEY1,ITGB3,JAG1,JAM3,LOXL2,NAA15,NOS3,NOTCH1,NOTCH2,NOTCH3,PROK1,PTEN,SETD2,THBS1	1
angiotensin-activated signaling pathway	info:{"super-categories": "['G protein-coupled receptor signaling pathway', 'regulation of cellular process']", "namespace": "biological_process", "id": "GO:0038166", "def": "\"The series of molecular signals generated as a consequence of angiotensin II binding to an angiotensin receptor on the surface of the cell, and proceeding with the activated receptor transmitting the signal to a heterotrim…	2	2	0.268402	0.763716	CA2,CAMK2A	1
animal organ development	info:{"super-categories": "[]", "namespace": "biological_process", "id": "GO:0048513", "def": "\"Development of a tissue or tissues that work together to perform a specific function or functions. Development pertains to the process whose specific outcome is the progression of a structure over time, from its formation to the mature structure. Organs are commonly observed as visibly distinct struct…	81	81	33.5771	6.06694e-10	ACHE,ACTL6B,ADA,ADAMTS18,AHI1,AKR1C3,ALDH1A3,ALOX15B,ANKRD11,ASXL1,BAIAP2,BCL11B,CA2,CCDC39,CCDC40,CDK13,CHD2,CHD8,CIC,CNTN4,CNTNAP2,CSNK2B,CTTNBP2,CYP19A1,CYP1A1,CYP1A2,CYP26B1,DHCR24,DNAAF1,DNAH5,EED,EN2,FASN,FBN2,FOXG1,FOXP2,GABRA5,GRIN2B,GSTP1,HEY1,HFE,HGF,IFT74,INSR,JAG1,JARID2,KIRREL3,KMT2A,KMT5B,MACROD2,MAP2K1,MEF2C,MET,MTNR1B,MYH10,NF1,NOS3,NOTCH1,NOTCH2,NOTCH4,OXTR,PAFAH1B3,PBX1,PCDH19,P…	1
animal organ morphogenesis	info:{"super-categories": "[]", "namespace": "biological_process", "id": "GO:0009887", "def": "\"Morphogenesis of an animal organ. An organ is defined as a tissue or set of tissues that work together to perform a specific function or functions. Morphogenesis is the process in which anatomical structures are generated and organized. Organs are commonly observed as visibly distinct structures, but …	33	33	13.7422	0.0011156	ALDH1A3,ANKRD11,ASXL1,ASXL2,ASXL3,BCL11B,CA2,CUL3,CYP26B1,DLX1,FBN2,INSR,KDM5B,KDM6A,LAMB1,LAMC3,MEF2C,NF1,NOTCH2,PAPPA2,PTEN,RARB,ROGDI,SATB2,SETD2,SHANK2,SHANK3,SLC6A4,SMARCC1,SOX9,USH2A,VDR,WWOX	1
animal organ regeneration	info:{"super-categories": "['animal organ development', 'regeneration']", "namespace": "biological_process", "id": "GO:0031100", "def": "\"The regrowth of a lost or destroyed animal organ.\" [GOC:mah]", "name": "animal organ regeneration"}	8	8	1.95934	0.0706531	CSNK2B,GSTP1,HFE,HGF,NOTCH1,SULF2,UGT1A1,UPF2	1
anion transmembrane transport	info:{"super-categories": "['transport']", "namespace": "biological_process", "id": "GO:0098656", "def": "\"The process in which an anion is transported across a membrane.\" [GOC:dos, GOC:vw]", "name": "anion transmembrane transport"}	20	20	7.2737	0.00853115	ACACB,AQP9,CFTR,FOLR2,GABRA5,GABRB3,NTSR1,SLC12A7,SLC13A4,SLC16A1,SLC19A1,SLC1A1,SLC1A4,SLC25A12,SLC25A20,SLC3A1,SLC3A2,SLC7A5,SLC9A3,SLC9A9	1
anion transport	info:{"super-categories": "['transport']", "namespace": "biological_process", "id": "GO:0006820", "def": "\"The directed movement of anions, atoms or small molecules with a net negative charge, into, out of or within a cell, or between cells, by means of some agent such as a transporter or pore.\" [GOC:ai]", "name": "anion transport"}	37	37	15.0037	0.000230755	ABCB1,ABCC3,ABCG2,ACACB,ACSL4,AQP9,ATP10A,CA2,CFTR,DRD4,FOLR2,GABRA5,GABRB3,MTTP,NF1,NOS2,NTRK2,NTSR1,RIMS1,SLC12A7,SLC13A4,SLC16A1,SLC16A2,SLC19A1,SLC1A1,SLC1A4,SLC25A12,SLC25A20,SLC25A25,SLC3A1,SLC3A2,SLC7A5,SLC9A3,SLC9A9,SLCO1C1,SLCO2A1,STXBP1	1
anterior/posterior pattern specification	info:{"super-categories": "['regionalization']", "namespace": "biological_process", "id": "GO:0009952", "def": "\"The regionalization process in which specific areas of cell differentiation are determined along the anterior-posterior axis. The anterior-posterior axis is defined by a line that runs from the head or mouth of an organism to the tail or opposite end of the organism.\" [GOC:dph, GOC:g…	3	3	4.32128	1	HEY1,NOTCH1,PBX1	0
antibiotic metabolic process	info:{"super-categories": "['drug metabolic process']", "namespace": "biological_process", "id": "GO:0016999", "def": "\"The chemical reactions and pathways involving an antibiotic, a substance produced by or derived from certain fungi, bacteria, and other organisms, that can destroy or inhibit the growth of other microorganisms.\" [GOC:cab2]", "name": "antibiotic metabolic process"}	19	19	2.76454	2.09979e-07	ADH4,ADH5,ADH6,AKR1A1,AKR1B10,AKR1C2,AKR1C3,AKR7A2,ALDH1A1,ALDH2,ALDH3B1,ALDH3B2,ALDH5A1,CYP1A1,CYP1A2,CYP4B1,GPX5,SULT1B1,UGT1A1	1
antigen processing and presentation	info:{"super-categories": "[]", "namespace": "biological_process", "id": "GO:0019882", "def": "\"The process in which an antigen-presenting cell expresses antigen (peptide or lipid) on its cell surface in association with an MHC protein complex.\" [GO_REF:0000022, GOC:add, GOC:mtg_15nov05, ISBN:0781735149, PMID:15771591, PMID:15928678]", "name": "antigen processing and presentation"}	2	2	5.74381	1	DYNC1H1,HFE	0
antigen processing and presentation of peptide antigen	info:{"super-categories": "[]", "namespace": "biological_process", "id": "GO:0048002", "def": "\"The process in which an antigen-presenting cell expresses peptide antigen in association with an MHC protein complex on its cell surface, including proteolysis and transport steps for the peptide antigen both prior to and following assembly with the MHC protein complex. The peptide antigen is typicall…	2	2	4.99228	1	DYNC1H1,HFE	0
antigen receptor-mediated signaling pathway	info:{"super-categories": "['cell surface receptor signaling pathway', 'immune response-activating signal transduction', 'immune response-regulating signaling pathway', 'positive regulation of biological process', 'regulation of cellular process', 'regulation of immune system process', 'regulation of response to stimulus']", "namespace": "biological_process", "id": "GO:0050851", "def": "\"A serie…	2	2	5.15332	1	MEF2C,PTPN6	0
aorta development	info:{"super-categories": "['blood vessel development']", "namespace": "biological_process", "id": "GO:0035904", "def": "\"The progression of the aorta over time, from its initial formation to the mature structure. An aorta is an artery that carries blood from the heart to other parts of the body.\" [GOC:bf, GOC:dgh, MA:0000062, UBERON:0000947, Wikipedia:Aorta]", "name": "aorta development"}	2	2	0.617325	1	LOXL1,MYH10	1
aorta morphogenesis	info:{"super-categories": "['tube morphogenesis']", "namespace": "biological_process", "id": "GO:0035909", "def": "\"The process in which the anatomical structures of an aorta are generated and organized. An aorta is an artery that carries blood from the heart to other parts of the body.\" [GOC:bf, GOC:dgh, MA:0000062, UBERON:0000947, Wikipedia:Aorta]", "name": "aorta morphogenesis"}	3	3	0.590485	0.594743	HEY1,JAG1,LRP1	1
aortic valve morphogenesis	info:{"super-categories": "['heart valve morphogenesis']", "namespace": "biological_process", "id": "GO:0003180", "def": "\"The process in which the structure of the aortic valve is generated and organized.\" [GOC:mtg_heart]", "name": "aortic valve morphogenesis"}	4	4	0.751526	0.295957	JAG1,NOS3,NOTCH1,SOX9	1
apoptotic cell clearance	info:{"super-categories": "['transport']", "namespace": "biological_process", "id": "GO:0043277", "def": "\"The recognition and removal of an apoptotic cell by a neighboring cell or by a phagocyte.\" [GOC:rk, PMID:14685684]", "name": "apoptotic cell clearance"}	3	3	0.563645	0.556536	ALOX15,ITGB3,LRP1	1
apoptotic process	info:{"super-categories": "['programmed cell death']", "namespace": "biological_process", "id": "GO:0006915", "def": "\"A programmed cell death process which begins when a cell receives an internal (e.g. DNA damage) or external signal (e.g. an extracellular death ligand), and proceeds through a series of biochemical events (signaling pathway phase) which trigger an execution phase. The execution …	24	24	17.473	1	AHR,ALOX15B,BIRC6,CSNK2A1,CUL3,DCC,DHCR24,DIO3,DNMT3A,GNB1,GNGT1,KMT2A,LGALS16,MEF2C,NCKAP1,NOTCH1,NOTCH2,PPP2R1A,PTEN,PTPN6,RYR2,SCN2A,SULF1,TSC2	1
apoptotic signaling pathway	info:{"super-categories": "['regulation of cellular process']", "namespace": "biological_process", "id": "GO:0097190", "def": "\"A series of molecular signals which triggers the apoptotic death of a cell. The pathway starts with reception of a signal, and ends when the execution phase of apoptosis is triggered.\" [GOC:mtg_apoptosis]", "name": "apoptotic signaling pathway"}	7	7	6.97846	1	CUL3,DCC,NF1,PTGIS,RRP8,SCN2A,WWOX	1
arachidonic acid metabolic process	info:{"super-categories": "['cellular lipid metabolic process', 'fatty acid derivative metabolic process', 'lipid metabolic process', 'organic acid metabolic process']", "namespace": "biological_process", "id": "GO:0019369", "def": "\"The chemical reactions and pathways involving arachidonic acid, a straight chain fatty acid with 20 carbon atoms and four double bonds per molecule. Arachidonic aci…	26	26	1.39569	8.17957e-19	AKR1C3,ALOX12,ALOX12B,ALOX15,ALOX15B,ALOXE3,CBR1,CYP1A1,CYP1A2,CYP2A13,CYP2A7,CYP2B6,CYP2C19,CYP2C8,CYP2D6,CYP2F1,CYP2J2,CYP2S1,CYP2U1,CYP4F12,EPHX2,PTGES,PTGES2,PTGES3,PTGIS,PTGS1	1
arginine catabolic process	info:{"super-categories": "['cellular amino acid metabolic process', 'cellular catabolic process', 'organic acid metabolic process', 'organic substance catabolic process', 'organonitrogen compound metabolic process', 'small molecule catabolic process']", "namespace": "biological_process", "id": "GO:0006527", "def": "\"The chemical reactions and pathways resulting in the breakdown of arginine, 2-a…	3	3	0.268402	0.172998	NOS1,NOS2,NOS3	1
arginine metabolic process	info:{"super-categories": "['cellular amino acid metabolic process', 'organic acid metabolic process', 'organonitrogen compound metabolic process']", "namespace": "biological_process", "id": "GO:0006525", "def": "\"The chemical reactions and pathways involving arginine, 2-amino-5-(carbamimidamido)pentanoic acid.\" [CHEBI:29016, GOC:go_curators]", "name": "arginine metabolic process"}	3	3	0.429444	0.362947	NOS1,NOS2,NOS3	1
aromatic amino acid transport	info:{"super-categories": "['transport']", "namespace": "biological_process", "id": "GO:0015801", "def": "\"The directed movement of aromatic amino acids, amino acids with aromatic ring, into, out of or within a cell, or between cells, by means of some agent such as a transporter or pore.\" [GOC:ai]", "name": "aromatic amino acid transport"}	2	2	0.268402	0.763716	SLC3A2,SLC7A5	1
aromatic compound biosynthetic process	info:{"super-categories": "['cellular aromatic compound metabolic process', 'cellular biosynthetic process']", "namespace": "biological_process", "id": "GO:0019438", "def": "\"The chemical reactions and pathways resulting in the formation of aromatic compounds, any substance containing an aromatic carbon ring.\" [GOC:ai]", "name": "aromatic compound biosynthetic process"}	38	38	29.8195	1	ACACB,ACSL4,ADA,ADSL,AHR,ALAD,ASXL1,ASXL2,ASXL3,CDK13,DEAF1,ELP4,FASN,FEV,GTF2I,INTS6,KMT2A,MECP2,NOTCH1,NOTCH2,NOTCH3,NOTCH4,NR2F1,NR3C2,NR4A2,PAH,PTEN,PTGES3,PTGIS,RARB,RFX3,SETD2,SOX5,SOX9,TAF1,TCF4,UPP2,VDR	1
aromatic compound catabolic process	info:{"super-categories": "['cellular aromatic compound metabolic process', 'cellular catabolic process']", "namespace": "biological_process", "id": "GO:0019439", "def": "\"The chemical reactions and pathways resulting in the breakdown of aromatic compounds, any substance containing an aromatic carbon ring.\" [GOC:ai]", "name": "aromatic compound catabolic process"}	22	22	11.5413	0.17263	ADA,ALDH1L1,AOX1,COMT,CYP1A1,DIO2,DIO3,DPYD,EPHX1,EPHX2,MAOA,PAH,PON2,PON3,PPP2R1A,RNASEH2B,SMG9,TET1,TET3,UGT1A1,UPF2,UPP2	1
arterial endothelial cell differentiation	info:{"super-categories": "['cell differentiation']", "namespace": "biological_process", "id": "GO:0060842", "def": "\"The process in which a relatively unspecialized endothelial cell acquires specialized features of an arterial endothelial cell, a thin flattened cell that lines the inside surfaces of arteries.\" [GOC:dph, GOC:sdb_2009, GOC:tb]", "name": "arterial endothelial cell differentiation…	2	2	0.107361	0.295957	HEY1,NOTCH1	1
artery development	info:{"super-categories": "['blood vessel development']", "namespace": "biological_process", "id": "GO:0060840", "def": "\"The progression of the artery over time, from its initial formation to the mature structure. An artery is a blood vessel that carries blood away from the heart to a capillary bed.\" [GOC:dph, GOC:sdb_2009, GOC:tb]", "name": "artery development"}	2	2	0.805207	1	LOXL1,MYH10	1
artery morphogenesis	info:{"super-categories": "['tube morphogenesis']", "namespace": "biological_process", "id": "GO:0048844", "def": "\"The process in which the anatomical structures of arterial blood vessels are generated and organized. Arteries are blood vessels that transport blood from the heart to the body and its organs.\" [GOC:dsf, PMID:16740480]", "name": "artery morphogenesis"}	6	6	1.52989	0.229905	HEY1,JAG1,LRP1,NF1,NOTCH1,NOTCH3	1
associative learning	info:{"super-categories": "['learning', 'nervous system process']", "namespace": "biological_process", "id": "GO:0008306", "def": "\"Learning by associating a stimulus (the cause) with a particular outcome (the effect).\" [ISBN:0582227089]", "name": "associative learning"}	6	6	2.03986	0.5083	DEAF1,GABRA5,MECP2,NF1,NLGN3,RELN	1
astrocyte development	info:{"super-categories": "['cell development']", "namespace": "biological_process", "id": "GO:0014002", "def": "\"The process aimed at the progression of an astrocyte over time, from initial commitment of the cell to a specific fate, to the fully functional differentiated cell. An astrocyte is the most abundant type of glial cell. Astrocytes provide support for neurons and regulate the environme…	2	2	0.456284	1	LAMC3,NF1	1
astrocyte differentiation	info:{"super-categories": "['cell differentiation']", "namespace": "biological_process", "id": "GO:0048708", "def": "\"The process in which a relatively unspecialized cell acquires the specialized features of an astrocyte. An astrocyte is the most abundant type of glial cell. Astrocytes provide support for neurons and regulate the environment in which they function.\" [GOC:vp, PMID:15139015]", "n…	3	3	0.402603	0.324231	MAP2K1,NOTCH1,PTPN11	1
asymmetric cell division	info:{"super-categories": "[]", "namespace": "biological_process", "id": "GO:0008356", "def": "\"The asymmetric division of cells to produce two daughter cells with different developmental potentials. It is of fundamental significance for the generation of cell diversity.\" [PMID:11672519]", "name": "asymmetric cell division"}	2	2	0.348923	1	PARD3,SOX5	1
atrioventricular valve formation	info:{"super-categories": "['heart valve formation']", "namespace": "biological_process", "id": "GO:0003190", "def": "\"The developmental process pertaining to the initial formation of the atrioventricular valve from unspecified parts. This process begins with the specific processes that contribute to the appearance of the discrete structure and ends when the structural rudiment is recognizable.\…	2	2	0.214722	0.594743	HEY1,NOTCH1	1
auditory behavior	info:{"super-categories": "[]", "namespace": "biological_process", "id": "GO:0031223", "def": "\"The behavior of an organism in response to a sound.\" [GOC:pr, GOC:rc]", "name": "auditory behavior"}	5	5	0.348923	0.00759308	CNTNAP2,FOXP2,NRXN1,NRXN2,SHANK3	1
autophagy	info:{"super-categories": "['cellular catabolic process']", "namespace": "biological_process", "id": "GO:0006914", "def": "\"The cellular catabolic process in which cells digest parts of their own cytoplasm; allows for both recycling of macromolecular constituents under conditions of cellular stress and remodeling the intracellular structure for cell differentiation.\" [GOC:autophagy, ISBN:019854…	7	7	6.01221	1	ARSB,C9ORF72,CSNK2A1,CSNK2B,MARK2,PRKN,WDFY3	1
autophagy of mitochondrion	info:{"super-categories": "['autophagy', 'cellular catabolic process', 'cellular component disassembly', 'organelle organization']", "namespace": "biological_process", "id": "GO:0000422", "def": "\"The autophagic process in which mitochondria are delivered to a type of vacuole and degraded in response to changing cellular conditions.\" [GOC:autophagy, PMID:15798367, PMID:19289147, PMID:23065344]"…	2	2	1.01993	1	MARK2,PRKN	1
axis specification	info:{"super-categories": "[]", "namespace": "biological_process", "id": "GO:0009798", "def": "\"The establishment, maintenance and elaboration of a pattern along a line or around a point.\" [GOC:dph, GOC:go_curators, GOC:isa_complete]", "name": "axis specification"}	4	4	1.85198	1	AHI1,KDM6A,NOTCH1,NOTCH2	1
axo-dendritic transport	info:{"super-categories": "['intracellular transport', 'microtubule-based movement', 'transport']", "namespace": "biological_process", "id": "GO:0008088", "def": "\"The directed movement of organelles or molecules along microtubules in neuron projections.\" [ISBN:0815316194]", "name": "axo-dendritic transport"}	4	4	1.69093	1	DST,DYNC1H1,KIF17,SPG11	1
axon development	info:{"super-categories": "['cell projection organization']", "namespace": "biological_process", "id": "GO:0061564", "def": "\"The progression of an axon over time. Covers axonogenesis (de novo generation of an axon) and axon regeneration (regrowth), as well as processes pertaining to the progression of the axon over time (fasciculation and defasciculation).\" [GOC:dph, GOC:pg, GOC:pr]", "name": …	4	4	0.912567	0.441227	JAM3,MAP1B,MARK2,MTR	1
axon ensheathment	info:{"super-categories": "[]", "namespace": "biological_process", "id": "GO:0008366", "def": "\"Any process in which the axon of a neuron is insulated, and that insulation maintained, thereby preventing dispersion of the electrical signal.\" [GOC:jl, ISBN:0878932437]", "name": "axon ensheathment"}	6	6	2.2009	0.612256	GAL3ST1,JAM3,NF1,NTRK2,PARD3,SCN2A	1
axon extension	info:{"super-categories": "['developmental cell growth', 'developmental growth involved in morphogenesis']", "namespace": "biological_process", "id": "GO:0048675", "def": "\"Long distance growth of a single axon process involved in cellular development.\" [GOC:BHF, GOC:dgh, GOC:dph, GOC:jid, GOC:lm, GOC:rl]", "name": "axon extension"}	7	7	0.939408	0.00939838	AUTS2,C9ORF72,CYFIP1,MAP1B,NLGN3,SPG11,VCL	1
axon guidance	info:{"super-categories": "['neuron projection guidance']", "namespace": "biological_process", "id": "GO:0007411", "def": "\"The chemotaxis process that directs the migration of an axon growth cone to a specific target site in response to a combination of attractive and repulsive cues.\" [ISBN:0878932437]", "name": "axon guidance"}	12	12	6.65637	0.814708	BCL11B,BDNF,CNTN4,CNTN6,CYFIP1,DCC,MYH10,NRXN1,OPHN1,PTPN11,RELN,SHANK3	1
axon regeneration	info:{"super-categories": "['cell projection organization', 'cellular response to stress', 'regeneration', 'response to wounding']", "namespace": "biological_process", "id": "GO:0031103", "def": "\"The regrowth of axons following their loss or damage.\" [GOC:dgh, GOC:dph, GOC:tb]", "name": "axon regeneration"}	3	3	0.590485	0.594743	JAM3,MAP1B,MTR	1
axonal transport	info:{"super-categories": "['intracellular transport', 'microtubule-based movement', 'transport']", "namespace": "biological_process", "id": "GO:0098930", "def": "\"The directed movement of organelles or molecules along microtubules in axons.\" [ISBN:0815316194]", "name": "axonal transport"}	2	2	1.42253	1	DST,DYNC1H1	1
axonemal dynein complex assembly	info:{"super-categories": "['cellular component assembly', 'protein-containing complex subunit organization']", "namespace": "biological_process", "id": "GO:0070286", "def": "\"The aggregation, arrangement and bonding together of a set of components to form an axonemal dynein complex, a dynein complex found in eukaryotic cilia and flagella, in which the motor domain heads interact with adjacent m…	8	8	0.805207	0.000804089	CCDC39,CCDC40,DNAAF1,DNAAF2,DNAH5,DNAH7,DNAI1,DNAI2	1
axonogenesis	info:{"super-categories": "['cell projection organization', 'cellular component morphogenesis']", "namespace": "biological_process", "id": "GO:0007409", "def": "\"De novo generation of a long process of a neuron, including the terminal branched region. Refers to the morphogenesis or creation of shape or form of the developing axon, which carries efferent (outgoing) action potentials from the cell…	12	12	3.08663	0.0118812	BAIAP2,CNTN4,DCC,ITGA4,MAP1B,NOTCH1,NR4A2,PARD3,PARD6B,PTEN,SLITRK5,TOP2B	1
behavior	info:{"super-categories": "[]", "namespace": "biological_process", "id": "GO:0007610", "def": "\"The internally coordinated responses (actions or inactions) of animals (individuals or groups) to internal or external stimuli, via a mechanism that involves nervous system activity.\" [GOC:ems, GOC:jl, ISBN:0395448956, PMID:20160973]", "name": "behavior"}	54	54	15.0305	5.19763e-12	ABCA2,ADNP,ALDH1A3,AVPR1A,BCHE,BDNF,CHD8,CHRNA7,CIC,CNTNAP2,COMT,DEAF1,DLG4,DNAH11,DRD4,FOXP2,GABRA5,GRIA1,GRIN2B,GRM5,INSR,ITPR3,KIRREL3,KMT2B,MECP2,MEF2C,MTNR1A,NF1,NLGN3,NLGN4X,NQO2,NR4A2,NRXN1,NRXN2,NTRK2,NTSR1,OXTR,PRKCZ,PRKN,PRNP,PTCHD1,PTEN,RELN,SCN1A,SCN2A,SDK1,SHANK2,SHANK3,SLC16A1,SLC6A4,SLITRK5,SPG11,THBS1,UNC79	1
behavioral defense response	info:{"super-categories": "['defense response']", "namespace": "biological_process", "id": "GO:0002209", "def": "\"A behavioral response seeking to protect an organism from an a perceived external threat to that organism.\" [GO_REF:0000022, GOC:add, GOC:mtg_15nov05]", "name": "behavioral defense response"}	4	4	0.832047	0.364859	DEAF1,DRD4,GABRA5,MECP2	1
behavioral fear response	info:{"super-categories": "['defense response', 'fear response', 'multicellular organismal response to stress']", "namespace": "biological_process", "id": "GO:0001662", "def": "\"An acute behavioral change resulting from a perceived external threat.\" [GOC:dph, PMID:9920659]", "name": "behavioral fear response"}	4	4	0.805207	0.339704	DEAF1,DRD4,GABRA5,MECP2	1
behavioral response to cocaine	info:{"super-categories": "[]", "namespace": "biological_process", "id": "GO:0048148", "def": "\"Any process that results in a change in the behavior of an organism as a result of a cocaine stimulus.\" [GOC:jid]", "name": "behavioral response to cocaine"}	2	2	0.483124	1	DRD4,SDK1	1
behavioral response to ethanol	info:{"super-categories": "[]", "namespace": "biological_process", "id": "GO:0048149", "def": "\"Any process that results in a change in the behavior of an organism as a result of an ethanol stimulus.\" [GOC:jid]", "name": "behavioral response to ethanol"}	2	2	0.402603	1	DRD4,UNC79	1
bicarbonate transport	info:{"super-categories": "['transport']", "namespace": "biological_process", "id": "GO:0015701", "def": "\"The directed movement of bicarbonate into, out of or within a cell, or between cells, by means of some agent such as a transporter or pore.\" [GOC:krc]", "name": "bicarbonate transport"}	2	2	1.10045	1	CA2,CFTR	1
bicellular tight junction assembly	info:{"super-categories": "['cell junction organization', 'cellular component assembly']", "namespace": "biological_process", "id": "GO:0070830", "def": "\"The aggregation, arrangement and bonding together of a set of components to form a tight junction, an occluding cell-cell junction that is composed of a branching network of sealing strands that completely encircles the apical end of each cell…	5	5	0.939408	0.160994	AFDN,APC,CLDN3,PARD3,PARD6B	1
bile acid and bile salt transport	info:{"super-categories": "['transport']", "namespace": "biological_process", "id": "GO:0015721", "def": "\"The directed movement of bile acid and bile salts into, out of or within a cell, or between cells, by means of some agent such as a transporter or pore.\" [GOC:dph, GOC:krc, PMID:12663868, PMID:14699511]", "name": "bile acid and bile salt transport"}	3	3	0.778366	0.918809	ABCC3,AQP9,SLCO1C1	1
bile acid biosynthetic process	info:{"super-categories": "['cellular biosynthetic process', 'lipid metabolic process', 'organic acid metabolic process', 'organic cyclic compound metabolic process', 'organic hydroxy compound metabolic process', 'organic substance biosynthetic process', 'small molecule biosynthetic process']", "namespace": "biological_process", "id": "GO:0006699", "def": "\"The chemical reactions and pathways re…	3	3	0.724686	0.833299	CYP27A1,CYP39A1,CYP7A1	1
bile acid metabolic process	info:{"super-categories": "['lipid metabolic process', 'organic acid metabolic process', 'organic cyclic compound metabolic process', 'organic hydroxy compound metabolic process']", "namespace": "biological_process", "id": "GO:0008206", "def": "\"The chemical reactions and pathways involving bile acids, any of a group of steroid carboxylic acids occurring in bile, where they are present as the so…	3	3	0.993088	1	CYP27A1,CYP39A1,CYP7A1	1
biological_process	info:{"super-categories": "[]", "namespace": "biological_process", "id": "GO:0008150", "def": "\"A biological process represents a specific objective that the organism is genetically programmed to achieve. Biological processes are often described by their outcome or ending state, e.g., the biological process of cell division results in the creation of two daughter cells (a divided cell) from a si…	515	515	453.331	2.15898e-15	ABCA2,ABCA8,ABCB1,ABCC3,ABCG2,ACACB,ACADVL,ACHE,ACSL4,ACTL6B,ADA,ADAMTS18,ADH4,ADH5,ADH6,ADNP,ADRB2,ADSL,AEBP1,AFDN,AHI1,AHR,AKR1A1,AKR1B10,AKR1C2,AKR1C3,AKR7A2,AKR7A3,ALAD,ALDH1A1,ALDH1A3,ALDH1L1,ALDH2,ALDH3A1,ALDH3A2,ALDH3B1,ALDH3B2,ALDH4A1,ALDH5A1,ALDH6A1,ALOX12,ALOX12B,ALOX15,ALOX15B,ALOXE3,ALPP,ANK2,ANKRD11,AOC1,AOC2,AOX1,APC,AQP4,AQP9,ARHGEF9,ARID1B,ARIH2,ARSB,ARSG,ARSL,ASXL1,ASXL2,ASXL3,AT…	1
biomineral tissue development	info:{"super-categories": "['tissue development']", "namespace": "biological_process", "id": "GO:0031214", "def": "\"Formation of hard tissues that consist mainly of inorganic compounds, and also contain a small amounts of organic matrices that are believed to play important roles in their formation.\" [PMID:15132736]", "name": "biomineral tissue development"}	2	2	2.44246	1	ALOX15,CYP27B1	0
biosynthetic process	info:{"super-categories": "[]", "namespace": "biological_process", "id": "GO:0009058", "def": "\"The chemical reactions and pathways resulting in the formation of substances; typically the energy-requiring part of metabolism in which simpler substances are transformed into more complex ones.\" [GOC:curators, ISBN:0198547684]", "name": "biosynthetic process"}	117	117	66.5906	6.78859e-07	ABCA2,ACACB,ACHE,ACSL4,ADA,ADSL,AHR,AKR1A1,AKR1C3,ALAD,ALDH1A3,ALDH1L1,ALDH3A2,ALDH3B1,ALDH3B2,ALOX12,ALOX12B,ALOX15,ALOX15B,ALOXE3,ASXL1,ASXL2,ASXL3,B3GAT2,CBS,CDK13,CFTR,CHAT,CHST10,CHST11,CHST12,CHST13,CHST14,CHST3,CHST4,CHST6,CHST8,CSNK2A1,CSNK2B,CYP11A1,CYP11B2,CYP19A1,CYP1A1,CYP1A2,CYP26B1,CYP27A1,CYP27B1,CYP2C8,CYP2D6,CYP2R1,CYP39A1,CYP7A1,DDHD1,DEAF1,DHCR24,DIO2,DIO3,DPYD,ELP4,EPHX2,FASN,…	1
biphenyl metabolic process	info:{"super-categories": "['cellular aromatic compound metabolic process', 'drug metabolic process', 'organic cyclic compound metabolic process']", "namespace": "biological_process", "id": "GO:0018879", "def": "\"The chemical reactions and pathways involving biphenyl, a toxic aromatic hydrocarbon used as a heat transfer agent, as a fungistat in packaging citrus fruits and in plant disease contro…	2	2	0.0805207	0.232257	CYP4B1,UGT1A1	1
blood coagulation	info:{"super-categories": "['regulation of body fluid levels']", "namespace": "biological_process", "id": "GO:0007596", "def": "\"The sequential process in which the multiple coagulation factors of the blood interact, ultimately resulting in the formation of an insoluble fibrin clot; it may be divided into three stages: stage 1, the formation of intrinsic and extrinsic prothrombin converting prin…	3	3	4.536	1	ITGB3,JMJD1C,VWF	0
blood vessel development	info:{"super-categories": "[]", "namespace": "biological_process", "id": "GO:0001568", "def": "\"The process whose specific outcome is the progression of a blood vessel over time, from its formation to the mature structure. The blood vessel is the vasculature carrying blood.\" [GOC:hjd, UBERON:0001981]", "name": "blood vessel development"}	7	7	3.03294	0.769619	AHR,HEY1,LOXL1,MAP2K1,MEF2C,MYH10,NOTCH2	1
blood vessel endothelial cell differentiation	info:{"super-categories": "['cell differentiation']", "namespace": "biological_process", "id": "GO:0060837", "def": "\"The process in which a relatively unspecialized cell acquires specialized features of a blood vessel endothelial cell, a thin flattened cell that lines the inside surfaces of blood vessels.\" [GOC:dph, GOC:sdb_2009, GOC:tb]", "name": "blood vessel endothelial cell differentiation…	2	2	0.134201	0.365653	HEY1,NOTCH1	1
blood vessel morphogenesis	info:{"super-categories": "['tube morphogenesis']", "namespace": "biological_process", "id": "GO:0048514", "def": "\"The process in which the anatomical structures of blood vessels are generated and organized. The blood vessel is the vasculature carrying blood.\" [GOC:jid]", "name": "blood vessel morphogenesis"}	8	8	2.28142	0.138965	FLT1,HEY1,JAG1,LRP1,NF1,NOTCH1,NOTCH3,SETD2	1
blood vessel remodeling	info:{"super-categories": "[]", "namespace": "biological_process", "id": "GO:0001974", "def": "\"The reorganization or renovation of existing blood vessels.\" [GOC:hjd]", "name": "blood vessel remodeling"}	3	3	0.832047	1	JAG1,MEF2C,NOS3	1
body fluid secretion	info:{"super-categories": "['regulation of body fluid levels', 'transport']", "namespace": "biological_process", "id": "GO:0007589", "def": "\"The controlled release of a fluid by a cell or tissue in an animal.\" [GOC:ai, GOC:dph, GOC:mah, GOC:tb]", "name": "body fluid secretion"}	2	2	1.9325	1	OXTR,VDR	1
bone development	info:{"super-categories": "['animal organ development']", "namespace": "biological_process", "id": "GO:0060348", "def": "\"The process whose specific outcome is the progression of bone over time, from its formation to the mature structure. Bone is the hard skeletal connective tissue consisting of both mineral and cellular components.\" [GOC:dph]", "name": "bone development"}	3	3	1.20781	1	ANKRD11,SULF1,SULF2	1
bone mineralization	info:{"super-categories": "['tissue development']", "namespace": "biological_process", "id": "GO:0030282", "def": "\"The deposition of hydroxyapatite, a form of calcium phosphate with the formula Ca10(PO4)6(OH)2, in bone tissue.\" [GOC:mah, PMID:22936354]", "name": "bone mineralization"}	2	2	1.28833	1	ALOX15,CYP27B1	1
bone morphogenesis	info:{"super-categories": "['animal organ morphogenesis']", "namespace": "biological_process", "id": "GO:0060349", "def": "\"The process in which bones are generated and organized.\" [GOC:dph]", "name": "bone morphogenesis"}	3	3	0.912567	1	CYP26B1,PAPPA2,RARB	1
brain development	info:{"super-categories": "['animal organ development']", "namespace": "biological_process", "id": "GO:0007420", "def": "\"The process whose specific outcome is the progression of the brain over time, from its formation to the mature structure. Brain development begins with patterning events in the neural tube and ends with the mature structure that is the center of thought and emotion. The brain…	18	18	5.74381	0.00466749	BAIAP2,CCDC39,CHD8,CIC,CNTN4,CNTNAP2,CTTNBP2,FOXG1,GABRA5,GRIN2B,MACROD2,NF1,PAFAH1B3,PCDH19,PTPN11,RELN,ROGDI,SMG9	1
brain morphogenesis	info:{"super-categories": "['animal organ morphogenesis']", "namespace": "biological_process", "id": "GO:0048854", "def": "\"The process in which the anatomical structures of the brain are generated and organized. The brain is one of the two components of the central nervous system and is the center of thought and emotion. It is responsible for the coordination and control of bodily activities an…	4	4	0.483124	0.111608	PTEN,SHANK2,SHANK3,SLC6A4	1
brain-derived neurotrophic factor receptor signaling pathway	info:{"super-categories": "['cell surface receptor signaling pathway', 'regulation of cellular process']", "namespace": "biological_process", "id": "GO:0031547", "def": "\"The series of molecular signals generated as a consequence of a brain-derived neurotrophic factor receptor binding to one of its physiological ligands.\" [GOC:mah]", "name": "brain-derived neurotrophic factor receptor signaling…	2	2	0.134201	0.365653	BDNF,NTRK2	1
branched-chain amino acid catabolic process	info:{"super-categories": "['cellular amino acid metabolic process', 'cellular catabolic process', 'organic acid metabolic process', 'organic substance catabolic process', 'organonitrogen compound metabolic process', 'small molecule catabolic process']", "namespace": "biological_process", "id": "GO:0009083", "def": "\"The chemical reactions and pathways resulting in the breakdown of amino acids c…	2	2	0.563645	1	ALDH6A1,MCCC2	1
branched-chain amino acid transport	info:{"super-categories": "['transport']", "namespace": "biological_process", "id": "GO:0015803", "def": "\"The directed movement of branched-chain amino acids into, out of or within a cell, or between cells, by means of some agent such as a transporter or pore. Branched-chain amino acids are amino acids with a branched carbon skeleton without rings.\" [CHEBI:22918, GOC:ai, GOC:bf]", "name": "bra…	2	2	0.161041	0.441227	SLC3A2,SLC7A5	1
branching involved in mammary gland duct morphogenesis	info:{"super-categories": "['morphogenesis of a branching epithelium', 'morphogenesis of a branching structure', 'tissue morphogenesis', 'tube morphogenesis']", "namespace": "biological_process", "id": "GO:0060444", "def": "\"The process in which the branching structure of the mammary gland duct is generated and organized. The mammary gland is a large compound sebaceous gland that in female mamma…	2	2	0.509964	1	KDM5B,VDR	1
branching involved in ureteric bud morphogenesis	info:{"super-categories": "['morphogenesis of a branching epithelium', 'morphogenesis of a branching structure', 'tissue morphogenesis', 'tube morphogenesis']", "namespace": "biological_process", "id": "GO:0001658", "def": "\"The process in which the branching structure of the ureteric bud is generated and organized. The ureteric bud is an epithelial tube that grows out from the metanephric duct.…	2	2	1.12729	1	PBX1,SOX9	1
branching morphogenesis of an epithelial tube	info:{"super-categories": "['morphogenesis of a branching epithelium', 'morphogenesis of a branching structure', 'tissue morphogenesis', 'tube morphogenesis']", "namespace": "biological_process", "id": "GO:0048754", "def": "\"The process in which the anatomical structures of branches in an epithelial tube are generated and organized. A tube is a long hollow cylinder.\" [GOC:dgh, GOC:dph, GOC:jid]…	7	7	3.16715	0.874198	KDM5B,MET,NOTCH1,NOTCH4,PBX1,SOX9,VDR	1
brown fat cell differentiation	info:{"super-categories": "['cell differentiation']", "namespace": "biological_process", "id": "GO:0050873", "def": "\"The process in which a relatively unspecialized cell acquires specialized features of a brown adipocyte, an animal connective tissue cell involved in adaptive thermogenesis. Brown adipocytes contain multiple small droplets of triglycerides and a high number of mitochondria.\" [PM…	2	2	0.724686	1	ADRB2,ALDH6A1	1
cAMP-mediated signaling	info:{"super-categories": "['intracellular signal transduction', 'regulation of cellular process']", "namespace": "biological_process", "id": "GO:0019933", "def": "\"Any intracellular signal transduction in which the signal is passed on within the cell via cyclic AMP (cAMP). Includes production of cAMP, and downstream effectors that further transmit the signal within the cell.\" [GOC:signaling]",…	4	4	3.86499	1	ADRB2,AHR,GNB1,SOX9	1
calcitriol biosynthetic process from calciol	info:{"super-categories": "['alcohol metabolic process', 'cellular alcohol metabolic process', 'cellular biosynthetic process', 'drug metabolic process', 'hormone biosynthetic process', 'lipid metabolic process', 'organic cyclic compound metabolic process', 'organic hydroxy compound metabolic process', 'organic substance biosynthetic process', 'regulation of hormone levels', 'small molecule biosy…	3	3	0.107361	0.0395265	CYP27A1,CYP27B1,CYP2R1	1
calcium ion homeostasis	info:{"super-categories": "['homeostatic process']", "namespace": "biological_process", "id": "GO:0055074", "def": "\"Any process involved in the maintenance of an internal steady state of calcium ions within an organism or cell.\" [GOC:ceb, GOC:jid, GOC:mah]", "name": "calcium ion homeostasis"}	23	23	12.0513	0.148787	ANK2,AVPR1A,AVPR1B,CACNB2,CHRNA7,CYP27B1,DLG4,DRD4,EPHX2,GNB1,GPR32,GRIA1,GRIN2B,GRM5,GSTO1,GTF2I,ITPR3,LRP1,MTNR1B,NTSR1,OXTR,RYR2,VDR	1
calcium ion transmembrane import into cytosol	info:{"super-categories": "['cellular chemical homeostasis', 'establishment of localization in cell', 'homeostatic process', 'transport']", "namespace": "biological_process", "id": "GO:0097553", "def": "\"A process in which a calcium ion is transported from one side of a membrane to the other into the cytosol by means of some agent such as a transporter or pore.\" [GOC:vw]", "name": "calcium ion …	3	3	2.01302	1	GRIN2B,ITPR3,RYR2	1
calcium ion transmembrane transport	info:{"super-categories": "['transport']", "namespace": "biological_process", "id": "GO:0070588", "def": "\"A process in which a calcium ion is transported from one side of a membrane to the other by means of some agent such as a transporter or pore.\" [GOC:mah]", "name": "calcium ion transmembrane transport"}	8	8	5.44856	1	CACNB2,CHRNA7,GRIN2B,IL1RAPL1,ITPR3,NALCN,RYR2,SLC25A25	1
calcium ion transport	info:{"super-categories": "['transport']", "namespace": "biological_process", "id": "GO:0006816", "def": "\"The directed movement of calcium (Ca) ions into, out of or within a cell, or between cells, by means of some agent such as a transporter or pore.\" [GOC:ai]", "name": "calcium ion transport"}	14	14	6.79058	0.32692	ANK2,CACNB2,CAMK2A,CHRNA7,CORO1A,CYP27B1,GRIN2B,IL1RAPL1,ITPR3,NALCN,RYR2,SLC25A25,SLC3A2,VDR	1
calcium ion transport into cytosol	info:{"super-categories": "['cellular chemical homeostasis', 'establishment of localization in cell', 'homeostatic process', 'transport']", "namespace": "biological_process", "id": "GO:0060402", "def": "\"The directed movement of calcium ions (Ca2+) into the cytosol.\" [GOC:dph, GOC:tb]", "name": "calcium ion transport into cytosol"}	3	3	2.17406	1	GRIN2B,ITPR3,RYR2	1
calcium ion-regulated exocytosis of neurotransmitter	info:{"super-categories": "['secretion by cell', 'transport']", "namespace": "biological_process", "id": "GO:0048791", "def": "\"The release of a neurotransmitter into the synaptic cleft by exocytosis of synaptic vesicles, where the release step is dependent on a rise in cytosolic calcium ion levels.\" [GOC:curators]", "name": "calcium ion-regulated exocytosis of neurotransmitter"}	2	2	0.429444	1	RIMS1,STXBP1	1
calcium-ion regulated exocytosis	info:{"super-categories": "['secretion by cell', 'transport']", "namespace": "biological_process", "id": "GO:0017156", "def": "\"The release of intracellular molecules (e.g. hormones, matrix proteins) contained within a membrane-bounded vesicle by fusion of the vesicle with the plasma membrane of a cell, induced by a rise in cytosolic calcium-ion levels.\" [GOC:go_curators]", "name": "calcium-ion…	2	2	1.10045	1	RIMS1,STXBP1	1
calcium-mediated signaling	info:{"super-categories": "['intracellular signal transduction', 'regulation of cellular process']", "namespace": "biological_process", "id": "GO:0019722", "def": "\"Any intracellular signal transduction in which the signal is passed on within the cell via calcium ions.\" [GOC:signaling]", "name": "calcium-mediated signaling"}	7	7	3.91867	1	ANK2,AVPR1A,GRIN2B,GRM5,GSTO1,PRNP,RYR2	1
calcium-mediated signaling using intracellular calcium source	info:{"super-categories": "['intracellular signal transduction', 'regulation of cellular process']", "namespace": "biological_process", "id": "GO:0035584", "def": "\"A series of molecular signals in which a cell uses calcium ions released from an intracellular store to convert a signal into a response.\" [GOC:bf, GOC:BHF, PMID:20192754]", "name": "calcium-mediated signaling using intracellular ca…	3	3	0.617325	0.644494	GRM5,PRNP,RYR2	1
camera-type eye development	info:{"super-categories": "['animal organ development']", "namespace": "biological_process", "id": "GO:0043010", "def": "\"The process whose specific outcome is the progression of the camera-type eye over time, from its formation to the mature structure. The camera-type eye is an organ of sight that receives light through an aperture and focuses it through a lens, projecting it on a photoreceptor…	7	7	1.58357	0.0863433	ALDH1A3,BCL11B,CYP1A1,FBN2,FOXP2,MTNR1B,SLC25A25	1
canalicular bile acid transport	info:{"super-categories": "['transport']", "namespace": "biological_process", "id": "GO:0015722", "def": "\"Enables the transfer of bile acid from one side of a hepatocyte plasma membrane into a bile canaliculus. Bile canaliculi are the thin tubes formed by hepatocyte membranes. Bile acids are any of a group of steroid carboxylic acids occurring in bile, where they are present as the sodium salts…	2	2	0.107361	0.295957	ABCC3,AQP9	1
canonical Wnt signaling pathway	info:{"super-categories": "['cell surface receptor signaling pathway', 'regulation of cellular process']", "namespace": "biological_process", "id": "GO:0060070", "def": "\"The series of molecular signals initiated by binding of a Wnt protein to a frizzled family receptor on the surface of the target cell, followed by propagation of the signal via beta-catenin, and ending with a change in transcri…	3	3	1.9325	1	KDM6A,NR4A2,PTEN	1
carbohydrate biosynthetic process	info:{"super-categories": "['carbohydrate metabolic process', 'organic substance biosynthetic process']", "namespace": "biological_process", "id": "GO:0016051", "def": "\"The chemical reactions and pathways resulting in the formation of carbohydrates, any of a group of organic compounds based of the general formula Cx(H2O)y.\" [ISBN:0198506732]", "name": "carbohydrate biosynthetic process"}	8	8	3.27451	0.520964	AKR1A1,CHST10,CHST11,CHST12,CHST13,CHST14,CHST8,SLC25A12	1
carbohydrate catabolic process	info:{"super-categories": "['carbohydrate metabolic process', 'organic substance catabolic process']", "namespace": "biological_process", "id": "GO:0016052", "def": "\"The chemical reactions and pathways resulting in the breakdown of carbohydrates, any of a group of organic compounds based of the general formula Cx(H2O)y.\" [ISBN:0198506732]", "name": "carbohydrate catabolic process"}	4	4	3.11347	1	AKR1A1,ALDH1A1,GUSB,HK1	1
carbohydrate derivative metabolic process	info:{"super-categories": "[]", "namespace": "biological_process", "id": "GO:1901135", "def": "\"The chemical reactions and pathways involving carbohydrate derivative.\" [GOC:TermGenie]", "name": "carbohydrate derivative metabolic process"}	43	43	22.3042	0.00588988	ACACB,ACSL4,ADA,ADSL,AKR1A1,AKR1B10,AKR1C2,AKR1C3,AKR7A2,ALDH1A1,ALDH5A1,ARSB,B3GAT2,CHST10,CHST11,CHST12,CHST13,CHST14,CHST3,CHST4,CHST6,CHST8,DPYD,FASN,GAL3ST1,GAL3ST3,GALNS,GUSB,HGF,HK1,MACROD2,MCCC2,RNASEH2B,STS,SULF1,SULF2,SULT1B1,SULT1C2,SULT2B1,TJP2,TPST1,TPST2,UPP2	1
carbohydrate derivative transport	info:{"super-categories": "['transport']", "namespace": "biological_process", "id": "GO:1901264", "def": "\"The directed movement of a carbohydrate derivative into, out of or within a cell, or between cells, by means of some agent such as a transporter or pore.\" [GOC:bf, GOC:jl, GOC:TermGenie]", "name": "carbohydrate derivative transport"}	2	2	1.71777	1	SLC19A1,SLC25A25	1
carbohydrate homeostasis	info:{"super-categories": "['homeostatic process']", "namespace": "biological_process", "id": "GO:0033500", "def": "\"A homeostatic process involved in the maintenance of an internal steady state of a carbohydrate within an organism or cell.\" [GOC:mah]", "name": "carbohydrate homeostasis"}	11	11	4.72388	0.315372	CSMD1,CYP7A1,HECTD4,HK1,INSR,MBD5,MTNR1B,PTPN11,SIN3A,SLC16A1,ZBTB20	1
carbohydrate metabolic process	info:{"super-categories": "[]", "namespace": "biological_process", "id": "GO:0005975", "def": "\"The chemical reactions and pathways involving carbohydrates, any of a group of organic compounds based of the general formula Cx(H2O)y. Includes the formation of carbohydrate derivatives by the addition of a carbohydrate residue to another molecule.\" [GOC:mah, ISBN:0198506732]", "name": "carbohydrate…	32	32	12.2928	0.000386094	AKR1A1,AKR7A2,ALDH1A1,ALDH2,ALDH5A1,CHST10,CHST11,CHST12,CHST13,CHST14,CHST3,CHST4,CHST6,CHST8,GAL3ST3,GSTO1,GUSB,HECTD4,HK1,INSR,MECP2,POMT1,PTEN,SLC25A12,SLC2A3,SLC3A1,SLC3A2,UGT1A1,UGT1A6,UGT2A1,UGT2A3,UGT2B7	1
carbohydrate transport	info:{"super-categories": "['transport']", "namespace": "biological_process", "id": "GO:0008643", "def": "\"The directed movement of carbohydrate into, out of or within a cell, or between cells, by means of some agent such as a transporter or pore. Carbohydrates are any of a group of organic compounds based of the general formula Cx(H2O)y.\" [GOC:ai]", "name": "carbohydrate transport"}	2	2	1.98618	1	AQP9,SLC2A3	1
carboxylic acid catabolic process	info:{"super-categories": "['cellular catabolic process', 'organic acid metabolic process', 'organic substance catabolic process', 'small molecule catabolic process']", "namespace": "biological_process", "id": "GO:0046395", "def": "\"The chemical reactions and pathways resulting in the breakdown of carboxylic acids, any organic acid containing one or more carboxyl (-COOH) groups.\" [ISBN:01985067…	18	18	6.79058	0.0231223	ACADVL,AKR1A1,ALDH1L1,ALDH3A2,ALDH4A1,ALDH5A1,ALDH6A1,CBS,CYP26B1,CYP39A1,CYP4F12,GUSB,MCCC2,NOS1,NOS2,NOS3,PAH,PON3	1
carboxylic acid metabolic process	info:{"super-categories": "['organic acid metabolic process']", "namespace": "biological_process", "id": "GO:0019752", "def": "\"The chemical reactions and pathways involving carboxylic acids, any organic acid containing one or more carboxyl (COOH) groups or anions (COO-).\" [ISBN:0198506732]", "name": "carboxylic acid metabolic process"}	80	80	22.8679	5.92626e-18	ACACB,ACADVL,ACSL4,ADH4,ADH5,ADH6,AKR1A1,AKR1C2,AKR1C3,ALDH1A3,ALDH1L1,ALDH3A2,ALDH4A1,ALDH5A1,ALDH6A1,ALOX12,ALOX12B,ALOX15,ALOX15B,ALOXE3,CBR1,CBS,CES2,CHST12,CHST14,CYP1A1,CYP1A2,CYP26B1,CYP27A1,CYP2A13,CYP2A7,CYP2B6,CYP2C19,CYP2C8,CYP2D6,CYP2F1,CYP2J2,CYP2S1,CYP2U1,CYP39A1,CYP3A5,CYP4F12,CYP4F22,CYP4F8,CYP7A1,DPYD,EPHX2,FASN,FOLR2,GSTO1,GSTP1,GUSB,HGF,HK1,MCCC2,MECP2,MIF,MTHFR,MTR,NOS1,NOS2,N…	1
carboxylic acid transmembrane transport	info:{"super-categories": "['transport']", "namespace": "biological_process", "id": "GO:1905039", "def": "\"The process in which carboxylic acid is transported across a membrane.\" [GO_REF:0000069, GOC:TermGenie, PMID:10869563]", "name": "carboxylic acid transmembrane transport"}	14	14	3.30135	0.00193288	ACACB,AQP9,FOLR2,NTSR1,SLC13A4,SLC16A1,SLC19A1,SLC1A1,SLC1A4,SLC25A12,SLC25A20,SLC3A1,SLC3A2,SLC7A5	1
carboxylic acid transport	info:{"super-categories": "['transport']", "namespace": "biological_process", "id": "GO:0046942", "def": "\"The directed movement of carboxylic acids into, out of or within a cell, or between cells, by means of some agent such as a transporter or pore. Carboxylic acids are organic acids containing one or more carboxyl (COOH) groups or anions (COO-).\" [GOC:ai]", "name": "carboxylic acid transport…	26	26	7.43474	3.18228e-05	ABCC3,ABCG2,ACACB,ACSL4,AQP9,DRD4,FOLR2,NF1,NOS2,NTRK2,NTSR1,RIMS1,SLC13A4,SLC16A1,SLC16A2,SLC19A1,SLC1A1,SLC1A4,SLC25A12,SLC25A20,SLC3A1,SLC3A2,SLC7A5,SLCO1C1,SLCO2A1,STXBP1	1
cardiac chamber formation	info:{"super-categories": "[]", "namespace": "biological_process", "id": "GO:0003207", "def": "\"The developmental process pertaining to the initial formation of a cardiac chamber from unspecified parts. A cardiac chamber is an enclosed cavity within the heart.\" [GOC:mtg_heart]", "name": "cardiac chamber formation"}	2	2	0.295242	0.841307	MEF2C,NOTCH1	1
cardiac conduction	info:{"super-categories": "['regulation of multicellular organismal process']", "namespace": "biological_process", "id": "GO:0061337", "def": "\"Transfer of an organized electrical impulse across the heart to coordinate the contraction of cardiac muscles. The process begins with generation of an action potential (in the sinoatrial node (SA) in humans) and ends with a change in the rate, frequency…	2	2	1.95934	1	ANK2,CACNB2	1
cardiac epithelial to mesenchymal transition	info:{"super-categories": "['cell differentiation']", "namespace": "biological_process", "id": "GO:0060317", "def": "\"A transition where a cardiac epithelial cell loses apical/basolateral polarity, severs intercellular adhesive junctions, degrades basement membrane components and becomes a migratory mesenchymal cell.\" [GOC:BHF, GOC:dph, PMID:16314491, PMID:1996351]", "name": "cardiac epithelial…	2	2	0.697846	1	HEY1,NOTCH1	1
cardiac muscle cell action potential	info:{"super-categories": "['regulation of membrane potential']", "namespace": "biological_process", "id": "GO:0086001", "def": "\"An action potential that occurs in a cardiac muscle cell.\" [GOC:BHF, GOC:mtg_cardiac_conduct_nov11]", "name": "cardiac muscle cell action potential"}	3	3	0.966248	1	ANK2,RYR2,SCN1A	1
cardiac muscle cell action potential involved in contraction	info:{"super-categories": "['regulation of membrane potential']", "namespace": "biological_process", "id": "GO:0086002", "def": "\"An action potential that occurs in a cardiac muscle cell and is involved in its contraction.\" [GOC:BHF, GOC:mtg_cardiac_conduct_nov11]", "name": "cardiac muscle cell action potential involved in contraction"}	3	3	0.885727	1	ANK2,RYR2,SCN1A	1
cardiac muscle cell apoptotic process	info:{"super-categories": "['programmed cell death']", "namespace": "biological_process", "id": "GO:0010659", "def": "\"A form of programmed cell death induced by external or internal signals that trigger the activity of proteolytic caspases, whose actions dismantle a cardiac muscle cell and result in its death. Cardiac muscle cells are striated muscle cells that are responsible for heart contrac…	2	2	0.107361	0.295957	GNB1,GNGT1	1
cardiac muscle cell differentiation	info:{"super-categories": "['cell differentiation']", "namespace": "biological_process", "id": "GO:0055007", "def": "\"The process in which a cardiac muscle precursor cell acquires specialized features of a cardiac muscle cell. Cardiac muscle cells are striated muscle cells that are responsible for heart contraction.\" [GOC:devbiol, GOC:mtg_heart]", "name": "cardiac muscle cell differentiation"}	2	2	0.697846	1	MEF2C,RARB	1
cardiac muscle cell proliferation	info:{"super-categories": "['striated muscle cell proliferation']", "namespace": "biological_process", "id": "GO:0060038", "def": "\"The expansion of a cardiac muscle cell population by cell division.\" [GOC:dph, GOC:rph, PMID:11161571]", "name": "cardiac muscle cell proliferation"}	2	2	0.348923	1	DIPK2A,NOTCH1	1
cardiac muscle hypertrophy	info:{"super-categories": "['muscle system process']", "namespace": "biological_process", "id": "GO:0003300", "def": "\"The enlargement or overgrowth of all or part of the heart muscle due to an increase in size of cardiac muscle cells without cell division.\" [GOC:mtg_heart]", "name": "cardiac muscle hypertrophy"}	2	2	0.563645	1	MEF2C,RYR2	1
cardiac muscle tissue development	info:{"super-categories": "['tissue development']", "namespace": "biological_process", "id": "GO:0048738", "def": "\"The process whose specific outcome is the progression of cardiac muscle over time, from its formation to the mature structure.\" [GOC:dph, GOC:jid, GOC:lm]", "name": "cardiac muscle tissue development"}	2	2	0.805207	1	NOTCH1,PTEN	1
cardiac muscle tissue morphogenesis	info:{"super-categories": "['tissue morphogenesis']", "namespace": "biological_process", "id": "GO:0055008", "def": "\"The process in which the anatomical structures of cardiac muscle tissue are generated and organized.\" [GOC:devbiol]", "name": "cardiac muscle tissue morphogenesis"}	2	2	1.63725	1	NOTCH1,RYR2	1
cardiac septum development	info:{"super-categories": "[]", "namespace": "biological_process", "id": "GO:0003279", "def": "\"The progression of a cardiac septum over time, from its initial formation to the mature structure.\" [GOC:mtg_heart]", "name": "cardiac septum development"}	2	2	1.26149	1	ANK2,MYH10	1
cardiac septum morphogenesis	info:{"super-categories": "[]", "namespace": "biological_process", "id": "GO:0060411", "def": "\"The process in which the anatomical structure of a cardiac septum is generated and organized. A cardiac septum is a partition that separates parts of the heart.\" [GOC:dph, GOC:mtg_heart]", "name": "cardiac septum morphogenesis"}	7	7	1.82513	0.151218	DNAH11,HEY1,JAG1,NOS3,NOTCH1,NOTCH2,RARB	1
cardiac ventricle formation	info:{"super-categories": "['cardiac chamber formation']", "namespace": "biological_process", "id": "GO:0003211", "def": "\"The developmental process pertaining to the initial formation of a cardiac ventricle from unspecified parts. A cardiac ventricle receives blood from a cardiac atrium and pumps it out of the heart.\" [GOC:mtg_heart]", "name": "cardiac ventricle formation"}	2	2	0.268402	0.763716	MEF2C,NOTCH1	1
cardiac ventricle morphogenesis	info:{"super-categories": "['cardiac chamber morphogenesis']", "namespace": "biological_process", "id": "GO:0003208", "def": "\"The process in which the cardiac ventricle is generated and organized. A cardiac ventricle receives blood from a cardiac atrium and pumps it out of the heart.\" [GOC:mtg_heart]", "name": "cardiac ventricle morphogenesis"}	3	3	0.724686	0.833299	HEY1,JAG1,NOTCH1	1
cardiocyte differentiation	info:{"super-categories": "['cell differentiation']", "namespace": "biological_process", "id": "GO:0035051", "def": "\"The process in which a relatively unspecialized cell acquires the specialized structural and/or functional features of a cell that will form part of the cardiac organ of an individual.\" [GOC:bf]", "name": "cardiocyte differentiation"}	3	3	1.04677	1	MEF2C,NOTCH1,RARB	1
cardiovascular system development	info:{"super-categories": "['system development']", "namespace": "biological_process", "id": "GO:0072358", "def": "\"The process whose specific outcome is the progression of the cardiovascular system over time, from its formation to the mature structure. The cardiovascular system is the anatomical system that has as its parts the heart and blood vessels.\" [GOC:mah, UBERON:0004535]", "name": "car…	2	2	0.322083	0.918809	KDM6A,SLITRK5	1
carnitine shuttle	info:{"super-categories": "['intracellular transport', 'transport']", "namespace": "biological_process", "id": "GO:0006853", "def": "\"The transfer of acyl groups to and from acyl-CoA molecules to form O-acylcarnitine, which can exchange across the mitochondrial inner membrane with unacylated carnitine.\" [ISBN:0198547684]", "name": "carnitine shuttle"}	2	2	0.295242	0.841307	ACACB,SLC25A20	1
cartilage development	info:{"super-categories": "['animal organ development']", "namespace": "biological_process", "id": "GO:0051216", "def": "\"The process whose specific outcome is the progression of a cartilage element over time, from its formation to the mature structure. Cartilage elements are skeletal elements that consist of connective tissue dominated by extracellular matrix containing collagen type II and lar…	5	5	1.95934	0.966278	RARB,SATB2,SOX9,SULF1,SULF2	1
catabolic process	info:{"super-categories": "[]", "namespace": "biological_process", "id": "GO:0009056", "def": "\"The chemical reactions and pathways resulting in the breakdown of substances, including the breakdown of carbon compounds with the liberation of energy for use by the cell or organism.\" [ISBN:0198547684]", "name": "catabolic process"}	101	101	51.909	9.13558e-08	ACADVL,ACHE,ADA,ADH4,ADH5,AKR1A1,AKR1B10,AKR1C3,AKR7A3,ALDH1A1,ALDH1L1,ALDH2,ALDH3A2,ALDH3B1,ALDH3B2,ALDH4A1,ALDH5A1,ALDH6A1,AOX1,ARIH2,ARSB,BIRC6,C9ORF72,CBR3,CBS,CES2,CES3,COMT,CRYZ,CSNK2A1,CSNK2B,CUL3,CYP19A1,CYP1A1,CYP1A2,CYP24A1,CYP26B1,CYP27A1,CYP27B1,CYP2A13,CYP2A7,CYP2B6,CYP2C19,CYP2C8,CYP2D6,CYP2F1,CYP2J2,CYP2R1,CYP2S1,CYP2U1,CYP39A1,CYP3A5,CYP4B1,CYP4F12,CYP7A1,DDHD1,DIO2,DIO3,DPYD,EPHX…	1
catecholamine biosynthetic process	info:{"super-categories": "['cellular aromatic compound metabolic process', 'cellular biosynthetic process', 'organic cyclic compound metabolic process', 'organic hydroxy compound metabolic process', 'organic substance biosynthetic process', 'organonitrogen compound metabolic process']", "namespace": "biological_process", "id": "GO:0042423", "def": "\"The chemical reactions and pathways resulting…	2	2	0.456284	1	NR4A2,PAH	1
catecholamine catabolic process	info:{"super-categories": "['cellular aromatic compound metabolic process', 'cellular catabolic process', 'organic cyclic compound metabolic process', 'organic hydroxy compound metabolic process', 'organic substance catabolic process', 'organonitrogen compound metabolic process']", "namespace": "biological_process", "id": "GO:0042424", "def": "\"The chemical reactions and pathways resulting in th…	2	2	0.214722	0.594743	COMT,MAOA	1
catecholamine metabolic process	info:{"super-categories": "['cellular aromatic compound metabolic process', 'organic cyclic compound metabolic process', 'organic hydroxy compound metabolic process', 'organonitrogen compound metabolic process']", "namespace": "biological_process", "id": "GO:0006584", "def": "\"The chemical reactions and pathways involving any of a group of physiologically important biogenic amines that possess a…	7	7	1.12729	0.0208891	AOC2,COMT,DRD4,MAOA,NR4A2,PAH,PRKN	1
cation homeostasis	info:{"super-categories": "['homeostatic process']", "namespace": "biological_process", "id": "GO:0055080", "def": "\"Any process involved in the maintenance of an internal steady state of cations within an organism or cell.\" [GOC:ceb, GOC:jid, GOC:mah]", "name": "cation homeostasis"}	46	46	18.6271	1.60991e-05	ABCG2,ANK2,ATP1A3,ATP1A4,ATP1B2,AVPR1A,AVPR1B,CA2,CACNB2,CFTR,CHRNA7,CP,CYP11B2,CYP27B1,CYP4F12,DLG4,DMXL2,DRD4,EPHX2,GNB1,GPR32,GRIA1,GRIN2B,GRM5,GSTO1,GTF2I,HFE,ITPR3,KCNMA1,LRP1,MTNR1B,NTSR1,OXTR,PRKN,PRNP,ROGDI,RYR2,SCNN1A,SCNN1B,SCNN1G,SLC12A7,SLC9A3,SLC9A9,TFRC,UNC80,VDR	1
cation transmembrane transport	info:{"super-categories": "['transport']", "namespace": "biological_process", "id": "GO:0098655", "def": "\"The process in which a cation is transported across a membrane.\" [GOC:dos, GOC:vw]", "name": "cation transmembrane transport"}	32	32	16.5067	0.033083	ATP1A3,ATP1A4,ATP1B2,CACNB2,CHRNA7,GRIN2B,HFE,IL1RAPL1,ITPR3,KCNK9,KCNMA1,KCNQ2,KCNQ3,KCNS3,NALCN,RYR2,SCN1A,SCN2A,SCNN1A,SCNN1B,SCNN1G,SLC12A7,SLC1A1,SLC1A4,SLC22A5,SLC25A20,SLC25A25,SLC3A2,SLC7A5,SLC9A3,SLC9A9,UNC80	1
cation transport	info:{"super-categories": "['transport']", "namespace": "biological_process", "id": "GO:0006812", "def": "\"The directed movement of cations, atoms or small molecules with a net positive charge, into, out of or within a cell, or between cells, by means of some agent such as a transporter or pore.\" [GOC:ai]", "name": "cation transport"}	43	43	21.9821	0.0045926	ADA,ANK2,ATP1A3,ATP1A4,ATP1B2,CACNB2,CAMK2A,CHRNA7,CORO1A,CP,CYP27B1,GRIN2B,HFE,IL1RAPL1,ITPR3,KCNK9,KCNMA1,KCNQ2,KCNQ3,KCNS3,NALCN,PRKN,RYR2,SCN1A,SCN2A,SCNN1A,SCNN1B,SCNN1G,SLC12A7,SLC13A4,SLC1A1,SLC1A4,SLC22A5,SLC25A20,SLC25A25,SLC3A2,SLC6A4,SLC7A5,SLC9A3,SLC9A9,TFRC,UNC80,VDR	1
cell activation	info:{"super-categories": "[]", "namespace": "biological_process", "id": "GO:0001775", "def": "\"A change in the morphology or behavior of a cell resulting from exposure to an activating factor such as a cellular or soluble ligand.\" [GOC:mgi_curators]", "name": "cell activation"}	35	35	26.6255	1	ADA,ALAD,ALDH3B1,AOC1,ARSB,BCL11B,CDK13,CORO1A,CSNK2B,CYFIP1,DHRS2,DYNC1H1,EBI3,FOXP1,GALNS,GNB1,GSTP1,GUSB,HUWE1,ITGA4,ITGB3,ITPR3,LRP1,MEF2C,MIF,MMP9,NOTCH2,PRG2,PTGES2,PTPN11,PTPN6,SATB1,SLC2A3,VCL,VWF	1
cell activation involved in immune response	info:{"super-categories": "[]", "namespace": "biological_process", "id": "GO:0002263", "def": "\"A change in the morphology or behavior of a cell resulting from exposure to an activating factor such as a cellular or soluble ligand, leading to the initiation or perpetuation of an immune response.\" [GO_REF:0000022, GOC:add, GOC:mtg_15nov05, ISBN:0781735149]", "name": "cell activation involved in i…	24	24	16.3457	0.857479	ADA,ALAD,ALDH3B1,AOC1,ARSB,CDK13,CORO1A,CSNK2B,CYFIP1,DYNC1H1,FOXP1,GALNS,GSTP1,GUSB,HUWE1,LRP1,MIF,MMP9,NOTCH2,PRG2,PTGES2,PTPN6,SLC2A3,VCL	1
cell adhesion	info:{"super-categories": "[]", "namespace": "biological_process", "id": "GO:0007155", "def": "\"The attachment of a cell, either to another cell or to an underlying substrate such as the extracellular matrix, via cell adhesion molecules.\" [GOC:hb, GOC:pf]", "name": "cell adhesion"}	46	46	23.9683	0.00395318	ACHE,ADA,AFDN,APC,ATP1B2,BAIAP2,CADM2,CDH10,CHST10,CHST4,CLDN3,CLSTN3,CNTN4,CNTN6,CNTNAP2,CORO1A,DLG4,DST,HEPACAM,IL1RAPL1,ITGA4,ITGB3,JAM2,JAM3,KIRREL3,LAMB1,LAMC3,LOXL2,MPDZ,MYH10,NLGN3,NLGN4X,NRXN1,NRXN2,PARD3,PCDH19,PCDH9,PTPN6,PTPRT,RELN,SDK1,SOX9,STXBP1,THBS1,VCL,VWF	1
cell adhesion mediated by integrin	info:{"super-categories": "[]", "namespace": "biological_process", "id": "GO:0033627", "def": "\"The attachment of a cell, either to another cell or to an underlying substrate such as the extracellular matrix, via an integrin, a heterodimeric adhesion receptor formed by the non-covalent association of particular alpha and beta subunits.\" [GOC:add, PMID:12213832, PMID:14754902]", "name": "cell ad…	2	2	0.617325	1	ITGA4,ITGB3	1
cell aging	info:{"super-categories": "[]", "namespace": "biological_process", "id": "GO:0007569", "def": "\"An aging process that has as participant a cell after a cell has stopped dividing. Cell aging may occur when a cell has temporarily stopped dividing through cell cycle arrest (GO:0007050) or when a cell has permanently stopped dividing, in which case it is undergoing cellular senescence (GO:0090398). …	3	3	1.74461	1	KAT6A,MAP2K1,MIF	1
cell chemotaxis	info:{"super-categories": "['cell migration', 'cell motility', 'chemotaxis']", "namespace": "biological_process", "id": "GO:0060326", "def": "\"The directed movement of a motile cell guided by a specific chemical concentration gradient. Movement may be towards a higher concentration (positive chemotaxis) or towards a lower concentration (negative chemotaxis).\" [GOC:dph]", "name": "cell chemotaxi…	4	4	5.50225	1	CORO1A,DOCK4,FLT1,HGF	0
cell communication	info:{"super-categories": "[]", "namespace": "biological_process", "id": "GO:0007154", "def": "\"Any process that mediates interactions between a cell and its surroundings. Encompasses interactions such as signaling or attachment between one cell and another cell, between a cell and an extracellular matrix, or between a cell and any other aspect of its environment.\" [GOC:mah]", "name": "cell com…	58	58	22.9215	1.93971e-07	ADNP,AFDN,AKR1C3,ANK2,AOC1,ARID1B,ATP1A3,ATP1B2,AVPR1A,BAIAP2,BCL11A,CACNB2,CBS,CHAT,CHRNA7,CHST4,CLSTN3,COMT,DLG4,DRD4,FOLR2,GABBR2,GABRA5,GABRB3,GJB2,GPR50,GRIA1,GRIN2B,GRM5,GSTP1,HFE,HGF,IL1RAPL1,KCNQ2,KCNQ3,MTNR1B,NF1,NOS1,NQO1,NR4A2,NRXN1,NRXN2,NTRK2,NTSR1,PRKN,PTEN,RRP8,RYR2,SLC12A7,SLC1A1,SLC1A4,SLITRK5,SPG11,SRD5A2,STXBP1,SYN1,TAF1,TJP1	1
cell communication by electrical coupling	info:{"super-categories": "[]", "namespace": "biological_process", "id": "GO:0010644", "def": "\"The process that mediates signaling interactions between one cell and another cell by transfer of current between their adjacent cytoplasms via intercellular protein channels.\" [GOC:dph, GOC:kmv, GOC:tb]", "name": "cell communication by electrical coupling"}	4	4	0.536804	0.147763	ATP1A3,ATP1B2,GJB2,RYR2	1
cell communication by electrical coupling involved in cardiac conduction	info:{"super-categories": "['cell communication by electrical coupling', 'cell communication involved in cardiac conduction']", "namespace": "biological_process", "id": "GO:0086064", "def": "\"The process that mediates signaling interactions between one cell and another cell by transfer of current between their adjacent cytoplasms via intercellular protein channels and contributes to the process …	3	3	0.402603	0.324231	ATP1A3,ATP1B2,RYR2	1
cell cycle	info:{"super-categories": "[]", "namespace": "biological_process", "id": "GO:0007049", "def": "\"The progression of biochemical and morphological phases and events that occur in a cell during successive cell replication or nuclear replication events. Canonically, the cell cycle comprises the replication and segregation of genetic material followed by the division of the cell, but in endocycles or…	12	12	11.9707	1	AHR,BIRC6,CSNK2A1,DNMT3A,DYNC1H1,HGF,PARD3,PTPN11,PTPN6,SMARCB1,SMC3,TAF1	1
cell cycle G1/S phase transition	info:{"super-categories": "['cell cycle phase transition']", "namespace": "biological_process", "id": "GO:0044843", "def": "\"The cell cycle process by which a cell in G1 phase commits to S phase.\" [GOC:mtg_cell_cycle]", "name": "cell cycle G1/S phase transition"}	3	3	2.68402	1	CAMK2A,CUL3,IQGAP3	1
cell cycle G2/M phase transition	info:{"super-categories": "['cell cycle phase transition']", "namespace": "biological_process", "id": "GO:0044839", "def": "\"The cell cycle process by which a cell in G2 phase commits to M phase.\" [GOC:jl, GOC:mtg_cell_cycle]", "name": "cell cycle G2/M phase transition"}	5	5	3.56975	1	ABCB1,CEP41,DYNC1H1,NINL,PPP2R1A	1
cell cycle arrest	info:{"super-categories": "['negative regulation of biological process', 'regulation of cellular process']", "namespace": "biological_process", "id": "GO:0007050", "def": "\"A regulatory process that halts progression through the cell cycle during one of the normal phases (G1, S, G2, M).\" [GOC:dph, GOC:mah, GOC:tb]", "name": "cell cycle arrest"}	8	8	3.83815	0.859533	APC,DHCR24,HEPACAM,MAP2K1,NOTCH1,NOTCH2,PRNP,THBS1	1
cell cycle phase transition	info:{"super-categories": "[]", "namespace": "biological_process", "id": "GO:0044770", "def": "\"The cell cycle process by which a cell commits to entering the next cell cycle phase.\" [GOC:mtg_cell_cycle]", "name": "cell cycle phase transition"}	8	8	6.92478	1	ABCB1,CAMK2A,CEP41,CUL3,DYNC1H1,IQGAP3,NINL,PPP2R1A	1
cell death	info:{"super-categories": "[]", "namespace": "biological_process", "id": "GO:0008219", "def": "\"Any biological process that results in permanent cessation of all vital functions of a cell. A cell should be considered dead when any one of the following molecular or morphological criteria is met: (1) the cell has lost the integrity of its plasma membrane; (2) the cell, including its nucleus, has u…	27	27	22.3311	1	AHR,ALOX15B,BIRC6,CSNK2A1,CUL3,CYP26B1,DCC,DHCR24,DIO3,DNMT3A,GNB1,GNGT1,KMT2A,LGALS16,LOXL2,MEF2C,NCKAP1,NOTCH1,NOTCH2,PPP2R1A,PTEN,PTPN6,RYR2,SCN2A,SULF1,TOP1,TSC2	1
cell development	info:{"super-categories": "[]", "namespace": "biological_process", "id": "GO:0048468", "def": "\"The process whose specific outcome is the progression of the cell over time, from its formation to the mature structure. Cell development does not include the steps involved in committing a cell to a specific fate.\" [GOC:go_curators]", "name": "cell development"}	37	37	17.2583	0.00282668	ACHE,AFDN,BCL11B,CHST11,CLDN3,DEAF1,DIO3,EN2,FASN,FOXP1,GABRA5,GABRB3,GNGT1,GSTP1,IFT74,JAG1,JAM3,LAMC3,MEF2C,MYH10,NF1,NOTCH1,NOTCH2,NSUN2,NTRK2,PTPN11,PTPN6,RARB,SATB2,SETD2,SMARCA2,SOX9,SULF1,SULF2,SYN1,TJP1,TJP2	1
cell differentiation	info:{"super-categories": "[]", "namespace": "biological_process", "id": "GO:0030154", "def": "\"The process in which relatively unspecialized cells, e.g. embryonic or regenerative cells, acquire specialized structural and/or functional features that characterize the cells, tissues, or organs of the mature organism or some other relatively stable phase of the organism's life history. Differentiat…	73	73	49.6544	0.0481828	ACADVL,ADA,ADRB2,AKR1C2,AKR1C3,ALDH6A1,ALOXE3,AVPR1A,BCHE,BCL11B,CBR1,CYP1A1,CYP24A1,DHRS2,DLX1,DNMT3A,EN2,FASN,FEV,FLT1,FOXP1,GSTA2,HEY1,HGF,HUWE1,IL1RAPL1,ITGA4,ITGB3,JAG1,JAM3,JARID2,KAT6A,KDM5B,KDM6A,KMT2B,LAMB1,LOXL2,MAP2K1,MEF2C,MET,MMP9,MYT1,NAA15,NF1,NLGN3,NLGN4X,NOTCH1,NOTCH2,NOTCH4,NR2F1,NR4A2,NTRK2,OPHN1,PRNP,PTPN11,PTPN6,RARB,RELN,ROGDI,SATB1,SETD2,SHANK3,SIN3A,SOX9,SRD5A2,SULT1B1,SYN…	1
cell division	info:{"super-categories": "[]", "namespace": "biological_process", "id": "GO:0051301", "def": "\"The process resulting in division and partitioning of components of a cell to form more cells; may or may not be accompanied by the physical separation of a cell into distinct, individually membrane-bounded daughter cells.\" [GOC:di, GOC:go_curators, GOC:pr]", "name": "cell division"}	12	12	10.4945	1	BIRC6,CUL3,DYNC1H1,KIFC1,NOTCH1,NSUN2,PARD3,PARD6B,POGZ,SMC3,SOX5,TOP1	1
cell fate commitment	info:{"super-categories": "[]", "namespace": "biological_process", "id": "GO:0045165", "def": "\"The commitment of cells to specific cell fates and their capacity to differentiate into particular kinds of cells. Positional information is established through protein signals that emanate from a localized source within a cell (the initial one-cell zygote) or within a developmental field.\" [ISBN:071…	7	7	3.86499	1	BCL11B,DLX1,NOTCH1,NOTCH3,SATB2,SOX5,SOX9	1
cell fate determination	info:{"super-categories": "[]", "namespace": "biological_process", "id": "GO:0001709", "def": "\"A process involved in cell fate commitment. Once determination has taken place, a cell becomes committed to differentiate down a particular pathway regardless of its environment.\" [ISBN:0878932437]", "name": "cell fate determination"}	6	6	1.07361	0.0679716	CYP26B1,FOXG1,JAG1,MEF2C,NOTCH2,NOTCH4	1
cell fate specification	info:{"super-categories": "[]", "namespace": "biological_process", "id": "GO:0001708", "def": "\"The process involved in the specification of cell identity. Once specification has taken place, a cell will be committed to differentiate down a specific pathway if left in its normal environment.\" [GOC:go_curators]", "name": "cell fate specification"}	4	4	2.12038	1	APC,FEV,NOTCH1,SOX9	1
cell junction assembly	info:{"super-categories": "['cell junction organization', 'cellular component assembly']", "namespace": "biological_process", "id": "GO:0034329", "def": "\"A cellular process that results in the aggregation, arrangement and bonding together of a set of components to form a cell junction.\" [GOC:mah]", "name": "cell junction assembly"}	13	13	4.45548	0.0541206	AFDN,ANK2,APC,CDH10,CLDN3,DST,GJB2,JAM3,OPHN1,PARD3,PARD6B,TJP1,VCL	1
cell maturation	info:{"super-categories": "[]", "namespace": "biological_process", "id": "GO:0048469", "def": "\"A developmental process, independent of morphogenetic (shape) change, that is required for a cell to attain its fully functional state.\" [GOC:go_curators]", "name": "cell maturation"}	6	6	3.67711	1	ACTL6B,CFTR,FEV,MECP2,NR4A2,RFX3	1
cell migration	info:{"super-categories": "['cell motility']", "namespace": "biological_process", "id": "GO:0016477", "def": "\"The controlled self-propelled movement of a cell from one site to a destination guided by molecular cues. Cell migration is a central process in the development and maintenance of multicellular organisms.\" [GOC:cjm, GOC:dph, GOC:ems, GOC:pf, http://en.wikipedia.org/wiki/Cell_migration]…	45	45	22.5189	0.00213108	APC,ARSB,ATP1B2,AUTS2,BCL11B,CDC42BPB,CORO1A,CUL3,DCC,DOCK4,FLT1,FOXG1,HGF,ITGA4,ITGB3,JAM2,JAM3,KIRREL3,LAMB1,LAMC3,LOXL2,MAP1B,MARK2,MEF2C,MIF,MYH10,NCKAP1,NOS3,NOTCH1,NR4A2,NTRK2,PRKCZ,PTEN,PTPN11,PTPN6,RELN,RERE,SATB2,SETD2,SLC16A1,SLC3A2,SLC7A5,THBS1,TOP2B,TSPAN1	1
cell morphogenesis	info:{"super-categories": "['cellular component morphogenesis']", "namespace": "biological_process", "id": "GO:0000902", "def": "\"The developmental process in which the size or shape of a cell is generated and organized.\" [GOC:clt, GOC:dph, GOC:go_curators, GOC:tb]", "name": "cell morphogenesis"}	18	18	5.82433	0.00535632	ASXL1,BCL11B,CDH10,CLDN3,CUL3,CYFIP1,HGF,ITGA4,ITGB3,LAMB1,LAMC3,MEF2C,MET,NCKAP1,NOTCH4,OPHN1,RELN,VDR	1
cell morphogenesis involved in differentiation	info:{"super-categories": "['cellular component morphogenesis']", "namespace": "biological_process", "id": "GO:0000904", "def": "\"The change in form (cell shape and size) that occurs when relatively unspecialized cells, e.g. embryonic or regenerative cells, acquire specialized structural and/or functional features that characterize the cells, tissues, or organs of the mature organism or some oth…	12	12	3.46239	0.0258351	BCL11B,CLDN3,CUL3,ITGA4,ITGB3,LAMB1,LAMC3,MEF2C,MET,NOTCH4,OPHN1,RELN	1
cell morphogenesis involved in neuron differentiation	info:{"super-categories": "['cellular component morphogenesis']", "namespace": "biological_process", "id": "GO:0048667", "def": "\"The process in which the structures of a neuron are generated and organized. This process occurs while the initially relatively unspecialized cell is acquiring the specialized features of a neuron.\" [GOC:dph, GOC:tb]", "name": "cell morphogenesis involved in neuron d…	2	2	0.348923	1	MEF2C,OPHN1	1
cell motility	info:{"super-categories": "[]", "namespace": "biological_process", "id": "GO:0048870", "def": "\"Any process involved in the controlled self-propelled movement of a cell that results in translocation of the cell from one place to another.\" [GOC:dgh, GOC:dph, GOC:isa_complete, GOC:mlg]", "name": "cell motility"}	56	56	24.9346	1.26249e-05	APC,ARSB,ATP1A4,ATP1B2,AUTS2,BCL11B,CCDC39,CCDC40,CDC42BPB,CORO1A,CUL3,DCC,DNAAF2,DNAH11,DNAH5,DNAH7,DNAI1,DOCK4,DST,FLT1,FOXG1,HGF,ITGA4,ITGB3,JAM2,JAM3,KIRREL3,LAMB1,LAMC3,LOXL2,MAP1B,MAP2K1,MARK2,MEF2C,MIF,MYH10,NCKAP1,NOS3,NOTCH1,NR4A2,NTRK2,PRKCZ,PTEN,PTPN11,PTPN6,RELN,RERE,RFX3,SATB2,SETD2,SLC16A1,SLC3A2,SLC7A5,THBS1,TOP2B,TSPAN1	1
cell part morphogenesis	info:{"super-categories": "['cellular component morphogenesis']", "namespace": "biological_process", "id": "GO:0032990", "def": "\"The process in which the anatomical structures of a cell part are generated and organized.\" [GOC:mah]", "name": "cell part morphogenesis"}	21	21	6.57585	0.00110616	BAIAP2,BDNF,CHRNA7,CNTN4,CNTNAP2,DCC,DLG4,ITGA4,KIRREL3,MAP1B,NCKAP1,NOTCH1,NR4A2,PARD3,PARD6B,PTEN,RERE,SHANK2,SHANK3,SLITRK5,TOP2B	1
cell population proliferation	info:{"super-categories": "[]", "namespace": "biological_process", "id": "GO:0008283", "def": "\"The multiplication or reproduction of cells, resulting in the expansion of a cell population.\" [GOC:mah, GOC:mb]", "name": "cell population proliferation"}	24	24	13.9032	0.293678	ABCB1,ACHE,ARIH2,CYP1A1,DIPK2A,EBI3,GNB1,GSTP1,HGF,LOXL2,LRP1,MAP2K1,MEF2C,MIF,MYH10,NOTCH1,NOTCH2,PTEN,PTPN6,RERE,SATB1,SOX9,TSPAN1,TXNRD1	1
cell projection assembly	info:{"super-categories": "['cell projection organization', 'cellular component assembly']", "namespace": "biological_process", "id": "GO:0030031", "def": "\"Formation of a prolongation or process extending from a cell, e.g. a flagellum or axon.\" [GOC:jl, GOC:mah, http://www.cogsci.princeton.edu/~wn/]", "name": "cell projection assembly"}	16	16	8.45467	0.385369	AHI1,ARID1B,CCDC39,CCDC40,CEP41,CYFIP1,DNAAF1,DNAH5,DNAI2,IFT74,MYH10,NCKAP1,NOTCH1,OPHN1,RFX3,VCL	1
cell projection morphogenesis	info:{"super-categories": "['cell projection organization', 'cellular component morphogenesis']", "namespace": "biological_process", "id": "GO:0048858", "def": "\"The process in which the anatomical structures of a cell projection are generated and organized.\" [GO_REF:0000021, GOC:mtg_15jun06]", "name": "cell projection morphogenesis"}	21	21	5.95853	0.000331425	BAIAP2,BDNF,CHRNA7,CNTN4,CNTNAP2,DCC,DLG4,ITGA4,KIRREL3,MAP1B,NCKAP1,NOTCH1,NR4A2,PARD3,PARD6B,PTEN,RERE,SHANK2,SHANK3,SLITRK5,TOP2B	1
cell projection organization	info:{"super-categories": "[]", "namespace": "biological_process", "id": "GO:0030030", "def": "\"A process that is carried out at the cellular level which results in the assembly, arrangement of constituent parts, or disassembly of a prolongation or process extending from a cell, e.g. a flagellum or axon.\" [GOC:jl, GOC:mah, http://www.cogsci.princeton.edu/~wn/]", "name": "cell projection organiz…	50	50	21.2843	1.79219e-05	ACTL6B,AHI1,ARID1B,ATP1A3,BAIAP2,BDNF,CCDC39,CCDC40,CEP41,CHRNA7,CNTN4,CNTNAP2,CORO1A,CUL3,CYFIP1,DCC,DLG4,DNAAF1,DNAH5,DNAI2,IFT74,INSR,ITGA4,JAM3,KIF17,KIRREL3,LAMB1,MAP1B,MARK2,MECP2,MTR,MYH10,NCKAP1,NOTCH1,NR4A2,OPHN1,PARD3,PARD6B,PQBP1,PRNP,PTEN,PTPN11,RELN,RERE,RFX3,SHANK2,SHANK3,SLITRK5,TOP2B,VCL	1
cell recognition	info:{"super-categories": "[]", "namespace": "biological_process", "id": "GO:0008037", "def": "\"The process in which a cell in an organism interprets its surroundings.\" [GOC:go_curators]", "name": "cell recognition"}	5	5	3.78447	1	CNTN4,CNTN6,CNTNAP2,FOXG1,TUB	1
cell redox homeostasis	info:{"super-categories": "['homeostatic process', 'regulation of cellular process']", "namespace": "biological_process", "id": "GO:0045454", "def": "\"Any process that maintains the redox environment of a cell or compartment within a cell.\" [GOC:ai, GOC:dph, GOC:tb]", "name": "cell redox homeostasis"}	7	7	2.0667	0.232257	NOS1,NOS2,NOS3,NQO1,PTGES2,TXNRD1,TXNRD2	1
cell surface receptor signaling pathway	info:{"super-categories": "['regulation of cellular process']", "namespace": "biological_process", "id": "GO:0007166", "def": "\"A series of molecular signals initiated by activation of a receptor on the surface of a cell. The pathway begins with binding of an extracellular ligand to a cell surface receptor, or for receptors that signal in the absence of a ligand, by ligand-withdrawal or the acti…	73	73	57.7333	0.560124	ADRB2,AHI1,ALOX15,APC,BAIAP2,BDNF,CAMK2A,CAMK2B,CGN,CHD8,CNTN6,CORO1A,CSNK2A1,CSNK2B,CUL3,CYFIP1,DCC,DST,EBI3,FLT1,GIGYF1,GNB1,GPR32,GRIA1,GRIN2B,GRM5,GSTA2,GSTO1,HEY1,HFE,HGF,IFT74,IL1RL1,INSR,ITGA4,ITGB3,JAG1,KDM6A,MAOA,MARK2,MEF2C,MET,MIF,MMP9,NCKAP1,NF1,NOS2,NOS3,NOTCH1,NOTCH2,NOTCH3,NOTUM,NR4A2,NRG2,NTRK2,OXTR,PARD3,PRKCZ,PRNP,PTCHD1,PTEN,PTPN11,PTPN6,PTPRT,RELN,SMARCC1,SOX9,SPEN,SULF1,SULF2…	1
cell surface receptor signaling pathway involved in cell-cell signaling	info:{"super-categories": "['cell surface receptor signaling pathway', 'regulation of cellular process']", "namespace": "biological_process", "id": "GO:1905114", "def": "\"Any cell surface receptor signaling pathway that is involved in cell-cell signaling.\" [GO_REF:0000060, GOC:TermGenie, ISBN:0-7167-3051-0]", "name": "cell surface receptor signaling pathway involved in cell-cell signaling"}	14	14	9.2062	1	APC,CAMK2A,CHD8,CSNK2A1,CSNK2B,CUL3,GNB1,KDM6A,MARK2,NOTUM,NR4A2,PTEN,TNRC6B,WWOX	1
cell volume homeostasis	info:{"super-categories": "['homeostatic process', 'regulation of anatomical structure size', 'regulation of cellular component size']", "namespace": "biological_process", "id": "GO:0006884", "def": "\"Any process involved in maintaining the steady state of a cell's volume. The cell's volume refers to the three-dimensional space occupied by a cell.\" [GOC:dph, GOC:go_curators, GOC:tb]", "name": "…	4	4	0.751526	0.295957	AQP4,KCNMA1,SHANK3,SLC12A7	1
cell-cell adhesion	info:{"super-categories": "[]", "namespace": "biological_process", "id": "GO:0098609", "def": "\"The attachment of one cell to another cell via adhesion molecules.\" [GOC:dos]", "name": "cell-cell adhesion"}	27	27	13.3396	0.0447434	AFDN,BAIAP2,CDH10,CLDN3,CLSTN3,CNTN4,CNTN6,DLG4,IL1RAPL1,ITGA4,ITGB3,JAM2,JAM3,KIRREL3,LAMB1,NLGN3,NLGN4X,NRXN1,NRXN2,PCDH19,PCDH9,PTPN6,PTPRT,SDK1,SOX9,STXBP1,VCL	1
cell-cell adhesion mediated by cadherin	info:{"super-categories": "['cell-cell adhesion']", "namespace": "biological_process", "id": "GO:0044331", "def": "\"The attachment of one cell to another cell via a cadherin, transmembrane proteins having repeating extracellular calcium ion binding domains.\" [GOC:ha, GOC:hjd, GOC:jl, PMID:10923970]", "name": "cell-cell adhesion mediated by cadherin"}	2	2	0.724686	1	AFDN,CDH10	1
cell-cell adhesion via plasma-membrane adhesion molecules	info:{"super-categories": "['cell-cell adhesion']", "namespace": "biological_process", "id": "GO:0098742", "def": "\"The attachment of one cell to another cell via adhesion molecules that are at least partially embedded in the plasma membrane.\" [GOC:dos]", "name": "cell-cell adhesion via plasma-membrane adhesion molecules"}	12	12	6.84426	0.915458	CDH10,CLDN3,CLSTN3,CNTN4,CNTN6,IL1RAPL1,KIRREL3,NRXN1,PCDH19,PCDH9,PTPRT,SDK1	1
cell-cell junction assembly	info:{"super-categories": "['cell junction organization', 'cellular component assembly']", "namespace": "biological_process", "id": "GO:0007043", "def": "\"The aggregation, arrangement and bonding together of a set of components to form a junction between cells.\" [GOC:ai]", "name": "cell-cell junction assembly"}	10	10	2.76454	0.0490521	AFDN,ANK2,APC,CDH10,CLDN3,GJB2,PARD3,PARD6B,TJP1,VCL	1
cell-cell junction organization	info:{"super-categories": "['cell junction organization']", "namespace": "biological_process", "id": "GO:0045216", "def": "\"A process that is carried out at the cellular level which results in the assembly, arrangement of constituent parts, or disassembly of a cell-cell junction. A cell-cell junction is a specialized region of connection between two cells.\" [GOC:ai, GOC:dph, GOC:jl, GOC:mah]", …	12	12	3.62343	0.0354502	AFDN,ANK2,APC,CDH10,CLDN3,GJB2,NLGN4X,PARD3,PARD6B,SDK1,TJP1,VCL	1
cell-cell signaling	info:{"super-categories": "[]", "namespace": "biological_process", "id": "GO:0007267", "def": "\"Any process that mediates the transfer of information from one cell to another. This process includes signal transduction in the receiving cell and, where applicable, release of a ligand and any processes that actively facilitate its transport and presentation to the receiving cell. Examples include s…	40	40	15.5673	3.8687e-05	AFDN,ARID1B,CACNB2,CHAT,CHRNA7,CHST4,CLSTN3,DLG4,DRD4,GABBR2,GABRA5,GABRB3,GJB2,GPR50,GRIA1,GRIN2B,GRM5,HGF,IL1RAPL1,KCNQ2,KCNQ3,MTNR1B,NOS1,NQO1,NRXN1,NRXN2,NTRK2,NTSR1,PRKN,PTEN,RYR2,SLC12A7,SLC1A1,SLC1A4,SLITRK5,SPG11,SRD5A2,STXBP1,SYN1,TJP1	1
cell-matrix adhesion	info:{"super-categories": "['cell-substrate adhesion']", "namespace": "biological_process", "id": "GO:0007160", "def": "\"The binding of a cell to the extracellular matrix via adhesion molecules.\" [GOC:hb]", "name": "cell-matrix adhesion"}	4	4	2.68402	1	ITGA4,ITGB3,JAM3,VCL	1
cell-substrate adhesion	info:{"super-categories": "[]", "namespace": "biological_process", "id": "GO:0031589", "def": "\"The attachment of a cell to the underlying substrate via adhesion molecules.\" [GOC:mah, GOC:pf]", "name": "cell-substrate adhesion"}	8	8	4.16023	1	CORO1A,ITGA4,ITGB3,JAM3,LAMB1,LAMC3,VCL,VWF	1
cellular aldehyde metabolic process	info:{"super-categories": "[]", "namespace": "biological_process", "id": "GO:0006081", "def": "\"The chemical reactions and pathways involving aldehydes, any organic compound with the formula R-CH=O, as carried out by individual cells.\" [GOC:go_curators, ISBN:0198506732]", "name": "cellular aldehyde metabolic process"}	13	13	1.47621	6.8394e-06	ADH4,ADH5,AKR1A1,AKR1C3,AKR7A2,AKR7A3,ALDH1A1,ALDH1A3,ALDH3A1,ALDH3A2,ALDH3B1,ALDH4A1,CYP11B2	1
cellular amide metabolic process	info:{"super-categories": "['cellular nitrogen compound metabolic process']", "namespace": "biological_process", "id": "GO:0043603", "def": "\"The chemical reactions and pathways involving an amide, any derivative of an oxoacid in which an acidic hydroxy group has been replaced by an amino or substituted amino group, as carried out by individual cells.\" [CHEBI:32988]", "name": "cellular amide me…	22	22	15.8089	1	ACACB,ACSL4,AEBP1,ALDH1L1,ALDH5A1,ALOX12B,ALOXE3,DYRK1A,FASN,FOLR2,FTSJ1,GAL3ST1,GSTA2,GSTM1,GSTM5,GSTP1,GSTT2,MCCC2,MTHFR,PPP2R1A,PTGES,SLC19A1	1
cellular amino acid biosynthetic process	info:{"super-categories": "['cellular amino acid metabolic process', 'cellular biosynthetic process', 'organic acid metabolic process', 'organic substance biosynthetic process', 'organonitrogen compound metabolic process', 'small molecule biosynthetic process']", "namespace": "biological_process", "id": "GO:0008652", "def": "\"The chemical reactions and pathways resulting in the formation of amin…	6	6	2.12038	0.556536	CBS,DPYD,MTHFR,MTR,PAH,SLC25A12	1
cellular amino acid catabolic process	info:{"super-categories": "['cellular amino acid metabolic process', 'cellular catabolic process', 'organic acid metabolic process', 'organic substance catabolic process', 'organonitrogen compound metabolic process', 'small molecule catabolic process']", "namespace": "biological_process", "id": "GO:0009063", "def": "\"The chemical reactions and pathways resulting in the breakdown of amino acids, …	9	9	3.24767	0.255069	ALDH4A1,ALDH5A1,ALDH6A1,CBS,MCCC2,NOS1,NOS2,NOS3,PAH	1
cellular amino acid metabolic process	info:{"super-categories": "['organic acid metabolic process', 'organonitrogen compound metabolic process']", "namespace": "biological_process", "id": "GO:0006520", "def": "\"The chemical reactions and pathways involving amino acids, carboxylic acids containing one or more amino groups, as carried out by individual cells.\" [CHEBI:33709, GOC:curators, ISBN:0198506732]", "name": "cellular amino aci…	14	14	7.51526	0.55209	ALDH4A1,ALDH5A1,ALDH6A1,CBS,DPYD,MCCC2,MECP2,MTHFR,MTR,NOS1,NOS2,NOS3,PAH,SLC25A12	1
cellular aromatic compound metabolic process	info:{"super-categories": "[]", "namespace": "biological_process", "id": "GO:0006725", "def": "\"The chemical reactions and pathways involving aromatic compounds, any organic compound characterized by one or more planar rings, each of which contains conjugated double bonds and delocalized pi electrons, as carried out by individual cells.\" [GOC:ai, ISBN:0198506732]", "name": "cellular aromatic co…	116	116	77.2462	0.00090576	ABCG2,ACACB,ACSL4,ADA,ADSL,AHR,AKR1A1,AKR1B10,AKR1C2,AKR1C3,AKR7A2,ALAD,ALDH1L1,ALDH6A1,AOC2,AOX1,ASXL1,ASXL2,ASXL3,BCHE,BCL11B,CBS,CDK13,COMT,CUBN,CYP1A1,CYP1A2,CYP2A13,CYP2A7,CYP2D6,CYP2F1,CYP4B1,DEAF1,DGCR8,DIO2,DIO3,DNMT1,DNMT3A,DNMT3B,DPYD,DRD4,EED,EHMT1,ELP4,EPHX1,EPHX2,FASN,FEV,FOLR2,FTSJ1,GSTM1,GTF2I,HK1,HUWE1,INTS6,KMT2A,LAS1L,MACROD2,MAOA,MCCC2,MECP2,MTHFR,MTR,NOTCH1,NOTCH2,NOTCH3,NOTCH…	1
cellular biogenic amine metabolic process	info:{"super-categories": "['cellular nitrogen compound metabolic process', 'organonitrogen compound metabolic process']", "namespace": "biological_process", "id": "GO:0006576", "def": "\"The chemical reactions and pathways occurring at the level of individual cells involving any of a group of naturally occurring, biologically active amines, such as norepinephrine, histamine, and serotonin, many …	4	4	1.44937	1	MAOA,MECP2,PAOX,SULT1B1	1
cellular calcium ion homeostasis	info:{"super-categories": "['cellular chemical homeostasis', 'homeostatic process']", "namespace": "biological_process", "id": "GO:0006874", "def": "\"Any process involved in the maintenance of an internal steady state of calcium ions at the level of a cell.\" [GOC:ceb, GOC:mah]", "name": "cellular calcium ion homeostasis"}	22	22	11.7023	0.194679	ANK2,AVPR1A,AVPR1B,CACNB2,CHRNA7,DLG4,DRD4,EPHX2,GNB1,GPR32,GRIA1,GRIN2B,GRM5,GSTO1,GTF2I,ITPR3,LRP1,MTNR1B,NTSR1,OXTR,RYR2,VDR	1
cellular carbohydrate metabolic process	info:{"super-categories": "['carbohydrate metabolic process']", "namespace": "biological_process", "id": "GO:0044262", "def": "\"The chemical reactions and pathways involving carbohydrates, any of a group of organic compounds based of the general formula Cx(H2O)y, as carried out by individual cells.\" [GOC:jl]", "name": "cellular carbohydrate metabolic process"}	5	5	4.26759	1	GAL3ST3,GUSB,HK1,MECP2,PTEN	1
cellular cation homeostasis	info:{"super-categories": "['cellular chemical homeostasis', 'homeostatic process']", "namespace": "biological_process", "id": "GO:0030003", "def": "\"Any process involved in the maintenance of an internal steady state of cations at the level of a cell.\" [GOC:ceb, GOC:mah]", "name": "cellular cation homeostasis"}	37	37	16.7751	0.00173833	ABCG2,ANK2,ATP1A3,ATP1A4,ATP1B2,AVPR1A,AVPR1B,CA2,CACNB2,CFTR,CHRNA7,CP,DLG4,DMXL2,DRD4,EPHX2,GNB1,GPR32,GRIA1,GRIN2B,GRM5,GSTO1,GTF2I,HFE,ITPR3,KCNMA1,LRP1,MTNR1B,NTSR1,OXTR,PRNP,ROGDI,RYR2,SLC9A3,SLC9A9,TFRC,VDR	1
cellular chemical homeostasis	info:{"super-categories": "['homeostatic process']", "namespace": "biological_process", "id": "GO:0055082", "def": "\"Any biological process involved in the maintenance of an internal steady state of a chemical at the level of the cell.\" [GOC:isa_complete, GOC:jid]", "name": "cellular chemical homeostasis"}	43	43	19.4055	0.000400226	ABCA2,ABCG2,ANK2,AQP4,ATP1A3,ATP1A4,ATP1B2,AVPR1A,AVPR1B,CA2,CACNB2,CFTR,CHRNA7,CP,CYP7A1,DLG4,DMXL2,DRD4,EPHX2,GNB1,GPR32,GRIA1,GRIN2B,GRM5,GSTO1,GTF2I,HFE,HK1,ITPR3,KCNMA1,LRP1,MTNR1B,NTSR1,OXTR,PRNP,ROGDI,RYR2,SIN3A,SLC9A3,SLC9A9,TFRC,VDR,ZBTB20	1
cellular component assembly	info:{"super-categories": "[]", "namespace": "biological_process", "id": "GO:0022607", "def": "\"The aggregation, arrangement and bonding together of a cellular component.\" [GOC:isa_complete]", "name": "cellular component assembly"}	97	97	62.0814	0.00125011	ABCA2,ACACB,ACHE,ADRB2,ADSL,AFDN,AHI1,ALAD,ALDH1A3,ALDH5A1,ANK2,APC,AQP4,ARID1B,BAIAP2,BDNF,C9ORF72,CCDC39,CCDC40,CDH10,CEP41,CIRBP,CLDN3,CLSTN3,CORO1A,CRYZ,CSNK2B,CUL3,CYFIP1,DLG4,DNAAF1,DNAAF2,DNAH5,DNAH7,DNAI1,DNAI2,DST,DYNC1H1,GABRB3,GJB2,GRIA1,GRIN2B,HFE,IFT74,IL1RAPL1,INSR,JAM3,KAT6A,KCNS3,KIFC1,KIRREL3,KMT2A,LAMB1,LRRTM3,MAP1B,MECP2,MIF,MTTP,MYH10,NCKAP1,NLGN3,NLGN4X,NOTCH1,NRXN1,NRXN2,OPH…	1
cellular component maintenance	info:{"super-categories": "[]", "namespace": "biological_process", "id": "GO:0043954", "def": "\"The organization process that preserves a cellular component in a stable functional or structural state.\" [GOC:dph, GOC:jl, GOC:mah]", "name": "cellular component maintenance"}	5	5	1.23465	0.317302	CLDN3,INSR,MTHFR,OPHN1,PRNP	1
cellular detoxification	info:{"super-categories": "[]", "namespace": "biological_process", "id": "GO:1990748", "def": "\"Any process carried out at the cellular level that reduces or removes the toxicity of a toxic substance. These may include transport of the toxic substance away from sensitive areas and to compartments or complexes whose purpose is sequestration of the toxic substance.\" [GOC:vw]", "name": "cellular d…	17	17	2.71086	4.46026e-06	ABCG2,ADH4,ADH5,AKR1A1,AKR1B10,GPX2,GPX5,GPX6,GSTM1,GSTO1,GSTP1,KDM3B,NOS3,NQO1,PTGS1,TXNRD1,TXNRD2	1
cellular detoxification of aldehyde	info:{"super-categories": "[]", "namespace": "biological_process", "id": "GO:0110095", "def": "\"Any process carried out at the cellular level that reduces or removes the toxicity of an aldehyde. These may include transport of aldehydes away from sensitive areas and to compartments or complexes whose purpose is sequestration of the toxic substance.\" [GOC:vw, PMID:25656103]", "name": "cellular de…	4	4	0.187882	0.0120641	ADH4,ADH5,AKR1A1,AKR1B10	1
cellular glucose homeostasis	info:{"super-categories": "['cellular chemical homeostasis', 'homeostatic process']", "namespace": "biological_process", "id": "GO:0001678", "def": "\"A cellular homeostatic process involved in the maintenance of an internal steady state of glucose within a cell or between a cell and its external environment.\" [GOC:dph, GOC:go_curators, GOC:tb]", "name": "cellular glucose homeostasis"}	4	4	2.0667	1	CYP7A1,HK1,SIN3A,ZBTB20	1
cellular glucuronidation	info:{"super-categories": "['carbohydrate metabolic process', 'monosaccharide metabolic process', 'organic acid metabolic process']", "namespace": "biological_process", "id": "GO:0052695", "def": "\"The modification of an organic chemical by the conjugation of glucuronic acid. The substances resulting from glucuronidation are known as glucuronosides (or glucuronides) and are often much more water…	5	5	0.456284	0.0179732	UGT1A1,UGT1A6,UGT2A1,UGT2A3,UGT2B7	1
cellular homeostasis	info:{"super-categories": "['homeostatic process']", "namespace": "biological_process", "id": "GO:0019725", "def": "\"Any process involved in the maintenance of an internal steady state at the level of the cell.\" [GOC:isa_complete, GOC:jl, ISBN:0395825172]", "name": "cellular homeostasis"}	53	53	22.9484	1.26249e-05	ABCA2,ABCG2,ANK2,AQP4,ATP1A3,ATP1A4,ATP1B2,AVPR1A,AVPR1B,CA2,CACNB2,CFTR,CHRNA7,CP,CYP7A1,DLG4,DMXL2,DRD4,EPHX2,GNB1,GPR32,GRIA1,GRIN2B,GRM5,GSTO1,GTF2I,HFE,HK1,ITPR3,KCNMA1,LRP1,MTNR1B,NOS1,NOS2,NOS3,NQO1,NTSR1,OXTR,PRKN,PRNP,PTGES2,ROGDI,RYR2,SHANK3,SIN3A,SLC12A7,SLC9A3,SLC9A9,TFRC,TXNRD1,TXNRD2,VDR,ZBTB20	1
cellular ion homeostasis	info:{"super-categories": "['cellular chemical homeostasis', 'homeostatic process']", "namespace": "biological_process", "id": "GO:0006873", "def": "\"Any process involved in the maintenance of an internal steady state of ions at the level of a cell.\" [GOC:mah]", "name": "cellular ion homeostasis"}	37	37	17.1241	0.00247428	ABCG2,ANK2,ATP1A3,ATP1A4,ATP1B2,AVPR1A,AVPR1B,CA2,CACNB2,CFTR,CHRNA7,CP,DLG4,DMXL2,DRD4,EPHX2,GNB1,GPR32,GRIA1,GRIN2B,GRM5,GSTO1,GTF2I,HFE,ITPR3,KCNMA1,LRP1,MTNR1B,NTSR1,OXTR,PRNP,ROGDI,RYR2,SLC9A3,SLC9A9,TFRC,VDR	1
cellular iron ion homeostasis	info:{"super-categories": "['cellular chemical homeostasis', 'homeostatic process']", "namespace": "biological_process", "id": "GO:0006879", "def": "\"Any process involved in the maintenance of an internal steady state of iron ions at the level of a cell.\" [GOC:ai, GOC:mah]", "name": "cellular iron ion homeostasis"}	4	4	1.55673	1	ABCG2,CP,HFE,TFRC	1
cellular ketone metabolic process	info:{"super-categories": "[]", "namespace": "biological_process", "id": "GO:0042180", "def": "\"The chemical reactions and pathways involving any of a class of organic compounds that contain the carbonyl group, CO, and in which the carbonyl group is bonded only to carbon atoms, as carried out by individual cells. The general formula for a ketone is RCOR, where R and R are alkyl or aryl groups.\"…	12	12	1.9325	0.000331425	ADH4,AKR1A1,AKR1B10,AKR1C2,AKR1C3,AKR7A2,CBR3,CYP11A1,CYP11B2,CYP19A1,CYP2B6,SRD5A2	1
cellular lipid catabolic process	info:{"super-categories": "['cellular catabolic process', 'cellular lipid metabolic process', 'lipid metabolic process', 'organic substance catabolic process']", "namespace": "biological_process", "id": "GO:0044242", "def": "\"The chemical reactions and pathways resulting in the breakdown of lipids, as carried out by individual cells.\" [GOC:jl]", "name": "cellular lipid catabolic process"}	7	7	4.88492	1	ACADVL,AKR1B10,AKR1C3,ALDH3A2,CYP26B1,CYP4F12,LRP1	1
cellular lipid metabolic process	info:{"super-categories": "['lipid metabolic process']", "namespace": "biological_process", "id": "GO:0044255", "def": "\"The chemical reactions and pathways involving lipids, as carried out by individual cells.\" [GOC:jl]", "name": "cellular lipid metabolic process"}	67	67	24.5856	4.86581e-10	ABCA2,ACACB,ACADVL,ACHE,ACSL4,ADH4,ADH5,ADH6,AKR1B10,AKR1C2,AKR1C3,ALDH1A1,ALDH1A3,ALDH3A2,ALDH3B1,ALDH3B2,ALDH5A1,ALOX12,ALOX12B,ALOX15,ALOX15B,ALOXE3,CBR1,CES2,CHAT,CSNK2A1,CSNK2B,CYP1A1,CYP1A2,CYP26B1,CYP2A13,CYP2A7,CYP2B6,CYP2C19,CYP2C8,CYP2D6,CYP2F1,CYP2J2,CYP2S1,CYP2U1,CYP3A5,CYP4A22,CYP4F12,CYP4F8,DDHD1,EPHX2,FASN,GAL3ST1,GAL3ST3,GSTP1,LRP1,MECP2,MIF,PON2,PON3,PPP2R1A,PTEN,PTGES,PTGES2,PTG…	1
cellular localization	info:{"super-categories": "[]", "namespace": "biological_process", "id": "GO:0051641", "def": "\"A cellular localization process whereby a substance or cellular entity, such as a protein complex or organelle, is transported to, and/or maintained in, a specific location within a cell including the localization of substances or cellular entities to the cell membrane.\" [GOC:tb, GOC:vw]", "name": "c…	59	59	57.7602	1	ACACB,ADRB2,AFDN,AHI1,ANK2,BICD2,CACNB2,CCDC39,CEP41,CFTR,CNTNAP2,CORO1A,CUL3,DLG4,DPP10,DPP6,DST,DYNC1H1,EPHX2,GRIA1,HEPACAM,HK1,IFT74,ITGA4,JAM3,KIF17,KIFC1,MAGEL2,MAP1B,MARK2,MCM3AP,MYH10,NEMF,NINL,NOS2,NRXN1,NRXN2,PAOX,PARD3,PPP2R1A,PRKCZ,PRKN,RANBP17,RELN,RIMS1,RYR2,SGF29,SHANK3,SIN3A,SLC25A20,SOX9,SPG11,SRSF1,STXBP1,SYN1,TSC2,TUB,UPF2,VCL	1
cellular macromolecule biosynthetic process	info:{"super-categories": "['cellular biosynthetic process', 'cellular macromolecule metabolic process', 'macromolecule metabolic process', 'organic substance biosynthetic process']", "namespace": "biological_process", "id": "GO:0034645", "def": "\"The chemical reactions and pathways resulting in the formation of a macromolecule, any molecule of high relative molecular mass, the structure of whic…	26	26	26.9744	1	AHR,ASXL1,ASXL2,ASXL3,B3GAT2,CHST10,CHST11,CHST12,CHST13,CHST8,DEAF1,DIO2,FEV,FTSJ1,GAL3ST3,GTF2I,INTS6,KMT2A,NEMF,NR4A2,PTGES3,RFX3,SIN3A,SOX5,TAF1,TOP1	0
cellular macromolecule catabolic process	info:{"super-categories": "['cellular catabolic process', 'cellular macromolecule metabolic process', 'macromolecule metabolic process', 'organic substance catabolic process']", "namespace": "biological_process", "id": "GO:0044265", "def": "\"The chemical reactions and pathways resulting in the breakdown of a macromolecule, any large molecule including proteins, nucleic acids and carbohydrates, a…	12	12	22.0627	0.38682	ARIH2,BIRC6,CUL3,HUWE1,NEMF,PPP2R1A,PRKN,RNASEH2B,SMG9,TAF1,TBL1X,UPF2	0
cellular metabolic process	info:{"super-categories": "[]", "namespace": "biological_process", "id": "GO:0044237", "def": "\"The chemical reactions and pathways by which individual cells transform chemical substances.\" [GOC:go_curators]", "name": "cellular metabolic process"}	311	311	196.068	5.47055e-20	ABCA2,ABCG2,ACACB,ACADVL,ACHE,ACSL4,ACTL6B,ADA,ADH4,ADH5,ADH6,ADRB2,ADSL,AEBP1,AHR,AKR1A1,AKR1B10,AKR1C2,AKR1C3,AKR7A2,AKR7A3,ALAD,ALDH1A1,ALDH1A3,ALDH1L1,ALDH2,ALDH3A1,ALDH3A2,ALDH3B1,ALDH3B2,ALDH4A1,ALDH5A1,ALDH6A1,ALOX12,ALOX12B,ALOX15,ALOX15B,ALOXE3,ALPP,AOC1,AOC2,AOX1,APC,ARIH2,ARSB,ARSG,ASXL1,ASXL2,ASXL3,AVPR1A,B3GAT2,BCHE,BCL11A,BCL11B,BIRC6,C9ORF72,CAMK2A,CAMK2B,CBR1,CBR3,CBS,CDC42BPB,CDK…	1
cellular metal ion homeostasis	info:{"super-categories": "['cellular chemical homeostasis', 'homeostatic process']", "namespace": "biological_process", "id": "GO:0006875", "def": "\"Any process involved in the maintenance of an internal steady state of metal ions at the level of a cell.\" [GOC:ai, GOC:mah]", "name": "cellular metal ion homeostasis"}	31	31	14.7353	0.0130746	ABCG2,ANK2,ATP1A3,ATP1A4,ATP1B2,AVPR1A,AVPR1B,CACNB2,CHRNA7,CP,DLG4,DRD4,EPHX2,GNB1,GPR32,GRIA1,GRIN2B,GRM5,GSTO1,GTF2I,HFE,ITPR3,KCNMA1,LRP1,MTNR1B,NTSR1,OXTR,PRNP,RYR2,TFRC,VDR	1
cellular modified amino acid catabolic process	info:{"super-categories": "['organic substance catabolic process', 'organonitrogen compound metabolic process']", "namespace": "biological_process", "id": "GO:0042219", "def": "\"The chemical reactions and pathways resulting in the breakdown of compounds derived from amino acids, organic acids containing one or more amino substituents.\" [GOC:ai]", "name": "cellular modified amino acid catabolic …	4	4	0.751526	0.295957	ALDH1L1,ALDH4A1,DIO2,DIO3	1
cellular modified amino acid metabolic process	info:{"super-categories": "['organonitrogen compound metabolic process']", "namespace": "biological_process", "id": "GO:0006575", "def": "\"The chemical reactions and pathways involving compounds derived from amino acids, organic acids containing one or more amino substituents.\" [CHEBI:83821, GOC:ai]", "name": "cellular modified amino acid metabolic process"}	17	17	5.23384	0.0049105	ALDH1L1,ALDH4A1,ALDH5A1,DIO2,DIO3,FOLR2,GSTA2,GSTM1,GSTM5,GSTP1,GSTT2,MTHFR,PTGES,SLC16A2,SLC19A1,SULT1B1,TMLHE	1
cellular nitrogen compound metabolic process	info:{"super-categories": "[]", "namespace": "biological_process", "id": "GO:0034641", "def": "\"The chemical reactions and pathways involving various organic and inorganic nitrogenous compounds, as carried out by individual cells.\" [GOC:mah]", "name": "cellular nitrogen compound metabolic process"}	109	109	84.8151	0.159663	ABCA2,ABCG2,ACACB,ACSL4,ADA,ADSL,AEBP1,AHR,ALAD,ALDH1L1,ALDH5A1,ALDH6A1,ALOX12B,ALOXE3,AOX1,ASXL1,ASXL2,ASXL3,BCL11B,CBS,CDK13,CYP2D6,CYP3A5,DEAF1,DGCR8,DNMT1,DNMT3A,DNMT3B,DPYD,DYRK1A,EED,EHMT1,ELP4,FASN,FEV,FOLR2,FTSJ1,GAL3ST1,GSTA2,GSTM1,GSTM5,GSTP1,GSTT2,GTF2I,HK1,HUWE1,INTS6,KMT2A,LAS1L,MACROD2,MAOA,MCCC2,MECP2,MTHFR,NOS1,NOS2,NOS3,NOTCH1,NOTCH2,NOTCH3,NOTCH4,NQO1,NR2F1,NR3C2,NR4A2,NSUN2,PAO…	1
cellular oxidant detoxification	info:{"super-categories": "[]", "namespace": "biological_process", "id": "GO:0098869", "def": "\"Any process carried out at the cellular level that reduces or removes the toxicity superoxide radicals or hydrogen peroxide.\" [GOC:dos, GOC:vw]", "name": "cellular oxidant detoxification"}	11	11	2.41562	0.00674913	GPX2,GPX5,GPX6,GSTO1,GSTP1,KDM3B,NOS3,NQO1,PTGS1,TXNRD1,TXNRD2	1
cellular potassium ion homeostasis	info:{"super-categories": "['cellular chemical homeostasis', 'homeostatic process']", "namespace": "biological_process", "id": "GO:0030007", "def": "\"Any process involved in the maintenance of an internal steady state of potassium ions at the level of a cell.\" [GOC:mah]", "name": "cellular potassium ion homeostasis"}	4	4	0.348923	0.052369	ATP1A3,ATP1A4,ATP1B2,KCNMA1	1
cellular process	info:{"super-categories": "[]", "namespace": "biological_process", "id": "GO:0009987", "def": "\"Any process that is carried out at the cellular level, but not necessarily restricted to a single cell. For example, cell communication occurs among more than one cell, but occurs at the cellular level.\" [GOC:go_curators, GOC:isa_complete]", "name": "cellular process"}	463	463	369.429	7.00732e-18	ABCA2,ABCB1,ABCG2,ACACB,ACADVL,ACHE,ACSL4,ACTL6B,ADA,ADH4,ADH5,ADH6,ADNP,ADRB2,ADSL,AEBP1,AFDN,AHI1,AHR,AKR1A1,AKR1B10,AKR1C2,AKR1C3,AKR7A2,AKR7A3,ALAD,ALDH1A1,ALDH1A3,ALDH1L1,ALDH2,ALDH3A1,ALDH3A2,ALDH3B1,ALDH3B2,ALDH4A1,ALDH5A1,ALDH6A1,ALOX12,ALOX12B,ALOX15,ALOX15B,ALOXE3,ALPP,ANK2,AOC1,AOC2,AOX1,APC,AQP4,AQP9,ARHGEF9,ARID1B,ARIH2,ARSB,ARSG,ASXL1,ASXL2,ASXL3,ATP10A,ATP1A3,ATP1A4,ATP1B2,AUTS2,AV…	1
cellular protein localization	info:{"super-categories": "['cellular macromolecule localization', 'protein localization']", "namespace": "biological_process", "id": "GO:0034613", "def": "\"Any process in which a protein is transported to, and/or maintained in, a specific location at the level of a cell. Localization at the cellular level encompasses movement within the cell, from within the cell to the cell surface, or from on…	33	33	28.1017	1	AFDN,AHI1,ANK2,BICD2,CACNB2,CCDC39,CNTNAP2,DLG4,DPP10,DPP6,EPHX2,HEPACAM,HK1,ITGA4,JAM3,NOS2,NRXN1,NRXN2,PAOX,PARD3,PRKCZ,PRKN,RANBP17,RELN,RYR2,SGF29,SHANK3,SIN3A,SOX9,STXBP1,TSC2,TUB,VCL	1
cellular protein metabolic process	info:{"super-categories": "['cellular macromolecule metabolic process', 'macromolecule metabolic process', 'organonitrogen compound metabolic process', 'protein metabolic process']", "namespace": "biological_process", "id": "GO:0044267", "def": "\"The chemical reactions and pathways involving a specific protein, rather than of proteins in general, occurring at the level of an individual cell. Inc…	103	103	88.1164	0.933944	ACTL6B,ADH5,ADRB2,ALOX12B,APC,ARIH2,ASXL1,ASXL2,B3GAT2,BCL11A,BIRC6,CAMK2A,CAMK2B,CDC42BPB,CDK13,CEP41,CFTR,CHST4,CP,CSNK2A1,CSNK2B,CUL3,DLG4,DYRK1A,EED,EHMT1,FLT1,FTSJ1,GAL3ST1,GRIN2B,HECTD4,HGF,HUWE1,INSR,IQGAP3,IRF2BPL,JARID2,JMJD1C,KAT6A,KDM3B,KDM5B,KDM6A,KMT2A,KMT2B,KMT2C,KMT5B,LAMB1,LGALS9,LOXL1,LOXL2,LOXL4,LZTR1,MACROD2,MAGEL2,MAP2K1,MARK2,MBD5,MBD6,MCM3AP,MECP2,MEF2C,MET,NAA15,NF1,NOS1,NO…	1
cellular protein modification process	info:{"super-categories": "['cellular macromolecule metabolic process', 'macromolecule metabolic process', 'organonitrogen compound metabolic process', 'protein metabolic process']", "namespace": "biological_process", "id": "GO:0006464", "def": "\"The covalent alteration of one or more amino acids occurring in proteins, peptides and nascent polypeptides (co-translational, post-translational modif…	101	101	79.6886	0.263323	ACTL6B,ADH5,ADRB2,ALOX12B,APC,ARIH2,ASXL1,ASXL2,B3GAT2,BCL11A,BIRC6,CAMK2A,CAMK2B,CDC42BPB,CDK13,CEP41,CFTR,CHST4,CP,CSNK2A1,CSNK2B,CUL3,DLG4,DYRK1A,EED,EHMT1,FLT1,GAL3ST1,GRIN2B,HECTD4,HGF,HUWE1,INSR,IQGAP3,IRF2BPL,JARID2,JMJD1C,KAT6A,KDM3B,KDM5B,KDM6A,KMT2A,KMT2B,KMT2C,KMT5B,LAMB1,LGALS9,LOXL1,LOXL2,LOXL4,LZTR1,MACROD2,MAGEL2,MAP2K1,MARK2,MBD5,MBD6,MCM3AP,MECP2,MEF2C,MET,NAA15,NF1,NOS1,NOS2,NOT…	1
cellular protein-containing complex assembly	info:{"super-categories": "['cellular component assembly', 'protein-containing complex subunit organization']", "namespace": "biological_process", "id": "GO:0034622", "def": "\"The aggregation, arrangement and bonding together of a set of components to form a protein complex, occurring at the level of an individual cell.\" [GOC:jl]", "name": "cellular protein-containing complex assembly"}	22	22	19.7812	1	ADRB2,CCDC39,CCDC40,CSNK2B,DNAAF1,DNAAF2,DNAH5,DNAH7,DNAI1,DNAI2,KAT6A,POGZ,PRKN,PTGES3,SFSWAP,SGF29,SMARCB1,SOX9,SRSF1,STXBP1,TAF1,TCF4	1
cellular respiration	info:{"super-categories": "['energy derivation by oxidation of organic compounds', 'generation of precursor metabolites and energy']", "namespace": "biological_process", "id": "GO:0045333", "def": "\"The enzymatic release of energy from inorganic and organic compounds (especially carbohydrates and fats) which either requires oxygen (aerobic respiration) or does not (anaerobic respiration).\" [GOC…	3	3	1.52989	1	ADSL,CYP1A2,SLC25A25	1
cellular response to BMP stimulus	info:{"super-categories": "['cellular response to chemical stimulus', 'cellular response to endogenous stimulus', 'response to BMP', 'response to organic substance']", "namespace": "biological_process", "id": "GO:0071773", "def": "\"Any process that results in a change in state or activity of a cell (in terms of movement, secretion, enzyme production, gene expression, etc.) as a result of a bone …	2	2	0.885727	1	DLX1,SOX9	1
cellular response to DNA damage stimulus	info:{"super-categories": "['cellular response to stress']", "namespace": "biological_process", "id": "GO:0006974", "def": "\"Any process that results in a change in state or activity of a cell (in terms of movement, secretion, enzyme production, gene expression, etc.) as a result of a stimulus indicating damage to its DNA from environmental insults or errors during metabolism.\" [GOC:go_curators…	9	9	19.7276	0.220037	APC,FOXP1,HUWE1,MACROD2,MIF,PTPN11,SETD2,SMC3,TAF1	0
cellular response to L-glutamate	info:{"super-categories": "['cellular response to chemical stimulus', 'cellular response to endogenous stimulus', 'cellular response to external stimulus', 'cellular response to extracellular stimulus', 'response to acid chemical', 'response to drug', 'response to extracellular stimulus', 'response to nitrogen compound', 'response to nutrient', 'response to organic substance', 'response to oxygen…	2	2	0.134201	0.365653	BAIAP2,BCL11A	1
cellular response to amino acid stimulus	info:{"super-categories": "['cellular response to chemical stimulus', 'cellular response to endogenous stimulus', 'response to acid chemical', 'response to nitrogen compound', 'response to organic substance', 'response to oxygen-containing compound']", "namespace": "biological_process", "id": "GO:0071230", "def": "\"Any process that results in a change in state or activity of a cell (in terms of …	5	5	1.82513	0.827134	BAIAP2,BCL11A,DNMT1,DNMT3A,NTRK2	1
cellular response to ammonium ion	info:{"super-categories": "['cellular response to chemical stimulus', 'response to nitrogen compound']", "namespace": "biological_process", "id": "GO:0071242", "def": "\"Any process that results in a change in state or activity of a cell (in terms of movement, secretion, enzyme production, gene expression, etc.) as a result of an ammonium ion stimulus.\" [GOC:mah]", "name": "cellular response to …	4	4	1.10045	0.644494	AOC1,GABRB3,PRKN,SIN3A	1
cellular response to amyloid-beta	info:{"super-categories": "['cellular response to chemical stimulus', 'cellular response to endogenous stimulus', 'response to nitrogen compound', 'response to organic substance', 'response to oxygen-containing compound']", "namespace": "biological_process", "id": "GO:1904646", "def": "\"Any process that results in a change in state or activity of a cell (in terms of movement, secretion, enzyme p…	6	6	0.993088	0.052369	ADRB2,ATP1A3,GRM5,ITGA4,LRP1,PRNP	1
cellular response to antibiotic	info:{"super-categories": "['cellular response to chemical stimulus', 'response to antibiotic']", "namespace": "biological_process", "id": "GO:0071236", "def": "\"Any process that results in a change in state or activity of a cell (in terms of movement, secretion, enzyme production, gene expression, etc.) as a result of an antibiotic stimulus. An antibiotic is a chemical substance produced by a m…	7	7	2.97926	0.73365	AHR,CFTR,DNMT3A,MEF2C,NQO1,PTEN,UGT1A1	1
cellular response to cAMP	info:{"super-categories": "['cellular response to chemical stimulus', 'cellular response to endogenous stimulus', 'response to nitrogen compound', 'response to organic substance', 'response to oxygen-containing compound']", "namespace": "biological_process", "id": "GO:0071320", "def": "\"Any process that results in a change in state or activity of a cell (in terms of movement, secretion, enzyme p…	3	3	1.39569	1	AHR,AQP9,CFTR	1
cellular response to cadmium ion	info:{"super-categories": "['cellular response to chemical stimulus', 'response to inorganic substance']", "namespace": "biological_process", "id": "GO:0071276", "def": "\"Any process that results in a change in state or activity of a cell (in terms of movement, secretion, enzyme production, gene expression, etc.) as a result of a cadmium (Cd) ion stimulus.\" [GOC:mah]", "name": "cellular respons…	3	3	0.966248	1	AKR1C3,CYP1A2,MMP9	1
cellular response to calcium ion	info:{"super-categories": "['cellular response to chemical stimulus', 'response to inorganic substance']", "namespace": "biological_process", "id": "GO:0071277", "def": "\"Any process that results in a change in state or activity of a cell (in terms of movement, secretion, enzyme production, gene expression, etc.) as a result of a calcium ion stimulus.\" [GOC:mah]", "name": "cellular response to …	3	3	2.2009	1	AKR1C3,ALOX15,MEF2C	1
cellular response to carbohydrate stimulus	info:{"super-categories": "['cellular response to chemical stimulus', 'response to organic substance', 'response to oxygen-containing compound']", "namespace": "biological_process", "id": "GO:0071322", "def": "\"Any process that results in a change in state or activity of a cell (in terms of movement, secretion, enzyme production, gene expression, etc.) as a result of a carbohydrate stimulus.\" […	3	3	1.82513	1	CYP7A1,SIN3A,ZBTB20	1
cellular response to catecholamine stimulus	info:{"super-categories": "['cellular response to chemical stimulus', 'cellular response to endogenous stimulus', 'response to nitrogen compound', 'response to organic substance', 'response to oxygen-containing compound']", "namespace": "biological_process", "id": "GO:0071870", "def": "\"Any process that results in a change in state or activity of a cell (in terms of movement, secretion, enzyme p…	4	4	0.912567	0.441227	GNB1,PRKN,RYR2,SIN3A	1
cellular response to copper ion	info:{"super-categories": "['cellular response to chemical stimulus', 'response to inorganic substance']", "namespace": "biological_process", "id": "GO:0071280", "def": "\"Any process that results in a change in state or activity of a cell (in terms of movement, secretion, enzyme production, gene expression, etc.) as a result of a copper ion stimulus.\" [GOC:mah]", "name": "cellular response to c…	4	4	0.697846	0.258904	AOC1,CYP1A1,CYP1A2,PRNP	1
cellular response to corticosteroid stimulus	info:{"super-categories": "['cellular response to chemical stimulus', 'cellular response to endogenous stimulus', 'response to hormone', 'response to organic substance']", "namespace": "biological_process", "id": "GO:0071384", "def": "\"Any process that results in a change in state or activity of a cell (in terms of movement, secretion, enzyme production, gene expression, etc.) as a result of a c…	5	5	1.61041	0.60872	AKR1C3,DNMT3B,GJB2,GSTP1,UGT1A1	1
cellular response to cytokine stimulus	info:{"super-categories": "['cellular response to chemical stimulus', 'response to organic substance']", "namespace": "biological_process", "id": "GO:0071345", "def": "\"Any process that results in a change in state or activity of a cell (in terms of movement, secretion, enzyme production, gene expression, etc.) as a result of a cytokine stimulus.\" [GOC:mah]", "name": "cellular response to cytok…	21	21	11.7292	0.295957	ALAD,ALOX15,AQP4,CORO1A,EED,FASN,IL1RAPL1,ITGA4,JARID2,KDM5B,LGALS9,NOS2,PTGIS,PTPN11,PTPN6,PTPRT,SOX9,STXBP1,SYNCRIP,TFRC,THBS1	1
cellular response to decreased oxygen levels	info:{"super-categories": "['cellular response to chemical stimulus', 'response to oxygen levels']", "namespace": "biological_process", "id": "GO:0036294", "def": "\"Any process that results in a change in state or activity of a cell (in terms of movement, secretion, enzyme production, gene expression, etc.) as a result of a stimulus reflecting a decline in the level of oxygen.\" [GOC:al]", "name…	6	6	3.19399	1	DNMT3A,GNB1,GNGT1,PTEN,PTGIS,SCN2A	1
cellular response to dexamethasone stimulus	info:{"super-categories": "['cellular response to chemical stimulus', 'cellular response to endogenous stimulus', 'response to drug', 'response to hormone', 'response to organic substance', 'response to oxygen-containing compound', 'response to xenobiotic stimulus']", "namespace": "biological_process", "id": "GO:0071549", "def": "\"Any process that results in a change in state or activity of a ce…	2	2	0.858887	1	DNMT3B,GJB2	1
cellular response to dopamine	info:{"super-categories": "['cellular response to chemical stimulus', 'cellular response to endogenous stimulus', 'response to drug', 'response to nitrogen compound', 'response to organic substance', 'response to oxygen-containing compound']", "namespace": "biological_process", "id": "GO:1903351", "def": "\"Any process that results in a change in state or activity of a cell (in terms of movement,…	2	2	0.375763	1	PRKN,SIN3A	1
cellular response to drug	info:{"super-categories": "['cellular response to chemical stimulus', 'response to drug']", "namespace": "biological_process", "id": "GO:0035690", "def": "\"Any process that results in a change in state or activity of a cell (in terms of movement, secretion, enzyme production, gene expression, etc.) as a result of a drug stimulus. A drug is a substance used in the diagnosis, treatment or preventi…	22	22	8.29363	0.0067069	AHR,AOC1,BAIAP2,BCL11A,CFTR,DNMT3A,DNMT3B,FOLR2,GJB2,MEF2C,MTR,NOS2,NQO1,PRKN,PRNP,PTEN,RYR2,SIN3A,SOX9,TAF1,TFRC,UGT1A1	1
cellular response to epidermal growth factor stimulus	info:{"super-categories": "['cellular response to chemical stimulus', 'cellular response to endogenous stimulus', 'response to epidermal growth factor', 'response to organic substance']", "namespace": "biological_process", "id": "GO:0071364", "def": "\"Any process that results in a change in state or activity of a cell (in terms of movement, secretion, enzyme production, gene expression, etc.) as…	4	4	1.20781	0.776832	BAIAP2,GSTP1,PTPN11,SOX9	1
cellular response to ethanol	info:{"super-categories": "['cellular response to chemical stimulus', 'response to antibiotic', 'response to drug', 'response to organic substance', 'response to oxygen-containing compound', 'response to toxic substance']", "namespace": "biological_process", "id": "GO:0071361", "def": "\"Any process that results in a change in state or activity of a cell (in terms of movement, secretion, enzyme p…	3	3	0.348923	0.263323	DNMT3A,PTEN,UGT1A1	1
cellular response to extracellular stimulus	info:{"super-categories": "['cellular response to external stimulus', 'response to extracellular stimulus']", "namespace": "biological_process", "id": "GO:0031668", "def": "\"Any process that results in a change in state or activity of a cell (in terms of movement, secretion, enzyme production, gene expression, etc.) as a result of an extracellular stimulus.\" [GOC:mah]", "name": "cellular respon…	14	14	6.65637	0.295957	ADNP,AKR1C3,AOC1,AVPR1A,BAIAP2,BCL11A,CBS,COMT,FOLR2,GSTP1,HFE,NR4A2,RRP8,TAF1	1
cellular response to fatty acid	info:{"super-categories": "['cellular response to chemical stimulus', 'response to acid chemical', 'response to organic substance', 'response to oxygen-containing compound']", "namespace": "biological_process", "id": "GO:0071398", "def": "\"Any process that results in a change in state or activity of a cell (in terms of movement, secretion, enzyme production, gene expression, etc.) as a result of…	3	3	1.47621	1	AKR1C2,AKR1C3,GNB1	1
cellular response to fluid shear stress	info:{"super-categories": "['cellular response to stress', 'response to fluid shear stress']", "namespace": "biological_process", "id": "GO:0071498", "def": "\"Any process that results in a change in state or activity of a cell (in terms of movement, secretion, enzyme production, gene expression, etc.) as a result of a fluid shear stress stimulus. Fluid shear stress is the force acting on an obje…	2	2	0.483124	1	CA2,MEF2C	1
cellular response to forskolin	info:{"super-categories": "['cellular response to chemical stimulus', 'response to antibiotic', 'response to drug', 'response to organic substance', 'response to oxygen-containing compound']", "namespace": "biological_process", "id": "GO:1904322", "def": "\"Any process that results in a change in state or activity of a cell (in terms of movement, secretion, enzyme production, gene expression, etc…	2	2	0.295242	0.841307	AHR,CFTR	1
cellular response to glucocorticoid stimulus	info:{"super-categories": "['cellular response to chemical stimulus', 'cellular response to endogenous stimulus', 'response to hormone', 'response to organic substance']", "namespace": "biological_process", "id": "GO:0071385", "def": "\"Any process that results in a change in state or activity of a cell (in terms of movement, secretion, enzyme production, gene expression, etc.) as a result of a g…	4	4	1.52989	1	DNMT3B,GJB2,GSTP1,UGT1A1	1
cellular response to glucose stimulus	info:{"super-categories": "['cellular chemical homeostasis', 'cellular response to chemical stimulus', 'homeostatic process', 'response to organic substance', 'response to oxygen-containing compound']", "namespace": "biological_process", "id": "GO:0071333", "def": "\"Any process that results in a change in state or activity of a cell (in terms of movement, secretion, enzyme production, gene expre…	3	3	1.58357	1	CYP7A1,SIN3A,ZBTB20	1
cellular response to growth factor stimulus	info:{"super-categories": "['cellular response to chemical stimulus', 'response to organic substance']", "namespace": "biological_process", "id": "GO:0071363", "def": "\"Any process that results in a change in state or activity of a cell (in terms of movement, secretion, enzyme production, gene expression, etc.) as a result of a growth factor stimulus.\" [GOC:mah]", "name": "cellular response to …	18	18	7.22002	0.0402265	BAIAP2,DLX1,FLT1,GSTP1,HGF,INSR,KDM5B,MAP1B,MEF2C,NOS1,NOTCH1,NTRK2,PTEN,PTPN11,SOX5,SOX9,THBS1,WWOX	1
cellular response to heat	info:{"super-categories": "['cellular response to stress', 'response to heat', 'response to temperature stimulus']", "namespace": "biological_process", "id": "GO:0034605", "def": "\"Any process that results in a change in state or activity of a cell (in terms of movement, secretion, enzyme production, gene expression, etc.) as a result of a heat stimulus, a temperature stimulus above the optimal …	2	2	1.85198	1	NF1,THBS1	1
cellular response to heparin	info:{"super-categories": "['cellular response to chemical stimulus', 'cellular response to endogenous stimulus', 'response to drug', 'response to nitrogen compound', 'response to organic substance', 'response to oxygen-containing compound']", "namespace": "biological_process", "id": "GO:0071504", "def": "\"Any process that results in a change in state or activity of a cell (in terms of movement,…	2	2	0.134201	0.365653	AOC1,SOX9	1
cellular response to histamine	info:{"super-categories": "['cellular response to chemical stimulus', 'cellular response to endogenous stimulus', 'response to nitrogen compound', 'response to organic substance']", "namespace": "biological_process", "id": "GO:0071420", "def": "\"Any process that results in a change in state or activity of a cell (in terms of movement, secretion, enzyme production, gene expression, etc.) as a res…	2	2	0.214722	0.594743	AOC1,GABRB3	1
cellular response to hormone stimulus	info:{"super-categories": "['cellular response to chemical stimulus', 'cellular response to endogenous stimulus', 'response to hormone', 'response to organic substance']", "namespace": "biological_process", "id": "GO:0032870", "def": "\"Any process that results in a change in state or activity of a cell (in terms of movement, secretion, enzyme production, gene expression, etc.) as a result of a h…	22	22	9.23304	0.0215933	AKR1C2,AKR1C3,ARID1B,ATP1A3,AVPR1A,AVPR1B,CYFIP1,CYP11A1,CYP11B2,DNMT3B,GJB2,GNB1,GSTP1,INSR,MAP1B,MEF2C,NOTCH1,NR4A2,OXTR,PRKCZ,PTEN,UGT1A1	1
cellular response to hypoxia	info:{"super-categories": "['cellular response to chemical stimulus', 'cellular response to stress', 'response to hypoxia', 'response to oxygen levels']", "namespace": "biological_process", "id": "GO:0071456", "def": "\"Any process that results in a change in state or activity of a cell (in terms of movement, secretion, enzyme production, gene expression, etc.) as a result of a stimulus indicatin…	6	6	2.92558	1	DNMT3A,GNB1,GNGT1,PTEN,PTGIS,SCN2A	1
cellular response to inorganic substance	info:{"super-categories": "['cellular response to chemical stimulus', 'response to inorganic substance']", "namespace": "biological_process", "id": "GO:0071241", "def": "\"Any process that results in a change in state or activity of a cell (in terms of movement, secretion, enzyme production, gene expression, etc.) as a result of an inorganic substance stimulus.\" [GOC:mah]", "name": "cellular res…	15	15	5.71697	0.0599367	AKR1C3,ALAD,ALOX15,AOC1,CYP11B2,CYP1A1,CYP1A2,DLG4,HFE,MEF2C,MMP9,MTR,NQO1,PRKN,PRNP	1
cellular response to insulin stimulus	info:{"super-categories": "['cellular response to chemical stimulus', 'cellular response to endogenous stimulus', 'response to hormone', 'response to nitrogen compound', 'response to organic substance', 'response to oxygen-containing compound']", "namespace": "biological_process", "id": "GO:0032869", "def": "\"Any process that results in a change in state or activity of a cell (in terms of moveme…	5	5	2.44246	1	CYFIP1,GSTP1,INSR,PRKCZ,PTEN	1
cellular response to interferon-gamma	info:{"super-categories": "['cellular response to chemical stimulus', 'response to organic substance']", "namespace": "biological_process", "id": "GO:0071346", "def": "\"Any process that results in a change in state or activity of a cell (in terms of movement, secretion, enzyme production, gene expression, etc.) as a result of an interferon-gamma stimulus. Interferon gamma is the only member of t…	5	5	2.54982	1	AQP4,LGALS9,NOS2,STXBP1,SYNCRIP	1
cellular response to interleukin-1	info:{"super-categories": "['cellular response to chemical stimulus', 'response to organic substance']", "namespace": "biological_process", "id": "GO:0071347", "def": "\"Any process that results in a change in state or activity of a cell (in terms of movement, secretion, enzyme production, gene expression, etc.) as a result of an interleukin-1 stimulus.\" [GOC:mah]", "name": "cellular response to…	2	2	2.14722	1	PTGIS,SOX9	0
cellular response to interleukin-4	info:{"super-categories": "['cellular response to chemical stimulus', 'response to organic substance']", "namespace": "biological_process", "id": "GO:0071353", "def": "\"Any process that results in a change in state or activity of a cell (in terms of movement, secretion, enzyme production, gene expression, etc.) as a result of an interleukin-4 stimulus.\" [GOC:mah]", "name": "cellular response to…	3	3	0.697846	0.780414	ALAD,CORO1A,FASN	1
cellular response to interleukin-6	info:{"super-categories": "['cellular response to chemical stimulus', 'response to organic substance']", "namespace": "biological_process", "id": "GO:0071354", "def": "\"Any process that results in a change in state or activity of a cell (in terms of movement, secretion, enzyme production, gene expression, etc.) as a result of an interleukin-6 stimulus.\" [GOC:mah]", "name": "cellular response to…	2	2	0.429444	1	PTGIS,PTPRT	1
cellular response to jasmonic acid stimulus	info:{"super-categories": "['cellular response to chemical stimulus', 'cellular response to endogenous stimulus', 'response to acid chemical', 'response to hormone', 'response to organic substance', 'response to oxygen-containing compound']", "namespace": "biological_process", "id": "GO:0071395", "def": "\"Any process that results in a change in state or activity of a cell (in terms of movement, …	2	2	0.107361	0.295957	AKR1C2,AKR1C3	1
cellular response to leukemia inhibitory factor	info:{"super-categories": "['cellular response to chemical stimulus', 'response to organic substance']", "namespace": "biological_process", "id": "GO:1990830", "def": "\"Any process that results in a change in state or activity of a cell (in terms of movement, secretion, enzyme production, gene expression, etc.) as a result of a leukemia inhibitory factor stimulus.\" [PMID:12801913]", "name": "ce…	4	4	2.57666	1	EED,JARID2,KDM5B,TFRC	1
cellular response to light stimulus	info:{"super-categories": "['cellular response to abiotic stimulus', 'cellular response to environmental stimulus', 'response to radiation']", "namespace": "biological_process", "id": "GO:0071482", "def": "\"Any process that results in a change in state or activity of a cell (in terms of movement, secretion, enzyme production, gene expression, etc.) as a result of a light stimulus, electromagneti…	3	3	2.84506	1	GNB1,GNGT1,TAF1	1
cellular response to lipid	info:{"super-categories": "['cellular response to chemical stimulus', 'response to organic substance']", "namespace": "biological_process", "id": "GO:0071396", "def": "\"Any process that results in a change in state or activity of a cell (in terms of movement, secretion, enzyme production, gene expression, etc.) as a result of a lipid stimulus.\" [GOC:mah]", "name": "cellular response to lipid"}	19	19	10.9776	0.459724	AHR,AKR1C2,AKR1C3,ALOX12,ATP1A3,CFTR,CYP26B1,CYP7A1,DNMT3B,GJB2,GNB1,GSTP1,MEF2C,NOS2,RARB,SLC6A4,SOX9,UGT1A1,VDR	1
cellular response to lipopolysaccharide	info:{"super-categories": "['cellular response to biotic stimulus', 'cellular response to chemical stimulus', 'response to external biotic stimulus', 'response to organic substance', 'response to oxygen-containing compound']", "namespace": "biological_process", "id": "GO:0071222", "def": "\"Any process that results in a change in state or activity of a cell (in terms of movement, secretion, enzym…	4	4	4.34812	1	GSTP1,MEF2C,NOS2,VDR	0
cellular response to mechanical stimulus	info:{"super-categories": "['cellular response to abiotic stimulus', 'cellular response to environmental stimulus', 'cellular response to external stimulus', 'response to mechanical stimulus']", "namespace": "biological_process", "id": "GO:0071260", "def": "\"Any process that results in a change in state or activity of a cell (in terms of movement, secretion, enzyme production, gene expression, e…	2	2	2.12038	1	PTPN11,SOX9	0
cellular response to metal ion	info:{"super-categories": "['cellular response to chemical stimulus', 'response to inorganic substance']", "namespace": "biological_process", "id": "GO:0071248", "def": "\"Any process that results in a change in state or activity of a cell (in terms of movement, secretion, enzyme production, gene expression, etc.) as a result of a metal ion stimulus.\" [GOC:mah]", "name": "cellular response to me…	14	14	4.96544	0.0494201	AKR1C3,ALAD,ALOX15,AOC1,CYP11B2,CYP1A1,CYP1A2,DLG4,HFE,MEF2C,MMP9,NQO1,PRKN,PRNP	1
cellular response to molecule of bacterial origin	info:{"super-categories": "['cellular response to biotic stimulus', 'response to external biotic stimulus', 'response to organic substance']", "namespace": "biological_process", "id": "GO:0071219", "def": "\"Any process that results in a change in state or activity of a cell (in terms of movement, secretion, enzyme production, gene expression, etc.) as a result of a stimulus by molecules of bacte…	4	4	4.58968	1	GSTP1,MEF2C,NOS2,VDR	0
cellular response to nerve growth factor stimulus	info:{"super-categories": "['cellular response to chemical stimulus', 'cellular response to endogenous stimulus', 'response to nerve growth factor', 'response to organic substance']", "namespace": "biological_process", "id": "GO:1990090", "def": "\"A process that results in a change in state or activity of a cell (in terms of movement, secretion, enzyme production, gene expression, etc.) as a res…	2	2	1.15413	1	NTRK2,PTEN	1
cellular response to nutrient	info:{"super-categories": "['cellular response to chemical stimulus', 'cellular response to external stimulus', 'cellular response to extracellular stimulus', 'response to extracellular stimulus', 'response to nutrient']", "namespace": "biological_process", "id": "GO:0031670", "def": "\"Any process that results in a change in state or activity of a cell (in terms of movement, secretion, enzyme pr…	4	4	1.66409	1	BAIAP2,BCL11A,FOLR2,TAF1	1
cellular response to nutrient levels	info:{"super-categories": "['cellular response to external stimulus', 'cellular response to extracellular stimulus', 'response to extracellular stimulus']", "namespace": "biological_process", "id": "GO:0031669", "def": "\"Any process that results in a change in state or activity of a cell (in terms of movement, secretion, enzyme production, gene expression, etc.) as a result of a stimulus reflect…	9	9	5.95853	1	AKR1C3,AOC1,BAIAP2,BCL11A,COMT,FOLR2,HFE,RRP8,TAF1	1
cellular response to organic cyclic compound	info:{"super-categories": "['cellular response to chemical stimulus', 'response to organic substance']", "namespace": "biological_process", "id": "GO:0071407", "def": "\"Any process that results in a change in state or activity of a cell (in terms of movement, secretion, enzyme production, gene expression, etc.) as a result of an organic cyclic compound stimulus.\" [GOC:mah]", "name": "cellular r…	23	23	9.82352	0.0203702	AHR,AKR1C3,AOC1,AQP9,ATP1A3,CFTR,CYP1A1,CYP7A1,DNMT3B,FOLR2,GABRB3,GJB2,GNB1,GSTP1,MEF2C,PQBP1,PRKN,RYR2,SIN3A,SLC16A1,SLC6A4,TAF1,UGT1A1	1
cellular response to organic substance	info:{"super-categories": "['cellular response to chemical stimulus', 'response to organic substance']", "namespace": "biological_process", "id": "GO:0071310", "def": "\"Any process that results in a change in state or activity of a cell (in terms of movement, secretion, enzyme production, gene expression, etc.) as a result of an organic substance stimulus.\" [GOC:mah]", "name": "cellular respons…	80	80	36.959	1.01406e-07	ADRB2,AHR,AKR1C2,AKR1C3,ALAD,ALOX12,ALOX15,AOC1,AQP4,AQP9,ARID1B,ATP1A3,AVPR1A,AVPR1B,BAIAP2,BCL11A,CFTR,CORO1A,CYFIP1,CYP11A1,CYP11B2,CYP1A1,CYP26B1,CYP7A1,DLX1,DNMT1,DNMT3A,DNMT3B,EED,FASN,FLT1,FOLR2,GABRB3,GJB2,GNB1,GRM5,GSTP1,HGF,IL1RAPL1,INSR,IQGAP3,ITGA4,JARID2,KDM5B,LGALS9,LRP1,MAP1B,MEF2C,NOS1,NOS2,NOTCH1,NR4A2,NTRK2,OXTR,PQBP1,PRKCZ,PRKN,PRNP,PTEN,PTGIS,PTPN11,PTPN6,PTPRT,RARB,RYR2,SATB2…	1
cellular response to organonitrogen compound	info:{"super-categories": "['cellular response to chemical stimulus', 'cellular response to endogenous stimulus', 'response to nitrogen compound', 'response to organic substance']", "namespace": "biological_process", "id": "GO:0071417", "def": "\"Any process that results in a change in state or activity of a cell (in terms of movement, secretion, enzyme production, gene expression, etc.) as a res…	36	36	11.5681	3.18784e-06	ADRB2,AHR,AOC1,AQP9,ARID1B,ATP1A3,BAIAP2,BCL11A,CFTR,CYFIP1,CYP11A1,CYP11B2,DNMT1,DNMT3A,FOLR2,GABRB3,GJB2,GNB1,GRM5,GSTP1,INSR,ITGA4,LRP1,MAP1B,MEF2C,NR4A2,NTRK2,PRKCZ,PRKN,PRNP,PTEN,RYR2,SIN3A,SLC6A4,SOX9,TAF1	1
cellular response to oxidative stress	info:{"super-categories": "['cellular response to chemical stimulus', 'cellular response to stress', 'response to oxidative stress']", "namespace": "biological_process", "id": "GO:0034599", "def": "\"Any process that results in a change in state or activity of a cell (in terms of movement, secretion, enzyme production, gene expression, etc.) as a result of oxidative stress, a state often resultin…	13	13	5.39488	0.176664	AKR1C3,ALDH3B1,DHRS2,GJB2,GPX2,GPX5,GSTP1,MMP9,MTR,NQO1,NR4A2,TXNRD1,TXNRD2	1
cellular response to oxygen levels	info:{"super-categories": "['cellular response to chemical stimulus', 'response to oxygen levels']", "namespace": "biological_process", "id": "GO:0071453", "def": "\"Any process that results in a change in state or activity of a cell (in terms of movement, secretion, enzyme production, gene expression, etc.) as a result of a stimulus reflecting the presence, absence, or concentration of oxygen.\"…	7	7	3.65027	1	DNMT3A,DNMT3B,GNB1,GNGT1,PTEN,PTGIS,SCN2A	1
cellular response to peptide	info:{"super-categories": "['cellular response to chemical stimulus', 'cellular response to endogenous stimulus', 'response to nitrogen compound', 'response to organic substance', 'response to oxygen-containing compound']", "namespace": "biological_process", "id": "GO:1901653", "def": "\"Any process that results in a change in state or activity of a cell (in terms of movement, secretion, enzyme p…	17	17	6.09273	0.0200264	ADRB2,ARID1B,ATP1A3,CYFIP1,CYP11A1,CYP11B2,GJB2,GRM5,GSTP1,INSR,ITGA4,LRP1,MAP1B,NR4A2,PRKCZ,PRNP,PTEN	1
cellular response to peptide hormone stimulus	info:{"super-categories": "['cellular response to chemical stimulus', 'cellular response to endogenous stimulus', 'response to hormone', 'response to nitrogen compound', 'response to organic substance', 'response to oxygen-containing compound']", "namespace": "biological_process", "id": "GO:0071375", "def": "\"Any process that results in a change in state or activity of a cell (in terms of moveme…	11	11	4.4018	0.232257	ARID1B,CYFIP1,CYP11A1,CYP11B2,GJB2,GSTP1,INSR,MAP1B,NR4A2,PRKCZ,PTEN	1
cellular response to potassium ion	info:{"super-categories": "['cellular response to chemical stimulus', 'response to inorganic substance']", "namespace": "biological_process", "id": "GO:0035865", "def": "\"Any process that results in a change in state or activity of a cell (in terms of movement, secretion, enzyme production, gene expression, etc.) as a result of a potassium ion stimulus.\" [GOC:yaf]", "name": "cellular response t…	2	2	0.268402	0.763716	CYP11B2,DLG4	1
cellular response to prostaglandin D stimulus	info:{"super-categories": "['cellular response to chemical stimulus', 'cellular response to endogenous stimulus', 'response to acid chemical', 'response to hormone', 'response to organic substance', 'response to oxygen-containing compound']", "namespace": "biological_process", "id": "GO:0071799", "def": "\"Any process that results in a change in state or activity of a cell (in terms of movement, …	2	2	0.134201	0.365653	AKR1C2,AKR1C3	1
cellular response to prostaglandin stimulus	info:{"super-categories": "['cellular response to chemical stimulus', 'cellular response to endogenous stimulus', 'response to acid chemical', 'response to hormone', 'response to organic substance', 'response to oxygen-containing compound']", "namespace": "biological_process", "id": "GO:0071379", "def": "\"Any process that results in a change in state or activity of a cell (in terms of movement, …	3	3	0.590485	0.594743	AKR1C2,AKR1C3,GNB1	1
cellular response to radiation	info:{"super-categories": "['cellular response to abiotic stimulus', 'cellular response to environmental stimulus', 'response to radiation']", "namespace": "biological_process", "id": "GO:0071478", "def": "\"Any process that results in a change in state or activity of a cell (in terms of movement, secretion, enzyme production, gene expression, etc.) as a result of an electromagnetic radiation sti…	3	3	4.42864	1	GNB1,GNGT1,TAF1	0
cellular response to reactive oxygen species	info:{"super-categories": "['cellular response to chemical stimulus', 'cellular response to stress', 'response to oxidative stress', 'response to oxygen-containing compound']", "namespace": "biological_process", "id": "GO:0034614", "def": "\"Any process that results in a change in state or activity of a cell (in terms of movement, secretion, enzyme production, gene expression, etc.) as a result o…	4	4	3.08663	1	AKR1C3,MMP9,MTR,NQO1	1
cellular response to retinoic acid	info:{"super-categories": "['cellular response to chemical stimulus', 'response to acid chemical', 'response to organic substance', 'response to oxygen-containing compound']", "namespace": "biological_process", "id": "GO:0071300", "def": "\"Any process that results in a change in state or activity of a cell (in terms of movement, secretion, enzyme production, gene expression, etc.) as a result of…	4	4	1.85198	1	CYP26B1,RARB,SLC6A4,SOX9	1
cellular response to starvation	info:{"super-categories": "['cellular response to external stimulus', 'cellular response to extracellular stimulus', 'cellular response to stress', 'response to extracellular stimulus', 'response to starvation']", "namespace": "biological_process", "id": "GO:0009267", "def": "\"Any process that results in a change in state or activity of a cell (in terms of movement, secretion, enzyme production,…	5	5	3.91867	1	AKR1C3,AOC1,COMT,HFE,RRP8	1
cellular response to steroid hormone stimulus	info:{"super-categories": "['cellular response to chemical stimulus', 'cellular response to endogenous stimulus', 'response to hormone', 'response to organic substance']", "namespace": "biological_process", "id": "GO:0071383", "def": "\"Any process that results in a change in state or activity of a cell (in terms of movement, secretion, enzyme production, gene expression, etc.) as a result of a s…	6	6	1.98618	0.465709	AKR1C3,ATP1A3,DNMT3B,GJB2,GSTP1,UGT1A1	1
cellular response to toxic substance	info:{"super-categories": "['cellular response to chemical stimulus', 'response to toxic substance']", "namespace": "biological_process", "id": "GO:0097237", "def": "\"Any process that results in a change in state or activity of a cell (in terms of movement, secretion, enzyme production, gene expression, etc.) as a result of a toxic stimulus.\" [GOC:pr]", "name": "cellular response to toxic subst…	5	5	2.95242	1	DNMT3A,NQO1,PRKN,PTEN,UGT1A1	1
cellular response to transforming growth factor beta stimulus	info:{"super-categories": "['cellular response to chemical stimulus', 'cellular response to endogenous stimulus', 'response to organic substance', 'response to transforming growth factor beta']", "namespace": "biological_process", "id": "GO:0071560", "def": "\"Any process that results in a change in state or activity of a cell (in terms of movement, secretion, enzyme production, gene expression, …	5	5	1.50305	0.52191	DLX1,MEF2C,SOX5,SOX9,WWOX	1
cellular response to vascular endothelial growth factor stimulus	info:{"super-categories": "['cellular response to chemical stimulus', 'response to organic substance']", "namespace": "biological_process", "id": "GO:0035924", "def": "\"Any process that results in a change in state or activity of a cell (in terms of movement, secretion, enzyme production, gene expression, etc.) as a result of a vascular endothelial growth factor stimulus.\" [GOC:BHF, GOC:rl, PMI…	2	2	0.751526	1	FLT1,NOTCH1	1
cellular response to xenobiotic stimulus	info:{"super-categories": "['cellular response to chemical stimulus', 'response to xenobiotic stimulus']", "namespace": "biological_process", "id": "GO:0071466", "def": "\"Any process that results in a change in state or activity of a cell (in terms of movement, secretion, enzyme production, gene expression, etc.) as a result of a xenobiotic compound stimulus. Xenobiotic compounds are compounds f…	4	4	1.63725	1	AHR,DNMT3B,GJB2,RYR2	1
cellular senescence	info:{"super-categories": "['cell aging', 'cellular response to stress']", "namespace": "biological_process", "id": "GO:0090398", "def": "\"A cell aging process stimulated in response to cellular stress, whereby normal cells lose the ability to divide through irreversible cell cycle arrest.\" [GOC:BHF]", "name": "cellular senescence"}	2	2	0.858887	1	KAT6A,MAP2K1	1
cellular sodium ion homeostasis	info:{"super-categories": "['cellular chemical homeostasis', 'homeostatic process']", "namespace": "biological_process", "id": "GO:0006883", "def": "\"Any process involved in the maintenance of an internal steady state of sodium ions at the level of a cell.\" [GOC:ai, GOC:mah]", "name": "cellular sodium ion homeostasis"}	3	3	0.456284	0.395259	ATP1A3,ATP1A4,ATP1B2	1
central nervous system development	info:{"super-categories": "['system development']", "namespace": "biological_process", "id": "GO:0007417", "def": "\"The process whose specific outcome is the progression of the central nervous system over time, from its formation to the mature structure. The central nervous system is the core nervous system that serves an integrating and coordinating function. In vertebrates it consists of the b…	15	15	3.51607	0.0010212	AHI1,ALDH3A2,ALDH5A1,ARSB,CHST8,CNTN6,GSTP1,JARID2,MTF1,NCKAP1,PRKN,PTEN,RELN,SNTG2,SOX9	1
central nervous system neuron axonogenesis	info:{"super-categories": "['cell projection organization', 'cellular component morphogenesis']", "namespace": "biological_process", "id": "GO:0021955", "def": "\"Generation of a long process from a neuron whose cell body resides in the central nervous system. The process carries efferent (outgoing) action potentials from the cell body towards target cells.\" [GO_REF:0000021, GOC:cls, GOC:dgh, GO…	3	3	0.885727	1	DCC,NR4A2,PTEN	1
central nervous system neuron differentiation	info:{"super-categories": "['cell differentiation']", "namespace": "biological_process", "id": "GO:0021953", "def": "\"The process in which a relatively unspecialized cell acquires specialized features of a neuron whose cell body resides in the central nervous system.\" [GO_REF:0000021, GOC:cls, GOC:dgh, GOC:dph, GOC:jid, GOC:mtg_15jun06]", "name": "central nervous system neuron differentiation"}	5	5	2.28142	1	BCL11B,NR4A2,OPHN1,SHANK3,SIN3A	1
central nervous system projection neuron axonogenesis	info:{"super-categories": "['cell projection organization', 'cellular component morphogenesis']", "namespace": "biological_process", "id": "GO:0021952", "def": "\"Generation of a long process of a CNS neuron, that carries efferent (outgoing) action potentials from the cell body towards target cells in a different central nervous system region.\" [GO_REF:0000021, GOC:cls, GOC:dgh, GOC:dph, GOC:jid…	2	2	0.617325	1	DCC,NR4A2	1
centrosome cycle	info:{"super-categories": "['microtubule organizing center organization']", "namespace": "biological_process", "id": "GO:0007098", "def": "\"The cell cycle process in which centrosome duplication and separation takes place. The centrosome cycle can operate with a considerable degree of independence from other processes of the cell cycle.\" [ISBN:0815316194]", "name": "centrosome cycle"}	2	2	1.07361	1	PARD6B,SLC16A1	1
centrosome localization	info:{"super-categories": "['organelle localization']", "namespace": "biological_process", "id": "GO:0051642", "def": "\"Any process in which a centrosome is transported to, and/or maintained in, a specific location within the cell.\" [GOC:ai]", "name": "centrosome localization"}	2	2	0.778366	1	BICD2,PARD3	1
ceramide biosynthetic process	info:{"super-categories": "['cellular biosynthetic process', 'cellular lipid metabolic process', 'cellular nitrogen compound metabolic process', 'lipid metabolic process', 'organic substance biosynthetic process', 'organonitrogen compound metabolic process']", "namespace": "biological_process", "id": "GO:0046513", "def": "\"The chemical reactions and pathways resulting in the formation of ceramid…	3	3	1.31517	1	ALOX12B,ALOXE3,GAL3ST1	1
ceramide metabolic process	info:{"super-categories": "['cellular lipid metabolic process', 'cellular nitrogen compound metabolic process', 'lipid metabolic process', 'organonitrogen compound metabolic process']", "namespace": "biological_process", "id": "GO:0006672", "def": "\"The chemical reactions and pathways involving ceramides, any N-acylated sphingoid.\" [ISBN:0198547684]", "name": "ceramide metabolic process"}	5	5	2.22774	1	ALDH5A1,ALOX12B,ALOXE3,GAL3ST1,PPP2R1A	1
ceramide translocation	info:{"super-categories": "['membrane organization', 'regulation of membrane lipid distribution', 'transport']", "namespace": "biological_process", "id": "GO:0099040", "def": "\"The movement of a ceramide molecule from one leaflet of a membrane bilayer to the opposite leaflet.\" [GOC:BHF, GOC:rl]", "name": "ceramide translocation"}	2	2	0.0536804	0.168048	ABCA2,ABCB1	1
ceramide transport	info:{"super-categories": "['transport']", "namespace": "biological_process", "id": "GO:0035627", "def": "\"The directed movement of ceramides into, out of or within a cell, or between cells, by means of some agent such as a transporter or pore. Ceramides are a class of lipid composed of sphingosine linked to a fatty acid.\" [GOC:bf, GOC:sart]", "name": "ceramide transport"}	3	3	0.348923	0.263323	ABCA2,ABCB1,MTTP	1
cerebellar cortex formation	info:{"super-categories": "[]", "namespace": "biological_process", "id": "GO:0021697", "def": "\"The process that gives rise to the cerebellar cortex. This process pertains to the initial formation of a structure from unspecified parts. The cerebellar cortex is a thin mantle of gray matter that covers the surface of each cerebral hemisphere. It has a characteristic morphology with convolutions (g…	2	2	0.0805207	0.232257	MAP2K1,PTPN11	1
cerebellum development	info:{"super-categories": "[]", "namespace": "biological_process", "id": "GO:0021549", "def": "\"The process whose specific outcome is the progression of the cerebellum over time, from its formation to the mature structure. The cerebellum is the portion of the brain in the back of the head between the cerebrum and the pons. In mice, the cerebellum controls balance for walking and standing, modula…	3	3	1.26149	1	FOXP2,MECP2,NLGN4X	1
cerebral cortex cell migration	info:{"super-categories": "['cell migration', 'cell motility']", "namespace": "biological_process", "id": "GO:0021795", "def": "\"The orderly movement of cells from one site to another in the cerebral cortex.\" [GO_REF:0000021, GOC:cls, GOC:dgh, GOC:dph, GOC:jid, GOC:mtg_15jun06]", "name": "cerebral cortex cell migration"}	2	2	0.644165	1	FOXG1,RELN	1
cerebral cortex development	info:{"super-categories": "[]", "namespace": "biological_process", "id": "GO:0021987", "def": "\"The progression of the cerebral cortex over time from its initial formation until its mature state. The cerebral cortex is the outer layered region of the telencephalon.\" [GO_REF:0000021, GOC:cls, GOC:dgh, GOC:dph, GOC:jid, GOC:mtg_15jun06]", "name": "cerebral cortex development"}	6	6	1.82513	0.365653	CNTNAP2,FOXP2,LRP1,NF1,NTRK2,TRAPPC9	1
cerebral cortex neuron differentiation	info:{"super-categories": "['cell differentiation']", "namespace": "biological_process", "id": "GO:0021895", "def": "\"The process in which a relatively unspecialized cell acquires specialized features of a neuron residing in the cerebral cortex.\" [GO_REF:0000021, GOC:cls, GOC:dgh, GOC:dph, GOC:jid, GOC:mtg_15jun06]", "name": "cerebral cortex neuron differentiation"}	2	2	0.402603	1	OPHN1,SIN3A	1
cerebrospinal fluid circulation	info:{"super-categories": "['microtubule-based movement', 'nervous system process', 'transport']", "namespace": "biological_process", "id": "GO:0090660", "def": "\"The neurological system process driven by motile cilia on ependymal cells of the brain by which cerebrospinal fluid circulates from the sites of secretion to the sites of absorption. In ventricular cavities, the flow is unidirectional …	2	2	0.0805207	0.232257	AQP4,CCDC39	1
chaperone-mediated protein folding	info:{"super-categories": "[]", "namespace": "biological_process", "id": "GO:0061077", "def": "\"The process of inhibiting aggregation and assisting in the covalent and noncovalent assembly of single chain polypeptides or multisubunit complexes into the correct tertiary structure that is dependent on interaction with a chaperone.\" [GOC:dph, GOC:vw]", "name": "chaperone-mediated protein folding"}	2	2	1.47621	1	CSNK2A1,PTGES3	1
chemical homeostasis	info:{"super-categories": "['homeostatic process']", "namespace": "biological_process", "id": "GO:0048878", "def": "\"Any biological process involved in the maintenance of an internal steady state of a chemical.\" [GOC:isa_complete]", "name": "chemical homeostasis"}	67	67	29.0948	2.93121e-07	ABCA2,ABCG2,ADNP,ALOX12,ALOX12B,ALOXE3,ANK2,AQP4,AQP9,ATP1A3,ATP1A4,ATP1B2,AVPR1A,AVPR1B,CA2,CACNB2,CFTR,CHRNA7,CP,CSMD1,CYP11B2,CYP26B1,CYP27B1,CYP39A1,CYP4F12,CYP7A1,DLG4,DMXL2,DRD4,EPHX2,GNB1,GPR32,GRIA1,GRIN2B,GRM5,GSTO1,GTF2I,HECTD4,HFE,HK1,INSR,ITPR3,KCNMA1,LRP1,MBD5,MET,MTNR1B,MTTP,NTSR1,OXTR,PRKN,PRNP,PTPN11,ROGDI,RYR2,SCNN1A,SCNN1B,SCNN1G,SIN3A,SLC12A7,SLC16A1,SLC9A3,SLC9A9,TFRC,UNC80,VD…	1
chemical synaptic transmission	info:{"super-categories": "['cell-cell signaling', 'synaptic signaling']", "namespace": "biological_process", "id": "GO:0007268", "def": "\"The vesicular release of classical neurotransmitter molecules from a presynapse, across a chemical synapse, the subsequent activation of neurotransmitter receptors at the postsynapse of a target cell (neuron, muscle, or secretory cell) and the effects of this…	29	29	8.23995	7.15716e-06	ARID1B,CACNB2,CHAT,CHRNA7,CLSTN3,DLG4,DRD4,GABBR2,GABRA5,GABRB3,GRIA1,GRIN2B,GRM5,KCNQ2,KCNQ3,MTNR1B,NQO1,NRXN1,NRXN2,NTSR1,PRKN,PTEN,SLC12A7,SLC1A1,SLC1A4,SLITRK5,SPG11,STXBP1,SYN1	1
chemotaxis	info:{"super-categories": "[]", "namespace": "biological_process", "id": "GO:0006935", "def": "\"The directed movement of a motile cell or organism, or the directed growth of a cell guided by a specific chemical concentration gradient. Movement may be towards a higher concentration (positive chemotaxis) or towards a lower concentration (negative chemotaxis).\" [ISBN:0198506732]", "name": "chemota…	11	11	8.80359	1	CORO1A,DOCK4,FLT1,HGF,ITGB3,LGALS9,LRP1,MAP2K1,MET,MIF,TSC2	1
chloride transmembrane transport	info:{"super-categories": "['transport']", "namespace": "biological_process", "id": "GO:1902476", "def": "\"The process in which chloride is transported across a membrane.\" [GOC:TermGenie, GOC:vw]", "name": "chloride transmembrane transport"}	6	6	2.52298	0.891125	CFTR,GABRA5,GABRB3,SLC12A7,SLC1A1,SLC1A4	1
chloride transport	info:{"super-categories": "['transport']", "namespace": "biological_process", "id": "GO:0006821", "def": "\"The directed movement of chloride into, out of or within a cell, or between cells, by means of some agent such as a transporter or pore.\" [GOC:krc]", "name": "chloride transport"}	6	6	2.71086	1	CFTR,GABRA5,GABRB3,SLC12A7,SLC1A1,SLC1A4	1
cholesterol biosynthetic process	info:{"super-categories": "['alcohol metabolic process', 'lipid metabolic process', 'organic cyclic compound metabolic process', 'organic hydroxy compound metabolic process', 'organic substance biosynthetic process', 'small molecule biosynthetic process']", "namespace": "biological_process", "id": "GO:0006695", "def": "\"The chemical reactions and pathways resulting in the formation of cholestero…	2	2	1.10045	1	CFTR,DHCR24	1
cholesterol catabolic process	info:{"super-categories": "['alcohol metabolic process', 'lipid metabolic process', 'organic cyclic compound metabolic process', 'organic hydroxy compound metabolic process', 'organic substance catabolic process', 'small molecule catabolic process']", "namespace": "biological_process", "id": "GO:0006707", "def": "\"The chemical reactions and pathways resulting in the breakdown of cholesterol, cho…	3	3	0.322083	0.232257	CYP27A1,CYP39A1,CYP7A1	1
cholesterol homeostasis	info:{"super-categories": "['homeostatic process']", "namespace": "biological_process", "id": "GO:0042632", "def": "\"Any process involved in the maintenance of an internal steady state of cholesterol within an organism or cell.\" [GOC:go_curators]", "name": "cholesterol homeostasis"}	6	6	2.2009	0.612256	ABCA2,CYP39A1,CYP7A1,EPHX2,MTTP,VDR	1
cholesterol metabolic process	info:{"super-categories": "['alcohol metabolic process', 'lipid metabolic process', 'organic cyclic compound metabolic process', 'organic hydroxy compound metabolic process']", "namespace": "biological_process", "id": "GO:0008203", "def": "\"The chemical reactions and pathways involving cholesterol, cholest-5-en-3 beta-ol, the principal sterol of vertebrates and the precursor of many steroids, in…	11	11	3.19399	0.0416603	CFTR,CUBN,CYP11A1,CYP11B2,CYP1A2,CYP27A1,CYP2D6,CYP39A1,CYP7A1,DHCR24,SULT2B1	1
chondrocyte development	info:{"super-categories": "['cell development']", "namespace": "biological_process", "id": "GO:0002063", "def": "\"The process whose specific outcome is the progression of a chondrocyte over time, from its commitment to its mature state. Chondrocyte development does not include the steps involved in committing a chondroblast to a chondrocyte fate.\" [GOC:dph]", "name": "chondrocyte development"}	3	3	0.563645	0.556536	CHST11,SULF1,SULF2	1
chondrocyte differentiation	info:{"super-categories": "['cell differentiation']", "namespace": "biological_process", "id": "GO:0002062", "def": "\"The process in which a chondroblast acquires specialized structural and/or functional features of a chondrocyte. A chondrocyte is a polymorphic cell that forms cartilage.\" [GOC:dph]", "name": "chondrocyte differentiation"}	2	2	1.10045	1	MEF2C,SOX9	1
chondroitin sulfate biosynthetic process	info:{"super-categories": "['carbohydrate derivative metabolic process', 'cellular biosynthetic process', 'macromolecule metabolic process', 'organic acid metabolic process', 'organic substance biosynthetic process', 'organonitrogen compound metabolic process', 'sulfur compound metabolic process']", "namespace": "biological_process", "id": "GO:0030206", "def": "\"The chemical reactions and pathwa…	4	4	0.697846	0.258904	CHST11,CHST12,CHST13,CHST3	1
chondroitin sulfate metabolic process	info:{"super-categories": "['carbohydrate derivative metabolic process', 'macromolecule metabolic process', 'organic acid metabolic process', 'organonitrogen compound metabolic process', 'sulfur compound metabolic process']", "namespace": "biological_process", "id": "GO:0030204", "def": "\"The chemical reactions and pathways involving chondroitin sulfate, any member of a group of 10-60 kDa glycos…	5	5	1.04677	0.219407	ARSB,CHST11,CHST12,CHST13,CHST3	1
chordate embryonic development	info:{"super-categories": "['embryo development', 'multicellular organism development']", "namespace": "biological_process", "id": "GO:0043009", "def": "\"The process whose specific outcome is the progression of the embryo over time, from zygote formation through a stage including a notochord and neural tube until birth or egg hatching.\" [GOC:mtg_sensu]", "name": "chordate embryonic development"}	14	14	5.42172	0.088572	ANKRD11,CHD8,CHST11,KDM6A,MYH10,NOS3,NOTCH1,NOTCH2,NSUN2,RNASEH2B,SIN3A,SLC25A20,SMG9,TANC2	1
chromatin organization	info:{"super-categories": "[]", "namespace": "biological_process", "id": "GO:0006325", "def": "\"Any process that results in the specification, formation or maintenance of the physical structure of eukaryotic chromatin.\" [GOC:mah, GOC:vw, PMID:20404130]", "name": "chromatin organization"}	44	44	18.0098	3.59549e-05	ACTL6B,ARID1B,ASXL1,CHD2,CHD8,DNMT1,DNMT3A,EED,EHMT1,GATAD2B,HUWE1,JARID2,JMJD1C,KAT6A,KDM3B,KDM5B,KDM6A,KMT2A,KMT2B,KMT2C,KMT5B,LOXL2,MCM3AP,MECP2,MTHFR,RERE,RRP8,SATB1,SATB2,SETD1A,SETD2,SETD5,SGF29,SIN3A,SMARCA2,SMARCB1,SMARCC1,SOX9,SRCAP,TAF1,TBL1X,TET1,TET3,TOP1	1
chromatin remodeling	info:{"super-categories": "['chromatin organization']", "namespace": "biological_process", "id": "GO:0006338", "def": "\"Dynamic structural changes to eukaryotic chromatin occurring throughout the cell division cycle. These changes range from the local changes necessary for transcriptional regulation to global changes necessary for chromosome segregation.\" [GOC:jid, GOC:vw, PMID:12697820]", "nam…	16	16	4.16023	0.00152554	ACTL6B,ARID1B,CHD8,GATAD2B,JARID2,KDM5B,KDM6A,RERE,SATB1,SATB2,SMARCA2,SMARCB1,SMARCC1,SOX9,SRCAP,TOP1	1
chromatin silencing	info:{"super-categories": "['chromatin organization', 'negative regulation of biological process', 'regulation of cellular process', 'regulation of metabolic process']", "namespace": "biological_process", "id": "GO:0006342", "def": "\"Repression of transcription by altering the structure of chromatin, e.g. by conversion of large regions of DNA into an inaccessible state often called heterochromat…	4	4	1.31517	0.918809	DNMT3A,EED,MECP2,RRP8	1
chromatin-mediated maintenance of transcription	info:{"super-categories": "['chromatin organization', 'positive regulation of biological process', 'regulation of cellular process', 'regulation of metabolic process']", "namespace": "biological_process", "id": "GO:0048096", "def": "\"Maintenance of transcription by remodelling of chromatin into an 'open configuration'. Once established, this regulation is mitotically stable and is maintained ove…	2	2	0.295242	0.841307	ARID1B,KMT2B	1
chromosome organization	info:{"super-categories": "['organelle organization']", "namespace": "biological_process", "id": "GO:0051276", "def": "\"A process that is carried out at the cellular level that results in the assembly, arrangement of constituent parts, or disassembly of chromosomes, structures composed of a very long molecule of DNA and associated proteins that carries hereditary information. This term covers co…	10	10	10.575	1	CHD2,CHD8,KAT6A,KIFC1,POGZ,PPP2R1A,PTGES3,SMC3,TOP1,TOP2B	0
chromosome segregation	info:{"super-categories": "[]", "namespace": "biological_process", "id": "GO:0007059", "def": "\"The process in which genetic material, in the form of chromosomes, is organized into specific structures and then physically separated and apportioned to two or more sets. In eukaryotes, chromosome segregation begins with the condensation of chromosomes, includes chromosome separation, and ends when c…	4	4	2.95242	1	KIFC1,PPP2R1A,TOP1,TOP2B	1
chronic inflammatory response	info:{"super-categories": "['defense response']", "namespace": "biological_process", "id": "GO:0002544", "def": "\"Inflammation of prolonged duration (weeks or months) in which active inflammation, tissue destruction, and attempts at repair are proceeding simultaneously. Although it may follow acute inflammation, chronic inflammation frequently begins insidiously, as a low-grade, smoldering, ofte…	2	2	0.268402	0.763716	PTGES,THBS1	1
ciliary basal body-plasma membrane docking	info:{"super-categories": "['organelle localization', 'organelle localization by membrane tethering']", "namespace": "biological_process", "id": "GO:0097711", "def": "\"The docking of a cytosolic centriole/basal body to the plasma membrane via the ciliary transition fibers. In some species this may happen via an intermediate step, by first docking to the ciliary vesicle via the ciliary transition…	5	5	2.54982	1	AHI1,CEP41,DYNC1H1,NINL,PPP2R1A	1
ciliary body morphogenesis	info:{"super-categories": "[]", "namespace": "biological_process", "id": "GO:0061073", "def": "\"The process in which the ciliary body generated and organized. The ciliary body is the circumferential tissue inside the eye composed of the ciliary muscle and ciliary processes.\" [GOC:dph]", "name": "ciliary body morphogenesis"}	2	2	0.107361	0.295957	JAG1,NOTCH2	1
cilium assembly	info:{"super-categories": "['cell projection organization', 'cellular component assembly', 'organelle organization']", "namespace": "biological_process", "id": "GO:0060271", "def": "\"The assembly of a cilium, a specialized eukaryotic organelle that consists of a filiform extrusion of the cell surface. Each cilium is bounded by an extrusion of the cytoplasmic membrane, and contains a regular long…	10	10	5.60961	1	AHI1,CCDC39,CCDC40,CEP41,DNAAF1,DNAH5,DNAI2,IFT74,NOTCH1,RFX3	1
cilium movement	info:{"super-categories": "['microtubule-based movement']", "namespace": "biological_process", "id": "GO:0003341", "def": "\"The directed, self-propelled movement of a cilium.\" [GOC:dph, GOC:jl]", "name": "cilium movement"}	11	11	1.63725	0.000430114	AQP4,CCDC39,CCDC40,DNAAF1,DNAH11,DNAH5,DNAH7,DNAI1,DNAI2,RFX3,RSPH4A	1
cilium movement involved in cell motility	info:{"super-categories": "['microtubule-based movement']", "namespace": "biological_process", "id": "GO:0060294", "def": "\"Movement of cilia mediated by motor proteins that contributes to the movement of a cell.\" [GOC:BHF, GOC:dph, GOC:tb]", "name": "cilium movement involved in cell motility"}	2	2	0.429444	1	DNAH11,RSPH4A	1
cilium organization	info:{"super-categories": "['cell projection organization', 'organelle organization']", "namespace": "biological_process", "id": "GO:0044782", "def": "\"A process that is carried out at the cellular level which results in the assembly, arrangement of constituent parts, or disassembly of a cilium, a specialized eukaryotic organelle that consists of a filiform extrusion of the cell surface. Each ci…	10	10	6.14641	1	AHI1,CCDC39,CCDC40,CEP41,DNAAF1,DNAH5,DNAI2,IFT74,NOTCH1,RFX3	1
cilium-dependent cell motility	info:{"super-categories": "['cell motility', 'cilium or flagellum-dependent cell motility']", "namespace": "biological_process", "id": "GO:0060285", "def": "\"Cell motility due to the motion of one or more eukaryotic cilia. A eukaryotic cilium is a specialized organelle that consists of a filiform extrusion of the cell surface. Each cilium is bounded by an extrusion of the cytoplasmic (plasma) me…	9	9	1.87882	0.0179052	ATP1A4,CCDC39,CCDC40,DNAAF2,DNAH11,DNAH5,DNAH7,DNAI1,RFX3	1
circadian regulation of gene expression	info:{"super-categories": "['regulation of metabolic process']", "namespace": "biological_process", "id": "GO:0032922", "def": "\"Any process that modulates the frequency, rate or extent of gene expression such that an expression pattern recurs with a regularity of approximately 24 hours.\" [GOC:mah]", "name": "circadian regulation of gene expression"}	5	5	1.66409	0.66558	AHR,HUWE1,KMT2A,RAI1,TOP1	1
circadian rhythm	info:{"super-categories": "[]", "namespace": "biological_process", "id": "GO:0007623", "def": "\"Any biological process in an organism that recurs with a regularity of approximately 24 hours.\" [GOC:bf, GOC:go_curators]", "name": "circadian rhythm"}	12	12	3.73079	0.0420605	AHR,DYRK1A,HUWE1,KMT2A,MTNR1A,NOS2,NTRK2,PROK1,PTEN,RAI1,SLC6A4,TOP1	1
coagulation	info:{"super-categories": "[]", "namespace": "biological_process", "id": "GO:0050817", "def": "\"The process in which a fluid solution, or part of it, changes into a solid or semisolid mass.\" [ISBN:0198506732]", "name": "coagulation"}	3	3	4.58968	1	ITGB3,JMJD1C,VWF	0
cobalamin metabolic process	info:{"super-categories": "['cellular aromatic compound metabolic process', 'cofactor metabolic process', 'drug metabolic process', 'heterocycle metabolic process', 'organic cyclic compound metabolic process', 'organonitrogen compound metabolic process', 'vitamin metabolic process']", "namespace": "biological_process", "id": "GO:0009235", "def": "\"The chemical reactions and pathways involving co…	2	2	0.563645	1	CUBN,MTR	1
cochlea development	info:{"super-categories": "[]", "namespace": "biological_process", "id": "GO:0090102", "def": "\"The progression of the cochlea over time from its formation to the mature structure. The cochlea is the snail-shaped portion of the inner ear that is responsible for the detection of sound.\" [GOC:dph, GOC:tb]", "name": "cochlea development"}	2	2	0.858887	1	GABRA5,GABRB3	1
coenzyme biosynthetic process	info:{"super-categories": "['cellular biosynthetic process', 'cofactor metabolic process']", "namespace": "biological_process", "id": "GO:0009108", "def": "\"The chemical reactions and pathways resulting in the formation of coenzymes, any of various nonprotein organic cofactors that are required, in addition to an enzyme and a substrate, for an enzymatic reaction to proceed.\" [GOC:ai]", "name": …	6	6	3.62343	1	ACACB,ACSL4,AKR1A1,FASN,MOCOS,PTGIS	1
cofactor metabolic process	info:{"super-categories": "[]", "namespace": "biological_process", "id": "GO:0051186", "def": "\"The chemical reactions and pathways involving a cofactor, a substance that is required for the activity of an enzyme or other protein. Cofactors may be inorganic, such as the metal atoms zinc, iron, and copper in certain forms, or organic, in which case they are referred to as coenzymes. Cofactors may…	34	34	11.1655	1.09532e-05	ACACB,ACSL4,ADH4,AKR1A1,AKR1B10,AKR1C2,AKR1C3,AKR7A2,ALAD,ALDH1L1,ALDH5A1,CBR3,CUBN,CYP1A1,CYP1A2,FASN,FOLR2,GPX5,GSTA2,GSTM1,GSTM5,GSTO1,GSTP1,GSTT2,MCCC2,MOCOS,MTHFR,MTR,NOS3,PTGES,PTGIS,SLC19A1,SLC2A3,UGT1A1	1
cofactor transport	info:{"super-categories": "['transport']", "namespace": "biological_process", "id": "GO:0051181", "def": "\"The directed movement of a cofactor into, out of or within a cell, or between cells, by means of some agent such as a transporter or pore. A cofactor is a substance that is required for the activity of an enzyme or other protein.\" [GOC:ai]", "name": "cofactor transport"}	5	5	1.18097	0.293678	ABCG2,CUBN,FOLR2,SLC19A1,SLC25A20	1
cognition	info:{"super-categories": "['nervous system process']", "namespace": "biological_process", "id": "GO:0050890", "def": "\"The operation of the mind by which an organism becomes aware of objects of thought or perception; it includes the mental activities associated with thinking, learning, and memory.\" [http://www.onelook.com/, ISBN:0721619908]", "name": "cognition"}	42	42	7.97155	5.93846e-14	ADNP,BCHE,BDNF,CBR3,CHRNA7,CIC,CNTNAP2,COMT,CYFIP1,DEAF1,DLG4,DNAH11,FOXP2,GABRA5,GRIA1,GRIN2B,GRM5,INSR,ITPR3,KMT2B,MECP2,MEF2C,NF1,NLGN3,NLGN4X,NQO2,NRXN1,NRXN2,NTRK2,NTSR1,OXTR,PRKCZ,PRKN,PRNP,PTCHD1,PTEN,RELN,SCN2A,SHANK2,SHANK3,SLC1A4,SLC6A4	1
collagen fibril organization	info:{"super-categories": "['extracellular structure organization', 'supramolecular fiber organization']", "namespace": "biological_process", "id": "GO:0030199", "def": "\"Any process that determines the size and arrangement of collagen fibrils within an extracellular matrix.\" [GOC:mah, ISBN:0815316194]", "name": "collagen fibril organization"}	3	3	1.26149	1	LOXL2,LOXL4,NF1	1
commitment of neuronal cell to specific neuron type in forebrain	info:{"super-categories": "['cell fate commitment']", "namespace": "biological_process", "id": "GO:0021902", "def": "\"The commitment of neuronal precursor cells to become specialized types of neurons in the forebrain.\" [GO_REF:0000021, GOC:cls, GOC:dgh, GOC:dph, GOC:jid, GOC:mtg_15jun06, PMID:16226447]", "name": "commitment of neuronal cell to specific neuron type in forebrain"}	2	2	0.187882	0.52191	BCL11B,SATB2	1
common bile duct development	info:{"super-categories": "['tube development']", "namespace": "biological_process", "id": "GO:0061009", "def": "\"The progression of the common bile duct over time, from its formation to the mature structure. The common bile duct is formed from the joining of the common hepatic duct running from the liver, and the cystic duct running from the gall bladder. The common bile duct transports bile fr…	2	2	0.134201	0.365653	NOTCH2,SOX9	1
connective tissue development	info:{"super-categories": "['tissue development']", "namespace": "biological_process", "id": "GO:0061448", "def": "\"The progression of a connective tissue over time, from its formation to the mature structure.\" [GOC:BHF]", "name": "connective tissue development"}	2	2	1.31517	1	RARB,SLC25A25	1
cornification	info:{"super-categories": "['programmed cell death']", "namespace": "biological_process", "id": "GO:0070268", "def": "\"A type of programmed cell death that occurs in the epidermis, morphologically and biochemically distinct from apoptosis. It leads to the formation of corneocytes, i.e. dead keratinocytes containing an amalgam of specific proteins (e.g., keratin, loricrin, SPR and involucrin) and…	2	2	3.05979	1	CYP26B1,LOXL2	0
coronary vasculature morphogenesis	info:{"super-categories": "['tube morphogenesis']", "namespace": "biological_process", "id": "GO:0060977", "def": "\"The process in which the anatomical structures of blood vessels of the heart are generated and organized. The blood vessel is the vasculature carrying blood.\" [GOC:mtg_heart]", "name": "coronary vasculature morphogenesis"}	2	2	0.322083	0.918809	NOTCH1,SETD2	1
cortisol metabolic process	info:{"super-categories": "['alcohol metabolic process', 'cellular ketone metabolic process', 'drug metabolic process', 'glucocorticoid metabolic process', 'lipid metabolic process', 'organic cyclic compound metabolic process', 'organic hydroxy compound metabolic process', 'regulation of hormone levels']", "namespace": "biological_process", "id": "GO:0034650", "def": "\"The chemical reactions and…	2	2	0.107361	0.295957	CYP11A1,CYP11B2	1
coumarin metabolic process	info:{"super-categories": "['cellular aromatic compound metabolic process', 'heterocycle metabolic process', 'organic cyclic compound metabolic process', 'phenylpropanoid metabolic process']", "namespace": "biological_process", "id": "GO:0009804", "def": "\"The chemical reactions and pathways involving coumarins, compounds derived from the phenylacrylic skeleton of cinnamic acids.\" [GOC:lr, GOC:…	5	5	0.214722	0.00173833	CYP1A1,CYP2A13,CYP2A7,CYP2D6,PON3	1
covalent chromatin modification	info:{"super-categories": "['chromatin organization', 'macromolecule metabolic process']", "namespace": "biological_process", "id": "GO:0016569", "def": "\"The alteration of DNA or protein in chromatin by the covalent addition or removal of chemical groups.\" [GOC:mah, GOC:vw]", "name": "covalent chromatin modification"}	28	28	9.79668	0.000331425	ACTL6B,ASXL1,DNMT3A,EED,EHMT1,HUWE1,JARID2,JMJD1C,KAT6A,KDM3B,KDM5B,KDM6A,KMT2A,KMT2B,KMT2C,KMT5B,MCM3AP,MECP2,SATB1,SETD1A,SETD2,SETD5,SGF29,SIN3A,SRCAP,TAF1,TBL1X,TET3	1
cyclic-nucleotide-mediated signaling	info:{"super-categories": "['intracellular signal transduction', 'regulation of cellular process']", "namespace": "biological_process", "id": "GO:0019935", "def": "\"Any intracellular signal transduction in which the signal is passed on within the cell via a cyclic nucleotide. Includes production or release of the cyclic nucleotide, and downstream effectors that further transmit the signal within…	5	5	4.48232	1	ADNP,ADRB2,AHR,GNB1,SOX9	1
cyclooxygenase pathway	info:{"super-categories": "['cellular lipid metabolic process', 'fatty acid derivative metabolic process', 'lipid metabolic process', 'organic acid metabolic process']", "namespace": "biological_process", "id": "GO:0019371", "def": "\"The chemical reactions and pathways by which prostaglandins are formed from arachidonic acid, and in which prostaglandin-endoperoxide synthase (cyclooxygenase) cata…	7	7	0.295242	4.65142e-05	AKR1C3,CBR1,PTGES,PTGES2,PTGES3,PTGIS,PTGS1	1
cytokine secretion	info:{"super-categories": "['establishment of protein localization', 'protein localization', 'secretion by cell', 'transport']", "namespace": "biological_process", "id": "GO:0050663", "def": "\"The regulated release of cytokines from a cell. Cytokines are any of a group of proteins that function to control the survival, growth and differentiation of tissues and cells, and which have autocrine and…	4	4	1.34201	0.949302	FOXP1,NOS2,NOTCH1,NOTCH2	1
cytokine-mediated signaling pathway	info:{"super-categories": "['cell surface receptor signaling pathway', 'regulation of cellular process']", "namespace": "biological_process", "id": "GO:0019221", "def": "\"A series of molecular signals initiated by the binding of a cytokine to a receptor on the surface of a cell, and ending with regulation of a downstream cellular process, e.g. transcription.\" [GOC:mah, GOC:signaling, PMID:19295…	15	15	17.4998	1	ALOX15,CAMK2A,CAMK2B,CSNK2B,EBI3,GSTA2,GSTO1,HGF,IL1RL1,MAOA,MIF,MMP9,NOS2,PTPN11,PTPN6	0
cytoplasmic microtubule organization	info:{"super-categories": "['microtubule cytoskeleton organization', 'organelle organization', 'supramolecular fiber organization']", "namespace": "biological_process", "id": "GO:0031122", "def": "\"A process that is carried out at the cellular level which results in the assembly, arrangement of constituent parts, or disassembly of structures formed of microtubules and associated proteins in the …	2	2	1.42253	1	DST,DYNC1H1	1
cytoskeleton organization	info:{"super-categories": "['organelle organization']", "namespace": "biological_process", "id": "GO:0007010", "def": "\"A process that is carried out at the cellular level which results in the assembly, arrangement of constituent parts, or disassembly of cytoskeletal structures.\" [GOC:dph, GOC:jl, GOC:mah]", "name": "cytoskeleton organization"}	29	29	23.3242	1	ACTL6B,ANK2,AUTS2,BICD2,BRWD3,CDC42BPB,CLDN3,CORO1A,CUL3,DST,DYNC1H1,GFAP,IQSEC2,KIFC1,LOXL2,MAP1B,MARK2,MECP2,MYH10,NCKAP1,NF1,NINL,OPHN1,PARD3,PRKCZ,RSPH4A,SETD2,SOX9,STARD9	1
cytoskeleton-dependent cytokinesis	info:{"super-categories": "['cytokinesis']", "namespace": "biological_process", "id": "GO:0061640", "def": "\"A cytokinesis that involves the function of a set of proteins that are part of the microfilament or microtubule cytoskeleton.\" [GOC:dph]", "name": "cytoskeleton-dependent cytokinesis"}	2	2	2.0667	1	APC,MYH10	0
cytoskeleton-dependent intracellular transport	info:{"super-categories": "['intracellular transport', 'transport']", "namespace": "biological_process", "id": "GO:0030705", "def": "\"The directed movement of substances along cytoskeletal fibers such as microfilaments or microtubules within a cell.\" [GOC:mah]", "name": "cytoskeleton-dependent intracellular transport"}	9	9	4.58968	0.892761	BICD2,DST,DYNC1H1,IFT74,KIF17,MAP1B,PRKCZ,SPG11,TUB	1
cytosolic calcium ion transport	info:{"super-categories": "['transport']", "namespace": "biological_process", "id": "GO:0060401", "def": "\"The directed movement of calcium ions (Ca2+) into, out of or within the cytosol.\" [GOC:dph, GOC:tb]", "name": "cytosolic calcium ion transport"}	3	3	2.57666	1	GRIN2B,ITPR3,RYR2	1
cytosolic transport	info:{"super-categories": "['intracellular transport', 'transport']", "namespace": "biological_process", "id": "GO:0016482", "def": "\"The directed movement of substances or organelles within the cytosol.\" [GOC:ai]", "name": "cytosolic transport"}	2	2	3.51607	1	CORO1A,MAGEL2	0
daunorubicin metabolic process	info:{"super-categories": "['ammonium ion metabolic process', 'carbohydrate derivative metabolic process', 'cellular aromatic compound metabolic process', 'cellular ketone metabolic process', 'cofactor metabolic process', 'drug metabolic process', 'organic cyclic compound metabolic process', 'polyketide metabolic process']", "namespace": "biological_process", "id": "GO:0044597", "def": "\"The che…	5	5	0.241562	0.0024543	AKR1A1,AKR1B10,AKR1C2,AKR1C3,AKR7A2	1
decidualization	info:{"super-categories": "['tissue development']", "namespace": "biological_process", "id": "GO:0046697", "def": "\"The cellular and vascular changes occurring in the endometrium of the pregnant uterus just after the onset of blastocyst implantation. This process involves the proliferation and differentiation of the fibroblast-like endometrial stromal cells into large, polyploid decidual cells t…	4	4	0.644165	0.221952	CYP27B1,GJB2,PTGIS,VDR	1
defense response	info:{"super-categories": "[]", "namespace": "biological_process", "id": "GO:0006952", "def": "\"Reactions, triggered in response to the presence of a foreign body or the occurrence of an injury, which result in restriction of damage to the organism attacked or prevention/recovery from the infection caused by the attack.\" [GOC:go_curators]", "name": "defense response"}	29	29	29.0411	1	ALOX15,CHST4,CORO1A,CYP26B1,DEAF1,DRD4,EPHX2,FOLR2,GABRA5,GPR32,HFE,HK1,LGALS9,MECP2,MIF,NOS2,NOTCH1,NOTCH2,PQBP1,PRG2,PRKCZ,PTGES,PTGS1,PTPN6,RNF135,SETD2,THBS1,TPST1,UGT1A1	0
defense response to bacterium	info:{"super-categories": "['defense response', 'defense response to other organism', 'response to bacterium', 'response to external biotic stimulus']", "namespace": "biological_process", "id": "GO:0042742", "def": "\"Reactions triggered in response to the presence of a bacterium that act to protect the cell or organism.\" [GOC:jl]", "name": "defense response to bacterium"}	3	3	6.14641	1	NOS2,NOTCH2,PRG2	0
defense response to other organism	info:{"super-categories": "['defense response', 'response to external biotic stimulus']", "namespace": "biological_process", "id": "GO:0098542", "def": "\"Reactions triggered in response to the presence of another organism that act to protect the cell or organism from damage caused by that organism.\" [GOC:dos]", "name": "defense response to other organism"}	10	10	18.3856	0.569906	CORO1A,HK1,MIF,NOS2,NOTCH2,PQBP1,PRG2,PTPN6,RNF135,SETD2	0
defense response to virus	info:{"super-categories": "['defense response', 'defense response to other organism', 'response to external biotic stimulus', 'response to virus']", "namespace": "biological_process", "id": "GO:0051607", "def": "\"Reactions triggered in response to the presence of a virus that act to protect the cell or organism.\" [GOC:ai]", "name": "defense response to virus"}	2	2	5.15332	1	PQBP1,SETD2	0
demethylation	info:{"super-categories": "[]", "namespace": "biological_process", "id": "GO:0070988", "def": "\"The process of removing one or more methyl groups from a molecule.\" [GOC:BHF, GOC:rl]", "name": "demethylation"}	13	13	1.74461	2.85125e-05	CYP1A1,CYP1A2,CYP2C8,CYP2D6,CYP3A43,CYP3A5,JARID2,JMJD1C,KDM3B,KDM5B,KDM6A,TET1,TET3	1
dendrite development	info:{"super-categories": "['cell projection organization']", "namespace": "biological_process", "id": "GO:0016358", "def": "\"The process whose specific outcome is the progression of the dendrite over time, from its formation to the mature structure.\" [GOC:aruk, GOC:bc, GOC:jl, ISBN:0198506732, PMID:22683681]", "name": "dendrite development"}	5	5	1.26149	0.336801	ACTL6B,BAIAP2,MAP1B,MECP2,RELN	1
dendrite extension	info:{"super-categories": "['developmental cell growth', 'developmental growth involved in morphogenesis']", "namespace": "biological_process", "id": "GO:0097484", "def": "\"Long distance growth of a single dendrite involved in cellular development.\" [GOC:BHF, GOC:rl]", "name": "dendrite extension"}	2	2	0.241562	0.67872	AUTS2,CYFIP1	1
dendrite morphogenesis	info:{"super-categories": "['cell projection organization', 'cellular component morphogenesis']", "namespace": "biological_process", "id": "GO:0048813", "def": "\"The process in which the anatomical structures of a dendrite are generated and organized.\" [GOC:aruk, GOC:bc, GOC:jl, ISBN:0198506732, PMID:22683681]", "name": "dendrite morphogenesis"}	3	3	1.10045	1	CHRNA7,RERE,SLITRK5	1
dendrite self-avoidance	info:{"super-categories": "['neuron recognition']", "namespace": "biological_process", "id": "GO:0070593", "def": "\"The process in which dendrites recognize and avoid contact with sister dendrites from the same cell.\" [GOC:sart, PMID:17482551]", "name": "dendrite self-avoidance"}	2	2	0.429444	1	CNTN4,CNTN6	1
dendritic cell differentiation	info:{"super-categories": "['cell differentiation']", "namespace": "biological_process", "id": "GO:0097028", "def": "\"The process in which a precursor cell type acquires the specialized features of a dendritic cell. A dendritic cell is a leukocyte of dendritic lineage specialized in the uptake, processing, and transport of antigens to lymph nodes for the purpose of stimulating an immune response…	2	2	0.832047	1	DHRS2,NOTCH2	1
dendritic spine development	info:{"super-categories": "[]", "namespace": "biological_process", "id": "GO:0060996", "def": "\"The process whose specific outcome is the progression of the dendritic spine over time, from its formation to the mature structure. A dendritic spine is a protrusion from a dendrite and a specialized subcellular compartment involved in synaptic transmission.\" [GOC:dph]", "name": "dendritic spine deve…	3	3	0.375763	0.295957	ACSL4,ARID1B,CAMK2A	1
dendritic spine maintenance	info:{"super-categories": "['cell projection organization', 'cellular component maintenance', 'postsynapse organization']", "namespace": "biological_process", "id": "GO:0097062", "def": "\"The organization process that preserves a dendritic spine in a stable functional or structural state. A dendritic spine is a specialized protrusion from a neuronal dendrite and is involved in synaptic transmiss…	2	2	0.268402	0.763716	INSR,PRNP	1
dendritic spine morphogenesis	info:{"super-categories": "['cell projection organization', 'cellular component morphogenesis', 'postsynapse organization']", "namespace": "biological_process", "id": "GO:0060997", "def": "\"The process in which the anatomical structures of a dendritic spine are generated and organized. A dendritic spine is a protrusion from a dendrite and a specialized subcellular compartment involved in synapti…	4	4	0.483124	0.111608	DLG4,PTEN,SHANK2,SHANK3	1
dendritic spine organization	info:{"super-categories": "['cell projection organization', 'postsynapse organization']", "namespace": "biological_process", "id": "GO:0097061", "def": "\"A process that is carried out at the cellular level which results in the assembly, arrangement of constituent parts, or disassembly of a dendritic spine. A dendritic spine is a specialized protrusion from a neuronal dendrite and is involved in …	7	7	0.832047	0.00535632	CHRNA7,DLG4,INSR,PRNP,PTEN,SHANK2,SHANK3	1
deoxyribonucleoside catabolic process	info:{"super-categories": "['carbohydrate derivative metabolic process', 'cellular aromatic compound metabolic process', 'cellular catabolic process', 'cellular nitrogen compound metabolic process', 'heterocycle metabolic process', 'nucleobase-containing compound metabolic process', 'nucleobase-containing small molecule metabolic process', 'organic cyclic compound metabolic process', 'organic sub…	2	2	0.0805207	0.232257	ADA,DPYD	1
dephosphorylation	info:{"super-categories": "['phosphorus metabolic process']", "namespace": "biological_process", "id": "GO:0016311", "def": "\"The process of removing one or more phosphoric (ester or anhydride) residues from a molecule.\" [ISBN:0198506732]", "name": "dephosphorylation"}	10	10	7.94471	1	ALPP,EPHX2,PON3,PPP2R1A,PTEN,PTPN11,PTPN6,PTPRT,SBF1,TPTE	1
dermatan sulfate biosynthetic process	info:{"super-categories": "['carbohydrate derivative metabolic process', 'cellular biosynthetic process', 'drug metabolic process', 'macromolecule metabolic process', 'organic acid metabolic process', 'organic substance biosynthetic process', 'organonitrogen compound metabolic process', 'small molecule biosynthetic process', 'sulfur compound metabolic process']", "namespace": "biological_process"…	2	2	0.322083	0.918809	CHST12,CHST14	1
detection of abiotic stimulus	info:{"super-categories": "[]", "namespace": "biological_process", "id": "GO:0009582", "def": "\"The series of events in which an (non-living) abiotic stimulus is received by a cell and converted into a molecular signal.\" [GOC:hb]", "name": "detection of abiotic stimulus"}	4	4	3.30135	1	GNB1,GNGT1,NTSR1,SCN1A	1
detection of chemical stimulus	info:{"super-categories": "[]", "namespace": "biological_process", "id": "GO:0009593", "def": "\"The series of events in which a chemical stimulus is received by a cell and converted into a molecular signal.\" [GOC:jl]", "name": "detection of chemical stimulus"}	2	2	12.9638	0.0188637	RYR2,UGT2A1	0
detection of light stimulus	info:{"super-categories": "['detection of abiotic stimulus', 'detection of external stimulus', 'response to radiation']", "namespace": "biological_process", "id": "GO:0009583", "def": "\"The series of events in which a light stimulus (in the form of photons) is received and converted into a molecular signal.\" [GOC:go_curators]", "name": "detection of light stimulus"}	2	2	1.58357	1	GNB1,GNGT1	1
detection of stimulus	info:{"super-categories": "[]", "namespace": "biological_process", "id": "GO:0051606", "def": "\"The series of events in which a stimulus is received by a cell or organism and converted into a molecular signal.\" [GOC:add, GOC:ai, GOC:dph, GOC:mah]", "name": "detection of stimulus"}	6	6	17.473	0.0793859	GNB1,GNGT1,NTSR1,RYR2,SCN1A,UGT2A1	0
detection of stimulus involved in sensory perception	info:{"super-categories": "[]", "namespace": "biological_process", "id": "GO:0050906", "def": "\"The series of events involved in sensory perception in which a sensory stimulus is received and converted into a molecular signal.\" [GOC:ai, GOC:dos, GOC:dph]", "name": "detection of stimulus involved in sensory perception"}	2	2	13.5543	0.0125438	NTSR1,SCN1A	0
determination of bilateral symmetry	info:{"super-categories": "['specification of symmetry']", "namespace": "biological_process", "id": "GO:0009855", "def": "\"The establishment of an organism's body plan or part of an organism with respect to a single longitudinal plane. The pattern can either be symmetric, such that the halves are mirror images, or asymmetric where the pattern deviates from this symmetry.\" [GOC:go_curators]", "n…	9	9	1.82513	0.0150126	CCDC39,CCDC40,DNAAF1,DNAH11,DNAH5,DNAI1,DNAI2,IFT74,NOTCH1	1
determination of digestive tract left/right asymmetry	info:{"super-categories": "['specification of symmetry']", "namespace": "biological_process", "id": "GO:0071907", "def": "\"Determination of the asymmetric location of various parts of the digestive tract with respect to the left and right halves of the organism. The digestive tract is the anatomical structure through which food passes and is processed.\" [GOC:cvs]", "name": "determination of dig…	3	3	0.187882	0.0947012	CCDC39,CCDC40,DNAAF1	1
determination of left/right symmetry	info:{"super-categories": "['specification of symmetry']", "namespace": "biological_process", "id": "GO:0007368", "def": "\"The establishment of an organism's body plan or part of an organism with respect to the left and right halves. The pattern can either be symmetric, such that the halves are mirror images, or asymmetric where the pattern deviates from this symmetry.\" [GOC:dph, GOC:jid]", "na…	9	9	1.79829	0.0140714	CCDC39,CCDC40,DNAAF1,DNAH11,DNAH5,DNAI1,DNAI2,IFT74,NOTCH1	1
determination of liver left/right asymmetry	info:{"super-categories": "['specification of symmetry']", "namespace": "biological_process", "id": "GO:0071910", "def": "\"Determination of the asymmetric location of the liver with respect to the left and right halves of the organism.\" [GOC:cvs]", "name": "determination of liver left/right asymmetry"}	3	3	0.161041	0.0736284	CCDC39,CCDC40,DNAAF1	1
determination of pancreatic left/right asymmetry	info:{"super-categories": "['specification of symmetry']", "namespace": "biological_process", "id": "GO:0035469", "def": "\"Determination of the asymmetric location of the pancreas with respect to the left and right halves of the organism.\" [GOC:dgh, PMID:12702646]", "name": "determination of pancreatic left/right asymmetry"}	3	3	0.134201	0.0541206	CCDC39,CCDC40,DNAAF1	1
developmental cell growth	info:{"super-categories": "[]", "namespace": "biological_process", "id": "GO:0048588", "def": "\"The growth of a cell, where growth contributes to the progression of the cell over time from one condition to another.\" [GOC:go_curators, GOC:isa_complete]", "name": "developmental cell growth"}	12	12	2.30826	0.00132621	ARIH2,AUTS2,BDNF,C9ORF72,CYFIP1,ITGA4,MAP1B,NLGN3,PRKCZ,SOX9,SPG11,VCL	1
developmental growth	info:{"super-categories": "[]", "namespace": "biological_process", "id": "GO:0048589", "def": "\"The increase in size or mass of an entire organism, a part of an organism or a cell, where the increase in size or mass has the specific outcome of the progression of the organism over time from one condition to another.\" [GOC:go_curators]", "name": "developmental growth"}	27	27	8.07891	3.98309e-05	ANKRD11,ARIH2,AUTS2,BDNF,C9ORF72,CHST11,CYFIP1,CYP19A1,ITGA4,KDM5B,KDM6A,MAP1B,NLGN3,NLGN4X,NOTCH1,NOTCH2,PRKCZ,PTEN,PTPN11,RARB,SHANK2,SHANK3,SLC25A25,SOX9,SPG11,UNC79,VCL	1
developmental growth involved in morphogenesis	info:{"super-categories": "[]", "namespace": "biological_process", "id": "GO:0060560", "def": "\"The increase in size or mass of an anatomical structure that contributes to the structure attaining its shape.\" [GOC:dph]", "name": "developmental growth involved in morphogenesis"}	12	12	2.7377	0.00483589	AUTS2,BDNF,C9ORF72,CYFIP1,ITGA4,KDM5B,MAP1B,NLGN3,NOTCH1,PRKCZ,SPG11,VCL	1
developmental maturation	info:{"super-categories": "[]", "namespace": "biological_process", "id": "GO:0021700", "def": "\"A developmental process, independent of morphogenetic (shape) change, that is required for an anatomical structure, cell or cellular component to attain its fully functional state.\" [GO_REF:0000021, GOC:cls, GOC:dgh, GOC:dph, GOC:jid, GOC:mtg_15jun06]", "name": "developmental maturation"}	13	13	5.12648	0.132469	ACTL6B,CFTR,DLG4,FEV,MAP1B,MECP2,NF1,NR4A2,NSUN2,PTEN,RERE,RFX3,STXBP1	1
developmental process	info:{"super-categories": "[]", "namespace": "biological_process", "id": "GO:0032502", "def": "\"A biological process whose specific outcome is the progression of an integrated living unit: an anatomical structure (which may be a subcellular structure, cell, tissue, or organ), or organism over time from an initial condition to a later condition.\" [GOC:isa_complete]", "name": "developmental proce…	242	242	134.147	5.47055e-20	ABCA2,ACADVL,ACHE,ACSL4,ACTL6B,ADA,ADAMTS18,ADRB2,AFDN,AHI1,AHR,AKR1C2,AKR1C3,ALDH1A3,ALDH3A1,ALDH3A2,ALDH5A1,ALDH6A1,ALOX12,ALOX15,ALOX15B,ALOXE3,ANK2,ANKRD11,APC,ARID1B,ARIH2,ARSB,ARSL,ASXL1,ASXL2,ASXL3,ATP1A4,AUTS2,AVPR1A,BAIAP2,BCHE,BCL11B,BDNF,BIRC6,C9ORF72,CA2,CAMK2A,CBR1,CCDC39,CCDC40,CDH10,CDK13,CFTR,CHD2,CHD8,CHRNA7,CHST11,CHST8,CIC,CLDN3,CNTN4,CNTN6,CNTNAP2,COMT,CSNK2B,CTTNBP2,CUL3,CYFI…	1
developmental process involved in reproduction	info:{"super-categories": "[]", "namespace": "biological_process", "id": "GO:0003006", "def": "\"A developmental process in which a progressive change in the state of some part of an organism specifically contributes to its ability to form offspring.\" [GOC:dph, GOC:isa_complete]", "name": "developmental process involved in reproduction"}	38	38	24.3172	0.221453	ADA,AKR1C3,ALOX15B,ATP1A4,BIRC6,CFTR,CYP19A1,CYP26B1,CYP27B1,DEAF1,DHCR24,DNMT3A,GAL3ST1,GJB2,HEY1,INSR,IRF2BPL,JAM3,KDM5B,KIFC1,KMT2B,MAP2K1,NOTCH1,NOTCH2,NSUN2,PAFAH1B3,PBX1,PTEN,PTGIS,PTPN11,SBF1,SETD2,SMARCA2,SMARCC1,SOX9,SRD5A2,STXBP1,VDR	1
dibenzo-p-dioxin metabolic process	info:{"super-categories": "['cellular aromatic compound metabolic process', 'heterocycle metabolic process', 'organic cyclic compound metabolic process', 'xenobiotic metabolic process']", "namespace": "biological_process", "id": "GO:0018894", "def": "\"The chemical reactions and pathways involving dibenzo-p-dioxin, a substance composed of two benzene rings linked by two ether bonds. Dibenzo-p-dio…	2	2	0.0805207	0.232257	CYP1A1,CYP1A2	1
dicarboxylic acid metabolic process	info:{"super-categories": "['organic acid metabolic process']", "namespace": "biological_process", "id": "GO:0043648", "def": "\"The chemical reactions and pathways involving dicarboxylic acids, any organic acid containing two carboxyl (COOH) groups or anions (COO-).\" [ISBN:0198506732]", "name": "dicarboxylic acid metabolic process"}	7	7	2.49614	0.426698	ALDH1L1,ALDH4A1,ALDH5A1,FOLR2,MTHFR,SLC19A1,SLC25A12	1
dicarboxylic acid transport	info:{"super-categories": "['transport']", "namespace": "biological_process", "id": "GO:0006835", "def": "\"The directed movement of dicarboxylic acids into, out of or within a cell, or between cells, by means of some agent such as a transporter or pore.\" [GOC:krc]", "name": "dicarboxylic acid transport"}	10	10	2.03986	0.00794756	FOLR2,NF1,NTRK2,NTSR1,RIMS1,SLC13A4,SLC19A1,SLC1A1,SLC25A12,STXBP1	1
digestion	info:{"super-categories": "[]", "namespace": "biological_process", "id": "GO:0007586", "def": "\"The whole of the physical, chemical, and biochemical processes carried out by multicellular organisms to break down ingested nutrients into components that may be easily absorbed and directed into metabolism.\" [GOC:isa_complete, ISBN:0198506732]", "name": "digestion"}	2	2	1.10045	1	AKR1C2,CYP39A1	1
digestive tract development	info:{"super-categories": "['tube development']", "namespace": "biological_process", "id": "GO:0048565", "def": "\"The process whose specific outcome is the progression of the digestive tract over time, from its formation to the mature structure. The digestive tract is the anatomical structure through which food passes and is processed.\" [GOC:go_curators]", "name": "digestive tract development"}	5	5	1.50305	0.52191	ADA,CHD8,CYP1A1,OXTR,RARB	1
distal tubule development	info:{"super-categories": "['tissue development', 'tube development']", "namespace": "biological_process", "id": "GO:0072017", "def": "\"The process whose specific outcome is the progression of the distal tubule over time, from its formation to the mature structure. In mammals, the distal tubule is a nephron tubule that begins at the macula densa and extends to the connecting tubule.\" [GOC:mtg_k…	2	2	0.107361	0.295957	JAG1,NOTCH1	1
diterpenoid metabolic process	info:{"super-categories": "['cellular lipid metabolic process', 'lipid metabolic process']", "namespace": "biological_process", "id": "GO:0016101", "def": "\"The chemical reactions and pathways involving diterpenoid compounds, terpenoids with four isoprene units.\" [ISBN:0198547684]", "name": "diterpenoid metabolic process"}	17	17	2.92558	1.03557e-05	ADH4,ADH5,ADH6,AKR1B10,AKR1C3,ALDH1A1,ALDH1A3,ALDH3A2,CYP1A1,CYP1A2,CYP26B1,CYP2C8,CYP2D6,CYP2S1,CYP3A5,LRP1,UGT1A1	1
divalent inorganic cation transport	info:{"super-categories": "['transport']", "namespace": "biological_process", "id": "GO:0072511", "def": "\"The directed movement of inorganic cations with a valency of two into, out of or within a cell, or between cells, by means of some agent such as a transporter or pore. Inorganic cations are atoms or small molecules with a positive charge which do not contain carbon in covalent linkage.\" [G…	14	14	8.18627	0.820912	ANK2,CACNB2,CAMK2A,CHRNA7,CORO1A,CYP27B1,GRIN2B,IL1RAPL1,ITPR3,NALCN,RYR2,SLC25A25,SLC3A2,VDR	1
divalent metal ion transport	info:{"super-categories": "['transport']", "namespace": "biological_process", "id": "GO:0070838", "def": "\"The directed movement of divalent metal cations, any metal ion with a +2 electric charge, into, out of or within a cell, or between cells, by means of some agent such as a transporter or pore.\" [GOC:mah]", "name": "divalent metal ion transport"}	14	14	7.99839	0.739225	ANK2,CACNB2,CAMK2A,CHRNA7,CORO1A,CYP27B1,GRIN2B,IL1RAPL1,ITPR3,NALCN,RYR2,SLC25A25,SLC3A2,VDR	1
dopamine catabolic process	info:{"super-categories": "['ammonium ion metabolic process', 'cellular aromatic compound metabolic process', 'cellular catabolic process', 'drug metabolic process', 'organic cyclic compound metabolic process', 'organic hydroxy compound metabolic process', 'organic substance catabolic process', 'organonitrogen compound metabolic process']", "namespace": "biological_process", "id": "GO:0042420", "…	2	2	0.187882	0.52191	COMT,MAOA	1
dopamine metabolic process	info:{"super-categories": "['ammonium ion metabolic process', 'cellular aromatic compound metabolic process', 'drug metabolic process', 'organic cyclic compound metabolic process', 'organic hydroxy compound metabolic process', 'organonitrogen compound metabolic process']", "namespace": "biological_process", "id": "GO:0042417", "def": "\"The chemical reactions and pathways involving dopamine, a ca…	5	5	0.751526	0.0828233	COMT,DRD4,MAOA,NR4A2,PRKN	1
dopamine receptor signaling pathway	info:{"super-categories": "['regulation of cellular process', 'signal transduction involved in cellular response to ammonium ion']", "namespace": "biological_process", "id": "GO:0007212", "def": "\"The series of molecular signals generated as a consequence of a dopamine receptor binding to one of its physiological ligands.\" [GOC:mah, PMID:21711983]", "name": "dopamine receptor signaling pathway"}	2	2	0.993088	1	DRD4,GNB1	1
doxorubicin metabolic process	info:{"super-categories": "['alcohol metabolic process', 'ammonium ion metabolic process', 'carbohydrate derivative metabolic process', 'cellular aromatic compound metabolic process', 'cellular ketone metabolic process', 'cofactor metabolic process', 'drug metabolic process', 'organic cyclic compound metabolic process', 'organic hydroxy compound metabolic process', 'polyketide metabolic process']…	5	5	0.241562	0.0024543	AKR1A1,AKR1B10,AKR1C2,AKR1C3,AKR7A2	1
drug catabolic process	info:{"super-categories": "['cellular catabolic process', 'drug metabolic process']", "namespace": "biological_process", "id": "GO:0042737", "def": "\"The chemical reactions and pathways resulting in the breakdown of a drug, a substance used in the diagnosis, treatment or prevention of a disease.\" [GOC:go_curators]", "name": "drug catabolic process"}	28	28	3.56975	1.56356e-12	ACHE,ADA,ALDH2,ALDH3B1,ALDH3B2,COMT,CYP1A2,CYP2A13,CYP2A7,CYP2B6,CYP2C19,CYP2C8,CYP2D6,CYP2F1,CYP2J2,CYP2R1,CYP2S1,CYP2U1,CYP3A5,CYP4B1,DPYD,FMO4,GPX5,MAOA,NOS1,PAH,PAOX,SULT1B1	1
drug metabolic process	info:{"super-categories": "[]", "namespace": "biological_process", "id": "GO:0017144", "def": "\"The chemical reactions and pathways involving a drug, a substance used in the diagnosis, treatment or prevention of a disease; as used here antibiotic substances (see antibiotic metabolism) are considered to be drugs, even if not used in medical or veterinary practice.\" [GOC:cab2]", "name": "drug met…	71	71	12.8565	1.86334e-25	ACHE,ADA,ADH4,ADH5,ADH6,ADSL,AKR1A1,AKR1B10,AKR1C2,AKR1C3,AKR7A2,ALDH1A1,ALDH1L1,ALDH2,ALDH3A2,ALDH3B1,ALDH3B2,ALDH5A1,AOX1,BCHE,CBR1,CBS,CHAT,CHST12,CHST14,COMT,CUBN,CYP11A1,CYP11B2,CYP1A1,CYP1A2,CYP27A1,CYP27B1,CYP2A13,CYP2A7,CYP2B6,CYP2C19,CYP2C8,CYP2D6,CYP2F1,CYP2J2,CYP2R1,CYP2S1,CYP2U1,CYP3A5,CYP4B1,CYP4F12,DPYD,DRD4,EPHX2,FMO1,FMO2,FMO4,FOLR2,GPX5,MAOA,MCCC2,MTHFR,MTR,NOS1,NOS2,NOS3,NQO1,NR…	1
drug transmembrane transport	info:{"super-categories": "['transport']", "namespace": "biological_process", "id": "GO:0006855", "def": "\"The process in which a drug is transported across a membrane.\" [GOC:ai, GOC:bf]", "name": "drug transmembrane transport"}	7	7	1.77145	0.136444	FOLR2,NTSR1,SLC13A4,SLC19A1,SLC1A1,SLC25A12,SLC7A5	1
drug transport	info:{"super-categories": "['transport']", "namespace": "biological_process", "id": "GO:0015893", "def": "\"The directed movement of a drug, a substance used in the diagnosis, treatment or prevention of a disease, into, out of or within a cell, or between cells, by means of some agent such as a transporter or pore.\" [GOC:ai]", "name": "drug transport"}	13	13	3.81131	0.01835	ABCG2,CA2,CUBN,FOLR2,NTSR1,PRKN,SLC13A4,SLC19A1,SLC1A1,SLC22A5,SLC25A12,SLC25A25,SLC7A5	1
electron transport chain	info:{"super-categories": "['generation of precursor metabolites and energy']", "namespace": "biological_process", "id": "GO:0022900", "def": "\"A process in which a series of electron carriers operate together to transfer electrons from donors to any of several different terminal electron acceptors to generate a transmembrane electrochemical gradient.\" [GOC:mtg_electron_transport]", "name": "el…	19	19	4.45548	8.98336e-05	ADH5,AKR1A1,AKR7A2,AKR7A3,ALDH2,ALDH4A1,ALDH5A1,AOC2,AOX1,CYP19A1,CYP1A2,GPX2,LOXL2,MECP2,NQO1,NQO2,PTGES2,TXNRD1,TXNRD2	1
embryo development	info:{"super-categories": "['multicellular organism development']", "namespace": "biological_process", "id": "GO:0009790", "def": "\"The process whose specific outcome is the progression of an embryo from its formation until the end of its embryonic life stage. The end of the embryonic stage is organism-specific. For example, for mammals, the process would begin with zygote formation and end with…	15	15	6.03905	0.0883664	ANKRD11,CHD8,CHST11,DLX1,KDM6A,MYH10,NOS3,NOTCH1,NOTCH2,NSUN2,RNASEH2B,SIN3A,SLC25A20,SMG9,TANC2	1
embryo development ending in birth or egg hatching	info:{"super-categories": "['embryo development', 'multicellular organism development']", "namespace": "biological_process", "id": "GO:0009792", "def": "\"The process whose specific outcome is the progression of an embryo over time, from zygote formation until the end of the embryonic life stage. The end of the embryonic life stage is organism-specific and may be somewhat arbitrary; for mammals i…	14	14	5.87801	0.151218	ANKRD11,CHD8,CHST11,KDM6A,MYH10,NOS3,NOTCH1,NOTCH2,NSUN2,RNASEH2B,SIN3A,SLC25A20,SMG9,TANC2	1
embryo implantation	info:{"super-categories": "[]", "namespace": "biological_process", "id": "GO:0007566", "def": "\"Attachment of the blastocyst to the uterine lining.\" [GOC:isa_complete, http://www.medterms.com]", "name": "embryo implantation"}	2	2	0.993088	1	MMP9,PTGIS	1
embryonic cleavage	info:{"super-categories": "[]", "namespace": "biological_process", "id": "GO:0040016", "def": "\"The first few specialized divisions of an activated animal egg.\" [GOC:clt, ISBN:0070524300]", "name": "embryonic cleavage"}	2	2	0.161041	0.441227	CUL3,TOP1	1
embryonic digestive tract development	info:{"super-categories": "['animal organ development', 'tube development']", "namespace": "biological_process", "id": "GO:0048566", "def": "\"The process whose specific outcome is the progression of the gut over time, from its formation to the mature structure during embryonic development. The gut is the region of the digestive tract extending from the beginning of the intestines to the anus.\" …	2	2	0.456284	1	ADA,RARB	1
embryonic eye morphogenesis	info:{"super-categories": "['animal organ morphogenesis', 'embryonic morphogenesis']", "namespace": "biological_process", "id": "GO:0048048", "def": "\"The process occurring in the embryo by which the anatomical structures of the post-embryonic eye are generated and organized.\" [GOC:jid]", "name": "embryonic eye morphogenesis"}	3	3	0.590485	0.594743	ALDH1A3,FBN2,RARB	1
embryonic heart tube morphogenesis	info:{"super-categories": "['embryonic morphogenesis', 'tissue morphogenesis', 'tube morphogenesis']", "namespace": "biological_process", "id": "GO:0003143", "def": "\"The process in which the anatomical structures of the embryonic heart tube are generated and organized. The embryonic heart tube is an epithelial tube that will give rise to the mature heart.\" [GOC:mtg_heart]", "name": "embryonic …	8	8	1.85198	0.0541206	AHI1,CCDC39,CCDC40,DNAAF1,MEF2C,NOTCH1,NOTCH2,RYR2	1
embryonic hemopoiesis	info:{"super-categories": "['animal organ development']", "namespace": "biological_process", "id": "GO:0035162", "def": "\"The stages of blood cell formation that take place within the embryo.\" [GOC:bf]", "name": "embryonic hemopoiesis"}	2	2	0.509964	1	KMT2A,PBX1	1
embryonic hindlimb morphogenesis	info:{"super-categories": "['appendage morphogenesis', 'embryonic morphogenesis']", "namespace": "biological_process", "id": "GO:0035116", "def": "\"The process, occurring in the embryo, by which the anatomical structures of the hindlimbs are generated and organized. The hindlimbs are the posterior limbs of an animal.\" [ISBN:0198612001]", "name": "embryonic hindlimb morphogenesis"}	2	2	0.751526	1	NOTCH1,RARB	1
embryonic limb morphogenesis	info:{"super-categories": "['appendage morphogenesis', 'embryonic morphogenesis']", "namespace": "biological_process", "id": "GO:0030326", "def": "\"The process, occurring in the embryo, by which the anatomical structures of the limb are generated and organized. A limb is an appendage of an animal used for locomotion or grasping.\" [GOC:bf, GOC:jl, ISBN:0395825172]", "name": "embryonic limb morph…	6	6	2.2009	0.612256	CYP26B1,FBN2,NOTCH1,NOTCH2,PBX1,RARB	1
embryonic morphogenesis	info:{"super-categories": "[]", "namespace": "biological_process", "id": "GO:0048598", "def": "\"The process in which anatomical structures are generated and organized during the embryonic phase. The embryonic phase begins with zygote formation. The end of the embryonic phase is organism-specific. For example, it would be at birth for mammals, larval hatching for insects and seed dormancy in plan…	21	21	11.0313	0.203707	AHI1,ALDH1A3,CCDC39,CCDC40,CHST11,CUL3,CYP26B1,DNAAF1,FBN2,FLT1,FOXG1,KDM6A,MEF2C,NOTCH1,NOTCH2,PBX1,RARB,RYR2,SATB2,SETD2,SOX9	1
embryonic organ development	info:{"super-categories": "['animal organ development']", "namespace": "biological_process", "id": "GO:0048568", "def": "\"Development, taking place during the embryonic phase, of a tissue or tissues that work together to perform a specific function or functions. Development pertains to the process whose specific outcome is the progression of a structure over time, from its formation to the matur…	8	8	3.48923	0.632366	ADA,ALDH1A3,EN2,HEY1,KMT2A,PBX1,RARB,SOX9	1
embryonic organ morphogenesis	info:{"super-categories": "['animal organ morphogenesis', 'embryonic morphogenesis']", "namespace": "biological_process", "id": "GO:0048562", "def": "\"Morphogenesis, during the embryonic phase, of a tissue or tissues that work together to perform a specific function or functions. Morphogenesis is the process in which anatomical structures are generated and organized. Organs are commonly observed…	6	6	3.19399	1	ALDH1A3,FBN2,KDM6A,RARB,SATB2,SETD2	1
embryonic pattern specification	info:{"super-categories": "[]", "namespace": "biological_process", "id": "GO:0009880", "def": "\"The process that results in the patterns of cell differentiation that will arise in an embryo.\" [GOC:go_curators, ISBN:0521436125]", "name": "embryonic pattern specification"}	2	2	1.36885	1	KDM6A,SATB2	1
embryonic skeletal system development	info:{"super-categories": "['system development']", "namespace": "biological_process", "id": "GO:0048706", "def": "\"The process, occurring during the embryonic phase, whose specific outcome is the progression of the skeleton over time, from its formation to the mature structure.\" [GOC:dph, GOC:dsf, GOC:jid, GOC:tb, PMID:16049113]", "name": "embryonic skeletal system development"}	5	5	0.993088	0.187389	DEAF1,DLX1,PBX1,SULF1,SULF2	1
embryonic skeletal system morphogenesis	info:{"super-categories": "['animal organ morphogenesis', 'embryonic morphogenesis']", "namespace": "biological_process", "id": "GO:0048704", "def": "\"The process in which the anatomical structures of the skeleton are generated and organized during the embryonic phase.\" [GOC:dph, GOC:dsf, GOC:jid, GOC:tb, PMID:16049113]", "name": "embryonic skeletal system morphogenesis"}	2	2	2.14722	1	SATB2,SETD2	0
embryonic viscerocranium morphogenesis	info:{"super-categories": "['embryonic morphogenesis']", "namespace": "biological_process", "id": "GO:0048703", "def": "\"The process in which the anatomical structures of the viscerocranium are generated and organized during the embryonic phase. The viscerocranium is the part of the skull comprising the facial bones.\" [GOC:dsf, GOC:jid, PMID:16049113]", "name": "embryonic viscerocranium morphog…	2	2	0.295242	0.841307	CHST11,MEF2C	1
endocardial cushion morphogenesis	info:{"super-categories": "['tissue morphogenesis']", "namespace": "biological_process", "id": "GO:0003203", "def": "\"The process in which the anatomical structure of the endocardial cushion is generated and organized. The endocardial cushion is a specialized region of mesenchymal cells that will give rise to the heart septa and valves.\" [GOC:mtg_heart]", "name": "endocardial cushion morphogene…	4	4	0.509964	0.128365	HEY1,NOS3,NOTCH1,SOX9	1
endocrine pancreas development	info:{"super-categories": "[]", "namespace": "biological_process", "id": "GO:0031018", "def": "\"The process whose specific outcome is the progression of the endocrine pancreas over time, from its formation to the mature structure. The endocrine pancreas is made up of islet cells that produce insulin, glucagon and somatostatin.\" [GOC:cvs]", "name": "endocrine pancreas development"}	2	2	0.644165	1	RFX3,SOX9	1
endocytosis	info:{"super-categories": "['transport']", "namespace": "biological_process", "id": "GO:0006897", "def": "\"A vesicle-mediated transport process in which cells take up external materials or membrane constituents by the invagination of a small region of the plasma membrane to form a new membrane-bounded vesicle.\" [GOC:mah, ISBN:0198506732, ISBN:0716731363]", "name": "endocytosis"}	17	17	10.0919	0.655657	ACHE,ADRB2,ANK2,C9ORF72,CUBN,FOLR2,GRIA1,INSR,ITGA4,LOXL2,LOXL4,LRP1,NLGN3,NLGN4X,OPHN1,TFRC,TSC2	1
endodermal cell differentiation	info:{"super-categories": "['cell differentiation']", "namespace": "biological_process", "id": "GO:0035987", "def": "\"The process in which a relatively unspecialized cell acquires the specialized features of an endoderm cell, a cell of the inner of the three germ layers of the embryo.\" [CL:0000223, GOC:yaf, PMID:17624332]", "name": "endodermal cell differentiation"}	4	4	0.751526	0.295957	ITGA4,LAMB1,MMP9,SETD2	1
endoplasmic reticulum to Golgi vesicle-mediated transport	info:{"super-categories": "['intracellular transport', 'transport']", "namespace": "biological_process", "id": "GO:0006888", "def": "\"The directed movement of substances from the endoplasmic reticulum (ER) to the Golgi, mediated by COP II vesicles. Small COP II coated vesicles form from the ER and then fuse directly with the cis-Golgi. Larger structures are transported along microtubules to the …	4	4	4.91176	1	ANK2,CUL3,DYNC1H1,GRIA1	0
endothelial cell development	info:{"super-categories": "['cell development']", "namespace": "biological_process", "id": "GO:0001885", "def": "\"The progression of an endothelial cell over time, from its formation to the mature structure.\" [GOC:dph]", "name": "endothelial cell development"}	5	5	0.832047	0.111608	AFDN,CLDN3,FASN,TJP1,TJP2	1
endothelial cell differentiation	info:{"super-categories": "['cell differentiation']", "namespace": "biological_process", "id": "GO:0045446", "def": "\"The process in which a mesodermal, bone marrow or neural crest cell acquires specialized features of an endothelial cell, a thin flattened cell. A layer of such cells lines the inside surfaces of body cavities, blood vessels, and lymph vessels, making up the endothelium.\" [CL:00…	3	3	0.751526	0.879186	HEY1,JAG1,NOTCH1	1
endothelial cell migration	info:{"super-categories": "['cell migration', 'cell motility']", "namespace": "biological_process", "id": "GO:0043542", "def": "\"The orderly movement of an endothelial cell into the extracellular matrix to form an endothelium.\" [GOC:go_curators]", "name": "endothelial cell migration"}	3	3	1.71777	1	LOXL2,NOS3,PTEN	1
endothelial cell morphogenesis	info:{"super-categories": "['cellular component morphogenesis']", "namespace": "biological_process", "id": "GO:0001886", "def": "\"The change in form (cell shape and size) that occurs during the differentiation of an endothelial cell.\" [GOC:ascb_2009, GOC:dph, GOC:tb]", "name": "endothelial cell morphogenesis"}	2	2	0.322083	0.918809	MET,NOTCH4	1
energy derivation by oxidation of organic compounds	info:{"super-categories": "['generation of precursor metabolites and energy']", "namespace": "biological_process", "id": "GO:0015980", "def": "\"The chemical reactions and pathways by which a cell derives energy from organic compounds; results in the oxidation of the compounds from which energy is released.\" [GOC:mah]", "name": "energy derivation by oxidation of organic compounds"}	4	4	3.24767	1	ACADVL,ADSL,CYP1A2,SLC25A25	1
entry into host cell	info:{"super-categories": "['symbiotic process']", "namespace": "biological_process", "id": "GO:0030260", "def": "\"The invasion by a symbiont of a cell of a host organism. The host is defined as the larger of the organisms involved in a symbiotic interaction.\" [GOC:njm]", "name": "entry into host cell"}	3	3	2.63034	1	ITGB3,MET,TFRC	1
enzyme linked receptor protein signaling pathway	info:{"super-categories": "['cell surface receptor signaling pathway', 'regulation of cellular process']", "namespace": "biological_process", "id": "GO:0007167", "def": "\"Any series of molecular signals initiated by the binding of an extracellular ligand to a receptor on the surface of the target cell, where the receptor possesses catalytic activity or is closely associated with an enzyme such a…	28	28	18.0366	0.45088	AHI1,APC,BAIAP2,BDNF,CGN,CYFIP1,FLT1,GIGYF1,GRIN2B,HFE,HGF,INSR,ITGB3,MET,MMP9,NCKAP1,NRG2,NTRK2,PARD3,PRKCZ,PTEN,PTPN11,PTPRT,SMARCC1,SOX9,SULF1,SULF2,TSC2	1
ephrin receptor signaling pathway	info:{"super-categories": "['cell surface receptor signaling pathway', 'regulation of cellular process']", "namespace": "biological_process", "id": "GO:0048013", "def": "\"The series of molecular signals generated as a consequence of an ephrin receptor binding to an ephrin.\" [GOC:ceb]", "name": "ephrin receptor signaling pathway"}	3	3	2.28142	1	GRIN2B,MMP9,PTPN11	1
epidermal cell differentiation	info:{"super-categories": "['cell differentiation']", "namespace": "biological_process", "id": "GO:0009913", "def": "\"The process in which a relatively unspecialized cell acquires specialized features of an epidermal cell, any of the cells making up the epidermis.\" [GOC:dph, GOC:go_curators, GOC:mtg_sensu, GOC:sdb_2009, GOC:tb]", "name": "epidermal cell differentiation"}	6	6	1.90566	0.413841	AKR1C3,JAG1,LOXL2,MAP2K1,NOTCH1,USH2A	1
epidermal growth factor receptor signaling pathway	info:{"super-categories": "['cell surface receptor signaling pathway', 'regulation of cellular process']", "namespace": "biological_process", "id": "GO:0007173", "def": "\"A series of molecular signals initiated by binding of a ligand to the tyrosine kinase receptor EGFR (ERBB1) on the surface of a cell. The pathway ends with regulation of a downstream cellular process, e.g. transcription.\" [GOC…	2	2	1.31517	1	PTPN11,SOX9	1
epidermis development	info:{"super-categories": "['tissue development']", "namespace": "biological_process", "id": "GO:0008544", "def": "\"The process whose specific outcome is the progression of the epidermis over time, from its formation to the mature structure. The epidermis is the outer epithelial layer of an animal, it may be a single layer that produces an extracellular material (e.g. the cuticle of arthropods) …	4	4	2.17406	1	ALDH3A2,INSR,SATB1,STS	1
epithelial cell apoptotic process	info:{"super-categories": "['programmed cell death']", "namespace": "biological_process", "id": "GO:1904019", "def": "\"Any apoptotic process in an epithelial cell.\" [GO_REF:0000085, GOC:TermGenie, PMID:19137015]", "name": "epithelial cell apoptotic process"}	2	2	0.724686	1	DNMT3A,RYR2	1
epithelial cell development	info:{"super-categories": "['cell development']", "namespace": "biological_process", "id": "GO:0002064", "def": "\"The process whose specific outcome is the progression of an epithelial cell over time, from its formation to the mature structure. An epithelial cell is a cell usually found in a two-dimensional sheet with a free surface.\" [GOC:dph]", "name": "epithelial cell development"}	12	12	3.19399	0.0147704	AFDN,BCL11B,CLDN3,FASN,IFT74,JAG1,NOTCH1,NOTCH2,RARB,SOX9,TJP1,TJP2	1
epithelial cell differentiation	info:{"super-categories": "['cell differentiation']", "namespace": "biological_process", "id": "GO:0030855", "def": "\"The process in which a relatively unspecialized cell acquires specialized features of an epithelial cell, any of the cells making up an epithelium.\" [GOC:ecd, PMID:11839751]", "name": "epithelial cell differentiation"}	18	18	7.97155	0.0883664	ACADVL,AKR1C2,AKR1C3,CBR1,CYP1A1,GSTA2,HEY1,JAG1,KDM5B,LOXL2,MAP2K1,MEF2C,NOTCH1,OPHN1,PRNP,SOX9,SULT1B1,USH2A	1
epithelial cell migration	info:{"super-categories": "['cell migration', 'cell motility']", "namespace": "biological_process", "id": "GO:0010631", "def": "\"The orderly movement of an epithelial cell from one site to another, often during the development of a multicellular organism.\" [GOC:ascb_2009, GOC:BHF, GOC:dph, GOC:tb]", "name": "epithelial cell migration"}	5	5	2.2009	1	ARSB,LOXL2,NOS3,PTEN,PTPN11	1
epithelial cell morphogenesis	info:{"super-categories": "['cellular component morphogenesis']", "namespace": "biological_process", "id": "GO:0003382", "def": "\"The change in form that occurs when an epithelial cell progresses from its initial formation to its mature state.\" [GOC:ascb_2009, GOC:dph, GOC:tb]", "name": "epithelial cell morphogenesis"}	4	4	0.805207	0.339704	BCL11B,CLDN3,MET,NOTCH4	1
epithelial cell proliferation	info:{"super-categories": "[]", "namespace": "biological_process", "id": "GO:0050673", "def": "\"The multiplication or reproduction of epithelial cells, resulting in the expansion of a cell population. Epithelial cells make up the epithelium, the covering of internal and external surfaces of the body, including the lining of vessels and other small cavities. It consists of cells joined by small a…	6	6	2.3351	0.72827	HGF,LOXL2,MAP2K1,MEF2C,NOTCH2,SOX9	1
epithelial cilium movement involved in determination of left/right asymmetry	info:{"super-categories": "['microtubule-based movement', 'transport']", "namespace": "biological_process", "id": "GO:0060287", "def": "\"The movement of cilia of epithelial cells of the Left Right Organizer (LRO), also referred to as the node in mouse or the Kupffer's vesicle in zebrafish, resulting in the leftward fluid flow across the LRO and generation or transport of a signal which determine…	5	5	0.268402	0.0034223	CCDC39,CCDC40,DNAAF1,DNAH11,RFX3	1
epithelial cilium movement involved in extracellular fluid movement	info:{"super-categories": "['microtubule-based movement', 'transport']", "namespace": "biological_process", "id": "GO:0003351", "def": "\"The directed, self-propelled movement of cilia of epithelial cells. Depending on the type of cell, there may be one or many cilia per cell. This movement is usually coordinated between many epithelial cells, and serves to move extracellular fluid.\" [GOC:dph, G…	7	7	0.697846	0.00242527	AQP4,CCDC39,CCDC40,DNAAF1,DNAH11,DNAH5,RFX3	1
epithelial to mesenchymal transition	info:{"super-categories": "['cell differentiation']", "namespace": "biological_process", "id": "GO:0001837", "def": "\"A transition where an epithelial cell loses apical/basolateral polarity, severs intercellular adhesive junctions, degrades basement membrane components and becomes a migratory mesenchymal cell.\" [GOC:dph, PMID:14701881]", "name": "epithelial to mesenchymal transition"}	5	5	1.71777	0.714083	HEY1,HGF,LOXL2,NOTCH1,SOX9	1
epithelial tube morphogenesis	info:{"super-categories": "['tissue morphogenesis', 'tube morphogenesis']", "namespace": "biological_process", "id": "GO:0060562", "def": "\"The process in which the anatomical structures of a tube are generated and organized from an epithelium. Epithelial tubes transport gases, liquids and cells from one site to another and form the basic structure of many organs and tissues, with tube shape and…	9	9	2.8719	0.151218	AHI1,CCDC39,CCDC40,CSNK2B,DNAAF1,MEF2C,NOTCH1,NOTCH2,RYR2	1
epithelium development	info:{"super-categories": "['tissue development']", "namespace": "biological_process", "id": "GO:0060429", "def": "\"The process whose specific outcome is the progression of an epithelium over time, from its formation to the mature structure. An epithelium is a tissue that covers the internal or external surfaces of an anatomical structure.\" [GOC:dph, GOC:mtg_lung]", "name": "epithelium developm…	8	8	3.89183	0.902344	AHI1,JAG1,NF1,NOTCH1,NOTCH2,RARB,SETD2,SOX9	1
epoxide metabolic process	info:{"super-categories": "['ether metabolic process', 'heterocycle metabolic process', 'organic cyclic compound metabolic process']", "namespace": "biological_process", "id": "GO:0097176", "def": "\"The chemical reactions and pathways involving epoxides, compounds in which an oxygen atom is directly attached to two adjacent or non-adjacent carbon atoms of a carbon chain or ring system; thus cycl…	3	3	0.107361	0.0395265	ALOX12,EPHX1,EPHX2	1
epoxygenase P450 pathway	info:{"super-categories": "['cellular lipid metabolic process', 'fatty acid derivative metabolic process', 'lipid metabolic process', 'organic acid metabolic process']", "namespace": "biological_process", "id": "GO:0019373", "def": "\"The chemical reactions and pathways by which arachidonic acid is converted to other compounds including epoxyeicosatrienoic acids and dihydroxyeicosatrienoic acids.…	12	12	0.509964	5.30645e-09	CYP1A1,CYP1A2,CYP2A13,CYP2A7,CYP2B6,CYP2C19,CYP2C8,CYP2F1,CYP2J2,CYP2S1,CYP4F12,EPHX2	1
esophagus smooth muscle contraction	info:{"super-categories": "['muscle system process']", "namespace": "biological_process", "id": "GO:0014846", "def": "\"A process in which force is generated within smooth muscle tissue, resulting in a change in muscle geometry. This process occurs in the esophagus. Force generation involves a chemo-mechanical energy conversion step that is carried out by the actin/myosin complex activity, which …	2	2	0.0536804	0.168048	SULF1,SULF2	1
establishment of cell polarity	info:{"super-categories": "[]", "namespace": "biological_process", "id": "GO:0030010", "def": "\"The specification and formation of anisotropic intracellular organization or cell growth patterns.\" [GOC:mah]", "name": "establishment of cell polarity"}	7	7	2.12038	0.257299	CYP26B1,JAM3,MAP1B,MARK2,OPHN1,PARD3,PRKCZ	1
establishment of chromosome localization	info:{"super-categories": "['establishment of localization in cell', 'establishment of organelle localization', 'organelle localization']", "namespace": "biological_process", "id": "GO:0051303", "def": "\"The directed movement of a chromosome to a specific location.\" [GOC:ai]", "name": "establishment of chromosome localization"}	2	2	1.66409	1	CUL3,KIFC1	1
establishment of endothelial barrier	info:{"super-categories": "['cell development']", "namespace": "biological_process", "id": "GO:0061028", "def": "\"The establishment of a barrier between endothelial cell layers, such as those in the brain, lung or intestine, to exert specific and selective control over the passage of water and solutes, thus allowing formation and maintenance of compartments that differ in fluid and solute compos…	5	5	0.697846	0.0663892	AFDN,CLDN3,FASN,TJP1,TJP2	1
establishment of endothelial intestinal barrier	info:{"super-categories": "['cell development']", "namespace": "biological_process", "id": "GO:0090557", "def": "\"The establishment of a barrier between endothelial cell layers of the intestine to exert specific and selective control over the passage of water and solutes, thus allowing formation and maintenance of compartments that differ in fluid and solute composition.\" [GOC:krc, PMID:2215510…	4	4	0.268402	0.0280188	AFDN,FASN,TJP1,TJP2	1
establishment of epithelial cell polarity	info:{"super-categories": "['establishment of cell polarity']", "namespace": "biological_process", "id": "GO:0090162", "def": "\"The specification and formation of anisotropic intracellular organization of an epithelial cell.\" [GOC:ascb_2009, GOC:dph, GOC:tb]", "name": "establishment of epithelial cell polarity"}	2	2	0.724686	1	OPHN1,PARD3	1
establishment of localization in cell	info:{"super-categories": "[]", "namespace": "biological_process", "id": "GO:0051649", "def": "\"Any process, occuring in a cell, that localizes a substance or cellular component. This may occur via movement, tethering or selective degradation.\" [GOC:ai, GOC:dos, GOC:dph, GOC:tb]", "name": "establishment of localization in cell"}	11	11	7.70314	1	CUL3,DYNC1H1,GRIN2B,HFE,ITGA4,ITPR3,KIFC1,PARD3,PRKCZ,RYR2,SPG11	1
establishment of monopolar cell polarity	info:{"super-categories": "['establishment of cell polarity', 'establishment or maintenance of monopolar cell polarity']", "namespace": "biological_process", "id": "GO:0061162", "def": "\"The specification and formation of monopolar intracellular organization or cell growth patterns. Monopolar cell organization is directional organization along an axis.\" [GOC:dph, GOC:vw]", "name": "establishmen…	2	2	0.536804	1	MAP1B,OPHN1	1
establishment of organelle localization	info:{"super-categories": "['organelle localization']", "namespace": "biological_process", "id": "GO:0051656", "def": "\"The directed movement of an organelle to a specific location.\" [GOC:ai]", "name": "establishment of organelle localization"}	10	10	6.89794	1	BICD2,CUL3,DYNC1H1,ITGA4,KIFC1,MAP1B,MYH10,PARD3,PRKCZ,SPG11	1
establishment of protein localization	info:{"super-categories": "['protein localization']", "namespace": "biological_process", "id": "GO:0045184", "def": "\"The directed movement of a protein to a specific location.\" [GOC:bf]", "name": "establishment of protein localization"}	28	28	39.4551	0.67872	AFDN,ANK2,BICD2,CEP41,CUBN,DLG4,EPHX2,FOXP1,HFE,HK1,IFT74,KIF17,LRP1,MTTP,NOS2,NOTCH1,NOTCH2,PAOX,PARD3,RANBP17,RIMS1,RYR2,SGF29,STXBP1,TFRC,TSC2,TUB,USH2A	0
establishment of protein localization to membrane	info:{"super-categories": "['cellular macromolecule localization', 'establishment of protein localization', 'protein localization']", "namespace": "biological_process", "id": "GO:0090150", "def": "\"The directed movement of a protein to a specific location in a membrane.\" [GOC:ascb_2009, GOC:dph, GOC:tb]", "name": "establishment of protein localization to membrane"}	2	2	6.65637	0.78059	AFDN,PARD3	0
establishment of protein localization to organelle	info:{"super-categories": "['cellular macromolecule localization', 'establishment of protein localization', 'protein localization']", "namespace": "biological_process", "id": "GO:0072594", "def": "\"The directed movement of a protein to a specific location on or in an organelle. Encompasses establishment of localization in the membrane or lumen of a membrane-bounded organelle.\" [GOC:mah]", "name…	8	8	11.0582	1	EPHX2,HK1,NOS2,PAOX,RANBP17,RYR2,SGF29,TSC2	0
establishment of protein localization to peroxisome	info:{"super-categories": "['cellular macromolecule localization', 'establishment of protein localization', 'organelle organization', 'protein localization']", "namespace": "biological_process", "id": "GO:0072663", "def": "\"The directed movement of a protein to a specific location in a peroxisome.\" [GOC:mah]", "name": "establishment of protein localization to peroxisome"}	3	3	1.79829	1	EPHX2,NOS2,PAOX	1
establishment of skin barrier	info:{"super-categories": "['homeostatic process', 'multicellular organismal water homeostasis', 'regulation of body fluid levels']", "namespace": "biological_process", "id": "GO:0061436", "def": "\"Establishment of the epithelial barrier, the functional barrier in the skin that limits its permeability.\" [GOC:dph]", "name": "establishment of skin barrier"}	5	5	0.644165	0.052369	ALOX12,ALOX12B,ALOXE3,CYP26B1,MET	1
establishment of vesicle localization	info:{"super-categories": "['establishment of localization in cell', 'establishment of organelle localization', 'organelle localization']", "namespace": "biological_process", "id": "GO:0051650", "def": "\"The directed movement of a vesicle to a specific location.\" [GOC:ai]", "name": "establishment of vesicle localization"}	4	4	2.22774	1	DYNC1H1,ITGA4,PRKCZ,SPG11	1
establishment or maintenance of apical/basal cell polarity	info:{"super-categories": "['establishment or maintenance of bipolar cell polarity']", "namespace": "biological_process", "id": "GO:0035088", "def": "\"Any cellular process that results in the specification, formation or maintenance polarization of a cell's architecture along its apical/basal axis so that the apical and basal regions of the cell have different membrane, extracellular matrix and s…	3	3	1.28833	1	MARK2,OPHN1,PARD3	1
establishment or maintenance of cell polarity	info:{"super-categories": "[]", "namespace": "biological_process", "id": "GO:0007163", "def": "\"Any cellular process that results in the specification, formation or maintenance of anisotropic intracellular organization or cell growth patterns.\" [GOC:mah]", "name": "establishment or maintenance of cell polarity"}	10	10	4.32128	0.398548	CDC42BPB,CYP26B1,DST,JAM3,MAP1B,MARK2,OPHN1,PARD3,PARD6B,PRKCZ	1
establishment or maintenance of epithelial cell apical/basal polarity	info:{"super-categories": "['establishment or maintenance of bipolar cell polarity']", "namespace": "biological_process", "id": "GO:0045197", "def": "\"Any cellular process that results in the specification, formation or maintenance of the apicobasal polarity of an epithelial cell.\" [GOC:bf, GOC:mah]", "name": "establishment or maintenance of epithelial cell apical/basal polarity"}	3	3	1.20781	1	MARK2,OPHN1,PARD3	1
establishment or maintenance of monopolar cell polarity	info:{"super-categories": "[]", "namespace": "biological_process", "id": "GO:0061339", "def": "\"Any cellular process that results in the specification, formation or maintenance of monopolar intracellular organization or cell growth patterns. Monopolar cell organization is directional organization along an axis.\" [GOC:dph, GOC:vw]", "name": "establishment or maintenance of monopolar cell polarit…	2	2	0.563645	1	MAP1B,OPHN1	1
establishment or maintenance of transmembrane electrochemical gradient	info:{"super-categories": "['transport']", "namespace": "biological_process", "id": "GO:0010248", "def": "\"The directed movement of ions to establish or maintain an electrochemical gradient across a membrane by means of some agent such as a transporter or pore.\" [GOC:mah, GOC:sm]", "name": "establishment or maintenance of transmembrane electrochemical gradient"}	3	3	0.375763	0.295957	ATP1A3,ATP1A4,ATP1B2	1
estrogen biosynthetic process	info:{"super-categories": "['cellular biosynthetic process', 'cellular hormone metabolic process', 'hormone biosynthetic process', 'lipid metabolic process', 'organic cyclic compound metabolic process', 'organic substance biosynthetic process', 'regulation of hormone levels']", "namespace": "biological_process", "id": "GO:0006703", "def": "\"The chemical reactions and pathways resulting in the fo…	3	3	0.348923	0.263323	CYP19A1,HSD17B1,HSD3B1	1
estrogen metabolic process	info:{"super-categories": "['cellular hormone metabolic process', 'lipid metabolic process', 'organic cyclic compound metabolic process', 'regulation of hormone levels']", "namespace": "biological_process", "id": "GO:0008210", "def": "\"The chemical reactions and pathways involving estrogens, C18 steroid hormones that can stimulate the development of female sexual characteristics. Also found in p…	10	10	0.858887	2.58056e-05	COMT,CYP19A1,CYP1A1,CYP1A2,CYP2C8,CYP2D6,CYP3A5,HSD17B1,HSD3B1,UGT1A1	1
estrous cycle	info:{"super-categories": "['ovulation cycle']", "namespace": "biological_process", "id": "GO:0044849", "def": "\"A type of ovulation cycle, which occurs in most mammalian therian females, where the endometrium is resorbed if pregnancy does not occur.\" [GOC:jl, Wikipedia:Estrous_cycle]", "name": "estrous cycle"}	2	2	0.402603	1	ADNP,OXTR	1
ethanol catabolic process	info:{"super-categories": "['alcohol metabolic process', 'cellular catabolic process', 'drug metabolic process', 'organic hydroxy compound metabolic process', 'organic substance catabolic process', 'small molecule catabolic process']", "namespace": "biological_process", "id": "GO:0006068", "def": "\"The chemical reactions and pathways resulting in the breakdown of ethanol, CH3-CH2-OH, a colorless…	4	4	0.322083	0.043211	ALDH2,ALDH3B1,ALDH3B2,SULT1B1	1
ethanol oxidation	info:{"super-categories": "['alcohol metabolic process', 'drug metabolic process', 'generation of precursor metabolites and energy', 'organic hydroxy compound metabolic process']", "namespace": "biological_process", "id": "GO:0006069", "def": "\"An ethanol metabolic process in which ethanol is converted to acetyl-CoA via acetaldehyde and acetate.\" [GOC:mah, MetaCyc:PWY66-161, MetaCyc:PWY66-162, …	5	5	0.322083	0.00592349	ADH4,ADH5,ADH6,ALDH1A1,ALDH2	1
excitatory postsynaptic potential	info:{"super-categories": "['regulation of membrane potential']", "namespace": "biological_process", "id": "GO:0060079", "def": "\"A process that leads to a temporary increase in postsynaptic potential due to the flow of positively charged ions into the postsynaptic cell. The flow of ions that causes an EPSP is an excitatory postsynaptic current (EPSC) and makes it easier for the neuron to fire a…	5	5	1.69093	0.684649	CHRNA7,GRIN2B,MECP2,MEF2C,NLGN3	1
excretion	info:{"super-categories": "[]", "namespace": "biological_process", "id": "GO:0007588", "def": "\"The elimination by an organism of the waste products that arise as a result of metabolic activity. These products include water, carbon dioxide (CO2), and nitrogenous compounds.\" [ISBN:0192801023]", "name": "excretion"}	5	5	1.01993	0.203707	ABCG2,AQP9,KCNMA1,SCNN1B,SCNN1G	1
exocytosis	info:{"super-categories": "['secretion by cell', 'transport']", "namespace": "biological_process", "id": "GO:0006887", "def": "\"A process of secretion by a cell that results in the release of intracellular molecules (e.g. hormones, matrix proteins) contained within a membrane-bounded vesicle. Exocytosis can occur either by full fusion, when the vesicle collapses into the plasma membrane, or by a…	27	27	19.9154	1	ALAD,ALDH3B1,AOC1,ARSB,CDK13,CORO1A,CSNK2B,CYFIP1,DYNC1H1,GALNS,GSTP1,GUSB,HGF,HUWE1,ITGB3,MIF,MMP9,MYH10,PRG2,PTGES2,PTPN6,RIMS1,SLC2A3,STXBP1,THBS1,VCL,VWF	1
exogenous drug catabolic process	info:{"super-categories": "['cellular catabolic process', 'drug metabolic process']", "namespace": "biological_process", "id": "GO:0042738", "def": "\"The chemical reactions and pathways resulting in the breakdown of a drug that has originated externally to the cell or organism.\" [GOC:jl]", "name": "exogenous drug catabolic process"}	14	14	0.617325	1.68322e-10	CYP1A2,CYP2A13,CYP2A7,CYP2B6,CYP2C19,CYP2C8,CYP2D6,CYP2F1,CYP2J2,CYP2R1,CYP2S1,CYP2U1,CYP4B1,NOS1	1
export across plasma membrane	info:{"super-categories": "['transport']", "namespace": "biological_process", "id": "GO:0140115", "def": "\"The directed movement of some substance from inside of a cell, across the plasma membrane and into the extracellular region.\" [GOC:pg]", "name": "export across plasma membrane"}	5	5	1.15413	0.275029	ABCB1,ABCG2,ATP1A3,ATP1A4,ATP1B2	1
extracellular matrix organization	info:{"super-categories": "['extracellular structure organization']", "namespace": "biological_process", "id": "GO:0030198", "def": "\"A process that is carried out at the cellular level which results in the assembly, arrangement of constituent parts, or disassembly of an extracellular matrix.\" [GOC:mah]", "name": "extracellular matrix organization"}	18	18	8.93779	0.211019	FBN2,ITGA4,ITGB3,JAM2,JAM3,LAMB1,LAMC3,LOXL1,LOXL2,LOXL4,MMP9,NF1,POMT1,SOX9,SULF1,SULF2,THBS1,VWF	1
extracellular structure organization	info:{"super-categories": "[]", "namespace": "biological_process", "id": "GO:0043062", "def": "\"A process that is carried out at the cellular level which results in the assembly, arrangement of constituent parts, or disassembly of structures in the space external to the outermost structure of a cell. For cells without external protective or external encapsulating structures this refers to space …	18	18	8.96463	0.216076	FBN2,ITGA4,ITGB3,JAM2,JAM3,LAMB1,LAMC3,LOXL1,LOXL2,LOXL4,MMP9,NF1,POMT1,SOX9,SULF1,SULF2,THBS1,VWF	1
extracellular transport	info:{"super-categories": "['transport']", "namespace": "biological_process", "id": "GO:0006858", "def": "\"The transport of substances that occurs outside cells.\" [GOC:go_curators]", "name": "extracellular transport"}	7	7	0.778366	0.00397668	AQP4,CCDC39,CCDC40,DNAAF1,DNAH11,DNAH5,RFX3	1
extrinsic apoptotic signaling pathway	info:{"super-categories": "['apoptotic signaling pathway', 'cell surface receptor signaling pathway', 'regulation of cellular process']", "namespace": "biological_process", "id": "GO:0097191", "def": "\"A series of molecular signals in which a signal is conveyed from the cell surface to trigger the apoptotic death of a cell. The pathway starts with either a ligand binding to a cell surface recept…	3	3	2.52298	1	DCC,NF1,WWOX	1
eye development	info:{"super-categories": "['animal organ development']", "namespace": "biological_process", "id": "GO:0001654", "def": "\"The process whose specific outcome is the progression of the eye over time, from its formation to the mature structure. The eye is the organ of sight.\" [GOC:jid, GOC:jl]", "name": "eye development"}	9	9	2.38878	0.0621137	ADAMTS18,ALDH1A3,BCL11B,CYP1A1,FBN2,FOXP2,MTNR1B,SLC25A25,SMG9	1
eye morphogenesis	info:{"super-categories": "['animal organ morphogenesis']", "namespace": "biological_process", "id": "GO:0048592", "def": "\"The process in which the anatomical structures of the eye are generated and organized.\" [GOC:jid, GOC:mtg_sensu]", "name": "eye morphogenesis"}	4	4	1.23465	0.813813	ALDH1A3,FBN2,NF1,RARB	1
eye photoreceptor cell development	info:{"super-categories": "['cell development']", "namespace": "biological_process", "id": "GO:0042462", "def": "\"Development of a photoreceptor, a sensory cell in the eye that reacts to the presence of light. They usually contain a pigment that undergoes a chemical change when light is absorbed, thus stimulating a nerve.\" [GOC:jl, ISBN:0192800981]", "name": "eye photoreceptor cell development"}	3	3	0.912567	1	DIO3,GNGT1,NTRK2	1
face development	info:{"super-categories": "[]", "namespace": "biological_process", "id": "GO:0060324", "def": "\"The biological process whose specific outcome is the progression of a face from an initial condition to its mature state. The face is the ventral division of the head.\" [GOC:dph]", "name": "face development"}	2	2	0.483124	1	ALDH1A3,MAP2K1	1
face morphogenesis	info:{"super-categories": "[]", "namespace": "biological_process", "id": "GO:0060325", "def": "\"The process in which the anatomical structures of the face are generated and organized. The face is the ventral division of the head.\" [GOC:dph]", "name": "face morphogenesis"}	2	2	0.832047	1	ANKRD11,PTPN11	1
farnesol catabolic process	info:{"super-categories": "['alcohol metabolic process', 'cellular catabolic process', 'cellular lipid metabolic process', 'drug metabolic process', 'lipid metabolic process', 'organic hydroxy compound metabolic process', 'organic substance catabolic process', 'small molecule catabolic process']", "namespace": "biological_process", "id": "GO:0016488", "def": "\"The chemical reactions and pathways…	2	2	0.0536804	0.168048	AKR1B10,AKR1C3	1
fat cell differentiation	info:{"super-categories": "['cell differentiation']", "namespace": "biological_process", "id": "GO:0045444", "def": "\"The process in which a relatively unspecialized cell acquires specialized features of an adipocyte, an animal connective tissue cell specialized for the synthesis and storage of fat.\" [CL:0000136, GOC:go_curators]", "name": "fat cell differentiation"}	4	4	2.7377	1	ADRB2,ALDH6A1,ALOXE3,NR4A2	1
fatty acid biosynthetic process	info:{"super-categories": "['cellular biosynthetic process', 'cellular lipid metabolic process', 'lipid metabolic process', 'organic acid metabolic process', 'organic substance biosynthetic process', 'small molecule biosynthetic process']", "namespace": "biological_process", "id": "GO:0006633", "def": "\"The chemical reactions and pathways resulting in the formation of a fatty acid, any of the al…	17	17	2.84506	7.60934e-06	ACACB,ALOX12,ALOX12B,ALOX15,ALOX15B,ALOXE3,CYP1A1,CYP1A2,CYP2C8,CYP2D6,EPHX2,FASN,MIF,PTGES,PTGES3,PTGIS,PTGS1	1
fatty acid catabolic process	info:{"super-categories": "['cellular catabolic process', 'cellular lipid metabolic process', 'lipid metabolic process', 'organic acid metabolic process', 'organic substance catabolic process', 'small molecule catabolic process']", "namespace": "biological_process", "id": "GO:0009062", "def": "\"The chemical reactions and pathways resulting in the breakdown of a fatty acid, any of the aliphatic m…	3	3	2.38878	1	ACADVL,ALDH3A2,CYP4F12	1
fatty acid metabolic process	info:{"super-categories": "['cellular lipid metabolic process', 'lipid metabolic process', 'organic acid metabolic process']", "namespace": "biological_process", "id": "GO:0006631", "def": "\"The chemical reactions and pathways involving fatty acids, aliphatic monocarboxylic acids liberated from naturally occurring fats and oils by hydrolysis.\" [ISBN:0198547684]", "name": "fatty acid metabolic p…	42	42	8.18627	1.32419e-13	ACACB,ACADVL,ACSL4,ADH4,ADH5,AKR1C2,AKR1C3,ALDH3A2,ALDH5A1,ALOX12,ALOX12B,ALOX15,ALOX15B,ALOXE3,CBR1,CES2,CYP1A1,CYP1A2,CYP2A13,CYP2A7,CYP2B6,CYP2C19,CYP2C8,CYP2D6,CYP2F1,CYP2J2,CYP2S1,CYP2U1,CYP4F12,CYP4F8,EPHX2,FASN,GSTP1,MIF,PON2,PON3,PTGES,PTGES2,PTGES3,PTGIS,PTGR1,PTGS1	1
fatty acid omega-oxidation	info:{"super-categories": "['cellular lipid metabolic process', 'lipid metabolic process', 'lipid oxidation', 'organic acid metabolic process']", "namespace": "biological_process", "id": "GO:0010430", "def": "\"A fatty acid oxidation process in which the methyl group at the end of the fatty acid molecule (the omega carbon) is first oxidized to a hydroxyl group, then to an oxo group, and finally t…	2	2	0.107361	0.295957	ADH4,ADH5	1
fatty acid oxidation	info:{"super-categories": "['cellular lipid metabolic process', 'lipid metabolic process', 'lipid oxidation', 'organic acid metabolic process']", "namespace": "biological_process", "id": "GO:0019395", "def": "\"The removal of one or more electrons from a fatty acid, with or without the concomitant removal of a proton or protons, by reaction with an electron-accepting substance, by addition of oxy…	5	5	2.09354	1	ACADVL,ADH4,ADH5,ALDH3A2,ALOX12	1
fatty acid transport	info:{"super-categories": "['transport']", "namespace": "biological_process", "id": "GO:0015908", "def": "\"The directed movement of fatty acids into, out of or within a cell, or between cells, by means of some agent such as a transporter or pore. Fatty acids are aliphatic monocarboxylic acids liberated from naturally occurring fats and oils by hydrolysis.\" [GOC:ai]", "name": "fatty acid transpo…	6	6	1.90566	0.413841	ACACB,ACSL4,DRD4,NOS2,SLC25A20,SLCO2A1	1
fatty-acyl-CoA biosynthetic process	info:{"super-categories": "['carbohydrate derivative metabolic process', 'cellular aromatic compound metabolic process', 'cellular biosynthetic process', 'cellular nitrogen compound metabolic process', 'cofactor metabolic process', 'fatty acid derivative metabolic process', 'heterocycle metabolic process', 'nucleobase-containing compound metabolic process', 'nucleobase-containing small molecule m…	2	2	0.858887	1	ACSL4,FASN	1
fear response	info:{"super-categories": "['multicellular organismal response to stress']", "namespace": "biological_process", "id": "GO:0042596", "def": "\"The response of an organism to a perceived external threat.\" [GOC:go_curators]", "name": "fear response"}	4	4	0.858887	0.385369	DEAF1,DRD4,GABRA5,MECP2	1
feeding behavior	info:{"super-categories": "[]", "namespace": "biological_process", "id": "GO:0007631", "def": "\"Behavior associated with the intake of food.\" [GOC:mah]", "name": "feeding behavior"}	2	2	2.25458	1	NTRK2,OXTR	0
female pregnancy	info:{"super-categories": "[]", "namespace": "biological_process", "id": "GO:0007565", "def": "\"The set of physiological processes that allow an embryo or foetus to develop within the body of a female animal. It covers the time from fertilization of a female ovum by a male spermatozoon until birth.\" [ISBN:0192800825]", "name": "female pregnancy"}	6	6	2.28142	0.67872	COMT,HFE,LGALS9,OXTR,STS,TAC3	1
fertilization	info:{"super-categories": "[]", "namespace": "biological_process", "id": "GO:0009566", "def": "\"The union of gametes of opposite sexes during the process of sexual reproduction to form a zygote. It involves the fusion of the gametic nuclei (karyogamy) and cytoplasm (plasmogamy).\" [GOC:tb, ISBN:0198506732]", "name": "fertilization"}	2	2	2.63034	1	ATP1A4,KDM5B	0
flagellated sperm motility	info:{"super-categories": "['cell motility', 'cilium or flagellum-dependent cell motility', 'sperm motility']", "namespace": "biological_process", "id": "GO:0030317", "def": "\"Any process involved in the controlled movement of a flagellated sperm cell.\" [GOC:cilia, GOC:jl, GOC:krc]", "name": "flagellated sperm motility"}	6	6	1.61041	0.260861	ATP1A4,CCDC39,CCDC40,DNAH11,DNAH5,DNAI1	1
flavonoid glucuronidation	info:{"super-categories": "['carbohydrate metabolic process', 'flavonoid metabolic process', 'monosaccharide metabolic process', 'organic acid metabolic process']", "namespace": "biological_process", "id": "GO:0052696", "def": "\"The modification of a flavonoid by the conjugation of glucuronic acid. The resultant flavonoid glucuronosides are often much more water-soluble than the precursor.\" [GO…	2	2	0.187882	0.52191	UGT1A1,UGT1A6	1
flavonoid metabolic process	info:{"super-categories": "[]", "namespace": "biological_process", "id": "GO:0009812", "def": "\"The chemical reactions and pathways involving flavonoids, a group of water-soluble phenolic derivatives containing a flavan skeleton including flavones, flavonols and flavanoids, and anthocyanins.\" [GOC:tair_curators, ISBN:0198547684]", "name": "flavonoid metabolic process"}	4	4	0.348923	0.052369	CYP1A1,SULT1B1,UGT1A1,UGT1A6	1
fluid transport	info:{"super-categories": "['transport']", "namespace": "biological_process", "id": "GO:0042044", "def": "\"The directed movement of substances that are in liquid form in normal living conditions into, out of or within a cell, or between cells, by means of some agent such as a transporter or pore.\" [GOC:ai]", "name": "fluid transport"}	3	3	0.671005	0.739225	AQP4,AQP9,CFTR	1
folate import across plasma membrane	info:{"super-categories": "['transport']", "namespace": "biological_process", "id": "GO:1904447", "def": "\"The directed movement of folic acid from outside of a cell, across the plasma membrane and into the cytosol.\" [GO_REF:0000075, GOC:BHF, GOC:hal, GOC:TermGenie, PMID:19762432]", "name": "folate import across plasma membrane"}	2	2	0.134201	0.365653	FOLR2,SLC19A1	1
folate transmembrane transport	info:{"super-categories": "['transport']", "namespace": "biological_process", "id": "GO:0098838", "def": "\"The process in which a folic acid, or one of its derivatives (dihydrofolate, tetrahydrofolate, methylene-tetrahydrofolate or methyl-tetrahydrofolate) is transported across a membrane.\" [PMID:24745983]", "name": "folate transmembrane transport"}	2	2	0.161041	0.441227	FOLR2,SLC19A1	1
folic acid metabolic process	info:{"super-categories": "['cellular aromatic compound metabolic process', 'cellular modified amino acid metabolic process', 'cellular nitrogen compound metabolic process', 'cofactor metabolic process', 'drug metabolic process', 'heterocycle metabolic process', 'organic acid metabolic process', 'organic cyclic compound metabolic process', 'organonitrogen compound metabolic process', 'vitamin met…	4	4	0.509964	0.128365	ALDH1L1,FOLR2,MTHFR,SLC19A1	1
folic acid transport	info:{"super-categories": "['transport']", "namespace": "biological_process", "id": "GO:0015884", "def": "\"The directed movement of folic acid (pteroylglutamic acid) into, out of or within a cell, or between cells, by means of some agent such as a transporter or pore. Folic acid is widely distributed as a member of the vitamin B complex and is essential for the synthesis of purine and pyrimidine…	2	2	0.214722	0.594743	FOLR2,SLC19A1	1
folic acid-containing compound metabolic process	info:{"super-categories": "['cellular aromatic compound metabolic process', 'cellular modified amino acid metabolic process', 'cellular nitrogen compound metabolic process', 'cofactor metabolic process', 'heterocycle metabolic process', 'organic acid metabolic process', 'organic cyclic compound metabolic process', 'organonitrogen compound metabolic process']", "namespace": "biological_process", "…	4	4	0.751526	0.295957	ALDH1L1,FOLR2,MTHFR,SLC19A1	1
forebrain cell migration	info:{"super-categories": "['cell migration', 'cell motility']", "namespace": "biological_process", "id": "GO:0021885", "def": "\"The orderly movement of a cell from one site to another at least one of which is located in the forebrain.\" [GO_REF:0000021, GOC:cls, GOC:dgh, GOC:dph, GOC:jid, GOC:mtg_15jun06]", "name": "forebrain cell migration"}	2	2	1.01993	1	FOXG1,RELN	1
forebrain development	info:{"super-categories": "[]", "namespace": "biological_process", "id": "GO:0030900", "def": "\"The process whose specific outcome is the progression of the forebrain over time, from its formation to the mature structure. The forebrain is the anterior of the three primary divisions of the developing chordate brain or the corresponding part of the adult brain (in vertebrates, includes especially …	4	4	1.26149	0.841307	NOTCH1,NOTCH3,SETD2,TOP2B	1
forebrain morphogenesis	info:{"super-categories": "[]", "namespace": "biological_process", "id": "GO:0048853", "def": "\"The process in which the anatomical structures of the forebrain are generated and organized. The forebrain is the anterior of the three primary divisions of the developing chordate brain or the corresponding part of the adult brain (in vertebrates, includes especially the cerebral hemispheres, the tha…	2	2	0.214722	0.594743	NF1,PTEN	1
forebrain neuron differentiation	info:{"super-categories": "['cell differentiation']", "namespace": "biological_process", "id": "GO:0021879", "def": "\"The process in which a relatively unspecialized cell acquires specialized features of a neuron that will reside in the forebrain.\" [GO_REF:0000021, GOC:cls, GOC:dgh, GOC:dph, GOC:jid, GOC:mtg_15jun06, PMID:16226447]", "name": "forebrain neuron differentiation"}	2	2	0.375763	1	BCL11B,SHANK3	1
forebrain neuron fate commitment	info:{"super-categories": "['cell fate commitment']", "namespace": "biological_process", "id": "GO:0021877", "def": "\"The process in which the developmental fate of a cell becomes restricted such that it will develop into a neuron that resides in the forebrain.\" [GO_REF:0000021, GOC:cls, GOC:dgh, GOC:dph, GOC:jid, GOC:mtg_15jun06, PMID:16226447]", "name": "forebrain neuron fate commitment"}	2	2	0.214722	0.594743	BCL11B,SATB2	1
formaldehyde catabolic process	info:{"super-categories": "['cellular aldehyde metabolic process', 'cellular catabolic process', 'cellular detoxification of aldehyde', 'drug metabolic process', 'formaldehyde metabolic process', 'organic substance catabolic process', 'small molecule catabolic process']", "namespace": "biological_process", "id": "GO:0046294", "def": "\"The chemical reactions and pathways resulting in the breakdow…	2	2	0.0805207	0.232257	ADH4,ADH5	1
galactosylceramide metabolic process	info:{"super-categories": "['carbohydrate derivative metabolic process', 'cellular lipid metabolic process', 'cellular nitrogen compound metabolic process', 'lipid metabolic process', 'organonitrogen compound metabolic process']", "namespace": "biological_process", "id": "GO:0006681", "def": "\"The chemical reactions and pathways involving galactosylceramides, any compound formed by the replaceme…	2	2	0.241562	0.67872	ALDH5A1,GAL3ST1	1
gamete generation	info:{"super-categories": "[]", "namespace": "biological_process", "id": "GO:0007276", "def": "\"The generation and maintenance of gametes in a multicellular organism. A gamete is a haploid reproductive cell.\" [GOC:ems, GOC:mtg_sensu]", "name": "gamete generation"}	9	9	11.9171	1	ATP1A4,CYP26B1,DNMT3A,GAL3ST1,KIFC1,NOTCH1,PAFAH1B3,SBF1,SOX9	0
gamma-aminobutyric acid signaling pathway	info:{"super-categories": "['G protein-coupled receptor signaling pathway', 'regulation of cellular process']", "namespace": "biological_process", "id": "GO:0007214", "def": "\"The series of molecular signals generated by the binding of gamma-aminobutyric acid (GABA, 4-aminobutyrate), an amino acid which acts as a neurotransmitter in some organisms, to a cell surface receptor.\" [GOC:mah]", "name…	3	3	0.671005	0.739225	GABBR2,GABRA5,GABRB3	1
gene silencing	info:{"super-categories": "['negative regulation of biological process', 'regulation of metabolic process']", "namespace": "biological_process", "id": "GO:0016458", "def": "\"Any process carried out at the cellular level that results in either long-term transcriptional repression via action on chromatin structure or RNA mediated, post-transcriptional repression of gene expression.\" [GOC:dos, GOC…	8	8	2.76454	0.291261	DNMT1,DNMT3A,EED,KMT2B,MECP2,RRP8,SRCAP,TNRC6B	1
generation of precursor metabolites and energy	info:{"super-categories": "[]", "namespace": "biological_process", "id": "GO:0006091", "def": "\"The chemical reactions and pathways resulting in the formation of precursor metabolites, substances from which energy is derived, and any process involved in the liberation of energy from these substances.\" [GOC:jl]", "name": "generation of precursor metabolites and energy"}	27	27	10.1724	0.00136746	ACADVL,ADH4,ADH5,ADH6,ADSL,AKR1A1,AKR7A2,AKR7A3,ALDH1A1,ALDH2,ALDH4A1,ALDH5A1,AOC2,AOX1,AVPR1A,CYP19A1,CYP1A2,GPX2,HK1,LOXL2,MECP2,NQO1,NQO2,PTGES2,SLC25A25,TXNRD1,TXNRD2	1
genetic imprinting	info:{"super-categories": "['cellular aromatic compound metabolic process', 'cellular nitrogen compound metabolic process', 'heterocycle metabolic process', 'nucleobase-containing compound metabolic process', 'organic cyclic compound metabolic process', 'regulation of metabolic process']", "namespace": "biological_process", "id": "GO:0071514", "def": "\"Any process that modulates the frequency, r…	3	3	0.617325	0.644494	DNMT3A,EED,MECP2	1
genitalia development	info:{"super-categories": "['animal organ development', 'reproductive structure development']", "namespace": "biological_process", "id": "GO:0048806", "def": "\"The process whose specific outcome is the progression of the genitalia over time, from its formation to the mature structure.\" [GOC:jid]", "name": "genitalia development"}	4	4	1.04677	0.58837	CYP19A1,DHCR24,PTPN11,SRD5A2	1
gephyrin clustering involved in postsynaptic density assembly	info:{"super-categories": "['protein localization']", "namespace": "biological_process", "id": "GO:0097116", "def": "\"The clustering process in which gephyrin molecules are localized to distinct domains in the postsynaptic density as part of postsynaptic density assembly. Gephyrin is a component of the postsynaptic protein network of inhibitory synapses.\" [GOC:BHF, GOC:sjp, PMID:15620359, PMID:…	2	2	0.0805207	0.232257	NRXN1,NRXN2	1
germ cell development	info:{"super-categories": "['cell development']", "namespace": "biological_process", "id": "GO:0007281", "def": "\"The process whose specific outcome is the progression of an immature germ cell over time, from its formation to the mature structure (gamete). A germ cell is any reproductive cell in a multicellular organism.\" [GOC:go_curators]", "name": "germ cell development"}	4	4	3.81131	1	DEAF1,JAM3,NSUN2,SMARCA2	1
gland development	info:{"super-categories": "['animal organ development']", "namespace": "biological_process", "id": "GO:0048732", "def": "\"The process whose specific outcome is the progression of a gland over time, from its formation to the mature structure. A gland is an organ specialised for secretion.\" [GOC:jid]", "name": "gland development"}	24	24	6.49533	3.68796e-05	ADA,ALDH1A3,ALOX15B,ASXL1,BCL11B,CSNK2B,CYP19A1,FASN,HFE,HGF,INSR,JARID2,MAP2K1,MET,NF1,NOTCH1,NOTCH4,PBX1,RARB,SMARCC1,SOX9,SULF2,UGT1A1,UPF2	1
glial cell development	info:{"super-categories": "['cell development']", "namespace": "biological_process", "id": "GO:0021782", "def": "\"The process aimed at the progression of a glial cell over time, from initial commitment of the cell to a specific fate, to the fully functional differentiated cell.\" [GO_REF:0000021, GOC:cls, GOC:dgh, GOC:dph, GOC:jid, GOC:mtg_15jun06]", "name": "glial cell development"}	3	3	1.28833	1	GSTP1,LAMC3,NF1	1
glial cell differentiation	info:{"super-categories": "['cell differentiation']", "namespace": "biological_process", "id": "GO:0010001", "def": "\"The process in which a relatively unspecialized cell acquires the specialized features of a glial cell.\" [GOC:go_curators, GOC:mtg_sensu]", "name": "glial cell differentiation"}	7	7	1.82513	0.151218	MAP2K1,NLGN3,NOTCH1,NTRK2,PTPN11,RELN,SOX9	1
glial cell-derived neurotrophic factor receptor signaling pathway	info:{"super-categories": "['cell surface receptor signaling pathway', 'regulation of cellular process']", "namespace": "biological_process", "id": "GO:0035860", "def": "\"The series of molecular signals generated as a consequence of a glial cell-derived neurotrophic factor receptor binding to one of its physiological ligands.\" [GOC:yaf, PMID:12953054]", "name": "glial cell-derived neurotrophic …	2	2	0.241562	0.67872	SULF1,SULF2	1
glomerular basement membrane development	info:{"super-categories": "['extracellular structure organization']", "namespace": "biological_process", "id": "GO:0032836", "def": "\"The process whose specific outcome is the progression of the glomerular basement membrane over time, from its formation to the mature structure. The glomerular basement membrane is the basal laminal portion of the glomerulus which performs the actual filtration.\"…	2	2	0.268402	0.763716	SULF1,SULF2	1
glomerular capillary formation	info:{"super-categories": "['angiogenesis']", "namespace": "biological_process", "id": "GO:0072104", "def": "\"The process that gives rise to a glomerular capillary. This process pertains to the initial formation of a structure from unspecified parts.\" [GOC:mtg_kidney_jan10]", "name": "glomerular capillary formation"}	2	2	0.161041	0.441227	NOTCH2,NOTCH3	1
glomerular filtration	info:{"super-categories": "['renal system process']", "namespace": "biological_process", "id": "GO:0003094", "def": "\"The process in which plasma is filtered through the glomerular membrane which consists of capillary endothelial cells, the basement membrane, and epithelial cells. The glomerular filtrate is the same as plasma except it has no significant amount of protein.\" [GOC:mtg_cardio, GOC…	2	2	0.241562	0.67872	SULF1,SULF2	1
glomerular visceral epithelial cell development	info:{"super-categories": "['cell development']", "namespace": "biological_process", "id": "GO:0072015", "def": "\"The process whose specific outcome is the progression of a glomerular visceral epithelial cell over time, from its formation to the mature structure. A glomerular visceral epithelial cell is a specialized epithelial cell that contains \\\"feet\\\" that interdigitate with the \\\"feet…	2	2	0.268402	0.763716	JAG1,NOTCH2	1
glomerulus morphogenesis	info:{"super-categories": "[]", "namespace": "biological_process", "id": "GO:0072102", "def": "\"The process in which the anatomical structures of the glomerulus are generated and organized. The glomerulus is a capillary tuft surrounded by Bowman's capsule in nephrons of the vertebrate kidney.\" [GOC:mtg_kidney_jan10]", "name": "glomerulus morphogenesis"}	2	2	0.0805207	0.232257	KIRREL3,MEF2C	1
glucocorticoid biosynthetic process	info:{"super-categories": "['glucocorticoid metabolic process', 'hormone biosynthetic process', 'lipid metabolic process', 'organic cyclic compound metabolic process', 'organic substance biosynthetic process', 'regulation of hormone levels']", "namespace": "biological_process", "id": "GO:0006704", "def": "\"The chemical reactions and pathways resulting in the formation of glucocorticoids, hormona…	3	3	0.295242	0.206885	CYP11A1,CYP11B2,HSD3B1	1
glucocorticoid metabolic process	info:{"super-categories": "['lipid metabolic process', 'organic cyclic compound metabolic process', 'regulation of hormone levels']", "namespace": "biological_process", "id": "GO:0008211", "def": "\"The chemical reactions and pathways involving glucocorticoids, hormonal C21 corticosteroids synthesized from cholesterol. Glucocorticoids act primarily on carbohydrate and protein metabolism, and have…	4	4	0.429444	0.0842325	CYP11A1,CYP11B2,HSD3B1,MECP2	1
glucose homeostasis	info:{"super-categories": "['homeostatic process']", "namespace": "biological_process", "id": "GO:0042593", "def": "\"Any process involved in the maintenance of an internal steady state of glucose within an organism or cell.\" [GOC:go_curators]", "name": "glucose homeostasis"}	11	11	4.69704	0.306278	CSMD1,CYP7A1,HECTD4,HK1,INSR,MBD5,MTNR1B,PTPN11,SIN3A,SLC16A1,ZBTB20	1
glucose metabolic process	info:{"super-categories": "['carbohydrate metabolic process', 'monosaccharide metabolic process']", "namespace": "biological_process", "id": "GO:0006006", "def": "\"The chemical reactions and pathways involving glucose, the aldohexose gluco-hexose. D-glucose is dextrorotatory and is sometimes known as dextrose; it is an important source of energy for living organisms and is found free as well as …	5	5	3.05979	1	AKR1A1,ALDH5A1,HECTD4,HK1,SLC25A12	1
glutamate metabolic process	info:{"super-categories": "['cellular amino acid metabolic process', 'organic acid metabolic process', 'organonitrogen compound metabolic process']", "namespace": "biological_process", "id": "GO:0006536", "def": "\"The chemical reactions and pathways involving glutamate, the anion of 2-aminopentanedioic acid.\" [GOC:go_curators]", "name": "glutamate metabolic process"}	3	3	0.805207	0.976005	ALDH4A1,ALDH5A1,SLC25A12	1
glutamate receptor signaling pathway	info:{"super-categories": "['cell surface receptor signaling pathway', 'regulation of cellular process']", "namespace": "biological_process", "id": "GO:0007215", "def": "\"A series of molecular signals initiated by the binding of glutamate to a glutamate receptor on the surface of a target cell, and ending with regulation of a downstream cellular process, e.g. transcription.\" [GOC:mah, GOC:signa…	3	3	1.20781	1	GRIA1,GRIN2B,GRM5	1
glutamate secretion	info:{"super-categories": "['secretion by cell', 'transport']", "namespace": "biological_process", "id": "GO:0014047", "def": "\"The controlled release of glutamate by a cell. The glutamate is the most abundant excitatory neurotransmitter in the nervous system.\" [GOC:ef]", "name": "glutamate secretion"}	5	5	0.805207	0.101224	NF1,NTRK2,RIMS1,SLC1A1,STXBP1	1
glutamine metabolic process	info:{"super-categories": "['cellular amino acid metabolic process', 'organic acid metabolic process', 'organonitrogen compound metabolic process']", "namespace": "biological_process", "id": "GO:0006541", "def": "\"The chemical reactions and pathways involving glutamine, 2-amino-4-carbamoylbutanoic acid.\" [GOC:ai]", "name": "glutamine metabolic process"}	2	2	0.590485	1	ALDH5A1,MECP2	1
glutathione derivative biosynthetic process	info:{"super-categories": "['cellular biosynthetic process', 'organic substance biosynthetic process', 'organonitrogen compound metabolic process', 'sulfur compound metabolic process']", "namespace": "biological_process", "id": "GO:1901687", "def": "\"The chemical reactions and pathways resulting in the formation of glutathione derivative.\" [GOC:pr, GOC:TermGenie]", "name": "glutathione derivati…	6	6	0.590485	0.0071718	AKR1A1,GSTA2,GSTM1,GSTM5,GSTO1,GSTP1	1
glutathione metabolic process	info:{"super-categories": "['cellular modified amino acid metabolic process', 'cellular nitrogen compound metabolic process', 'cofactor metabolic process', 'organonitrogen compound metabolic process', 'sulfur compound metabolic process']", "namespace": "biological_process", "id": "GO:0006749", "def": "\"The chemical reactions and pathways involving glutathione, the tripeptide glutamylcysteinylgly…	7	7	1.47621	0.0659091	ALDH5A1,GSTA2,GSTM1,GSTM5,GSTP1,GSTT2,PTGES	1
glycerolipid metabolic process	info:{"super-categories": "['cellular lipid metabolic process', 'lipid metabolic process']", "namespace": "biological_process", "id": "GO:0046486", "def": "\"The chemical reactions and pathways involving glycerolipids, any lipid with a glycerol backbone. Diacylglycerol and phosphatidate are key lipid intermediates of glycerolipid biosynthesis.\" [GOC:ai, PMID:8906569]", "name": "glycerolipid meta…	12	12	9.68932	1	ACHE,ACSL4,ALDH5A1,ALOX15,CHAT,CSNK2A1,CSNK2B,DDHD1,MECP2,PTEN,PTPN11,SBF1	1
glycerophospholipid biosynthetic process	info:{"super-categories": "['cellular biosynthetic process', 'cellular lipid metabolic process', 'lipid metabolic process', 'organic substance biosynthetic process', 'organophosphate metabolic process', 'phosphorus metabolic process']", "namespace": "biological_process", "id": "GO:0046474", "def": "\"The chemical reactions and pathways resulting in the formation of glycerophospholipids, any deriv…	8	8	5.26068	1	ACHE,ALOX15,CHAT,CSNK2A1,CSNK2B,DDHD1,PTEN,SBF1	1
glycerophospholipid metabolic process	info:{"super-categories": "['cellular lipid metabolic process', 'lipid metabolic process', 'organophosphate metabolic process', 'phosphorus metabolic process']", "namespace": "biological_process", "id": "GO:0006650", "def": "\"The chemical reactions and pathways involving glycerophospholipids, any derivative of glycerophosphate that contains at least one O-acyl, O-alkyl, or O-alkenyl group attach…	10	10	7.91786	1	ACHE,ALDH5A1,ALOX15,CHAT,CSNK2A1,CSNK2B,DDHD1,MECP2,PTEN,SBF1	1
glycolipid biosynthetic process	info:{"super-categories": "['carbohydrate derivative metabolic process', 'cellular biosynthetic process', 'cellular lipid metabolic process', 'lipid metabolic process', 'organic substance biosynthetic process']", "namespace": "biological_process", "id": "GO:0009247", "def": "\"The chemical reactions and pathways resulting in the formation of glycolipid, a class of 1,2-di-O-acylglycerols joined at…	2	2	1.52989	1	GAL3ST1,GAL3ST3	1
glycolipid metabolic process	info:{"super-categories": "['carbohydrate derivative metabolic process', 'cellular lipid metabolic process', 'lipid metabolic process']", "namespace": "biological_process", "id": "GO:0006664", "def": "\"The chemical reactions and pathways involving glycolipids, a class of 1,2-di-O-acylglycerols joined at oxygen 3 by a glycosidic linkage to a carbohydrate part (usually a mono-, di- or tri-sacchari…	4	4	2.63034	1	ALDH5A1,GAL3ST1,GAL3ST3,STS	1
glycoprotein biosynthetic process	info:{"super-categories": "['carbohydrate derivative metabolic process', 'cellular biosynthetic process', 'cellular macromolecule metabolic process', 'macromolecule metabolic process', 'organic substance biosynthetic process', 'organonitrogen compound metabolic process', 'protein metabolic process']", "namespace": "biological_process", "id": "GO:0009101", "def": "\"The chemical reactions and path…	7	7	1.31517	0.0414441	B3GAT2,CHST10,CHST11,CHST12,CHST13,CHST8,GAL3ST3	1
glycoprotein metabolic process	info:{"super-categories": "['carbohydrate derivative metabolic process', 'cellular macromolecule metabolic process', 'macromolecule metabolic process', 'organonitrogen compound metabolic process', 'protein metabolic process']", "namespace": "biological_process", "id": "GO:0009100", "def": "\"The chemical reactions and pathways involving glycoproteins, any protein that contains covalently bound gl…	10	10	3.46239	0.158237	B3GAT2,CHST10,CHST11,CHST12,CHST13,CHST14,CHST8,GAL3ST3,SULF1,SULF2	1
glycosaminoglycan biosynthetic process	info:{"super-categories": "['carbohydrate derivative metabolic process', 'macromolecule metabolic process', 'organic substance biosynthetic process', 'organonitrogen compound metabolic process']", "namespace": "biological_process", "id": "GO:0006024", "def": "\"The chemical reactions and pathways resulting in the formation of glycosaminoglycans, any of a group of polysaccharides that contain amin…	7	7	2.7377	0.563902	CHST11,CHST12,CHST13,CHST14,CHST3,CHST4,CHST6	1
glycosaminoglycan catabolic process	info:{"super-categories": "['carbohydrate derivative metabolic process', 'macromolecule metabolic process', 'organic substance catabolic process', 'organonitrogen compound metabolic process']", "namespace": "biological_process", "id": "GO:0006027", "def": "\"The chemical reactions and pathways resulting in the breakdown of glycosaminoglycans, any one of a group of polysaccharides that contain ami…	3	3	1.63725	1	ARSB,GALNS,GUSB	1
glycosaminoglycan metabolic process	info:{"super-categories": "['carbohydrate derivative metabolic process', 'macromolecule metabolic process', 'organonitrogen compound metabolic process']", "namespace": "biological_process", "id": "GO:0030203", "def": "\"The chemical reactions and pathways involving glycosaminoglycans, any one of a group of polysaccharides that contain amino sugars. Formerly known as mucopolysaccharides, they incl…	12	12	4.10655	0.0751578	ARSB,B3GAT2,CHST11,CHST12,CHST13,CHST14,CHST3,CHST4,CHST6,GALNS,GUSB,HGF	1
glycoside metabolic process	info:{"super-categories": "['carbohydrate derivative metabolic process']", "namespace": "biological_process", "id": "GO:0016137", "def": "\"The chemical reactions and pathways involving glycosides, compounds in which a glycosyl group is substituted into a hydroxyl, thiol or selenol group in another compound.\" [ISBN:0198547684]", "name": "glycoside metabolic process"}	6	6	0.509964	0.00408868	AKR1A1,AKR1B10,AKR1C2,AKR1C3,AKR7A2,GUSB	1
glycosphingolipid metabolic process	info:{"super-categories": "['carbohydrate derivative metabolic process', 'cellular lipid metabolic process', 'lipid metabolic process', 'organonitrogen compound metabolic process']", "namespace": "biological_process", "id": "GO:0006687", "def": "\"The chemical reactions and pathways involving glycosphingolipids, any compound with residues of sphingoid and at least one monosaccharide.\" [ISBN:0198…	3	3	1.69093	1	ALDH5A1,GAL3ST1,STS	1
glycosylation	info:{"super-categories": "[]", "namespace": "biological_process", "id": "GO:0070085", "def": "\"The covalent attachment and further modification of carbohydrate residues to a substrate molecule.\" [GOC:hjd, GOC:mah]", "name": "glycosylation"}	8	8	6.60269	1	B3GAT2,CHST4,GAL3ST1,POMGNT1,POMT1,POMT2,TET1,TET3	1
glycosylceramide metabolic process	info:{"super-categories": "['carbohydrate derivative metabolic process', 'cellular lipid metabolic process', 'cellular nitrogen compound metabolic process', 'lipid metabolic process', 'organonitrogen compound metabolic process']", "namespace": "biological_process", "id": "GO:0006677", "def": "\"The chemical reactions and pathways involving glycosylceramides, any compound formed by the replacement…	2	2	0.429444	1	ALDH5A1,GAL3ST1	1
gonad development	info:{"super-categories": "['animal organ development', 'reproductive structure development']", "namespace": "biological_process", "id": "GO:0008406", "def": "\"The process whose specific outcome is the progression of the gonad over time, from its formation to the mature structure. The gonad is an animal organ that produces gametes; in some species it also produces hormones.\" [GOC:ems, ISBN:0198…	5	5	2.89874	1	AKR1C3,CYP19A1,INSR,SOX9,SRD5A2	1
grooming behavior	info:{"super-categories": "[]", "namespace": "biological_process", "id": "GO:0007625", "def": "\"The specific behavior of an organism relating to grooming, cleaning and brushing to remove dirt and parasites.\" [GOC:jl, GOC:pr]", "name": "grooming behavior"}	2	2	0.375763	1	AVPR1A,SLITRK5	1
hair cell differentiation	info:{"super-categories": "['cell differentiation']", "namespace": "biological_process", "id": "GO:0035315", "def": "\"The process in which a relatively unspecialized cell acquires specialized features of a hair cell.\" [GOC:bf]", "name": "hair cell differentiation"}	2	2	0.268402	0.763716	JAG1,USH2A	1
hair cycle process	info:{"super-categories": "[]", "namespace": "biological_process", "id": "GO:0022405", "def": "\"A multicellular organismal process involved in the cyclical phases of growth (anagen), regression (catagen), quiescence (telogen), and shedding (exogen) in the life of a hair; one of the collection or mass of filaments growing from the skin of an animal, and forming a covering for a part of the head o…	4	4	1.9325	1	NF1,NOTCH1,NSUN2,SOX9	1
hair follicle maturation	info:{"super-categories": "['anatomical structure maturation', 'hair cycle process']", "namespace": "biological_process", "id": "GO:0048820", "def": "\"A developmental process, independent of morphogenetic (shape) change, that is required for a hair follicle to attain its fully functional state.\" [GOC:devbiol]", "name": "hair follicle maturation"}	2	2	0.187882	0.52191	NF1,NSUN2	1
heart development	info:{"super-categories": "['animal organ development']", "namespace": "biological_process", "id": "GO:0007507", "def": "\"The process whose specific outcome is the progression of the heart over time, from its formation to the mature structure. The heart is a hollow, muscular organ, which, by contracting rhythmically, keeps up the circulation of the blood.\" [GOC:jid, UBERON:0000948]", "name": "h…	13	13	5.31436	0.164725	DNAH5,IFT74,MAP2K1,MEF2C,MYH10,NF1,NOTCH1,OXTR,PTEN,PTPN11,SMG9,SOX9,TSC2	1
heart looping	info:{"super-categories": "['embryonic morphogenesis', 'tissue morphogenesis', 'tube morphogenesis']", "namespace": "biological_process", "id": "GO:0001947", "def": "\"The tube morphogenesis process in which the primitive heart tube loops asymmetrically. This looping brings the primitive heart chambers into alignment preceding their future integration. Heart looping begins with dextral-looping an…	7	7	1.69093	0.111608	AHI1,CCDC39,CCDC40,DNAAF1,MEF2C,NOTCH1,NOTCH2	1
heart morphogenesis	info:{"super-categories": "['animal organ morphogenesis']", "namespace": "biological_process", "id": "GO:0003007", "def": "\"The developmental process in which the heart is generated and organized. The heart is a hollow, muscular organ, which, by contracting rhythmically, keeps up the circulation of the blood.\" [GOC:dph, GOC:isa_complete]", "name": "heart morphogenesis"}	3	3	1.01993	1	ASXL1,INSR,KDM6A	1
heart valve formation	info:{"super-categories": "[]", "namespace": "biological_process", "id": "GO:0003188", "def": "\"The developmental process pertaining to the initial formation of a heart valve from unspecified parts. This process begins with the specific processes that contribute to the appearance of the discrete structure and ends when the structural rudiment is recognizable.\" [GOC:mtg_heart]", "name": "heart v…	3	3	0.322083	0.232257	HEY1,NOTCH1,SOX9	1
heart valve morphogenesis	info:{"super-categories": "[]", "namespace": "biological_process", "id": "GO:0003179", "def": "\"The process in which the structure of a heart valve is generated and organized.\" [GOC:mtg_heart]", "name": "heart valve morphogenesis"}	7	7	1.28833	0.038747	HEY1,JAG1,MEF2C,NOS3,NOTCH1,NOTCH2,SOX9	1
hematopoietic or lymphoid organ development	info:{"super-categories": "['animal organ development']", "namespace": "biological_process", "id": "GO:0048534", "def": "\"The process whose specific outcome is the progression of any organ involved in hematopoiesis (also known as hemopoiesis) or lymphoid cell activation over time, from its formation to the mature structure. Such development includes differentiation of resident cell types (stroma…	13	13	4.58968	0.0659683	ADA,ASXL1,BCL11B,CDK13,JAG1,JARID2,KIRREL3,KMT2A,MAP2K1,NOTCH2,NOTCH4,PBX1,ROGDI	1
hematopoietic progenitor cell differentiation	info:{"super-categories": "['cell differentiation']", "namespace": "biological_process", "id": "GO:0002244", "def": "\"The process in which precursor cell type acquires the specialized features of a hematopoietic progenitor cell, a class of cell types including myeloid progenitor cells and lymphoid progenitor cells.\" [GOC:add, GOC:rl, ISBN:0781735149, PMID:16551251]", "name": "hematopoietic prog…	3	3	2.28142	1	JAM3,PTPN6,SIN3A	1
heme metabolic process	info:{"super-categories": "['cellular aromatic compound metabolic process', 'cofactor metabolic process', 'heterocycle metabolic process', 'organic cyclic compound metabolic process', 'organonitrogen compound metabolic process']", "namespace": "biological_process", "id": "GO:0042168", "def": "\"The chemical reactions and pathways involving heme, any compound of iron complexed in a porphyrin (tetr…	2	2	0.805207	1	ALAD,UGT1A1	1
hemopoiesis	info:{"super-categories": "['animal organ development']", "namespace": "biological_process", "id": "GO:0030097", "def": "\"The process whose specific outcome is the progression of the myeloid and lymphoid derived organ/tissue systems of the blood and other parts of the body over time, from formation to the mature structure. The site of hemopoiesis is variable during development, but occurs primar…	9	9	2.3351	0.0550675	ASXL1,CDK13,JAG1,KIRREL3,KMT2A,NOTCH2,NOTCH4,PBX1,ROGDI	1
hemostasis	info:{"super-categories": "['regulation of body fluid levels']", "namespace": "biological_process", "id": "GO:0007599", "def": "\"The stopping of bleeding (loss of body fluid) or the arrest of the circulation to an organ or part.\" [ISBN:0198506732]", "name": "hemostasis"}	3	3	4.69704	1	ITGB3,JMJD1C,VWF	0
heparan sulfate proteoglycan metabolic process	info:{"super-categories": "['carbohydrate derivative metabolic process', 'cellular macromolecule metabolic process', 'macromolecule metabolic process', 'organonitrogen compound metabolic process', 'protein metabolic process']", "namespace": "biological_process", "id": "GO:0030201", "def": "\"The chemical reactions and pathways involving any proteoglycan containing heparan sulfate, any member of a…	2	2	0.697846	1	SULF1,SULF2	1
hepatocyte growth factor receptor signaling pathway	info:{"super-categories": "['cell surface receptor signaling pathway', 'regulation of cellular process']", "namespace": "biological_process", "id": "GO:0048012", "def": "\"The series of molecular signals generated as a consequence of the hepatocyte growth factor receptor binding to one of its physiological ligands.\" [GOC:ceb]", "name": "hepatocyte growth factor receptor signaling pathway"}	2	2	0.322083	0.918809	HGF,MET	1
hepoxilin biosynthetic process	info:{"super-categories": "['cellular biosynthetic process', 'cellular lipid metabolic process', 'lipid metabolic process', 'organic acid metabolic process', 'organic substance biosynthetic process', 'small molecule biosynthetic process']", "namespace": "biological_process", "id": "GO:0051122", "def": "\"The chemical reactions and pathways resulting in the formation of hepoxilins, a class of bioa…	5	5	0.134201	0.000457345	ALOX12,ALOX12B,ALOX15,ALOX15B,ALOXE3	1
hepoxilin metabolic process	info:{"super-categories": "['cellular lipid metabolic process', 'lipid metabolic process', 'organic acid metabolic process']", "namespace": "biological_process", "id": "GO:0051121", "def": "\"The chemical reactions and pathways involving hepoxilins, a class of bioactive icosanoids with roles in the regulation of cell physiology.\" [PMID:15123652]", "name": "hepoxilin metabolic process"}	5	5	0.134201	0.000457345	ALOX12,ALOX12B,ALOX15,ALOX15B,ALOXE3	1
heterochromatin organization	info:{"super-categories": "['chromatin organization']", "namespace": "biological_process", "id": "GO:0070828", "def": "\"Any process that results in the specification, formation or maintenance of the physical structure of eukaryotic heterochromatin, a compact and highly condensed form of chromatin.\" [GOC:mah]", "name": "heterochromatin organization"}	2	2	0.429444	1	LOXL2,MTHFR	1
heterocycle metabolic process	info:{"super-categories": "[]", "namespace": "biological_process", "id": "GO:0046483", "def": "\"The chemical reactions and pathways involving heterocyclic compounds, those with a cyclic molecular structure and at least two different atoms in the ring (or rings).\" [CHEBI:5686, ISBN:0198506732]", "name": "heterocycle metabolic process"}	104	104	76.1189	0.0439428	ABCG2,ACACB,ACSL4,ADA,ADSL,AHR,AKR7A3,ALAD,ALDH1L1,ALDH4A1,ALDH6A1,ALOX12,AOX1,ASXL1,ASXL2,ASXL3,BCHE,BCL11B,CBS,CDK13,CUBN,CYP1A1,CYP1A2,CYP2A13,CYP2A7,CYP2C19,CYP2D6,CYP4F12,DEAF1,DGCR8,DNMT1,DNMT3A,DNMT3B,DPYD,EED,EHMT1,ELP4,EPHX1,EPHX2,FASN,FEV,FOLR2,FTSJ1,GTF2I,HK1,HUWE1,INTS6,KMT2A,LAS1L,MACROD2,MCCC2,MECP2,MOCOS,MTHFR,MTR,NOTCH1,NOTCH2,NOTCH3,NOTCH4,NR2F1,NR3C2,NR4A2,NSUN2,PON3,PPP2R1A,PQB…	1
heterotypic cell-cell adhesion	info:{"super-categories": "['cell-cell adhesion']", "namespace": "biological_process", "id": "GO:0034113", "def": "\"The attachment of a cell to a cell of a different type via adhesion molecules.\" [GOC:add]", "name": "heterotypic cell-cell adhesion"}	3	3	0.966248	1	ITGA4,ITGB3,JAM3	1
hexose metabolic process	info:{"super-categories": "['carbohydrate metabolic process', 'monosaccharide metabolic process']", "namespace": "biological_process", "id": "GO:0019318", "def": "\"The chemical reactions and pathways involving a hexose, any monosaccharide with a chain of six carbon atoms in the molecule.\" [ISBN:0198506732]", "name": "hexose metabolic process"}	6	6	4.16023	1	AKR1A1,ALDH1A1,ALDH5A1,HECTD4,HK1,SLC25A12	1
hindbrain development	info:{"super-categories": "[]", "namespace": "biological_process", "id": "GO:0030902", "def": "\"The process whose specific outcome is the progression of the hindbrain over time, from its formation to the mature structure. The hindbrain is the posterior of the three primary divisions of the developing chordate brain, or the corresponding part of the adult brain (in vertebrates, includes the cereb…	2	2	0.456284	1	AHI1,EN2	1
hindlimb morphogenesis	info:{"super-categories": "['appendage morphogenesis']", "namespace": "biological_process", "id": "GO:0035137", "def": "\"The process in which the anatomical structures of the hindlimb are generated and organized.\" [GOC:go_curators]", "name": "hindlimb morphogenesis"}	2	2	0.966248	1	NOTCH1,RARB	1
hippo signaling	info:{"super-categories": "['intracellular signal transduction', 'regulation of cellular process']", "namespace": "biological_process", "id": "GO:0035329", "def": "\"The series of molecular signals mediated by the serine/threonine kinase Hippo or one of its orthologs. In Drosophila, Hippo in complex with the scaffold protein Salvador (Sav), phosphorylates and activates Warts (Wts), which in turn …	2	2	0.724686	1	TJP1,TJP2	1
hippocampus development	info:{"super-categories": "[]", "namespace": "biological_process", "id": "GO:0021766", "def": "\"The progression of the hippocampus over time from its initial formation until its mature state.\" [GO_REF:0000021, GOC:cls, GOC:dgh, GOC:dph, GOC:jid, GOC:mtg_15jun06, ISBN:0878937420, UBERON:0002421]", "name": "hippocampus development"}	4	4	1.74461	1	DLX1,HSD3B1,KIRREL3,RELN	1
histone H3 acetylation	info:{"super-categories": "['cellular macromolecule metabolic process', 'chromatin organization', 'macromolecule metabolic process', 'organonitrogen compound metabolic process', 'protein metabolic process']", "namespace": "biological_process", "id": "GO:0043966", "def": "\"The modification of histone H3 by the addition of an acetyl group.\" [GOC:jl]", "name": "histone H3 acetylation"}	3	3	1.20781	1	KAT6A,MCM3AP,SGF29	1
histone H3-K27 methylation	info:{"super-categories": "['cellular macromolecule metabolic process', 'chromatin organization', 'macromolecule metabolic process', 'macromolecule methylation', 'organonitrogen compound metabolic process', 'protein metabolic process']", "namespace": "biological_process", "id": "GO:0070734", "def": "\"The modification of histone H3 by addition of one or more methyl groups to lysine at position 27…	2	2	0.295242	0.841307	EED,EHMT1	1
histone H3-K4 demethylation	info:{"super-categories": "['cellular macromolecule metabolic process', 'chromatin organization', 'macromolecule metabolic process', 'organonitrogen compound metabolic process', 'protein demethylation', 'protein metabolic process']", "namespace": "biological_process", "id": "GO:0034720", "def": "\"The modification of histone H3 by the removal of a methyl group from lysine at position 4 of the his…	2	2	0.241562	0.67872	JARID2,KDM5B	1
histone H3-K4 demethylation, trimethyl-H3-K4-specific	info:{"super-categories": "['cellular macromolecule metabolic process', 'chromatin organization', 'macromolecule metabolic process', 'organonitrogen compound metabolic process', 'protein demethylation', 'protein metabolic process']", "namespace": "biological_process", "id": "GO:0034721", "def": "\"The modification of histone H3 by the removal of a methyl group from a trimetylated lysine at positi…	2	2	0.134201	0.365653	JARID2,KDM5B	1
histone H3-K4 methylation	info:{"super-categories": "['cellular macromolecule metabolic process', 'chromatin organization', 'macromolecule metabolic process', 'macromolecule methylation', 'organonitrogen compound metabolic process', 'protein metabolic process']", "namespace": "biological_process", "id": "GO:0051568", "def": "\"The modification of histone H3 by addition of one or more methyl groups to lysine at position 4 …	6	6	0.966248	0.0475085	KDM6A,KMT2A,KMT2B,KMT2C,SETD1A,TET3	1
histone H3-K4 trimethylation	info:{"super-categories": "['cellular macromolecule metabolic process', 'chromatin organization', 'macromolecule metabolic process', 'macromolecule methylation', 'organonitrogen compound metabolic process', 'protein metabolic process']", "namespace": "biological_process", "id": "GO:0080182", "def": "\"The modification of histone H3 by addition of three methyl groups to lysine at position 4 of the…	3	3	0.429444	0.362947	KMT2A,KMT2B,TET3	1
histone H3-K9 demethylation	info:{"super-categories": "['cellular macromolecule metabolic process', 'chromatin organization', 'macromolecule metabolic process', 'organonitrogen compound metabolic process', 'protein demethylation', 'protein metabolic process']", "namespace": "biological_process", "id": "GO:0033169", "def": "\"The modification of histone H3 by the removal of a methyl group from lysine at position 9 of the his…	2	2	0.375763	1	JMJD1C,KDM3B	1
histone H3-K9 methylation	info:{"super-categories": "['cellular macromolecule metabolic process', 'chromatin organization', 'macromolecule metabolic process', 'macromolecule methylation', 'organonitrogen compound metabolic process', 'protein metabolic process']", "namespace": "biological_process", "id": "GO:0051567", "def": "\"The modification of histone H3 by addition of one or more methyl groups to lysine at position 9 …	2	2	0.429444	1	EHMT1,SETD5	1
histone H3-K9 modification	info:{"super-categories": "['cellular macromolecule metabolic process', 'chromatin organization', 'macromolecule metabolic process', 'organonitrogen compound metabolic process', 'protein metabolic process']", "namespace": "biological_process", "id": "GO:0061647", "def": "\"The modification of histone H3 at a lysine in position 9 of the histone.\" [GOC:vw]", "name": "histone H3-K9 modification"}	2	2	0.536804	1	EHMT1,SETD5	1
histone H4 acetylation	info:{"super-categories": "['cellular macromolecule metabolic process', 'chromatin organization', 'macromolecule metabolic process', 'organonitrogen compound metabolic process', 'protein metabolic process']", "namespace": "biological_process", "id": "GO:0043967", "def": "\"The modification of histone H4 by the addition of an acetyl group.\" [GOC:jl]", "name": "histone H4 acetylation"}	2	2	1.39569	1	ACTL6B,KMT2A	1
histone acetylation	info:{"super-categories": "['cellular macromolecule metabolic process', 'chromatin organization', 'macromolecule metabolic process', 'organonitrogen compound metabolic process', 'protein metabolic process']", "namespace": "biological_process", "id": "GO:0016573", "def": "\"The modification of a histone by the addition of an acetyl group.\" [GOC:ai]", "name": "histone acetylation"}	8	8	2.92558	0.345942	ACTL6B,KAT6A,KMT2A,MCM3AP,MECP2,SGF29,SRCAP,TAF1	1
histone deacetylation	info:{"super-categories": "['cellular macromolecule metabolic process', 'chromatin organization', 'macromolecule metabolic process', 'organonitrogen compound metabolic process', 'protein metabolic process']", "namespace": "biological_process", "id": "GO:0016575", "def": "\"The modification of histones by removal of acetyl groups.\" [GOC:ai]", "name": "histone deacetylation"}	2	2	1.26149	1	SIN3A,TBL1X	1
histone demethylation	info:{"super-categories": "['cellular macromolecule metabolic process', 'chromatin organization', 'macromolecule metabolic process', 'organonitrogen compound metabolic process', 'protein demethylation', 'protein metabolic process']", "namespace": "biological_process", "id": "GO:0016577", "def": "\"The modification of histones by removal of methyl groups.\" [GOC:ai]", "name": "histone demethylatio…	5	5	0.805207	0.101224	JARID2,JMJD1C,KDM3B,KDM5B,KDM6A	1
histone lysine demethylation	info:{"super-categories": "['cellular macromolecule metabolic process', 'chromatin organization', 'macromolecule metabolic process', 'organonitrogen compound metabolic process', 'protein demethylation', 'protein metabolic process']", "namespace": "biological_process", "id": "GO:0070076", "def": "\"The modification of a histone by the removal of a methyl group from a lysine residue.\" [GOC:mah]", …	5	5	0.778366	0.0915318	JARID2,JMJD1C,KDM3B,KDM5B,KDM6A	1
histone lysine methylation	info:{"super-categories": "['cellular macromolecule metabolic process', 'chromatin organization', 'macromolecule metabolic process', 'macromolecule methylation', 'organonitrogen compound metabolic process', 'protein metabolic process']", "namespace": "biological_process", "id": "GO:0034968", "def": "\"The modification of a histone by addition of one or more methyl groups to a lysine residue.\" [G…	11	11	1.9325	0.00142278	EED,EHMT1,KDM6A,KMT2A,KMT2B,KMT2C,KMT5B,SETD1A,SETD2,SETD5,TET3	1
histone methylation	info:{"super-categories": "['cellular macromolecule metabolic process', 'chromatin organization', 'macromolecule metabolic process', 'macromolecule methylation', 'organonitrogen compound metabolic process', 'protein metabolic process']", "namespace": "biological_process", "id": "GO:0016571", "def": "\"The modification of histones by addition of methyl groups.\" [GOC:ai]", "name": "histone methyla…	13	13	2.41562	0.000481863	EED,EHMT1,KDM6A,KMT2A,KMT2B,KMT2C,KMT5B,MECP2,SATB1,SETD1A,SETD2,SETD5,TET3	1
histone modification	info:{"super-categories": "['cellular macromolecule metabolic process', 'chromatin organization', 'macromolecule metabolic process', 'organonitrogen compound metabolic process', 'protein metabolic process']", "namespace": "biological_process", "id": "GO:0016570", "def": "\"The covalent alteration of one or more amino acid residues within a histone protein.\" [GOC:krc]", "name": "histone modificat…	27	27	9.50144	0.000508214	ACTL6B,ASXL1,EED,EHMT1,HUWE1,JARID2,JMJD1C,KAT6A,KDM3B,KDM5B,KDM6A,KMT2A,KMT2B,KMT2C,KMT5B,MCM3AP,MECP2,SATB1,SETD1A,SETD2,SETD5,SGF29,SIN3A,SRCAP,TAF1,TBL1X,TET3	1
homeostasis of number of cells	info:{"super-categories": "['homeostatic process']", "namespace": "biological_process", "id": "GO:0048872", "def": "\"Any biological process involved in the maintenance of the steady-state number of cells within a population of cells.\" [GOC:isa_complete]", "name": "homeostasis of number of cells"}	7	7	3.11347	0.833299	ASXL1,CORO1A,JAM3,MEF2C,NOS3,NOTCH1,PTPN11	1
homeostasis of number of cells within a tissue	info:{"super-categories": "['homeostatic process']", "namespace": "biological_process", "id": "GO:0048873", "def": "\"Any biological process involved in the maintenance of the steady-state number of cells within a population of cells in a tissue.\" [GOC:isa_complete]", "name": "homeostasis of number of cells within a tissue"}	4	4	0.751526	0.295957	CORO1A,NOS3,NOTCH1,PTPN11	1
homeostatic process	info:{"super-categories": "[]", "namespace": "biological_process", "id": "GO:0042592", "def": "\"Any biological process involved in the maintenance of an internal steady state.\" [GOC:jl, ISBN:0395825172]", "name": "homeostatic process"}	87	87	40.4214	1.98051e-08	ABCA2,ABCG2,ACACB,ACADVL,ADNP,ADRB2,ALOX12,ALOX12B,ALOXE3,ANK2,ANKRD11,AQP4,AQP9,ASXL1,ATP1A3,ATP1A4,ATP1B2,AVPR1A,AVPR1B,CA2,CACNB2,CFTR,CHRNA7,CORO1A,CP,CSMD1,CUBN,CYP11B2,CYP26B1,CYP27B1,CYP39A1,CYP4F12,CYP7A1,DLG4,DMXL2,DRD4,EPHX2,GNB1,GPR32,GRIA1,GRIN2B,GRM5,GSTO1,GTF2I,HECTD4,HFE,HK1,INSR,ITPR3,JAM3,KCNMA1,LRP1,MBD5,MEF2C,MET,MTNR1B,MTTP,NOS1,NOS2,NOS3,NOTCH1,NQO1,NTSR1,OXTR,PRKN,PRNP,PTGES…	1
homocysteine metabolic process	info:{"super-categories": "['cellular amino acid metabolic process', 'organic acid metabolic process', 'organonitrogen compound metabolic process', 'sulfur compound metabolic process']", "namespace": "biological_process", "id": "GO:0050667", "def": "\"The chemical reactions and pathways involving homocysteine, the amino acid alpha-amino-gamma-mercaptobutanoic acid. Homocysteine is an important in…	2	2	0.322083	0.918809	CBS,MTHFR	1
homophilic cell adhesion via plasma membrane adhesion molecules	info:{"super-categories": "['cell-cell adhesion']", "namespace": "biological_process", "id": "GO:0007156", "def": "\"The attachment of a plasma membrane adhesion molecule in one cell to an identical molecule in an adjacent cell.\" [ISBN:0198506732]", "name": "homophilic cell adhesion via plasma membrane adhesion molecules"}	9	9	4.42864	0.786786	CDH10,CLSTN3,CNTN4,CNTN6,KIRREL3,PCDH19,PCDH9,PTPRT,SDK1	1
homotypic cell-cell adhesion	info:{"super-categories": "['cell-cell adhesion']", "namespace": "biological_process", "id": "GO:0034109", "def": "\"The attachment of a cell to a second cell of the identical type via adhesion molecules.\" [GOC:add]", "name": "homotypic cell-cell adhesion"}	4	4	1.52989	1	ITGB3,PTPN6,STXBP1,VCL	1
hormone biosynthetic process	info:{"super-categories": "['regulation of hormone levels']", "namespace": "biological_process", "id": "GO:0042446", "def": "\"The chemical reactions and pathways resulting in the formation of any hormone, naturally occurring substances secreted by specialized cells that affects the metabolism or behavior of other cells possessing functional receptors for the hormone.\" [CHEBI:24621, GOC:jl]", "n…	15	15	1.63725	4.36572e-07	AKR1C3,CHAT,CHST8,CYP11A1,CYP11B2,CYP19A1,CYP27A1,CYP27B1,CYP2R1,DIO2,DIO3,HFE,HSD17B1,HSD3B1,SRD5A2	1
hormone catabolic process	info:{"super-categories": "['regulation of hormone levels']", "namespace": "biological_process", "id": "GO:0042447", "def": "\"The chemical reactions and pathways resulting in the breakdown of any hormone, naturally occurring substances secreted by specialized cells that affects the metabolism or behavior of other cells possessing functional receptors for the hormone.\" [CHEBI:24621, GOC:jl]", "n…	5	5	0.429444	0.0147704	ACHE,CYP19A1,DIO2,DIO3,PON3	1
hormone metabolic process	info:{"super-categories": "['regulation of hormone levels']", "namespace": "biological_process", "id": "GO:0042445", "def": "\"The chemical reactions and pathways involving any hormone, naturally occurring substances secreted by specialized cells that affects the metabolism or behavior of other cells possessing functional receptors for the hormone.\" [CHEBI:24621, GOC:jl]", "name": "hormone metab…	38	38	5.4754	7.18874e-16	ACHE,ADH4,ADH6,AKR1B10,AKR1C2,AKR1C3,ALDH1A1,ALDH1A3,CHAT,CHST8,COMT,CYP11A1,CYP11B2,CYP19A1,CYP1A1,CYP1A2,CYP26B1,CYP27A1,CYP27B1,CYP2C8,CYP2D6,CYP2R1,CYP2S1,CYP3A5,DHRS2,DIO2,DIO3,HFE,HSD17B1,HSD3B1,MECP2,PON3,PTPN11,SLC16A2,SRD5A2,SULT1B1,UGT1A1,UGT2B7	1
hormone transport	info:{"super-categories": "['regulation of hormone levels', 'transport']", "namespace": "biological_process", "id": "GO:0009914", "def": "\"The directed movement of hormones into, out of or within a cell, or between cells, by means of some agent such as a transporter or pore.\" [GOC:tb]", "name": "hormone transport"}	2	2	2.17406	1	SLC16A2,SLCO1C1	0
hormone-mediated signaling pathway	info:{"super-categories": "['regulation of cellular process']", "namespace": "biological_process", "id": "GO:0009755", "def": "\"A series of molecular signals mediated by the detection of a hormone.\" [GOC:sm]", "name": "hormone-mediated signaling pathway"}	7	7	4.45548	1	CSNK2B,NR2F1,NR3C2,NR4A2,PTPN11,RARB,VDR	1
humoral immune response	info:{"super-categories": "[]", "namespace": "biological_process", "id": "GO:0006959", "def": "\"An immune response mediated through a body fluid.\" [GOC:hb, ISBN:0198506732]", "name": "humoral immune response"}	4	4	5.69013	1	EBI3,MEF2C,NOTCH1,NOTCH2	0
hyaluronan metabolic process	info:{"super-categories": "['carbohydrate derivative metabolic process', 'macromolecule metabolic process', 'organic acid metabolic process', 'organonitrogen compound metabolic process']", "namespace": "biological_process", "id": "GO:0030212", "def": "\"The chemical reactions and pathways involving hyaluronan, the naturally occurring anionic form of hyaluronic acid, any member of a group of glyco…	2	2	0.832047	1	GUSB,HGF	1
hydrogen peroxide biosynthetic process	info:{"super-categories": "['cellular biosynthetic process', 'cofactor metabolic process', 'drug metabolic process', 'reactive oxygen species biosynthetic process', 'reactive oxygen species metabolic process']", "namespace": "biological_process", "id": "GO:0050665", "def": "\"The chemical reactions and pathways resulting in the formation of hydrogen peroxide (H2O2), a potentially harmful byproduc…	2	2	0.214722	0.594743	CYP1A1,CYP1A2	1
hydrogen peroxide metabolic process	info:{"super-categories": "['cofactor metabolic process', 'drug metabolic process', 'reactive oxygen species metabolic process']", "namespace": "biological_process", "id": "GO:0042743", "def": "\"The chemical reactions and pathways involving hydrogen peroxide (H2O2), a potentially harmful byproduct of aerobic cellular respiration which can cause damage to DNA.\" [GOC:jl, http://biotech.icmb.utexa…	3	3	1.04677	1	CYP1A1,CYP1A2,GPX5	1
icosanoid biosynthetic process	info:{"super-categories": "['cellular biosynthetic process', 'fatty acid derivative metabolic process', 'organic acid metabolic process', 'organic substance biosynthetic process', 'small molecule biosynthetic process']", "namespace": "biological_process", "id": "GO:0046456", "def": "\"The chemical reactions and pathways resulting in the formation of icosanoids, any of a group of C20 polyunsaturat…	8	8	1.01993	0.00272841	ALOX12,ALOX15,CYP2C8,MIF,PTGES,PTGES3,PTGIS,PTGS1	1
icosanoid metabolic process	info:{"super-categories": "['fatty acid derivative metabolic process', 'organic acid metabolic process']", "namespace": "biological_process", "id": "GO:0006690", "def": "\"The chemical reactions and pathways involving icosanoids, any of a group of C20 polyunsaturated fatty acids.\" [GOC:ma]", "name": "icosanoid metabolic process"}	34	34	2.76454	3.03505e-20	AKR1C2,AKR1C3,ALOX12,ALOX12B,ALOX15,ALOX15B,ALOXE3,CBR1,CES2,CYP1A1,CYP1A2,CYP2A13,CYP2A7,CYP2B6,CYP2C19,CYP2C8,CYP2D6,CYP2F1,CYP2J2,CYP2S1,CYP2U1,CYP4F12,CYP4F22,CYP4F8,EPHX2,MIF,PON2,PON3,PTGES,PTGES2,PTGES3,PTGIS,PTGR1,PTGS1	1
immune response	info:{"super-categories": "[]", "namespace": "biological_process", "id": "GO:0006955", "def": "\"Any immune system process that functions in the calibrated response of an organism to a potential internal or invasive threat.\" [GO_REF:0000022, GOC:add, GOC:mtg_15nov05]", "name": "immune response"}	16	16	25.2835	0.679931	CHST4,CORO1A,EBI3,HK1,IL1RL1,JAG1,JAM3,MEF2C,MIF,NOS2,NOTCH1,NOTCH2,PQBP1,PTPN6,RNF135,THBS1	0
immune response-activating cell surface receptor signaling pathway	info:{"super-categories": "['cell surface receptor signaling pathway', 'immune response-activating signal transduction', 'immune response-regulating signaling pathway', 'positive regulation of biological process', 'regulation of cellular process', 'regulation of immune system process', 'regulation of response to stimulus']", "namespace": "biological_process", "id": "GO:0002429", "def": "\"A serie…	6	6	8.18627	1	BAIAP2,CYFIP1,GPR32,MEF2C,NCKAP1,PTPN6	0
immune response-activating signal transduction	info:{"super-categories": "['immune response-regulating signaling pathway', 'positive regulation of biological process', 'regulation of cellular process', 'regulation of immune system process', 'regulation of response to stimulus']", "namespace": "biological_process", "id": "GO:0002757", "def": "\"The cascade of processes by which a signal interacts with a receptor, causing a change in the level …	6	6	11.085	1	BAIAP2,CYFIP1,GPR32,MEF2C,NCKAP1,PTPN6	0
immune response-regulating cell surface receptor signaling pathway	info:{"super-categories": "['cell surface receptor signaling pathway', 'immune response-regulating signaling pathway', 'regulation of cellular process', 'regulation of immune system process', 'regulation of response to stimulus']", "namespace": "biological_process", "id": "GO:0002768", "def": "\"A series of molecular signals initiated by the binding of an extracellular ligand to a receptor on the…	6	6	9.04515	1	BAIAP2,CYFIP1,GPR32,MEF2C,NCKAP1,PTPN6	0
immune response-regulating signaling pathway	info:{"super-categories": "['regulation of cellular process', 'regulation of immune system process', 'regulation of response to stimulus']", "namespace": "biological_process", "id": "GO:0002764", "def": "\"The cascade of processes by which a signal interacts with a receptor, causing a change in the level or activity of a second messenger or other downstream target, and ultimately leading to the a…	6	6	11.9976	0.876769	BAIAP2,CYFIP1,GPR32,MEF2C,NCKAP1,PTPN6	0
immune system process	info:{"super-categories": "[]", "namespace": "biological_process", "id": "GO:0002376", "def": "\"Any process involved in the development or functioning of the immune system, an organismal system for calibrated responses to potential internal or invasive threats.\" [GO_REF:0000022, GOC:add, GOC:mtg_15nov05]", "name": "immune system process"}	56	56	56.7134	1	ADA,ALAD,ALDH3B1,AOC1,ARSB,ATP1B2,BAIAP2,BCL11B,CDK13,CHST4,CORO1A,CSNK2B,CYFIP1,DHRS2,DYNC1H1,EBI3,FLT1,FOXP1,GALNS,GPR32,GSTP1,GUSB,HFE,HK1,HUWE1,IL1RL1,ITGA4,ITGB3,JAG1,JAM2,JAM3,LGALS9,LRP1,MCM3AP,MEF2C,MIF,MMP9,NCKAP1,NOS2,NOTCH1,NOTCH2,PQBP1,PRG2,PTGES2,PTPN11,PTPN6,RNF135,SATB1,SETD2,SIN3A,SLC16A1,SLC2A3,SLC3A2,SLC7A5,THBS1,VCL	0
import into cell	info:{"super-categories": "['transport']", "namespace": "biological_process", "id": "GO:0098657", "def": "\"The directed movement of some substance from outside of a cell into a cell. This may occur via transport across the plasma membrane or via endocytosis.\" [GOC:dos]", "name": "import into cell"}	31	31	13.3664	0.00323709	ACHE,ADRB2,ANK2,ATP1A3,ATP1A4,ATP1B2,C9ORF72,CUBN,FOLR2,GRIA1,HFE,INSR,ITGA4,KCNK9,LOXL2,LOXL4,LRP1,NLGN3,NLGN4X,NTSR1,OPHN1,PRKN,SLC12A7,SLC19A1,SLC1A1,SLC3A2,SLC6A4,SLC9A3,SLC9A9,TFRC,TSC2	1
import into nucleus	info:{"super-categories": "['intracellular transport', 'transport']", "namespace": "biological_process", "id": "GO:0051170", "def": "\"The directed movement of substances into the nucleus.\" [GOC:ai]", "name": "import into nucleus"}	2	2	3.03294	1	RANBP17,TSC2	0
in utero embryonic development	info:{"super-categories": "['embryo development', 'multicellular organism development']", "namespace": "biological_process", "id": "GO:0001701", "def": "\"The process whose specific outcome is the progression of the embryo in the uterus over time, from formation of the zygote in the oviduct, to birth. An example of this process is found in Mus musculus.\" [GOC:go_curators, GOC:mtg_sensu]", "name"…	14	14	5.36804	0.0833666	ANKRD11,CHD8,CHST11,KDM6A,MYH10,NOS3,NOTCH1,NOTCH2,NSUN2,RNASEH2B,SIN3A,SLC25A20,SMG9,TANC2	1
inflammatory response	info:{"super-categories": "['defense response']", "namespace": "biological_process", "id": "GO:0006954", "def": "\"The immediate defensive reaction (by vertebrate tissue) to infection or injury caused by chemical or physical agents. The process is characterized by local vasodilation, extravasation of plasma into intercellular spaces and accumulation of white blood cells and macrophages.\" [GO_REF…	18	18	11.756	0.989113	ALOX15,CHST4,CYP26B1,EPHX2,FOLR2,GPR32,HFE,HK1,LGALS9,MIF,NOTCH1,NOTCH2,PRKCZ,PTGES,PTGS1,THBS1,TPST1,UGT1A1	1
inflammatory response to antigenic stimulus	info:{"super-categories": "['defense response']", "namespace": "biological_process", "id": "GO:0002437", "def": "\"An inflammatory response to an antigenic stimulus, which can be include any number of T cell or B cell epitopes.\" [GOC:add, ISBN:0781735149]", "name": "inflammatory response to antigenic stimulus"}	2	2	0.697846	1	NOTCH1,NOTCH2	1
inhibitory postsynaptic potential	info:{"super-categories": "['regulation of membrane potential']", "namespace": "biological_process", "id": "GO:0060080", "def": "\"A process that causes a temporary decrease in postsynaptic membrane potential due to the flow of negatively charged ions into the postsynaptic cell. The flow of ions that causes an IPSP is an inhibitory postsynaptic current (IPSC) and makes it more difficult for the n…	3	3	0.268402	0.172998	DRD4,GABRB3,NLGN3	1
innate immune response	info:{"super-categories": "['defense response', 'defense response to other organism', 'response to external biotic stimulus']", "namespace": "biological_process", "id": "GO:0045087", "def": "\"Innate immune responses are defense responses mediated by germline encoded components that directly recognize components of potential pathogens.\" [GO_REF:0000022, GOC:add, GOC:ebc, GOC:mtg_15nov05, GOC:mtg…	7	7	12.0513	1	CORO1A,HK1,MIF,NOS2,PQBP1,PTPN6,RNF135	0
inner dynein arm assembly	info:{"super-categories": "['cellular component assembly', 'protein-containing complex subunit organization']", "namespace": "biological_process", "id": "GO:0036159", "def": "\"The aggregation, arrangement and bonding together of a set of components to form an axonemal dynein inner arm, an inner arm structure present on the outer doublet microtubules of ciliary and flagellar axonemes.\" [GOC:BHF,…	4	4	0.375763	0.0616101	CCDC39,CCDC40,DNAAF1,DNAH7	1
inner ear development	info:{"super-categories": "[]", "namespace": "biological_process", "id": "GO:0048839", "def": "\"The process whose specific outcome is the progression of the inner ear over time, from its formation to the mature structure.\" [GOC:sr]", "name": "inner ear development"}	3	3	1.31517	1	AHI1,GJB2,PTPN11	1
inner ear morphogenesis	info:{"super-categories": "['embryonic morphogenesis']", "namespace": "biological_process", "id": "GO:0042472", "def": "\"The process in which the anatomical structures of the inner ear are generated and organized. The inner ear is the structure in vertebrates that contains the organs of balance and hearing. It consists of soft hollow sensory structures (the membranous labyrinth) containing fluid…	2	2	1.52989	1	ALDH1A3,FOXG1	1
inner ear receptor cell development	info:{"super-categories": "['cell development']", "namespace": "biological_process", "id": "GO:0060119", "def": "\"The process whose specific outcome is the progression of an inner ear receptor cell over time, from its formation to the mature structure. Cell development does not include the steps involved in committing a cell to a specific fate.\" [GOC:dph]", "name": "inner ear receptor cell deve…	2	2	0.348923	1	GABRA5,GABRB3	1
inner ear receptor cell differentiation	info:{"super-categories": "['cell differentiation']", "namespace": "biological_process", "id": "GO:0060113", "def": "\"The process in which relatively unspecialized cells, acquire specialized structural and/or functional features of inner ear receptor cells. Inner ear receptor cells are mechanorecptors found in the inner ear responsible for transducing signals involved in balance and sensory perc…	2	2	0.214722	0.594743	JAG1,USH2A	1
innervation	info:{"super-categories": "[]", "namespace": "biological_process", "id": "GO:0060384", "def": "\"The process in which a nerve invades a tissue and makes functional synaptic connection within the tissue.\" [GOC:dph, GOC:sart]", "name": "innervation"}	4	4	0.536804	0.147763	GABRA5,GABRB3,SULF1,SULF2	1
inorganic anion transport	info:{"super-categories": "['transport']", "namespace": "biological_process", "id": "GO:0015698", "def": "\"The directed movement of inorganic anions into, out of or within a cell, or between cells, by means of some agent such as a transporter or pore. Inorganic anions are atoms or small molecules with a negative charge which do not contain carbon in covalent linkage.\" [GOC:krc]", "name": "inorg…	7	7	4.02603	1	CFTR,GABRA5,GABRB3,SLC12A7,SLC13A4,SLC1A1,SLC1A4	1
inorganic cation import across plasma membrane	info:{"super-categories": "['transport']", "namespace": "biological_process", "id": "GO:0098659", "def": "\"The directed movement of inorganic cations from outside of a cell, across the plasma membrane and into the cytosol.\" [GOC:dos]", "name": "inorganic cation import across plasma membrane"}	8	8	2.01302	0.0793861	ATP1A3,ATP1A4,ATP1B2,HFE,KCNK9,SLC12A7,SLC9A3,SLC9A9	1
inorganic cation transmembrane transport	info:{"super-categories": "['transport']", "namespace": "biological_process", "id": "GO:0098662", "def": "\"A process in which an inorganic cation is transported from one side of a membrane to the other by means of some agent such as a transporter or pore.\" [GOC:mah]", "name": "inorganic cation transmembrane transport"}	26	26	14.8158	0.213173	ATP1A3,ATP1A4,ATP1B2,CACNB2,CHRNA7,GRIN2B,HFE,IL1RAPL1,ITPR3,KCNK9,KCNMA1,KCNQ2,KCNQ3,KCNS3,NALCN,RYR2,SCN1A,SCN2A,SCNN1A,SCNN1B,SCNN1G,SLC12A7,SLC25A25,SLC3A2,SLC9A3,SLC9A9	1
inositol phosphate catabolic process	info:{"super-categories": "['alcohol metabolic process', 'organic hydroxy compound metabolic process', 'organic substance catabolic process', 'organophosphate metabolic process', 'phosphorus metabolic process', 'small molecule catabolic process']", "namespace": "biological_process", "id": "GO:0071545", "def": "\"The chemical reactions and pathways resulting in the breakdown of an inositol phospha…	2	2	0.429444	1	NTSR1,PTEN	1
inositol phosphate metabolic process	info:{"super-categories": "['alcohol metabolic process', 'organic hydroxy compound metabolic process', 'organophosphate metabolic process', 'phosphorus metabolic process']", "namespace": "biological_process", "id": "GO:0043647", "def": "\"The chemical reactions and pathways involving inositol phosphate, 1,2,3,4,5,6-cyclohexanehexol, with one or more phosphate groups attached.\" [CHEBI:24848, GOC:…	2	2	1.52989	1	NTSR1,PTEN	1
insulin receptor signaling pathway	info:{"super-categories": "['cell surface receptor signaling pathway', 'regulation of cellular process']", "namespace": "biological_process", "id": "GO:0008286", "def": "\"The series of molecular signals generated as a consequence of the insulin receptor binding to insulin.\" [GOC:ceb]", "name": "insulin receptor signaling pathway"}	4	4	2.28142	1	APC,BAIAP2,INSR,SMARCC1	1
insulin-like growth factor receptor signaling pathway	info:{"super-categories": "['cell surface receptor signaling pathway', 'regulation of cellular process']", "namespace": "biological_process", "id": "GO:0048009", "def": "\"The series of molecular signals generated as a consequence of the insulin-like growth factor receptor binding to one of its physiological ligands.\" [GOC:ceb]", "name": "insulin-like growth factor receptor signaling pathway"}	2	2	0.348923	1	GIGYF1,TSC2	1
integrin-mediated signaling pathway	info:{"super-categories": "['cell surface receptor signaling pathway', 'regulation of cellular process']", "namespace": "biological_process", "id": "GO:0007229", "def": "\"A series of molecular signals initiated by the binding of extracellular ligand to an integrin on the surface of a target cell, and ending with regulation of a downstream cellular process, e.g. transcription.\" [GOC:mah, GOC:sig…	5	5	2.4693	1	CUL3,DST,ITGA4,ITGB3,PTPN11	1
interaction with symbiont	info:{"super-categories": "[]", "namespace": "biological_process", "id": "GO:0051702", "def": "\"An interaction between two organisms living together in more or less intimate association. The term symbiont is used for the smaller (macro) of the two members of a symbiosis; the various forms of symbiosis include parasitism, commensalism and mutualism.\" [GOC:cc]", "name": "interaction with symbiont…	2	2	1.95934	1	PRKN,SMARCB1	1
interferon-gamma-mediated signaling pathway	info:{"super-categories": "['cell surface receptor signaling pathway', 'regulation of cellular process']", "namespace": "biological_process", "id": "GO:0060333", "def": "\"A series of molecular signals initiated by the binding of interferon-gamma to a receptor on the surface of a cell, and ending with regulation of a downstream cellular process, e.g. transcription. Interferon gamma is the only me…	2	2	1.87882	1	CAMK2A,CAMK2B	1
interleukin-12-mediated signaling pathway	info:{"super-categories": "['cell surface receptor signaling pathway', 'regulation of cellular process']", "namespace": "biological_process", "id": "GO:0035722", "def": "\"A series of molecular signals initiated by the binding of interleukin-12 to a receptor on the surface of a cell, and ending with regulation of a downstream cellular process, e.g. transcription.\" [GOC:BHF, GOC:signaling]", "nam…	3	3	1.23465	1	GSTA2,GSTO1,MIF	1
interleukin-4 secretion	info:{"super-categories": "['establishment of protein localization', 'protein localization', 'secretion by cell', 'transport']", "namespace": "biological_process", "id": "GO:0072602", "def": "\"The regulated release of interleukin-4 from a cell.\" [GOC:BHF, GOC:mah, http://www.copewithcytokines.de/cope.cgi?key=interleukins]", "name": "interleukin-4 secretion"}	2	2	0.187882	0.52191	NOTCH1,NOTCH2	1
intermediate filament cytoskeleton organization	info:{"super-categories": "['organelle organization']", "namespace": "biological_process", "id": "GO:0045104", "def": "\"A process that is carried out at the cellular level which results in the assembly, arrangement of constituent parts, or disassembly of cytoskeletal structures comprising intermediate filaments and their associated proteins.\" [GOC:ai]", "name": "intermediate filament cytoskelet…	2	2	1.31517	1	DST,GFAP	1
intermediate filament-based process	info:{"super-categories": "[]", "namespace": "biological_process", "id": "GO:0045103", "def": "\"Any cellular process that depends upon or alters the intermediate filament cytoskeleton, that part of the cytoskeleton comprising intermediate filaments and their associated proteins.\" [GOC:ai]", "name": "intermediate filament-based process"}	2	2	1.34201	1	DST,GFAP	1
internal peptidyl-lysine acetylation	info:{"super-categories": "['cellular macromolecule metabolic process', 'macromolecule metabolic process', 'organonitrogen compound metabolic process', 'protein metabolic process']", "namespace": "biological_process", "id": "GO:0018393", "def": "\"The addition of an acetyl group to a non-terminal lysine residue in a protein.\" [GOC:mah]", "name": "internal peptidyl-lysine acetylation"}	8	8	3.03294	0.389385	ACTL6B,KAT6A,KMT2A,MCM3AP,MECP2,SGF29,SRCAP,TAF1	1
internal protein amino acid acetylation	info:{"super-categories": "['cellular macromolecule metabolic process', 'macromolecule metabolic process', 'organonitrogen compound metabolic process', 'protein metabolic process']", "namespace": "biological_process", "id": "GO:0006475", "def": "\"The addition of an acetyl group to a non-terminal amino acid in a protein.\" [GOC:mah]", "name": "internal protein amino acid acetylation"}	8	8	3.16715	0.453644	ACTL6B,KAT6A,KMT2A,MCM3AP,MECP2,SGF29,SRCAP,TAF1	1
intestinal absorption	info:{"super-categories": "['digestive system process', 'transport']", "namespace": "biological_process", "id": "GO:0050892", "def": "\"Any process in which nutrients are taken up from the contents of the intestine.\" [GOC:ai, GOC:dph]", "name": "intestinal absorption"}	2	2	0.858887	1	TJP2,VDR	1
intestinal epithelial cell migration	info:{"super-categories": "['cell migration', 'cell motility']", "namespace": "biological_process", "id": "GO:0061582", "def": "\"The orderly movement of an intestinal epithelial cell from one site to another, often during the development of a multicellular organism.\" [GOC:dph]", "name": "intestinal epithelial cell migration"}	2	2	0.0536804	0.168048	ARSB,PTPN11	1
intracellular lipid transport	info:{"super-categories": "['intracellular transport', 'transport']", "namespace": "biological_process", "id": "GO:0032365", "def": "\"The directed movement of lipids within cells.\" [GOC:mah]", "name": "intracellular lipid transport"}	2	2	0.832047	1	ACACB,SLC25A20	1
intracellular pH reduction	info:{"super-categories": "['cellular chemical homeostasis', 'homeostatic process']", "namespace": "biological_process", "id": "GO:0051452", "def": "\"Any process that reduces the internal pH of a cell, measured by the concentration of the hydrogen ion.\" [GOC:ai]", "name": "intracellular pH reduction"}	2	2	1.26149	1	DMXL2,ROGDI	1
intracellular protein transport	info:{"super-categories": "['establishment of protein localization', 'intracellular transport', 'protein localization', 'transport']", "namespace": "biological_process", "id": "GO:0006886", "def": "\"The directed movement of proteins in a cell, including the movement of proteins between specific compartments or structures within a cell, such as organelles of a eukaryotic cell.\" [GOC:mah]", "name…	10	10	23.4047	0.0787706	EPHX2,IFT74,KIF17,NOS2,PAOX,PARD3,RANBP17,RIMS1,TSC2,TUB	0
intracellular receptor signaling pathway	info:{"super-categories": "['regulation of cellular process']", "namespace": "biological_process", "id": "GO:0030522", "def": "\"Any series of molecular signals initiated by a ligand binding to an receptor located within a cell.\" [GOC:bf, GOC:mah]", "name": "intracellular receptor signaling pathway"}	8	8	4.32128	1	AHR,ALOXE3,CYP24A1,CYP26B1,NR2F1,NR4A2,RARB,VDR	1
intracellular signal transduction	info:{"super-categories": "['regulation of cellular process']", "namespace": "biological_process", "id": "GO:0035556", "def": "\"The process in which a signal is passed on to downstream components within the cell, which become activated themselves to further propagate the signal and finally trigger a change in the function or state of the cell.\" [GOC:bf, GOC:jl, GOC:signaling, ISBN:3527303782]",…	47	47	42.9712	1	ADNP,ADRB2,AHR,ANK2,AVPR1A,CDC42BPB,CUL3,CYFIP1,DHCR24,DLG4,DNMT1,DOCK4,GNB1,GRIN2B,GRM5,GSTO1,HGF,IQGAP3,ITPR3,LGALS9,MAP2K1,MARK2,MEF2C,MET,MIF,NCKAP1,NF1,NOS1,NOS2,NOS3,NRG2,OXTR,PPP2R1A,PRKCZ,PRNP,PTEN,PTPN6,RPS6KA2,RRP8,RYR2,SCN2A,SHANK3,SOX9,TJP1,TJP2,TSC2,WWOX	1
intracellular transport	info:{"super-categories": "['transport']", "namespace": "biological_process", "id": "GO:0046907", "def": "\"The directed movement of substances within a cell.\" [GOC:ai]", "name": "intracellular transport"}	29	29	38.9988	0.982744	ACACB,ADRB2,ANK2,BICD2,CORO1A,CUL3,DST,DYNC1H1,EPHX2,GRIA1,IFT74,KIF17,MAGEL2,MAP1B,MCM3AP,MYH10,NEMF,NOS2,PAOX,PARD3,PRKCZ,RANBP17,RIMS1,SLC25A20,SPG11,SRSF1,TSC2,TUB,UPF2	0
intraciliary transport	info:{"super-categories": "['establishment of protein localization', 'intracellular transport', 'microtubule-based movement', 'protein localization', 'transport']", "namespace": "biological_process", "id": "GO:0042073", "def": "\"The bidirectional movement of large protein complexes along microtubules within a cilium, mediated by motor proteins.\" [GOC:cilia, GOC:kmv, PMID:17981739, PMID:18180368…	3	3	1.39569	1	IFT74,KIF17,TUB	1
intraciliary transport involved in cilium assembly	info:{"super-categories": "['establishment of protein localization', 'intracellular transport', 'microtubule-based movement', 'protein localization', 'transport']", "namespace": "biological_process", "id": "GO:0035735", "def": "\"The bidirectional movement of large protein complexes along microtubules within a cilium that contributes to cilium assembly.\" [GOC:bf, GOC:cilia, Reactome:R-HSA-562092…	2	2	1.07361	1	IFT74,KIF17	1
intrahepatic bile duct development	info:{"super-categories": "['tube development']", "namespace": "biological_process", "id": "GO:0035622", "def": "\"The progression of the intrahepatic bile ducts over time, from their formation to the mature structure. Intrahepatic bile ducts (bile ducts within the liver) collect bile from bile canaliculi in the liver, and connect to the extrahepatic bile ducts (bile ducts outside the liver).\" […	2	2	0.0536804	0.168048	NOTCH2,SOX9	1
intrinsic apoptotic signaling pathway	info:{"super-categories": "['apoptotic signaling pathway', 'intracellular signal transduction', 'regulation of cellular process']", "namespace": "biological_process", "id": "GO:0097193", "def": "\"A series of molecular signals in which an intracellular signal is conveyed to trigger the apoptotic death of a cell. The pathway starts with reception of an intracellular signal (e.g. DNA damage, endopl…	4	4	3.86499	1	CUL3,RRP8,SCN2A,WWOX	1
intrinsic apoptotic signaling pathway by p53 class mediator	info:{"super-categories": "['apoptotic signaling pathway', 'intracellular signal transduction', 'regulation of cellular process']", "namespace": "biological_process", "id": "GO:0072332", "def": "\"A series of molecular signals in which an intracellular signal is conveyed to trigger the apoptotic death of a cell. The pathway is induced by the cell cycle regulator phosphoprotein p53, or an equivale…	2	2	1.34201	1	RRP8,WWOX	1
ion homeostasis	info:{"super-categories": "['homeostatic process']", "namespace": "biological_process", "id": "GO:0050801", "def": "\"Any process involved in the maintenance of an internal steady state of ions within an organism or cell.\" [GOC:ai]", "name": "ion homeostasis"}	47	47	20.8549	0.000102888	ABCG2,ALOX12,ANK2,ATP1A3,ATP1A4,ATP1B2,AVPR1A,AVPR1B,CA2,CACNB2,CFTR,CHRNA7,CP,CYP11B2,CYP27B1,CYP4F12,DLG4,DMXL2,DRD4,EPHX2,GNB1,GPR32,GRIA1,GRIN2B,GRM5,GSTO1,GTF2I,HFE,ITPR3,KCNMA1,LRP1,MTNR1B,NTSR1,OXTR,PRKN,PRNP,ROGDI,RYR2,SCNN1A,SCNN1B,SCNN1G,SLC12A7,SLC9A3,SLC9A9,TFRC,UNC80,VDR	1
ion transmembrane transport	info:{"super-categories": "['transport']", "namespace": "biological_process", "id": "GO:0034220", "def": "\"A process in which an ion is transported across a membrane.\" [GOC:mah]", "name": "ion transmembrane transport"}	47	47	23.861	0.00197234	ACACB,AQP9,ATP10A,ATP1A3,ATP1A4,ATP1B2,CACNB2,CFTR,CHRNA7,FOLR2,GABRA5,GABRB3,GRIA1,GRIN2B,HFE,IL1RAPL1,ITPR3,KCNK9,KCNMA1,KCNQ2,KCNQ3,KCNS3,NALCN,NTSR1,RYR2,SCN1A,SCN2A,SCNN1A,SCNN1B,SCNN1G,SLC12A7,SLC13A4,SLC16A1,SLC19A1,SLC1A1,SLC1A4,SLC22A5,SLC25A12,SLC25A20,SLC25A25,SLC3A1,SLC3A2,SLC7A5,SLC9A3,SLC9A9,UNC79,UNC80	1
ion transport	info:{"super-categories": "['transport']", "namespace": "biological_process", "id": "GO:0006811", "def": "\"The directed movement of charged atoms or small charged molecules into, out of or within a cell, or between cells, by means of some agent such as a transporter or pore.\" [GOC:ai]", "name": "ion transport"}	72	72	34.946	4.46026e-06	ABCB1,ABCC3,ABCG2,ACACB,ACSL4,ADA,ANK2,AQP9,ATP10A,ATP1A3,ATP1A4,ATP1B2,CA2,CACNB2,CAMK2A,CFTR,CHRNA7,CORO1A,CP,CYP27B1,DRD4,FOLR2,GABRA5,GABRB3,GRIA1,GRIN2B,HFE,IL1RAPL1,ITPR3,KCNK9,KCNMA1,KCNQ2,KCNQ3,KCNS3,MTTP,NALCN,NF1,NOS2,NTRK2,NTSR1,PRKN,RIMS1,RYR2,SCN1A,SCN2A,SCNN1A,SCNN1B,SCNN1G,SLC12A7,SLC13A4,SLC16A1,SLC16A2,SLC19A1,SLC1A1,SLC1A4,SLC22A5,SLC25A12,SLC25A20,SLC25A25,SLC3A1,SLC3A2,SLC6A4,…	1
ionotropic glutamate receptor signaling pathway	info:{"super-categories": "['cell surface receptor signaling pathway', 'regulation of cellular process']", "namespace": "biological_process", "id": "GO:0035235", "def": "\"A series of molecular signals initiated by glutamate binding to a glutamate receptor on the surface of the target cell, followed by the movement of ions through a channel in the receptor complex. Ends with regulation of a downs…	2	2	0.671005	1	GRIA1,GRIN2B	1
iron ion homeostasis	info:{"super-categories": "['homeostatic process']", "namespace": "biological_process", "id": "GO:0055072", "def": "\"Any process involved in the maintenance of an internal steady state of iron ions within an organism or cell.\" [GOC:ai, GOC:jid, GOC:mah]", "name": "iron ion homeostasis"}	4	4	2.03986	1	ABCG2,CP,HFE,TFRC	1
iron ion transport	info:{"super-categories": "['transport']", "namespace": "biological_process", "id": "GO:0006826", "def": "\"The directed movement of iron (Fe) ions into, out of or within a cell, or between cells, by means of some agent such as a transporter or pore.\" [GOC:ai]", "name": "iron ion transport"}	3	3	1.87882	1	CP,HFE,TFRC	1
isoprenoid biosynthetic process	info:{"super-categories": "['cellular biosynthetic process', 'cellular lipid metabolic process', 'lipid metabolic process', 'organic substance biosynthetic process']", "namespace": "biological_process", "id": "GO:0008299", "def": "\"The chemical reactions and pathways resulting in the formation of any isoprenoid compound, isoprene (2-methylbuta-1,3-diene) or compounds containing or derived from l…	2	2	0.697846	1	ALDH1A3,CYP1A1	1
isoprenoid metabolic process	info:{"super-categories": "['cellular lipid metabolic process', 'lipid metabolic process']", "namespace": "biological_process", "id": "GO:0006720", "def": "\"The chemical reactions and pathways involving isoprenoid compounds, isoprene (2-methylbuta-1,3-diene) or compounds containing or derived from linked isoprene (3-methyl-2-butenylene) residues.\" [ISBN:0198547684]", "name": "isoprenoid metabol…	18	18	3.62343	2.85577e-05	ADH4,ADH5,ADH6,AKR1B10,AKR1C3,ALDH1A1,ALDH1A3,ALDH3A2,CYP1A1,CYP1A2,CYP26B1,CYP2C19,CYP2C8,CYP2D6,CYP2S1,CYP3A5,LRP1,UGT1A1	1
keratan sulfate biosynthetic process	info:{"super-categories": "['carbohydrate derivative metabolic process', 'cellular biosynthetic process', 'macromolecule metabolic process', 'organic acid metabolic process', 'organic substance biosynthetic process', 'organonitrogen compound metabolic process', 'sulfur compound metabolic process']", "namespace": "biological_process", "id": "GO:0018146", "def": "\"The chemical reactions and pathwa…	2	2	0.778366	1	CHST4,CHST6	1
keratan sulfate metabolic process	info:{"super-categories": "['carbohydrate derivative metabolic process', 'macromolecule metabolic process', 'organic acid metabolic process', 'organonitrogen compound metabolic process', 'sulfur compound metabolic process']", "namespace": "biological_process", "id": "GO:0042339", "def": "\"The chemical reactions and pathways involving keratan sulfate, a glycosaminoglycan with repeat units consist…	3	3	0.912567	1	CHST4,CHST6,GALNS	1
keratinocyte development	info:{"super-categories": "['cell development']", "namespace": "biological_process", "id": "GO:0003334", "def": "\"The process whose specific outcome is the progression of a keratinocyte over time, from its formation to the mature structure.\" [GOC:dph]", "name": "keratinocyte development"}	2	2	0.241562	0.67872	BCL11B,IFT74	1
keratinocyte differentiation	info:{"super-categories": "['cell differentiation']", "namespace": "biological_process", "id": "GO:0030216", "def": "\"The process in which a relatively unspecialized cell acquires specialized features of a keratinocyte.\" [GOC:dph, GOC:mah, GOC:sdb_2009, GOC:tb]", "name": "keratinocyte differentiation"}	5	5	1.44937	0.475567	AKR1C3,JAG1,LOXL2,MAP2K1,NOTCH1	1
kidney development	info:{"super-categories": "['animal organ development']", "namespace": "biological_process", "id": "GO:0001822", "def": "\"The process whose specific outcome is the progression of the kidney over time, from its formation to the mature structure. The kidney is an organ that filters the blood and/or excretes the end products of body metabolism in the form of urine.\" [GOC:dph, GOC:mtg_kidney_jan10,…	5	5	3.46239	1	CA2,CYP26B1,NF1,SULF1,SULF2	1
kidney epithelium development	info:{"super-categories": "['tissue development']", "namespace": "biological_process", "id": "GO:0072073", "def": "\"The process whose specific outcome is the progression of an epithelium in the kidney over time, from its formation to the mature structure. An epithelium is a tissue that covers the internal or external surfaces of an anatomical structure.\" [GOC:mtg_kidney_jan10]", "name": "kidney…	4	4	1.55673	1	JAG1,NOTCH1,NOTCH2,RARB	1
labyrinthine layer development	info:{"super-categories": "['reproductive structure development']", "namespace": "biological_process", "id": "GO:0060711", "def": "\"The process in which the labyrinthine layer of the placenta progresses, from its formation to its mature state.\" [GOC:dph]", "name": "labyrinthine layer development"}	2	2	0.187882	0.52191	BIRC6,MAP2K1	1
lactation	info:{"super-categories": "['regulation of body fluid levels', 'transport']", "namespace": "biological_process", "id": "GO:0007595", "def": "\"The regulated release of milk from the mammary glands and the period of time that a mother lactates to feed her young.\" [ISBN:0198506732]", "name": "lactation"}	2	2	1.20781	1	OXTR,VDR	1
lamellipodium assembly	info:{"super-categories": "['cell projection organization', 'cellular component assembly']", "namespace": "biological_process", "id": "GO:0030032", "def": "\"Formation of a lamellipodium, a thin sheetlike extension of the surface of a migrating cell.\" [GOC:mah, ISBN:0815316194]", "name": "lamellipodium assembly"}	2	2	0.912567	1	CYFIP1,VCL	1
lamellipodium organization	info:{"super-categories": "['cell projection organization']", "namespace": "biological_process", "id": "GO:0097581", "def": "\"A process that is carried out at the cellular level which results in the assembly, arrangement of constituent parts, or disassembly of a lamellipodium. A lamellipodium is a thin sheetlike process extended by the leading edge of a crawling fibroblast; contains a dense mesh…	2	2	1.10045	1	CYFIP1,VCL	1
lateral ventricle development	info:{"super-categories": "[]", "namespace": "biological_process", "id": "GO:0021670", "def": "\"The process whose specific outcome is the progression of the lateral ventricles over time, from the formation to the mature structure. The two lateral ventricles are a cavity in each of the cerebral hemispheres derived from the cavity of the embryonic neural tube. They are separated from each other by…	2	2	0.295242	0.841307	DNAH5,MYH10	1
learning	info:{"super-categories": "['nervous system process']", "namespace": "biological_process", "id": "GO:0007612", "def": "\"Any process in an organism in which a relatively long-lasting adaptive behavioral change occurs as the result of experience.\" [ISBN:0582227089, ISBN:0721662544]", "name": "learning"}	22	22	3.89183	2.34121e-07	BCHE,CIC,CNTNAP2,COMT,DEAF1,DLG4,FOXP2,GABRA5,GRM5,INSR,MECP2,NF1,NLGN3,NLGN4X,NRXN1,NRXN2,NTRK2,NTSR1,PRKN,RELN,SHANK2,SHANK3	1
learning or memory	info:{"super-categories": "['nervous system process']", "namespace": "biological_process", "id": "GO:0007611", "def": "\"The acquisition and processing of information and/or the storage and retrieval of this information over time.\" [GOC:jid, PMID:8938125]", "name": "learning or memory"}	38	38	6.89794	4.59309e-13	ADNP,BCHE,BDNF,CHRNA7,CIC,CNTNAP2,COMT,DEAF1,DLG4,DNAH11,FOXP2,GABRA5,GRIA1,GRIN2B,GRM5,INSR,ITPR3,KMT2B,MECP2,MEF2C,NF1,NLGN3,NLGN4X,NQO2,NRXN1,NRXN2,NTRK2,NTSR1,OXTR,PRKCZ,PRKN,PRNP,PTEN,RELN,SCN2A,SHANK2,SHANK3,SLC6A4	1
[truncated: 1,946 more rows]

## Sheet: GO_-_Molecular_Function
#Name	Reference	Hits	Score	Expected Score	P-value	Info	Regulation_direction
[truncated: 588 more rows]

[truncated: 4 more sheets: GO_-_Cellular_Component, WikiPathways, Reactome_-_Pathways, KEGG_-_Pathways]
