# Supplementary material for: Shared Immune and Nutrient Metabolism Pathways Between Autism Spectrum Disorder and Celiac Disease: An In Silico Approach
Source: Nutrients. 2025 Apr 25;17(9):1439. doi: 10.3390/nu17091439 (PMC12073390; doi:10.3390/nu17091439)
Supplement: Supplementary file 1 [file nutrients-17-01439-s001.zip › Supplementary Files S5. Celiac Disease ORA results.xlsx]

## Sheet: GO_-_Biological_Process
#Name	Reference	Hits	Score	Expected Score	P-value	Info	Regulation_direction
G protein-coupled receptor signaling pathway	info:{"super-categories": "['regulation of cellular process']", "namespace": "biological_process", "id": "GO:0007186", "def": "\"A series of molecular signals that proceeds with an activated receptor promoting the exchange of GDP for GTP on the alpha-subunit of an associated heterotrimeric G-protein complex. The GTP-bound activated alpha-G-protein then dissociates from the beta- and gamma-subunit…	6	6	3.29247	0.948989	APOC3,CCR4,CXCL10,CXCL11,CXCL9,F2	1
G protein-coupled receptor signaling pathway, coupled to cyclic nucleotide second messenger	info:{"super-categories": "['G protein-coupled receptor signaling pathway', 'regulation of cellular process']", "namespace": "biological_process", "id": "GO:0007187", "def": "\"The series of molecular signals generated as a consequence of a G protein-coupled receptor binding to its physiological ligand, where the pathway proceeds with activation or inhibition of a nucleotide cyclase activity and …	3	3	0.627012	0.271415	CXCL10,CXCL11,CXCL9	1
MyD88-dependent toll-like receptor signaling pathway	info:{"super-categories": "['activation of innate immune response', 'immune response-activating signal transduction', 'immune response-regulating signaling pathway', 'positive regulation of biological process', 'regulation of cellular process', 'regulation of immune system process', 'regulation of multi-organism process', 'regulation of response to stimulus']", "namespace": "biological_process", …	2	2	0.0839514	0.0501629	CD14,CD36	1
RNA biosynthetic process	info:{"super-categories": "['cellular aromatic compound metabolic process', 'cellular biosynthetic process', 'cellular nitrogen compound metabolic process', 'heterocycle metabolic process', 'macromolecule metabolic process', 'nucleobase-containing compound metabolic process', 'organic cyclic compound metabolic process', 'organic substance biosynthetic process']", "namespace": "biological_process"…	2	2	1.62656	1	ETS1,RUNX3	1
RNA metabolic process	info:{"super-categories": "['cellular aromatic compound metabolic process', 'cellular nitrogen compound metabolic process', 'heterocycle metabolic process', 'macromolecule metabolic process', 'nucleobase-containing compound metabolic process', 'organic cyclic compound metabolic process']", "namespace": "biological_process", "id": "GO:0016070", "def": "\"The cellular chemical reactions and pathway…	3	3	4.16084	1	ETS1,PIWIL2,RUNX3	0
T cell activation	info:{"super-categories": "['leukocyte activation', 'lymphocyte activation']", "namespace": "biological_process", "id": "GO:0042110", "def": "\"The change in morphology and behavior of a mature or immature T cell resulting from exposure to a mitogen, cytokine, chemokine, cellular ligand, or an antigen for which it is specific.\" [GOC:mgi_curators, ISBN:0781735149]", "name": "T cell activation"}	2	2	0.532566	0.873487	ICOSLG,IL15	1
T cell chemotaxis	info:{"super-categories": "['cell migration', 'cell motility', 'chemotaxis', 'leukocyte chemotaxis', 'lymphocyte migration']", "namespace": "biological_process", "id": "GO:0010818", "def": "\"The directed movement of a T cell in response to an external stimulus. A T cell is a type of lymphocyte whose defining characteristic is the expression of a T cell receptor complex.\" [GOC:dph, GOC:tb]", "na…	2	2	0.0314818	0.010483	CXCL10,CXCL11	1
T cell costimulation	info:{"super-categories": "['positive regulation of biological process', 'regulation of cell adhesion', 'regulation of cellular process', 'regulation of immune system process']", "namespace": "biological_process", "id": "GO:0031295", "def": "\"The process of providing, via surface-bound receptor-ligand pairs, a second, antigen-independent, signal in addition to that provided by the T cell recepto…	5	5	0.141668	2.30631e-05	CD80,CTLA4,ICOS,ICOSLG,TNFRSF14	1
T cell migration	info:{"super-categories": "['cell migration', 'cell motility', 'lymphocyte migration']", "namespace": "biological_process", "id": "GO:0072678", "def": "\"The movement of a T cell within or between different tissues and organs of the body.\" [CL:0000084, GOC:BHF, GOC:mah]", "name": "T cell migration"}	2	2	0.0734574	0.0408756	CXCL10,CXCL11	1
T cell receptor signaling pathway	info:{"super-categories": "['cell surface receptor signaling pathway', 'immune response-activating signal transduction', 'immune response-regulating signaling pathway', 'positive regulation of biological process', 'regulation of cellular process', 'regulation of immune system process', 'regulation of response to stimulus']", "namespace": "biological_process", "id": "GO:0050852", "def": "\"A serie…	7	7	0.432874	1.90487e-05	CTLA4,HLA-DPB1,HLA-DQA1,HLA-DQB1,HLA-DRB1,ICOSLG,THEMIS	1
T cell selection	info:{"super-categories": "[]", "namespace": "biological_process", "id": "GO:0045058", "def": "\"The process in which T cells that express T cell receptors that are restricted by self MHC protein complexes and tolerant to self antigens are selected for further maturation.\" [ISBN:0781735149, PMID:12414722]", "name": "T cell selection"}	2	2	0.0682105	0.0359677	IL15,THEMIS	1
activation of immune response	info:{"super-categories": "['positive regulation of biological process', 'regulation of immune system process', 'regulation of response to stimulus']", "namespace": "biological_process", "id": "GO:0002253", "def": "\"Any process that initiates an immune response.\" [GO_REF:0000022, GOC:add, GOC:mtg_15nov05, ISBN:0781735149]", "name": "activation of immune response"}	12	12	1.25927	3.9921e-07	APOB,CD14,CD36,CTLA4,FCGR3A,HLA-DPB1,HLA-DQA1,HLA-DQB1,HLA-DRB1,ICOSLG,S100A9,THEMIS	1
activation of innate immune response	info:{"super-categories": "['positive regulation of biological process', 'regulation of immune system process', 'regulation of multi-organism process', 'regulation of response to stimulus']", "namespace": "biological_process", "id": "GO:0002218", "def": "\"Any process that initiates an innate immune response. Innate immune responses are defense responses mediated by germline encoded components th…	4	4	0.65587	0.0619542	APOB,CD14,CD36,S100A9	1
acute inflammatory response	info:{"super-categories": "['defense response']", "namespace": "biological_process", "id": "GO:0002526", "def": "\"Inflammation which comprises a rapid, short-lived, relatively uniform response to acute injury or antigenic challenge and is characterized by accumulations of fluid, plasma proteins, and granulocytic leukocytes. An acute inflammatory response occurs within a matter of minutes or hour…	3	3	0.167903	0.0145532	F2,IL6,VNN1	1
acute-phase response	info:{"super-categories": "['defense response']", "namespace": "biological_process", "id": "GO:0006953", "def": "\"An acute inflammatory response that involves non-antibody proteins whose concentrations in the plasma increase in response to infection or injury of homeothermic animals.\" [ISBN:0198506732]", "name": "acute-phase response"}	2	2	0.104939	0.0702687	F2,IL6	1
acylglycerol catabolic process	info:{"super-categories": "['cellular catabolic process', 'cellular lipid metabolic process', 'lipid metabolic process', 'organic substance catabolic process']", "namespace": "biological_process", "id": "GO:0046464", "def": "\"The chemical reactions and pathways resulting in the breakdown of acylglycerol, any mono-, di- or triester of glycerol with (one or more) fatty acids.\" [GOC:ai]", "name": …	3	3	0.0813279	0.00269683	APOB,APOC3,LPL	1
acylglycerol homeostasis	info:{"super-categories": "['homeostatic process']", "namespace": "biological_process", "id": "GO:0055090", "def": "\"Any process involved in the maintenance of an internal steady state of acylglycerol within an organism or cell.\" [GOC:BHF, GOC:rl]", "name": "acylglycerol homeostasis"}	2	2	0.0891983	0.054859	APOC3,LPL	1
acylglycerol metabolic process	info:{"super-categories": "['cellular lipid metabolic process', 'lipid metabolic process']", "namespace": "biological_process", "id": "GO:0006639", "def": "\"The chemical reactions and pathways involving acylglycerol, any mono-, di- or triester of glycerol with (one or more) fatty acids.\" [ISBN:0198506732]", "name": "acylglycerol metabolic process"}	3	3	0.236113	0.0304982	APOB,APOC3,LPL	1
adaptive immune response	info:{"super-categories": "[]", "namespace": "biological_process", "id": "GO:0002250", "def": "\"An immune response mediated by cells expressing specific receptors for antigen produced through a somatic diversification process, and allowing for an enhanced secondary response to subsequent exposures to the same antigen (immunological memory).\" [GO_REF:0000022, GOC:add, GOC:mtg_15nov05, ISBN:07817…	10	10	0.613894	7.59138e-08	BACH2,CTLA4,HLA-DPB1,HLA-DQA1,HLA-DQB1,HLA-DRB1,ICOSLG,IFNG,THEMIS,TNFRSF14	1
adenylate cyclase-activating G protein-coupled receptor signaling pathway	info:{"super-categories": "['G protein-coupled receptor signaling pathway', 'intracellular signal transduction', 'regulation of cellular process']", "namespace": "biological_process", "id": "GO:0007189", "def": "\"The series of molecular signals generated as a consequence of a G protein-coupled receptor binding to its physiological ligand, where the pathway proceeds through activation of adenylyl…	3	3	0.327935	0.0639336	CXCL10,CXCL11,CXCL9	1
adenylate cyclase-modulating G protein-coupled receptor signaling pathway	info:{"super-categories": "['G protein-coupled receptor signaling pathway', 'regulation of cellular process']", "namespace": "biological_process", "id": "GO:0007188", "def": "\"The series of molecular signals generated as a consequence of a G protein-coupled receptor binding to its physiological ligand, where the pathway proceeds through activation or inhibition of adenylyl cyclase activity and a…	3	3	0.537813	0.194277	CXCL10,CXCL11,CXCL9	1
aging	info:{"super-categories": "[]", "namespace": "biological_process", "id": "GO:0007568", "def": "\"A developmental process that is a deterioration and loss of function over time. Aging includes loss of functions such as resistance to disease, homeostasis, and fertility, as well as wear and tear. Aging includes cellular senescence, but is more inclusive. May precede death and may succeed development…	3	3	0.653247	0.297745	IL15,PCK1,ZMIZ1	1
alcohol metabolic process	info:{"super-categories": "['organic hydroxy compound metabolic process']", "namespace": "biological_process", "id": "GO:0006066", "def": "\"The chemical reactions and pathways involving alcohols, any of a class of compounds containing one or more hydroxyl groups attached to a saturated carbon atom.\" [CHEBI:30879, ISBN:0198506732]", "name": "alcohol metabolic process"}	5	5	0.826396	0.0257868	APOB,ASAH2,LRAT,PCK1,SOAT2	1
anatomical structure development	info:{"super-categories": "[]", "namespace": "biological_process", "id": "GO:0048856", "def": "\"The biological process whose specific outcome is the progression of an anatomical structure from an initial condition to its mature state. This process begins with the formation of the structure and ends with the mature structure, whatever form that may be including its natural destruction. An anatomi…	10	10	8.68372	1	ACE,APOB,CXCL10,ETS1,F2,IL15,IL6,PIWIL2,RUNX3,ZMIZ1	1
anatomical structure formation involved in morphogenesis	info:{"super-categories": "[]", "namespace": "biological_process", "id": "GO:0048646", "def": "\"The developmental process pertaining to the initial formation of an anatomical structure from unspecified parts. This process begins with the specific processes that contribute to the appearance of the discrete structure and ends when the structural rudiment is recognizable. An anatomical structure is…	2	2	1.86005	1	ETS1,TGM2	1
anatomical structure morphogenesis	info:{"super-categories": "[]", "namespace": "biological_process", "id": "GO:0009653", "def": "\"The process in which anatomical structures are generated and organized. Morphogenesis pertains to the creation of form.\" [GOC:go_curators, ISBN:0521436125]", "name": "anatomical structure morphogenesis"}	3	3	3.68861	1	APOB,TGM2,ZMIZ1	0
animal organ development	info:{"super-categories": "[]", "namespace": "biological_process", "id": "GO:0048513", "def": "\"Development of a tissue or tissues that work together to perform a specific function or functions. Development pertains to the process whose specific outcome is the progression of a structure over time, from its formation to the mature structure. Organs are commonly observed as visibly distinct struct…	5	5	3.28197	1	ACE,CXCL10,ETS1,IL15,RUNX3	1
anion transport	info:{"super-categories": "['transport']", "namespace": "biological_process", "id": "GO:0006820", "def": "\"The directed movement of anions, atoms or small molecules with a net negative charge, into, out of or within a cell, or between cells, by means of some agent such as a transporter or pore.\" [GOC:ai]", "name": "anion transport"}	4	4	1.46653	0.55979	ACE,APOC3,CD36,SLC6A14	1
antigen processing and presentation	info:{"super-categories": "[]", "namespace": "biological_process", "id": "GO:0019882", "def": "\"The process in which an antigen-presenting cell expresses antigen (peptide or lipid) on its cell surface in association with an MHC protein complex.\" [GO_REF:0000022, GOC:add, GOC:mtg_15nov05, ISBN:0781735149, PMID:15771591, PMID:15928678]", "name": "antigen processing and presentation"}	6	6	0.561425	0.000959756	ACE,CD36,HLA-DPB1,HLA-DQA1,HLA-DQB1,HLA-DRB1	1
antigen processing and presentation of exogenous peptide antigen via MHC class II	info:{"super-categories": "['antigen processing and presentation of exogenous antigen', 'antigen processing and presentation of peptide antigen', 'antigen processing and presentation of peptide or polysaccharide antigen via MHC class II']", "namespace": "biological_process", "id": "GO:0019886", "def": "\"The process in which an antigen-presenting cell expresses a peptide antigen of exogenous orig…	4	4	0.257101	0.00418891	HLA-DPB1,HLA-DQA1,HLA-DQB1,HLA-DRB1	1
antigen processing and presentation of peptide antigen	info:{"super-categories": "[]", "namespace": "biological_process", "id": "GO:0048002", "def": "\"The process in which an antigen-presenting cell expresses peptide antigen in association with an MHC protein complex on its cell surface, including proteolysis and transport steps for the peptide antigen both prior to and following assembly with the MHC protein complex. The peptide antigen is typicall…	6	6	0.487967	0.000488077	ACE,CD36,HLA-DPB1,HLA-DQA1,HLA-DQB1,HLA-DRB1	1
antigen processing and presentation of peptide antigen via MHC class I	info:{"super-categories": "['antigen processing and presentation of peptide antigen']", "namespace": "biological_process", "id": "GO:0002474", "def": "\"The process in which an antigen-presenting cell expresses a peptide antigen on its cell surface in association with an MHC class I protein complex. Class I here refers to classical class I molecules.\" [GOC:add, ISBN:0781735149, PMID:15224092, PM…	2	2	0.254478	0.290976	ACE,CD36	1
antigen processing and presentation of peptide antigen via MHC class II	info:{"super-categories": "['antigen processing and presentation of peptide antigen', 'antigen processing and presentation of peptide or polysaccharide antigen via MHC class II']", "namespace": "biological_process", "id": "GO:0002495", "def": "\"The process in which an antigen-presenting cell expresses a peptide antigen on its cell surface in association with an MHC class II protein complex. The …	4	4	0.259725	0.00427413	HLA-DPB1,HLA-DQA1,HLA-DQB1,HLA-DRB1	1
antigen processing and presentation of peptide or polysaccharide antigen via MHC class II	info:{"super-categories": "[]", "namespace": "biological_process", "id": "GO:0002504", "def": "\"The process in which an antigen-presenting cell expresses antigen (peptide or polysaccharide) on its cell surface in association with an MHC class II protein complex.\" [GOC:add, ISBN:0781735149, PMID:15531770, PMID:15771591, PMID:16153240]", "name": "antigen processing and presentation of peptide or …	4	4	0.259725	0.00427413	HLA-DPB1,HLA-DQA1,HLA-DQB1,HLA-DRB1	1
antigen receptor-mediated signaling pathway	info:{"super-categories": "['cell surface receptor signaling pathway', 'immune response-activating signal transduction', 'immune response-regulating signaling pathway', 'positive regulation of biological process', 'regulation of cellular process', 'regulation of immune system process', 'regulation of response to stimulus']", "namespace": "biological_process", "id": "GO:0050851", "def": "\"A serie…	7	7	0.503708	4.92621e-05	CTLA4,HLA-DPB1,HLA-DQA1,HLA-DQB1,HLA-DRB1,ICOSLG,THEMIS	1
antimicrobial humoral immune response mediated by antimicrobial peptide	info:{"super-categories": "['antimicrobial humoral response', 'humoral immune response', 'response to external biotic stimulus']", "namespace": "biological_process", "id": "GO:0061844", "def": "\"An immune response against microbes mediated by anti-microbial peptides in body fluid.\" [PMID:15761415, PMID:24287494]", "name": "antimicrobial humoral immune response mediated by antimicrobial peptide"}	5	5	0.167903	5.06206e-05	CXCL10,CXCL11,CXCL9,F2,S100A9	1
antimicrobial humoral response	info:{"super-categories": "['humoral immune response', 'response to external biotic stimulus']", "namespace": "biological_process", "id": "GO:0019730", "def": "\"An immune response against microbes mediated through a body fluid. Examples of this process are seen in the antimicrobial humoral response of Drosophila melanogaster and Mus musculus.\" [GOC:go_curators, GOC:mtg_sensu]", "name": "antimic…	6	6	0.278089	2.62343e-05	CXCL10,CXCL11,CXCL9,F2,LCN2,S100A9	1
apoptotic cell clearance	info:{"super-categories": "['transport']", "namespace": "biological_process", "id": "GO:0043277", "def": "\"The recognition and removal of an apoptotic cell by a neighboring cell or by a phagocyte.\" [GOC:rk, PMID:14685684]", "name": "apoptotic cell clearance"}	2	2	0.0550931	0.0256602	CD36,TGM2	1
apoptotic process	info:{"super-categories": "['programmed cell death']", "namespace": "biological_process", "id": "GO:0006915", "def": "\"A programmed cell death process which begins when a cell receives an internal (e.g. DNA damage) or external signal (e.g. an extracellular death ligand), and proceeds through a series of biochemical events (signaling pathway phase) which trigger an execution phase. The execution …	7	7	1.70789	0.0272371	ASAH2,CD14,IFI27,IFNG,IL6,S100A9,TNFRSF9	1
apoptotic signaling pathway	info:{"super-categories": "['regulation of cellular process']", "namespace": "biological_process", "id": "GO:0097190", "def": "\"A series of molecular signals which triggers the apoptotic death of a cell. The pathway starts with reception of a signal, and ends when the execution phase of apoptosis is triggered.\" [GOC:mtg_apoptosis]", "name": "apoptotic signaling pathway"}	4	4	0.682105	0.0689621	CD14,IFI27,IFNG,LCN2	1
aromatic compound biosynthetic process	info:{"super-categories": "['cellular aromatic compound metabolic process', 'cellular biosynthetic process']", "namespace": "biological_process", "id": "GO:0019438", "def": "\"The chemical reactions and pathways resulting in the formation of aromatic compounds, any substance containing an aromatic carbon ring.\" [GOC:ai]", "name": "aromatic compound biosynthetic process"}	2	2	2.91469	1	ETS1,RUNX3	0
aromatic compound catabolic process	info:{"super-categories": "['cellular aromatic compound metabolic process', 'cellular catabolic process']", "namespace": "biological_process", "id": "GO:0019439", "def": "\"The chemical reactions and pathways resulting in the breakdown of aromatic compounds, any substance containing an aromatic carbon ring.\" [GOC:ai]", "name": "aromatic compound catabolic process"}	2	2	1.1281	1	UGT1A4,UPB1	1
artery morphogenesis	info:{"super-categories": "['tube morphogenesis']", "namespace": "biological_process", "id": "GO:0048844", "def": "\"The process in which the anatomical structures of arterial blood vessels are generated and organized. Arteries are blood vessels that transport blood from the heart to the body and its organs.\" [GOC:dsf, PMID:16740480]", "name": "artery morphogenesis"}	2	2	0.149538	0.124536	APOB,ZMIZ1	1
biological_process	info:{"super-categories": "[]", "namespace": "biological_process", "id": "GO:0008150", "def": "\"A biological process represents a specific objective that the organism is genetically programmed to achieve. Biological processes are often described by their outcome or ending state, e.g., the biological process of cell division results in the creation of two daughter cells (a divided cell) from a si…	52	52	44.3106	0.00676715	ACE,APOB,APOC3,ASAH2,BACH2,CAPN8,CCR4,CD14,CD36,CD80,CTLA4,CXCL10,CXCL11,CXCL9,ETS1,F2,FCGR3A,GBP5,HLA-DPB1,HLA-DQA1,HLA-DQB1,HLA-DRB1,ICOS,ICOSLG,IFI27,IFNG,IL15,IL21,IL23R,IL6,LCN2,LPL,LRAT,MMP12,MMP3,MYO9B,PCK1,PIWIL2,RUNX3,S100A9,SLC6A14,SOAT2,TFF1,TGM2,THEMIS,TNFRSF14,TNFRSF9,UBD,UGT1A4,UPB1,VNN1,ZMIZ1	1
biosynthetic process	info:{"super-categories": "[]", "namespace": "biological_process", "id": "GO:0009058", "def": "\"The chemical reactions and pathways resulting in the formation of substances; typically the energy-requiring part of metabolism in which simpler substances are transformed into more complex ones.\" [GOC:curators, ISBN:0198547684]", "name": "biosynthetic process"}	7	7	6.50885	1	APOB,ASAH2,ETS1,LPL,PCK1,RUNX3,UPB1	1
blood coagulation	info:{"super-categories": "['regulation of body fluid levels']", "namespace": "biological_process", "id": "GO:0007596", "def": "\"The sequential process in which the multiple coagulation factors of the blood interact, ultimately resulting in the formation of an insoluble fibrin clot; it may be divided into three stages: stage 1, the formation of intrinsic and extrinsic prothrombin converting prin…	2	2	0.443368	0.665487	CD36,F2	1
blood vessel morphogenesis	info:{"super-categories": "['tube morphogenesis']", "namespace": "biological_process", "id": "GO:0048514", "def": "\"The process in which the anatomical structures of blood vessels are generated and organized. The blood vessel is the vasculature carrying blood.\" [GOC:jid]", "name": "blood vessel morphogenesis"}	2	2	0.222996	0.23609	APOB,ZMIZ1	1
blood vessel remodeling	info:{"super-categories": "[]", "namespace": "biological_process", "id": "GO:0001974", "def": "\"The reorganization or renovation of existing blood vessels.\" [GOC:hjd]", "name": "blood vessel remodeling"}	2	2	0.0813279	0.0485561	ACE,TGM2	1
cAMP-mediated signaling	info:{"super-categories": "['intracellular signal transduction', 'regulation of cellular process']", "namespace": "biological_process", "id": "GO:0019933", "def": "\"Any intracellular signal transduction in which the signal is passed on within the cell via cyclic AMP (cAMP). Includes production of cAMP, and downstream effectors that further transmit the signal within the cell.\" [GOC:signaling]",…	3	3	0.377781	0.0880794	CXCL10,CXCL11,CXCL9	1
calcium ion homeostasis	info:{"super-categories": "['homeostatic process']", "namespace": "biological_process", "id": "GO:0055074", "def": "\"Any process involved in the maintenance of an internal steady state of calcium ions within an organism or cell.\" [GOC:ceb, GOC:jid, GOC:mah]", "name": "calcium ion homeostasis"}	7	7	1.17794	0.00505829	CCR4,CD36,CXCL10,CXCL11,CXCL9,F2,TGM2	1
carbohydrate derivative metabolic process	info:{"super-categories": "[]", "namespace": "biological_process", "id": "GO:1901135", "def": "\"The chemical reactions and pathways involving carbohydrate derivative.\" [GOC:TermGenie]", "name": "carbohydrate derivative metabolic process"}	3	3	2.18011	1	IL15,MMP12,UPB1	1
carbohydrate metabolic process	info:{"super-categories": "[]", "namespace": "biological_process", "id": "GO:0005975", "def": "\"The chemical reactions and pathways involving carbohydrates, any of a group of organic compounds based of the general formula Cx(H2O)y. Includes the formation of carbohydrate derivatives by the addition of a carbohydrate residue to another molecule.\" [GOC:mah, ISBN:0198506732]", "name": "carbohydrate…	3	3	1.20155	1	PCK1,TFF1,UGT1A4	1
carboxylic acid metabolic process	info:{"super-categories": "['organic acid metabolic process']", "namespace": "biological_process", "id": "GO:0019752", "def": "\"The chemical reactions and pathways involving carboxylic acids, any organic acid containing one or more carboxyl (COOH) groups or anions (COO-).\" [ISBN:0198506732]", "name": "carboxylic acid metabolic process"}	8	8	2.23521	0.0286581	ASAH2,CD36,IL15,LPL,PCK1,UGT1A4,UPB1,VNN1	1
carboxylic acid transport	info:{"super-categories": "['transport']", "namespace": "biological_process", "id": "GO:0046942", "def": "\"The directed movement of carboxylic acids into, out of or within a cell, or between cells, by means of some agent such as a transporter or pore. Carboxylic acids are organic acids containing one or more carboxyl (COOH) groups or anions (COO-).\" [GOC:ai]", "name": "carboxylic acid transport…	3	3	0.726704	0.372813	ACE,CD36,SLC6A14	1
catabolic process	info:{"super-categories": "[]", "namespace": "biological_process", "id": "GO:0009056", "def": "\"The chemical reactions and pathways resulting in the breakdown of substances, including the breakdown of carbon compounds with the liberation of energy for use by the cell or organism.\" [ISBN:0198547684]", "name": "catabolic process"}	14	14	5.07381	0.00887602	ACE,APOB,APOC3,ASAH2,CD36,IFI27,LPL,MMP12,MMP3,PCK1,S100A9,UBD,UGT1A4,UPB1	1
cation homeostasis	info:{"super-categories": "['homeostatic process']", "namespace": "biological_process", "id": "GO:0055080", "def": "\"Any process involved in the maintenance of an internal steady state of cations within an organism or cell.\" [GOC:ceb, GOC:jid, GOC:mah]", "name": "cation homeostasis"}	8	8	1.8207	0.0103877	CCR4,CD36,CXCL10,CXCL11,CXCL9,F2,LCN2,TGM2	1
cell activation	info:{"super-categories": "[]", "namespace": "biological_process", "id": "GO:0001775", "def": "\"A change in the morphology or behavior of a cell resulting from exposure to an activating factor such as a cellular or soluble ligand.\" [GOC:mgi_curators]", "name": "cell activation"}	12	12	2.60249	0.000414484	CD14,CD36,CXCL10,F2,ICOSLG,IFNG,IL15,IL6,LCN2,S100A9,UBD,VNN1	1
cell activation involved in immune response	info:{"super-categories": "[]", "namespace": "biological_process", "id": "GO:0002263", "def": "\"A change in the morphology or behavior of a cell resulting from exposure to an activating factor such as a cellular or soluble ligand, leading to the initiation or perpetuation of an immune response.\" [GO_REF:0000022, GOC:add, GOC:mtg_15nov05, ISBN:0781735149]", "name": "cell activation involved in i…	5	5	1.5977	0.238889	CD14,CD36,LCN2,S100A9,VNN1	1
cell adhesion	info:{"super-categories": "[]", "namespace": "biological_process", "id": "GO:0007155", "def": "\"The attachment of a cell, either to another cell or to an underlying substrate such as the extracellular matrix, via cell adhesion molecules.\" [GOC:hb, GOC:pf]", "name": "cell adhesion"}	4	4	2.34277	1	CD36,ICOS,S100A9,VNN1	1
cell chemotaxis	info:{"super-categories": "['cell migration', 'cell motility', 'chemotaxis']", "namespace": "biological_process", "id": "GO:0060326", "def": "\"The directed movement of a motile cell guided by a specific chemical concentration gradient. Movement may be towards a higher concentration (positive chemotaxis) or towards a lower concentration (negative chemotaxis).\" [GOC:dph]", "name": "cell chemotaxi…	6	6	0.537813	0.000782227	CCR4,CXCL10,CXCL11,CXCL9,IL6,S100A9	1
cell communication	info:{"super-categories": "[]", "namespace": "biological_process", "id": "GO:0007154", "def": "\"Any process that mediates interactions between a cell and its surroundings. Encompasses interactions such as signaling or attachment between one cell and another cell, between a cell and an extracellular matrix, or between a cell and any other aspect of its environment.\" [GOC:mah]", "name": "cell com…	8	8	2.24045	0.0289838	CXCL10,CXCL11,CXCL9,IL15,LCN2,LPL,PCK1,S100A9	1
cell death	info:{"super-categories": "[]", "namespace": "biological_process", "id": "GO:0008219", "def": "\"Any biological process that results in permanent cessation of all vital functions of a cell. A cell should be considered dead when any one of the following molecular or morphological criteria is met: (1) the cell has lost the integrity of its plasma membrane; (2) the cell, including its nucleus, has u…	7	7	2.18274	0.0805817	ASAH2,CD14,IFI27,IFNG,IL6,S100A9,TNFRSF9	1
cell development	info:{"super-categories": "[]", "namespace": "biological_process", "id": "GO:0048468", "def": "\"The process whose specific outcome is the progression of the cell over time, from its formation to the mature structure. Cell development does not include the steps involved in committing a cell to a specific fate.\" [GOC:go_curators]", "name": "cell development"}	2	2	1.6869	1	PIWIL2,RUNX3	1
cell differentiation	info:{"super-categories": "[]", "namespace": "biological_process", "id": "GO:0030154", "def": "\"The process in which relatively unspecialized cells, e.g. embryonic or regenerative cells, acquire specialized structural and/or functional features that characterize the cells, tissues, or organs of the mature organism or some other relatively stable phase of the organism's life history. Differentiat…	9	9	4.85344	0.49088	ACE,ETS1,IL15,PCK1,RUNX3,SOAT2,TFF1,UBD,ZMIZ1	1
cell maturation	info:{"super-categories": "[]", "namespace": "biological_process", "id": "GO:0048469", "def": "\"A developmental process, independent of morphogenetic (shape) change, that is required for a cell to attain its fully functional state.\" [GOC:go_curators]", "name": "cell maturation"}	2	2	0.359417	0.493781	IL15,IL21	1
cell migration	info:{"super-categories": "['cell motility']", "namespace": "biological_process", "id": "GO:0016477", "def": "\"The controlled self-propelled movement of a cell from one site to a destination guided by molecular cues. Cell migration is a central process in the development and maintenance of multicellular organisms.\" [GOC:cjm, GOC:dph, GOC:ems, GOC:pf, http://en.wikipedia.org/wiki/Cell_migration]…	9	9	2.2011	0.00807745	APOB,CCR4,CXCL10,CXCL11,CXCL9,F2,IL6,MMP12,S100A9	1
cell motility	info:{"super-categories": "[]", "namespace": "biological_process", "id": "GO:0048870", "def": "\"Any process involved in the controlled self-propelled movement of a cell that results in translocation of the cell from one place to another.\" [GOC:dgh, GOC:dph, GOC:isa_complete, GOC:mlg]", "name": "cell motility"}	10	10	2.43721	0.00420819	APOB,CCR4,CXCL10,CXCL11,CXCL9,ETS1,F2,IL6,MMP12,S100A9	1
cell population proliferation	info:{"super-categories": "[]", "namespace": "biological_process", "id": "GO:0008283", "def": "\"The multiplication or reproduction of cells, resulting in the expansion of a cell population.\" [GOC:mah, GOC:mb]", "name": "cell population proliferation"}	2	2	1.35896	1	ACE,IL15	1
cell surface receptor signaling pathway	info:{"super-categories": "['regulation of cellular process']", "namespace": "biological_process", "id": "GO:0007166", "def": "\"A series of molecular signals initiated by activation of a receptor on the surface of a cell. The pathway begins with binding of an extracellular ligand to a cell surface receptor, or for receptors that signal in the absence of a ligand, by ligand-withdrawal or the acti…	27	27	5.64311	6.28708e-11	CCR4,CD14,CD36,CD80,CTLA4,CXCL10,CXCL11,CXCL9,F2,FCGR3A,HLA-DPB1,HLA-DQA1,HLA-DQB1,HLA-DRB1,ICOSLG,IFI27,IFNG,IL15,IL21,IL23R,IL6,LCN2,MMP3,MYO9B,THEMIS,TNFRSF14,TNFRSF9	1
cell-cell adhesion	info:{"super-categories": "[]", "namespace": "biological_process", "id": "GO:0098609", "def": "\"The attachment of one cell to another cell via adhesion molecules.\" [GOC:dos]", "name": "cell-cell adhesion"}	3	3	1.30387	1	ICOS,S100A9,VNN1	1
cell-cell signaling	info:{"super-categories": "[]", "namespace": "biological_process", "id": "GO:0007267", "def": "\"Any process that mediates the transfer of information from one cell to another. This process includes signal transduction in the receiving cell and, where applicable, release of a ligand and any processes that actively facilitate its transport and presentation to the receiving cell. Examples include s…	5	5	1.52162	0.2045	CXCL10,CXCL11,CXCL9,IL15,S100A9	1
cellular amide metabolic process	info:{"super-categories": "['cellular nitrogen compound metabolic process']", "namespace": "biological_process", "id": "GO:0043603", "def": "\"The chemical reactions and pathways involving an amide, any derivative of an oxoacid in which an acidic hydroxy group has been replaced by an amino or substituted amino group, as carried out by individual cells.\" [CHEBI:32988]", "name": "cellular amide me…	3	3	1.54523	1	ACE,ASAH2,VNN1	1
cellular aromatic compound metabolic process	info:{"super-categories": "[]", "namespace": "biological_process", "id": "GO:0006725", "def": "\"The chemical reactions and pathways involving aromatic compounds, any organic compound characterized by one or more planar rings, each of which contains conjugated double bonds and delocalized pi electrons, as carried out by individual cells.\" [GOC:ai, ISBN:0198506732]", "name": "cellular aromatic co…	5	5	7.55038	1	ETS1,PIWIL2,RUNX3,UGT1A4,UPB1	0
cellular calcium ion homeostasis	info:{"super-categories": "['cellular chemical homeostasis', 'homeostatic process']", "namespace": "biological_process", "id": "GO:0006874", "def": "\"Any process involved in the maintenance of an internal steady state of calcium ions at the level of a cell.\" [GOC:ceb, GOC:mah]", "name": "cellular calcium ion homeostasis"}	7	7	1.14384	0.0043531	CCR4,CD36,CXCL10,CXCL11,CXCL9,F2,TGM2	1
cellular cation homeostasis	info:{"super-categories": "['cellular chemical homeostasis', 'homeostatic process']", "namespace": "biological_process", "id": "GO:0030003", "def": "\"Any process involved in the maintenance of an internal steady state of cations at the level of a cell.\" [GOC:ceb, GOC:mah]", "name": "cellular cation homeostasis"}	8	8	1.63968	0.00604548	CCR4,CD36,CXCL10,CXCL11,CXCL9,F2,LCN2,TGM2	1
cellular chemical homeostasis	info:{"super-categories": "['homeostatic process']", "namespace": "biological_process", "id": "GO:0055082", "def": "\"Any biological process involved in the maintenance of an internal steady state of a chemical at the level of the cell.\" [GOC:isa_complete, GOC:jid]", "name": "cellular chemical homeostasis"}	9	9	1.89678	0.00348594	CCR4,CD36,CXCL10,CXCL11,CXCL9,F2,LCN2,PCK1,TGM2	1
cellular component assembly	info:{"super-categories": "[]", "namespace": "biological_process", "id": "GO:0022607", "def": "\"The aggregation, arrangement and bonding together of a cellular component.\" [GOC:isa_complete]", "name": "cellular component assembly"}	8	8	6.06811	1	APOB,APOC3,GBP5,LCN2,SOAT2,TGM2,UBD,UPB1	1
cellular homeostasis	info:{"super-categories": "['homeostatic process']", "namespace": "biological_process", "id": "GO:0019725", "def": "\"Any process involved in the maintenance of an internal steady state at the level of the cell.\" [GOC:isa_complete, GOC:jl, ISBN:0395825172]", "name": "cellular homeostasis"}	10	10	2.24308	0.0024994	CCR4,CD36,CXCL10,CXCL11,CXCL9,F2,IL6,LCN2,PCK1,TGM2	1
cellular ion homeostasis	info:{"super-categories": "['cellular chemical homeostasis', 'homeostatic process']", "namespace": "biological_process", "id": "GO:0006873", "def": "\"Any process involved in the maintenance of an internal steady state of ions at the level of a cell.\" [GOC:mah]", "name": "cellular ion homeostasis"}	8	8	1.67378	0.00675843	CCR4,CD36,CXCL10,CXCL11,CXCL9,F2,LCN2,TGM2	1
cellular lipid catabolic process	info:{"super-categories": "['cellular catabolic process', 'cellular lipid metabolic process', 'lipid metabolic process', 'organic substance catabolic process']", "namespace": "biological_process", "id": "GO:0044242", "def": "\"The chemical reactions and pathways resulting in the breakdown of lipids, as carried out by individual cells.\" [GOC:jl]", "name": "cellular lipid catabolic process"}	5	5	0.477473	0.00394279	APOB,APOC3,ASAH2,LPL,PCK1	1
cellular lipid metabolic process	info:{"super-categories": "['lipid metabolic process']", "namespace": "biological_process", "id": "GO:0044255", "def": "\"The chemical reactions and pathways involving lipids, as carried out by individual cells.\" [GOC:jl]", "name": "cellular lipid metabolic process"}	8	8	2.40311	0.0415798	APOB,APOC3,ASAH2,CD36,LPL,LRAT,PCK1,SOAT2	1
cellular localization	info:{"super-categories": "[]", "namespace": "biological_process", "id": "GO:0051641", "def": "\"A cellular localization process whereby a substance or cellular entity, such as a protein complex or organelle, is transported to, and/or maintained in, a specific location within a cell including the localization of substances or cellular entities to the cell membrane.\" [GOC:tb, GOC:vw]", "name": "c…	4	4	5.64573	1	BACH2,F2,GBP5,MMP12	0
cellular macromolecule biosynthetic process	info:{"super-categories": "['cellular biosynthetic process', 'cellular macromolecule metabolic process', 'macromolecule metabolic process', 'organic substance biosynthetic process']", "namespace": "biological_process", "id": "GO:0034645", "def": "\"The chemical reactions and pathways resulting in the formation of a macromolecule, any molecule of high relative molecular mass, the structure of whic…	3	3	2.6366	1	APOB,ETS1,RUNX3	1
cellular macromolecule catabolic process	info:{"super-categories": "['cellular catabolic process', 'cellular macromolecule metabolic process', 'macromolecule metabolic process', 'organic substance catabolic process']", "namespace": "biological_process", "id": "GO:0044265", "def": "\"The chemical reactions and pathways resulting in the breakdown of a macromolecule, any large molecule including proteins, nucleic acids and carbohydrates, a…	3	3	2.1565	1	IFI27,MMP12,UBD	1
cellular metabolic process	info:{"super-categories": "[]", "namespace": "biological_process", "id": "GO:0044237", "def": "\"The chemical reactions and pathways by which individual cells transform chemical substances.\" [GOC:go_curators]", "name": "cellular metabolic process"}	25	25	19.1645	0.601554	ACE,APOB,APOC3,ASAH2,CD36,ETS1,F2,IFI27,IL15,IL21,IL6,LPL,LRAT,MMP12,PCK1,PIWIL2,RUNX3,S100A9,SOAT2,TGM2,UBD,UGT1A4,UPB1,VNN1,ZMIZ1	1
cellular metal ion homeostasis	info:{"super-categories": "['cellular chemical homeostasis', 'homeostatic process']", "namespace": "biological_process", "id": "GO:0006875", "def": "\"Any process involved in the maintenance of an internal steady state of metal ions at the level of a cell.\" [GOC:ai, GOC:mah]", "name": "cellular metal ion homeostasis"}	8	8	1.44029	0.00307574	CCR4,CD36,CXCL10,CXCL11,CXCL9,F2,LCN2,TGM2	1
cellular nitrogen compound metabolic process	info:{"super-categories": "[]", "namespace": "biological_process", "id": "GO:0034641", "def": "\"The chemical reactions and pathways involving various organic and inorganic nitrogenous compounds, as carried out by individual cells.\" [GOC:mah]", "name": "cellular nitrogen compound metabolic process"}	8	8	8.2902	1	ACE,ASAH2,ETS1,PIWIL2,RUNX3,UGT1A4,UPB1,VNN1	0
cellular process	info:{"super-categories": "[]", "namespace": "biological_process", "id": "GO:0009987", "def": "\"Any process that is carried out at the cellular level, but not necessarily restricted to a single cell. For example, cell communication occurs among more than one cell, but occurs at the cellular level.\" [GOC:go_curators, GOC:isa_complete]", "name": "cellular process"}	48	48	36.1096	0.00263048	ACE,APOB,APOC3,ASAH2,CCR4,CD14,CD36,CD80,CTLA4,CXCL10,CXCL11,CXCL9,ETS1,F2,FCGR3A,GBP5,HLA-DPB1,HLA-DQA1,HLA-DQB1,HLA-DRB1,ICOSLG,IFI27,IFNG,IL15,IL21,IL23R,IL6,LCN2,LPL,LRAT,MMP12,MMP3,MYO9B,PCK1,PIWIL2,RUNX3,S100A9,SOAT2,TFF1,TGM2,THEMIS,TNFRSF14,TNFRSF9,UBD,UGT1A4,UPB1,VNN1,ZMIZ1	1
cellular protein localization	info:{"super-categories": "['cellular macromolecule localization', 'protein localization']", "namespace": "biological_process", "id": "GO:0034613", "def": "\"Any process in which a protein is transported to, and/or maintained in, a specific location at the level of a cell. Localization at the cellular level encompasses movement within the cell, from within the cell to the cell surface, or from on…	2	2	2.74678	1	GBP5,MMP12	0
cellular protein metabolic process	info:{"super-categories": "['cellular macromolecule metabolic process', 'macromolecule metabolic process', 'organonitrogen compound metabolic process', 'protein metabolic process']", "namespace": "biological_process", "id": "GO:0044267", "def": "\"The chemical reactions and pathways involving a specific protein, rather than of proteins in general, occurring at the level of an individual cell. Inc…	12	12	8.61289	1	APOB,F2,IFI27,IL15,IL21,IL6,PCK1,RUNX3,S100A9,TGM2,UBD,ZMIZ1	1
cellular protein modification process	info:{"super-categories": "['cellular macromolecule metabolic process', 'macromolecule metabolic process', 'organonitrogen compound metabolic process', 'protein metabolic process']", "namespace": "biological_process", "id": "GO:0006464", "def": "\"The covalent alteration of one or more amino acids occurring in proteins, peptides and nascent polypeptides (co-translational, post-translational modif…	11	11	7.78911	1	APOB,IFI27,IL15,IL21,IL6,PCK1,RUNX3,S100A9,TGM2,UBD,ZMIZ1	1
cellular response to antibiotic	info:{"super-categories": "['cellular response to chemical stimulus', 'response to antibiotic']", "namespace": "biological_process", "id": "GO:0071236", "def": "\"Any process that results in a change in state or activity of a cell (in terms of movement, secretion, enzyme production, gene expression, etc.) as a result of an antibiotic stimulus. An antibiotic is a chemical substance produced by a m…	3	3	0.291206	0.0495145	ETS1,IL6,LCN2	1
cellular response to bacterial lipopeptide	info:{"super-categories": "['cellular response to biotic stimulus', 'response to external biotic stimulus', 'response to organic substance']", "namespace": "biological_process", "id": "GO:0071221", "def": "\"Any process that results in a change in state or activity of a cell (in terms of movement, secretion, enzyme production, gene expression, etc.) as a result of a bacterial lipopeptide stimulus…	2	2	0.0157409	0.00355189	CD14,CD36	1
cellular response to cytokine stimulus	info:{"super-categories": "['cellular response to chemical stimulus', 'response to organic substance']", "namespace": "biological_process", "id": "GO:0071345", "def": "\"Any process that results in a change in state or activity of a cell (in terms of movement, secretion, enzyme production, gene expression, etc.) as a result of a cytokine stimulus.\" [GOC:mah]", "name": "cellular response to cytok…	6	6	1.14646	0.0201555	APOB,ASAH2,GBP5,LCN2,LRAT,PCK1	1
cellular response to diacyl bacterial lipopeptide	info:{"super-categories": "['cellular response to biotic stimulus', 'response to external biotic stimulus', 'response to organic substance']", "namespace": "biological_process", "id": "GO:0071726", "def": "\"Any process that results in a change in state or activity of a cell (in terms of movement, secretion, enzyme production, gene expression, etc.) as a result of a diacylated bacterial lipopepti…	2	2	0.0104939	0.0017083	CD14,CD36	1
cellular response to drug	info:{"super-categories": "['cellular response to chemical stimulus', 'response to drug']", "namespace": "biological_process", "id": "GO:0035690", "def": "\"Any process that results in a change in state or activity of a cell (in terms of movement, secretion, enzyme production, gene expression, etc.) as a result of a drug stimulus. A drug is a substance used in the diagnosis, treatment or preventi…	5	5	0.810655	0.0243048	ETS1,IL6,LCN2,MMP3,PCK1	1
cellular response to extracellular stimulus	info:{"super-categories": "['cellular response to external stimulus', 'response to extracellular stimulus']", "namespace": "biological_process", "id": "GO:0031668", "def": "\"Any process that results in a change in state or activity of a cell (in terms of movement, secretion, enzyme production, gene expression, etc.) as a result of an extracellular stimulus.\" [GOC:mah]", "name": "cellular respon…	4	4	0.650623	0.0603897	IL15,LCN2,LPL,PCK1	1
cellular response to fatty acid	info:{"super-categories": "['cellular response to chemical stimulus', 'response to acid chemical', 'response to organic substance', 'response to oxygen-containing compound']", "namespace": "biological_process", "id": "GO:0071398", "def": "\"Any process that results in a change in state or activity of a cell (in terms of movement, secretion, enzyme production, gene expression, etc.) as a result of…	2	2	0.144291	0.119212	APOB,LPL	1
cellular response to hormone stimulus	info:{"super-categories": "['cellular response to chemical stimulus', 'cellular response to endogenous stimulus', 'response to hormone', 'response to organic substance']", "namespace": "biological_process", "id": "GO:0032870", "def": "\"Any process that results in a change in state or activity of a cell (in terms of movement, secretion, enzyme production, gene expression, etc.) as a result of a h…	2	2	0.902477	1	APOB,PCK1	1
cellular response to hydrogen peroxide	info:{"super-categories": "['cellular response to chemical stimulus', 'cellular response to stress', 'response to antibiotic', 'response to drug', 'response to inorganic substance', 'response to oxidative stress', 'response to oxygen-containing compound', 'response to toxic substance']", "namespace": "biological_process", "id": "GO:0070301", "def": "\"Any process that results in a change in state…	3	3	0.170526	0.0150939	ETS1,IL6,LCN2	1
cellular response to interleukin-1	info:{"super-categories": "['cellular response to chemical stimulus', 'response to organic substance']", "namespace": "biological_process", "id": "GO:0071347", "def": "\"Any process that results in a change in state or activity of a cell (in terms of movement, secretion, enzyme production, gene expression, etc.) as a result of an interleukin-1 stimulus.\" [GOC:mah]", "name": "cellular response to…	2	2	0.209878	0.214488	LCN2,PCK1	1
cellular response to lipid	info:{"super-categories": "['cellular response to chemical stimulus', 'response to organic substance']", "namespace": "biological_process", "id": "GO:0071396", "def": "\"Any process that results in a change in state or activity of a cell (in terms of movement, secretion, enzyme production, gene expression, etc.) as a result of a lipid stimulus.\" [GOC:mah]", "name": "cellular response to lipid"}	12	12	1.073	8.2139e-08	APOB,CD14,CD36,CD80,CXCL10,CXCL11,CXCL9,IL15,IL6,LCN2,LPL,PCK1	1
cellular response to lipopolysaccharide	info:{"super-categories": "['cellular response to biotic stimulus', 'cellular response to chemical stimulus', 'response to external biotic stimulus', 'response to organic substance', 'response to oxygen-containing compound']", "namespace": "biological_process", "id": "GO:0071222", "def": "\"Any process that results in a change in state or activity of a cell (in terms of movement, secretion, enzym…	8	8	0.425004	1.01847e-06	CD14,CD36,CD80,CXCL10,CXCL11,CXCL9,IL6,LCN2	1
cellular response to lipoteichoic acid	info:{"super-categories": "['cellular response to biotic stimulus', 'cellular response to chemical stimulus', 'response to external biotic stimulus', 'response to organic substance', 'response to oxygen-containing compound']", "namespace": "biological_process", "id": "GO:0071223", "def": "\"Any process that results in a change in state or activity of a cell (in terms of movement, secretion, enzym…	2	2	0.0262348	0.00807745	CD14,CD36	1
cellular response to molecule of bacterial origin	info:{"super-categories": "['cellular response to biotic stimulus', 'response to external biotic stimulus', 'response to organic substance']", "namespace": "biological_process", "id": "GO:0071219", "def": "\"Any process that results in a change in state or activity of a cell (in terms of movement, secretion, enzyme production, gene expression, etc.) as a result of a stimulus by molecules of bacte…	8	8	0.448615	1.45268e-06	CD14,CD36,CD80,CXCL10,CXCL11,CXCL9,IL6,LCN2	1
cellular response to nutrient	info:{"super-categories": "['cellular response to chemical stimulus', 'cellular response to external stimulus', 'cellular response to extracellular stimulus', 'response to extracellular stimulus', 'response to nutrient']", "namespace": "biological_process", "id": "GO:0031670", "def": "\"Any process that results in a change in state or activity of a cell (in terms of movement, secretion, enzyme pr…	2	2	0.162656	0.143489	IL15,LPL	1
cellular response to nutrient levels	info:{"super-categories": "['cellular response to external stimulus', 'cellular response to extracellular stimulus', 'response to extracellular stimulus']", "namespace": "biological_process", "id": "GO:0031669", "def": "\"Any process that results in a change in state or activity of a cell (in terms of movement, secretion, enzyme production, gene expression, etc.) as a result of a stimulus reflect…	4	4	0.582413	0.0448266	IL15,LCN2,LPL,PCK1	1
cellular response to organic cyclic compound	info:{"super-categories": "['cellular response to chemical stimulus', 'response to organic substance']", "namespace": "biological_process", "id": "GO:0071407", "def": "\"Any process that results in a change in state or activity of a cell (in terms of movement, secretion, enzyme production, gene expression, etc.) as a result of an organic cyclic compound stimulus.\" [GOC:mah]", "name": "cellular r…	2	2	0.960194	1	IL15,PCK1	1
cellular response to organic substance	info:{"super-categories": "['cellular response to chemical stimulus', 'response to organic substance']", "namespace": "biological_process", "id": "GO:0071310", "def": "\"Any process that results in a change in state or activity of a cell (in terms of movement, secretion, enzyme production, gene expression, etc.) as a result of an organic substance stimulus.\" [GOC:mah]", "name": "cellular respons…	15	15	3.61253	0.000101048	APOB,ASAH2,CD14,CD36,CD80,CXCL10,CXCL11,CXCL9,GBP5,IL15,IL6,LCN2,LPL,LRAT,PCK1	1
cellular response to organonitrogen compound	info:{"super-categories": "['cellular response to chemical stimulus', 'cellular response to endogenous stimulus', 'response to nitrogen compound', 'response to organic substance']", "namespace": "biological_process", "id": "GO:0071417", "def": "\"Any process that results in a change in state or activity of a cell (in terms of movement, secretion, enzyme production, gene expression, etc.) as a res…	2	2	1.13072	1	CD36,PCK1	1
cellular response to oxidative stress	info:{"super-categories": "['cellular response to chemical stimulus', 'cellular response to stress', 'response to oxidative stress']", "namespace": "biological_process", "id": "GO:0034599", "def": "\"Any process that results in a change in state or activity of a cell (in terms of movement, secretion, enzyme production, gene expression, etc.) as a result of oxidative stress, a state often resultin…	5	5	0.52732	0.00548846	CD36,ETS1,IL6,LCN2,MMP3	1
cellular response to peptide	info:{"super-categories": "['cellular response to chemical stimulus', 'cellular response to endogenous stimulus', 'response to nitrogen compound', 'response to organic substance', 'response to oxygen-containing compound']", "namespace": "biological_process", "id": "GO:1901653", "def": "\"Any process that results in a change in state or activity of a cell (in terms of movement, secretion, enzyme p…	2	2	0.59553	1	CD36,PCK1	1
cellular response to reactive oxygen species	info:{"super-categories": "['cellular response to chemical stimulus', 'cellular response to stress', 'response to oxidative stress', 'response to oxygen-containing compound']", "namespace": "biological_process", "id": "GO:0034614", "def": "\"Any process that results in a change in state or activity of a cell (in terms of movement, secretion, enzyme production, gene expression, etc.) as a result o…	4	4	0.3017	0.00671779	ETS1,IL6,LCN2,MMP3	1
cellular response to toxic substance	info:{"super-categories": "['cellular response to chemical stimulus', 'response to toxic substance']", "namespace": "biological_process", "id": "GO:0097237", "def": "\"Any process that results in a change in state or activity of a cell (in terms of movement, secretion, enzyme production, gene expression, etc.) as a result of a toxic stimulus.\" [GOC:pr]", "name": "cellular response to toxic subst…	3	3	0.288583	0.0487217	ETS1,IL6,LCN2	1
cellular response to tumor necrosis factor	info:{"super-categories": "['cellular response to chemical stimulus', 'response to organic substance']", "namespace": "biological_process", "id": "GO:0071356", "def": "\"Any process that results in a change in state or activity of a cell (in terms of movement, secretion, enzyme production, gene expression, etc.) as a result of a tumor necrosis factor stimulus.\" [GOC:mah]", "name": "cellular resp…	3	3	0.327935	0.0639336	APOB,LCN2,PCK1	1
chemical homeostasis	info:{"super-categories": "['homeostatic process']", "namespace": "biological_process", "id": "GO:0048878", "def": "\"Any biological process involved in the maintenance of an internal steady state of a chemical.\" [GOC:isa_complete]", "name": "chemical homeostasis"}	13	13	2.84385	0.000194016	APOB,APOC3,CCR4,CD36,CXCL10,CXCL11,CXCL9,F2,LCN2,LPL,PCK1,SOAT2,TGM2	1
chemokine-mediated signaling pathway	info:{"super-categories": "['cell surface receptor signaling pathway', 'regulation of cellular process']", "namespace": "biological_process", "id": "GO:0070098", "def": "\"A series of molecular signals initiated by the binding of a chemokine to a receptor on the surface of a cell, and ending with regulation of a downstream cellular process, e.g. transcription.\" [GOC:mah, GOC:signaling]", "name":…	4	4	0.207255	0.00220603	CCR4,CXCL10,CXCL11,CXCL9	1
chemotaxis	info:{"super-categories": "[]", "namespace": "biological_process", "id": "GO:0006935", "def": "\"The directed movement of a motile cell or organism, or the directed growth of a cell guided by a specific chemical concentration gradient. Movement may be towards a higher concentration (positive chemotaxis) or towards a lower concentration (negative chemotaxis).\" [ISBN:0198506732]", "name": "chemota…	6	6	0.860501	0.00612129	CCR4,CXCL10,CXCL11,CXCL9,IL6,S100A9	1
cholesterol efflux	info:{"super-categories": "['transport']", "namespace": "biological_process", "id": "GO:0033344", "def": "\"The directed movement of cholesterol, cholest-5-en-3-beta-ol, out of a cell or organelle.\" [GOC:sart]", "name": "cholesterol efflux"}	3	3	0.06034	0.0013066	APOB,APOC3,SOAT2	1
cholesterol homeostasis	info:{"super-categories": "['homeostatic process']", "namespace": "biological_process", "id": "GO:0042632", "def": "\"Any process involved in the maintenance of an internal steady state of cholesterol within an organism or cell.\" [GOC:go_curators]", "name": "cholesterol homeostasis"}	4	4	0.215125	0.00247523	APOB,APOC3,LPL,SOAT2	1
cholesterol metabolic process	info:{"super-categories": "['alcohol metabolic process', 'lipid metabolic process', 'organic cyclic compound metabolic process', 'organic hydroxy compound metabolic process']", "namespace": "biological_process", "id": "GO:0008203", "def": "\"The chemical reactions and pathways involving cholesterol, cholest-5-en-3 beta-ol, the principal sterol of vertebrates and the precursor of many steroids, in…	2	2	0.312194	0.398627	APOB,SOAT2	1
cholesterol transport	info:{"super-categories": "['transport']", "namespace": "biological_process", "id": "GO:0030301", "def": "\"The directed movement of cholesterol, cholest-5-en-3-beta-ol, into, out of or within a cell, or between cells, by means of some agent such as a transporter or pore.\" [GOC:mah, ISBN:0198506732]", "name": "cholesterol transport"}	4	4	0.136421	0.000548335	APOB,APOC3,CD36,SOAT2	1
chordate embryonic development	info:{"super-categories": "['embryo development', 'multicellular organism development']", "namespace": "biological_process", "id": "GO:0043009", "def": "\"The process whose specific outcome is the progression of the embryo over time, from zygote formation through a stage including a notochord and neural tube until birth or egg hatching.\" [GOC:mtg_sensu]", "name": "chordate embryonic development"}	2	2	0.529943	0.869272	APOB,ZMIZ1	1
chylomicron assembly	info:{"super-categories": "['cellular component assembly', 'plasma lipoprotein particle assembly', 'protein-containing complex subunit organization']", "namespace": "biological_process", "id": "GO:0034378", "def": "\"The non-covalent aggregation and arrangement of proteins and lipids in the intestine to form a chylomicron.\" [GOC:BHF, GOC:mah]", "name": "chylomicron assembly"}	2	2	0.0262348	0.00807745	APOB,APOC3	1
chylomicron remnant clearance	info:{"super-categories": "['triglyceride-rich lipoprotein particle clearance']", "namespace": "biological_process", "id": "GO:0034382", "def": "\"The process in which a chylomicron remnant is removed from the blood via receptor-mediated endocytosis into liver cells and its constituent parts degraded.\" [GOC:BHF, GOC:mah, GOC:pde]", "name": "chylomicron remnant clearance"}	2	2	0.0209878	0.00553844	APOB,APOC3	1
chylomicron remodeling	info:{"super-categories": "['plasma lipoprotein particle remodeling', 'protein-containing complex subunit organization']", "namespace": "biological_process", "id": "GO:0034371", "def": "\"The acquisition, loss or modification of a protein or lipid within a chylomicron, including the hydrolysis of triglyceride by lipoprotein lipase and the subsequent loss of free fatty acid.\" [GOC:BHF, GOC:expert…	3	3	0.0236113	9.53188e-05	APOB,APOC3,LPL	1
coagulation	info:{"super-categories": "[]", "namespace": "biological_process", "id": "GO:0050817", "def": "\"The process in which a fluid solution, or part of it, changes into a solid or semisolid mass.\" [ISBN:0198506732]", "name": "coagulation"}	2	2	0.448615	0.676737	CD36,F2	1
cofactor metabolic process	info:{"super-categories": "[]", "namespace": "biological_process", "id": "GO:0051186", "def": "\"The chemical reactions and pathways involving a cofactor, a substance that is required for the activity of an enzyme or other protein. Cofactors may be inorganic, such as the metal atoms zinc, iron, and copper in certain forms, or organic, in which case they are referred to as coenzymes. Cofactors may…	2	2	1.09137	1	UGT1A4,VNN1	1
collagen catabolic process	info:{"super-categories": "[]", "namespace": "biological_process", "id": "GO:0030574", "def": "\"The proteolytic chemical reactions and pathways resulting in the breakdown of collagen in the extracellular matrix, usually carried out by proteases secreted by nearby cells.\" [GOC:mah, ISBN:0815316194]", "name": "collagen catabolic process"}	2	2	0.11281	0.0796156	MMP12,MMP3	1
collagen metabolic process	info:{"super-categories": "[]", "namespace": "biological_process", "id": "GO:0032963", "def": "\"The chemical reactions and pathways involving collagen, any of a group of fibrous proteins of very high tensile strength that form the main component of connective tissue in animals. Collagen is highly enriched in glycine (some regions are 33% glycine) and proline, occurring predominantly as 3-hydroxy…	2	2	0.170526	0.154052	MMP12,MMP3	1
cyclic-nucleotide-mediated signaling	info:{"super-categories": "['intracellular signal transduction', 'regulation of cellular process']", "namespace": "biological_process", "id": "GO:0019935", "def": "\"Any intracellular signal transduction in which the signal is passed on within the cell via a cyclic nucleotide. Includes production or release of the cyclic nucleotide, and downstream effectors that further transmit the signal within…	4	4	0.438121	0.0201555	CD36,CXCL10,CXCL11,CXCL9	1
cytokine secretion	info:{"super-categories": "['establishment of protein localization', 'protein localization', 'secretion by cell', 'transport']", "namespace": "biological_process", "id": "GO:0050663", "def": "\"The regulated release of cytokines from a cell. Cytokines are any of a group of proteins that function to control the survival, growth and differentiation of tissues and cells, and which have autocrine and…	2	2	0.131174	0.102817	CD36,GBP5	1
cytokine-mediated signaling pathway	info:{"super-categories": "['cell surface receptor signaling pathway', 'regulation of cellular process']", "namespace": "biological_process", "id": "GO:0019221", "def": "\"A series of molecular signals initiated by the binding of a cytokine to a receptor on the surface of a cell, and ending with regulation of a downstream cellular process, e.g. transcription.\" [GOC:mah, GOC:signaling, PMID:19295…	20	20	1.71051	4.97176e-14	CCR4,CD36,CD80,CXCL10,CXCL11,CXCL9,HLA-DPB1,HLA-DQA1,HLA-DQB1,HLA-DRB1,IFI27,IFNG,IL15,IL21,IL23R,IL6,LCN2,MMP3,TNFRSF14,TNFRSF9	1
defense response	info:{"super-categories": "[]", "namespace": "biological_process", "id": "GO:0006952", "def": "\"Reactions, triggered in response to the presence of a foreign body or the occurrence of an injury, which result in restriction of damage to the organism attacked or prevention/recovery from the infection caused by the attack.\" [GOC:go_curators]", "name": "defense response"}	18	18	2.83861	2.31176e-08	CCR4,CD14,CD36,CXCL10,CXCL11,CXCL9,F2,GBP5,ICOSLG,IFI27,IFNG,IL15,IL23R,IL6,LCN2,S100A9,TNFRSF14,VNN1	1
defense response to Gram-negative bacterium	info:{"super-categories": "['defense response', 'defense response to other organism', 'response to bacterium', 'response to external biotic stimulus']", "namespace": "biological_process", "id": "GO:0050829", "def": "\"Reactions triggered in response to the presence of a Gram-negative bacterium that act to protect the cell or organism.\" [GOC:ai]", "name": "defense response to Gram-negative bacter…	3	3	0.202008	0.0219876	IL23R,IL6,TNFRSF14	1
defense response to Gram-positive bacterium	info:{"super-categories": "['defense response', 'defense response to other organism', 'response to bacterium', 'response to external biotic stimulus']", "namespace": "biological_process", "id": "GO:0050830", "def": "\"Reactions triggered in response to the presence of a Gram-positive bacterium that act to protect the cell or organism.\" [GOC:ai]", "name": "defense response to Gram-positive bacter…	3	3	0.238737	0.030939	CD36,IL6,TNFRSF14	1
defense response to bacterium	info:{"super-categories": "['defense response', 'defense response to other organism', 'response to bacterium', 'response to external biotic stimulus']", "namespace": "biological_process", "id": "GO:0042742", "def": "\"Reactions triggered in response to the presence of a bacterium that act to protect the cell or organism.\" [GOC:jl]", "name": "defense response to bacterium"}	6	6	0.600777	0.0013066	CD36,IL23R,IL6,LCN2,S100A9,TNFRSF14	1
defense response to other organism	info:{"super-categories": "['defense response', 'response to external biotic stimulus']", "namespace": "biological_process", "id": "GO:0098542", "def": "\"Reactions triggered in response to the presence of another organism that act to protect the cell or organism from damage caused by that organism.\" [GOC:dos]", "name": "defense response to other organism"}	13	13	1.79708	1.64822e-06	CD14,CD36,CXCL10,CXCL9,F2,IFI27,IFNG,IL23R,IL6,LCN2,S100A9,TNFRSF14,VNN1	1
defense response to virus	info:{"super-categories": "['defense response', 'defense response to other organism', 'response to external biotic stimulus', 'response to virus']", "namespace": "biological_process", "id": "GO:0051607", "def": "\"Reactions triggered in response to the presence of a virus that act to protect the cell or organism.\" [GOC:ai]", "name": "defense response to virus"}	5	5	0.503708	0.0046253	CXCL10,CXCL9,IFI27,IFNG,IL6	1
developmental maturation	info:{"super-categories": "[]", "namespace": "biological_process", "id": "GO:0021700", "def": "\"A developmental process, independent of morphogenetic (shape) change, that is required for an anatomical structure, cell or cellular component to attain its fully functional state.\" [GO_REF:0000021, GOC:cls, GOC:dgh, GOC:dph, GOC:jid, GOC:mtg_15jun06]", "name": "developmental maturation"}	2	2	0.501085	0.802017	IL15,IL21	1
developmental process	info:{"super-categories": "[]", "namespace": "biological_process", "id": "GO:0032502", "def": "\"A biological process whose specific outcome is the progression of an integrated living unit: an anatomical structure (which may be a subcellular structure, cell, tissue, or organ), or organism over time from an initial condition to a later condition.\" [GOC:isa_complete]", "name": "developmental proce…	16	16	13.1122	1	ACE,APOB,CXCL10,ETS1,F2,IL15,IL21,IL6,PCK1,PIWIL2,RUNX3,SOAT2,TFF1,TGM2,UBD,ZMIZ1	1
developmental process involved in reproduction	info:{"super-categories": "[]", "namespace": "biological_process", "id": "GO:0003006", "def": "\"A developmental process in which a progressive change in the state of some part of an organism specifically contributes to its ability to form offspring.\" [GOC:dph, GOC:isa_complete]", "name": "developmental process involved in reproduction"}	3	3	2.37687	1	ACE,APOB,PIWIL2	1
digestion	info:{"super-categories": "[]", "namespace": "biological_process", "id": "GO:0007586", "def": "\"The whole of the physical, chemical, and biochemical processes carried out by multicellular organisms to break down ingested nutrients into components that may be easily absorbed and directed into metabolism.\" [GOC:isa_complete, ISBN:0198506732]", "name": "digestion"}	2	2	0.107563	0.0733414	ASAH2,CAPN8	1
diterpenoid metabolic process	info:{"super-categories": "['cellular lipid metabolic process', 'lipid metabolic process']", "namespace": "biological_process", "id": "GO:0016101", "def": "\"The chemical reactions and pathways involving diterpenoid compounds, terpenoids with four isoprene units.\" [ISBN:0198547684]", "name": "diterpenoid metabolic process"}	4	4	0.285959	0.00562604	APOB,APOC3,LPL,LRAT	1
embryo development	info:{"super-categories": "['multicellular organism development']", "namespace": "biological_process", "id": "GO:0009790", "def": "\"The process whose specific outcome is the progression of an embryo from its formation until the end of its embryonic life stage. The end of the embryonic stage is organism-specific. For example, for mammals, the process would begin with zygote formation and end with…	2	2	0.590283	1	APOB,ZMIZ1	1
embryo development ending in birth or egg hatching	info:{"super-categories": "['embryo development', 'multicellular organism development']", "namespace": "biological_process", "id": "GO:0009792", "def": "\"The process whose specific outcome is the progression of an embryo over time, from zygote formation until the end of the embryonic life stage. The end of the embryonic life stage is organism-specific and may be somewhat arbitrary; for mammals i…	2	2	0.574542	0.972589	APOB,ZMIZ1	1
endocytosis	info:{"super-categories": "['transport']", "namespace": "biological_process", "id": "GO:0006897", "def": "\"A vesicle-mediated transport process in which cells take up external materials or membrane constituents by the invagination of a small region of the plasma membrane to form a new membrane-bounded vesicle.\" [GOC:mah, ISBN:0198506732, ISBN:0716731363]", "name": "endocytosis"}	3	3	0.986429	0.690669	APOB,CD14,CD36	1
entry into host cell	info:{"super-categories": "['symbiotic process']", "namespace": "biological_process", "id": "GO:0030260", "def": "\"The invasion by a symbiont of a cell of a host organism. The host is defined as the larger of the organisms involved in a symbiotic interaction.\" [GOC:njm]", "name": "entry into host cell"}	2	2	0.257101	0.295919	CD80,TNFRSF14	1
establishment of protein localization	info:{"super-categories": "['protein localization']", "namespace": "biological_process", "id": "GO:0045184", "def": "\"The directed movement of a protein to a specific location.\" [GOC:bf]", "name": "establishment of protein localization"}	4	4	3.85652	1	APOB,CD36,GBP5,MMP12	1
exocytosis	info:{"super-categories": "['secretion by cell', 'transport']", "namespace": "biological_process", "id": "GO:0006887", "def": "\"A process of secretion by a cell that results in the release of intracellular molecules (e.g. hormones, matrix proteins) contained within a membrane-bounded vesicle. Exocytosis can occur either by full fusion, when the vesicle collapses into the plasma membrane, or by a…	5	5	1.94662	0.444933	CD14,CD36,LCN2,S100A9,VNN1	1
extracellular matrix disassembly	info:{"super-categories": "['cellular component disassembly', 'extracellular structure organization']", "namespace": "biological_process", "id": "GO:0022617", "def": "\"A process that results in the breakdown of the extracellular matrix.\" [GOC:jid]", "name": "extracellular matrix disassembly"}	2	2	0.167903	0.150999	MMP12,MMP3	1
extracellular matrix organization	info:{"super-categories": "['extracellular structure organization']", "namespace": "biological_process", "id": "GO:0030198", "def": "\"A process that is carried out at the cellular level which results in the assembly, arrangement of constituent parts, or disassembly of an extracellular matrix.\" [GOC:mah]", "name": "extracellular matrix organization"}	2	2	0.873619	1	MMP12,MMP3	1
extracellular structure organization	info:{"super-categories": "[]", "namespace": "biological_process", "id": "GO:0043062", "def": "\"A process that is carried out at the cellular level which results in the assembly, arrangement of constituent parts, or disassembly of structures in the space external to the outermost structure of a cell. For cells without external protective or external encapsulating structures this refers to space …	2	2	0.876242	1	MMP12,MMP3	1
extrinsic apoptotic signaling pathway	info:{"super-categories": "['apoptotic signaling pathway', 'cell surface receptor signaling pathway', 'regulation of cellular process']", "namespace": "biological_process", "id": "GO:0097191", "def": "\"A series of molecular signals in which a signal is conveyed from the cell surface to trigger the apoptotic death of a cell. The pathway starts with either a ligand binding to a cell surface recept…	3	3	0.246607	0.0336029	IFI27,IFNG,LCN2	1
fatty acid biosynthetic process	info:{"super-categories": "['cellular biosynthetic process', 'cellular lipid metabolic process', 'lipid metabolic process', 'organic acid metabolic process', 'organic substance biosynthetic process', 'small molecule biosynthetic process']", "namespace": "biological_process", "id": "GO:0006633", "def": "\"The chemical reactions and pathways resulting in the formation of a fatty acid, any of the al…	2	2	0.278089	0.330734	ASAH2,LPL	1
fatty acid metabolic process	info:{"super-categories": "['cellular lipid metabolic process', 'lipid metabolic process', 'organic acid metabolic process']", "namespace": "biological_process", "id": "GO:0006631", "def": "\"The chemical reactions and pathways involving fatty acids, aliphatic monocarboxylic acids liberated from naturally occurring fats and oils by hydrolysis.\" [ISBN:0198547684]", "name": "fatty acid metabolic p…	4	4	0.800161	0.110281	ASAH2,CD36,LPL,PCK1	1
fatty acid transport	info:{"super-categories": "['transport']", "namespace": "biological_process", "id": "GO:0015908", "def": "\"The directed movement of fatty acids into, out of or within a cell, or between cells, by means of some agent such as a transporter or pore. Fatty acids are aliphatic monocarboxylic acids liberated from naturally occurring fats and oils by hydrolysis.\" [GOC:ai]", "name": "fatty acid transpo…	2	2	0.186267	0.177158	ACE,CD36	1
gamete generation	info:{"super-categories": "[]", "namespace": "biological_process", "id": "GO:0007276", "def": "\"The generation and maintenance of gametes in a multicellular organism. A gamete is a haploid reproductive cell.\" [GOC:ems, GOC:mtg_sensu]", "name": "gamete generation"}	3	3	1.16483	0.959239	ACE,APOB,PIWIL2	1
glycerolipid metabolic process	info:{"super-categories": "['cellular lipid metabolic process', 'lipid metabolic process']", "namespace": "biological_process", "id": "GO:0046486", "def": "\"The chemical reactions and pathways involving glycerolipids, any lipid with a glycerol backbone. Diacylglycerol and phosphatidate are key lipid intermediates of glycerolipid biosynthesis.\" [GOC:ai, PMID:8906569]", "name": "glycerolipid meta…	3	3	0.947076	0.639727	APOB,APOC3,LPL	1
granulocyte chemotaxis	info:{"super-categories": "['cell migration', 'cell motility', 'chemotaxis', 'leukocyte chemotaxis', 'myeloid leukocyte migration']", "namespace": "biological_process", "id": "GO:0071621", "def": "\"The movement of a granulocyte in response to an external stimulus.\" [GOC:rph]", "name": "granulocyte chemotaxis"}	4	4	0.228243	0.00294018	CXCL10,CXCL11,CXCL9,S100A9	1
granulocyte migration	info:{"super-categories": "['cell migration', 'cell motility', 'myeloid leukocyte migration']", "namespace": "biological_process", "id": "GO:0097530", "def": "\"The movement of a granulocyte within or between different tissues and organs of the body.\" [GOC:cvs, PMID:24163421, PMID:24193336]", "name": "granulocyte migration"}	4	4	0.257101	0.00418891	CXCL10,CXCL11,CXCL9,S100A9	1
hematopoietic or lymphoid organ development	info:{"super-categories": "['animal organ development']", "namespace": "biological_process", "id": "GO:0048534", "def": "\"The process whose specific outcome is the progression of any organ involved in hematopoiesis (also known as hemopoiesis) or lymphoid cell activation over time, from its formation to the mature structure. Such development includes differentiation of resident cell types (stroma…	2	2	0.448615	0.676737	IL15,RUNX3	1
hemostasis	info:{"super-categories": "['regulation of body fluid levels']", "namespace": "biological_process", "id": "GO:0007599", "def": "\"The stopping of bleeding (loss of body fluid) or the arrest of the circulation to an organ or part.\" [ISBN:0198506732]", "name": "hemostasis"}	2	2	0.459109	0.699267	CD36,F2	1
heterocycle metabolic process	info:{"super-categories": "[]", "namespace": "biological_process", "id": "GO:0046483", "def": "\"The chemical reactions and pathways involving heterocyclic compounds, those with a cyclic molecular structure and at least two different atoms in the ring (or rings).\" [CHEBI:5686, ISBN:0198506732]", "name": "heterocycle metabolic process"}	5	5	7.44019	1	ETS1,PIWIL2,RUNX3,UGT1A4,UPB1	0
homeostatic process	info:{"super-categories": "[]", "namespace": "biological_process", "id": "GO:0042592", "def": "\"Any biological process involved in the maintenance of an internal steady state.\" [GOC:jl, ISBN:0395825172]", "name": "homeostatic process"}	15	15	3.95096	0.00027463	APOB,APOC3,CCR4,CD36,CXCL10,CXCL11,CXCL9,F2,IL6,LCN2,LPL,PCK1,SOAT2,TFF1,TGM2	1
hormone metabolic process	info:{"super-categories": "['regulation of hormone levels']", "namespace": "biological_process", "id": "GO:0042445", "def": "\"The chemical reactions and pathways involving any hormone, naturally occurring substances secreted by specialized cells that affects the metabolism or behavior of other cells possessing functional receptors for the hormone.\" [CHEBI:24621, GOC:jl]", "name": "hormone metab…	2	2	0.53519	0.87619	ACE,LRAT	1
humoral immune response	info:{"super-categories": "[]", "namespace": "biological_process", "id": "GO:0006959", "def": "\"An immune response mediated through a body fluid.\" [GOC:hb, ISBN:0198506732]", "name": "humoral immune response"}	9	9	0.556178	4.88759e-07	CXCL10,CXCL11,CXCL9,F2,HLA-DQB1,IFNG,IL6,LCN2,S100A9	1
immune response	info:{"super-categories": "[]", "namespace": "biological_process", "id": "GO:0006955", "def": "\"Any immune system process that functions in the calibrated response of an organism to a potential internal or invasive threat.\" [GO_REF:0000022, GOC:add, GOC:mtg_15nov05]", "name": "immune response"}	27	27	2.47132	1.03428e-18	BACH2,CCR4,CD14,CD80,CTLA4,CXCL10,CXCL11,CXCL9,ETS1,F2,FCGR3A,HLA-DPB1,HLA-DQA1,HLA-DQB1,HLA-DRB1,ICOS,ICOSLG,IFI27,IFNG,IL15,IL21,IL6,LCN2,S100A9,THEMIS,TNFRSF14,VNN1	1
immune response-activating cell surface receptor signaling pathway	info:{"super-categories": "['cell surface receptor signaling pathway', 'immune response-activating signal transduction', 'immune response-regulating signaling pathway', 'positive regulation of biological process', 'regulation of cellular process', 'regulation of immune system process', 'regulation of response to stimulus']", "namespace": "biological_process", "id": "GO:0002429", "def": "\"A serie…	8	8	0.800161	8.18421e-05	CTLA4,FCGR3A,HLA-DPB1,HLA-DQA1,HLA-DQB1,HLA-DRB1,ICOSLG,THEMIS	1
immune response-activating signal transduction	info:{"super-categories": "['immune response-regulating signaling pathway', 'positive regulation of biological process', 'regulation of cellular process', 'regulation of immune system process', 'regulation of response to stimulus']", "namespace": "biological_process", "id": "GO:0002757", "def": "\"The cascade of processes by which a signal interacts with a receptor, causing a change in the level …	12	12	1.0835	8.8897e-08	APOB,CD14,CD36,CTLA4,FCGR3A,HLA-DPB1,HLA-DQA1,HLA-DQB1,HLA-DRB1,ICOSLG,S100A9,THEMIS	1
immune response-regulating cell surface receptor signaling pathway	info:{"super-categories": "['cell surface receptor signaling pathway', 'immune response-regulating signaling pathway', 'regulation of cellular process', 'regulation of immune system process', 'regulation of response to stimulus']", "namespace": "biological_process", "id": "GO:0002768", "def": "\"A series of molecular signals initiated by the binding of an extracellular ligand to a receptor on the…	8	8	0.884113	0.000159373	CTLA4,FCGR3A,HLA-DPB1,HLA-DQA1,HLA-DQB1,HLA-DRB1,ICOSLG,THEMIS	1
immune response-regulating signaling pathway	info:{"super-categories": "['regulation of cellular process', 'regulation of immune system process', 'regulation of response to stimulus']", "namespace": "biological_process", "id": "GO:0002764", "def": "\"The cascade of processes by which a signal interacts with a receptor, causing a change in the level or activity of a second messenger or other downstream target, and ultimately leading to the a…	12	12	1.1727	2.05242e-07	APOB,CD14,CD36,CTLA4,FCGR3A,HLA-DPB1,HLA-DQA1,HLA-DQB1,HLA-DRB1,ICOSLG,S100A9,THEMIS	1
immune system process	info:{"super-categories": "[]", "namespace": "biological_process", "id": "GO:0002376", "def": "\"Any process involved in the development or functioning of the immune system, an organismal system for calibrated responses to potential internal or invasive threats.\" [GO_REF:0000022, GOC:add, GOC:mtg_15nov05]", "name": "immune system process"}	31	31	5.54341	1.22777e-14	ACE,APOB,BACH2,CCR4,CD14,CD36,CD80,CTLA4,CXCL10,CXCL11,CXCL9,ETS1,F2,FCGR3A,HLA-DPB1,HLA-DQA1,HLA-DQB1,HLA-DRB1,ICOS,ICOSLG,IFI27,IFNG,IL15,IL21,IL6,LCN2,S100A9,THEMIS,TNFRSF14,UBD,VNN1	1
import into cell	info:{"super-categories": "['transport']", "namespace": "biological_process", "id": "GO:0098657", "def": "\"The directed movement of some substance from outside of a cell into a cell. This may occur via transport across the plasma membrane or via endocytosis.\" [GOC:dos]", "name": "import into cell"}	3	3	1.30649	1	APOB,CD14,CD36	1
import into nucleus	info:{"super-categories": "['intracellular transport', 'transport']", "namespace": "biological_process", "id": "GO:0051170", "def": "\"The directed movement of substances into the nucleus.\" [GOC:ai]", "name": "import into nucleus"}	2	2	0.296453	0.367995	BACH2,MMP12	1
in utero embryonic development	info:{"super-categories": "['embryo development', 'multicellular organism development']", "namespace": "biological_process", "id": "GO:0001701", "def": "\"The process whose specific outcome is the progression of the embryo in the uterus over time, from formation of the zygote in the oviduct, to birth. An example of this process is found in Mus musculus.\" [GOC:go_curators, GOC:mtg_sensu]", "name"…	2	2	0.524696	0.859316	APOB,ZMIZ1	1
inflammatory response	info:{"super-categories": "['defense response']", "namespace": "biological_process", "id": "GO:0006954", "def": "\"The immediate defensive reaction (by vertebrate tissue) to infection or injury caused by chemical or physical agents. The process is characterized by local vasodilation, extravasation of plasma into intercellular spaces and accumulation of white blood cells and macrophages.\" [GO_REF…	13	13	1.14908	1.55446e-08	CCR4,CD14,CXCL10,CXCL11,CXCL9,F2,GBP5,IFNG,IL15,IL23R,IL6,S100A9,VNN1	1
innate immune response	info:{"super-categories": "['defense response', 'defense response to other organism', 'response to external biotic stimulus']", "namespace": "biological_process", "id": "GO:0045087", "def": "\"Innate immune responses are defense responses mediated by germline encoded components that directly recognize components of potential pathogens.\" [GO_REF:0000022, GOC:add, GOC:ebc, GOC:mtg_15nov05, GOC:mtg…	6	6	1.17794	0.0220373	CD14,IFI27,LCN2,S100A9,TNFRSF14,VNN1	1
innate immune response-activating signal transduction	info:{"super-categories": "['activation of innate immune response', 'immune response-activating signal transduction', 'immune response-regulating signaling pathway', 'positive regulation of biological process', 'regulation of cellular process', 'regulation of immune system process', 'regulation of multi-organism process', 'regulation of response to stimulus']", "namespace": "biological_process", …	4	4	0.598153	0.0485561	APOB,CD14,CD36,S100A9	1
interaction with symbiont	info:{"super-categories": "[]", "namespace": "biological_process", "id": "GO:0051702", "def": "\"An interaction between two organisms living together in more or less intimate association. The term symbiont is used for the smaller (macro) of the two members of a symbiosis; the various forms of symbiosis include parasitism, commensalism and mutualism.\" [GOC:cc]", "name": "interaction with symbiont…	2	2	0.191514	0.185682	F2,IFI27	1
interferon-gamma-mediated signaling pathway	info:{"super-categories": "['cell surface receptor signaling pathway', 'regulation of cellular process']", "namespace": "biological_process", "id": "GO:0060333", "def": "\"A series of molecular signals initiated by the binding of interferon-gamma to a receptor on the surface of a cell, and ending with regulation of a downstream cellular process, e.g. transcription. Interferon gamma is the only me…	5	5	0.183644	7.51146e-05	HLA-DPB1,HLA-DQA1,HLA-DQB1,HLA-DRB1,IFNG	1
interleukin-1 beta secretion	info:{"super-categories": "['establishment of protein localization', 'protein localization', 'secretion by cell', 'transport']", "namespace": "biological_process", "id": "GO:0050702", "def": "\"The regulated release of interleukin 1 beta from a cell.\" [GOC:ai]", "name": "interleukin-1 beta secretion"}	2	2	0.0236113	0.00676715	CD36,GBP5	1
interleukin-1 secretion	info:{"super-categories": "['establishment of protein localization', 'protein localization', 'secretion by cell', 'transport']", "namespace": "biological_process", "id": "GO:0050701", "def": "\"The regulated release of interleukin-1 from a cell. Interleukin 1 is produced mainly by activated macrophages; it stimulates thymocyte proliferation by inducing interleukin 2 release and it is involved in …	2	2	0.0288583	0.00941011	CD36,GBP5	1
intestinal absorption	info:{"super-categories": "['digestive system process', 'transport']", "namespace": "biological_process", "id": "GO:0050892", "def": "\"Any process in which nutrients are taken up from the contents of the intestine.\" [GOC:ai, GOC:dph]", "name": "intestinal absorption"}	2	2	0.0839514	0.0501629	CD36,SOAT2	1
intestinal cholesterol absorption	info:{"super-categories": "['digestive system process', 'transport']", "namespace": "biological_process", "id": "GO:0030299", "def": "\"Uptake of cholesterol into the blood by absorption from the small intestine.\" [GOC:mah]", "name": "intestinal cholesterol absorption"}	2	2	0.0262348	0.00807745	CD36,SOAT2	1
intestinal lipid absorption	info:{"super-categories": "['digestive system process', 'transport']", "namespace": "biological_process", "id": "GO:0098856", "def": "\"Any process in which lipids are taken up from the contents of the intestine.\" [GOC:dos, GOC:sl, PMID:18768481]", "name": "intestinal lipid absorption"}	2	2	0.0314818	0.010483	CD36,SOAT2	1
intracellular signal transduction	info:{"super-categories": "['regulation of cellular process']", "namespace": "biological_process", "id": "GO:0035556", "def": "\"The process in which a signal is passed on to downstream components within the cell, which become activated themselves to further propagate the signal and finally trigger a change in the function or state of the cell.\" [GOC:bf, GOC:jl, GOC:signaling, ISBN:3527303782]",…	8	8	4.20019	0.535938	CCR4,CD14,CD36,CD80,CXCL10,CXCL11,CXCL9,MYO9B	1
intracellular transport	info:{"super-categories": "['transport']", "namespace": "biological_process", "id": "GO:0046907", "def": "\"The directed movement of substances within a cell.\" [GOC:ai]", "name": "intracellular transport"}	3	3	3.81192	1	BACH2,F2,MMP12	0
ion homeostasis	info:{"super-categories": "['homeostatic process']", "namespace": "biological_process", "id": "GO:0050801", "def": "\"Any process involved in the maintenance of an internal steady state of ions within an organism or cell.\" [GOC:ai]", "name": "ion homeostasis"}	8	8	2.03844	0.0190446	CCR4,CD36,CXCL10,CXCL11,CXCL9,F2,LCN2,TGM2	1
ion transport	info:{"super-categories": "['transport']", "namespace": "biological_process", "id": "GO:0006811", "def": "\"The directed movement of charged atoms or small charged molecules into, out of or within a cell, or between cells, by means of some agent such as a transporter or pore.\" [GOC:ai]", "name": "ion transport"}	5	5	3.41577	1	ACE,APOC3,CD36,LCN2,SLC6A14	1
isoprenoid metabolic process	info:{"super-categories": "['cellular lipid metabolic process', 'lipid metabolic process']", "namespace": "biological_process", "id": "GO:0006720", "def": "\"The chemical reactions and pathways involving isoprenoid compounds, isoprene (2-methylbuta-1,3-diene) or compounds containing or derived from linked isoprene (3-methyl-2-butenylene) residues.\" [ISBN:0198547684]", "name": "isoprenoid metabol…	4	4	0.35417	0.010483	APOB,APOC3,LPL,LRAT	1
leukocyte activation	info:{"super-categories": "[]", "namespace": "biological_process", "id": "GO:0045321", "def": "\"A change in morphology and behavior of a leukocyte resulting from exposure to a specific antigen, mitogen, cytokine, cellular ligand, or soluble factor.\" [GOC:add]", "name": "leukocyte activation"}	9	9	2.29555	0.0101655	CD14,CD36,ICOSLG,IFNG,IL15,LCN2,S100A9,UBD,VNN1	1
leukocyte activation involved in immune response	info:{"super-categories": "['cell activation involved in immune response', 'leukocyte activation']", "namespace": "biological_process", "id": "GO:0002366", "def": "\"A change in morphology and behavior of a leukocyte resulting from exposure to a specific antigen, mitogen, cytokine, cellular ligand, or soluble factor, leading to the initiation or perpetuation of an immune response.\" [GOC:add, ISB…	5	5	1.58721	0.235378	CD14,CD36,LCN2,S100A9,VNN1	1
leukocyte chemotaxis	info:{"super-categories": "['cell migration', 'cell motility', 'chemotaxis']", "namespace": "biological_process", "id": "GO:0030595", "def": "\"The movement of a leukocyte in response to an external stimulus.\" [GOC:add, GOC:jl]", "name": "leukocyte chemotaxis"}	5	5	0.369911	0.00147483	CXCL10,CXCL11,CXCL9,IL6,S100A9	1
leukocyte degranulation	info:{"super-categories": "['secretion by cell', 'transport']", "namespace": "biological_process", "id": "GO:0043299", "def": "\"The regulated exocytosis of secretory granules by a leukocyte.\" [GO_REF:0000022, GOC:add, GOC:mtg_15nov05, ISBN:0781735149]", "name": "leukocyte degranulation"}	5	5	1.30912	0.124408	CD14,CD36,LCN2,S100A9,VNN1	1
leukocyte differentiation	info:{"super-categories": "['cell differentiation']", "namespace": "biological_process", "id": "GO:0002521", "def": "\"The process in which a relatively unspecialized hemopoietic precursor cell acquires the specialized features of a leukocyte. A leukocyte is an achromatic cell of the myeloid or lymphoid lineages capable of ameboid movement, found in blood or other tissue.\" [CL:0000738, GOC:add, …	2	2	0.745068	1	IL15,UBD	1
leukocyte mediated immunity	info:{"super-categories": "[]", "namespace": "biological_process", "id": "GO:0002443", "def": "\"Any process involved in the carrying out of an immune response by a leukocyte.\" [GO_REF:0000022, GOC:add, GOC:mtg_15nov05, ISBN:0781735149]", "name": "leukocyte mediated immunity"}	4	4	0.230866	0.00305228	ACE,F2,HLA-DQB1,IL6	1
leukocyte migration	info:{"super-categories": "['cell migration', 'cell motility']", "namespace": "biological_process", "id": "GO:0050900", "def": "\"The movement of a leukocyte within or between different tissues and organs of the body.\" [GOC:add, ISBN:0781735149, PMID:14680625, PMID:14708592, PMID:7507411, PMID:8600538]", "name": "leukocyte migration"}	7	7	0.792291	0.000677082	APOB,CXCL10,CXCL11,CXCL9,F2,IL6,S100A9	1
leukocyte proliferation	info:{"super-categories": "[]", "namespace": "biological_process", "id": "GO:0070661", "def": "\"The expansion of a leukocyte population by cell division.\" [GOC:add]", "name": "leukocyte proliferation"}	2	2	0.246607	0.275955	ACE,IL15	1
lipid biosynthetic process	info:{"super-categories": "['lipid metabolic process', 'organic substance biosynthetic process']", "namespace": "biological_process", "id": "GO:0008610", "def": "\"The chemical reactions and pathways resulting in the formation of lipids, compounds soluble in an organic solvent but not, or sparingly, in an aqueous solvent.\" [GOC:go_curators]", "name": "lipid biosynthetic process"}	2	2	1.45603	1	ASAH2,LPL	1
lipid catabolic process	info:{"super-categories": "['lipid metabolic process', 'organic substance catabolic process']", "namespace": "biological_process", "id": "GO:0016042", "def": "\"The chemical reactions and pathways resulting in the breakdown of lipids, compounds soluble in an organic solvent but not, or sparingly, in an aqueous solvent.\" [GOC:go_curators]", "name": "lipid catabolic process"}	5	5	0.747692	0.0191208	APOB,APOC3,ASAH2,LPL,PCK1	1
lipid homeostasis	info:{"super-categories": "['homeostatic process']", "namespace": "biological_process", "id": "GO:0055088", "def": "\"Any process involved in the maintenance of an internal steady state of lipid within an organism or cell.\" [GOC:BHF, GOC:rl]", "name": "lipid homeostasis"}	4	4	0.356793	0.0105918	APOB,APOC3,LPL,SOAT2	1
lipid metabolic process	info:{"super-categories": "[]", "namespace": "biological_process", "id": "GO:0006629", "def": "\"The chemical reactions and pathways involving lipids, compounds soluble in an organic solvent but not, or sparingly, in an aqueous solvent. Includes fatty acids; neutral fats, other fatty-acid esters, and soaps; long-chain (fatty) alcohols and waxes; sphingoids and other long-chain bases; glycolipids,…	8	8	3.05898	0.131838	APOB,APOC3,ASAH2,CD36,LPL,LRAT,PCK1,SOAT2	1
lipid transport	info:{"super-categories": "['transport']", "namespace": "biological_process", "id": "GO:0006869", "def": "\"The directed movement of lipids into, out of or within a cell, or between cells, by means of some agent such as a transporter or pore. Lipids are compounds soluble in an organic solvent but not, or sparingly, in an aqueous solvent.\" [ISBN:0198506732]", "name": "lipid transport"}	5	5	0.750315	0.0193189	ACE,APOB,APOC3,CD36,SOAT2	1
lipoprotein metabolic process	info:{"super-categories": "['macromolecule metabolic process', 'organonitrogen compound metabolic process', 'protein metabolic process']", "namespace": "biological_process", "id": "GO:0042157", "def": "\"The chemical reactions and pathways involving any conjugated, water-soluble protein in which the covalently attached nonprotein group consists of a lipid or lipids.\" [ISBN:0198506732]", "name": …	2	2	0.0944453	0.0601437	APOB,APOC3	1
lipoprotein transport	info:{"super-categories": "['establishment of protein localization', 'protein localization', 'transport']", "namespace": "biological_process", "id": "GO:0042953", "def": "\"The directed movement of any conjugated, water-soluble protein in which the nonprotein group consists of a lipid or lipids, into, out of or within a cell, or between cells, by means of some agent such as a transporter or pore.…	2	2	0.0314818	0.010483	APOB,CD36	1
locomotion	info:{"super-categories": "[]", "namespace": "biological_process", "id": "GO:0040011", "def": "\"Self-propelled movement of a cell or organism from one location to another.\" [GOC:dgh]", "name": "locomotion"}	10	10	2.68382	0.00775794	APOB,CCR4,CXCL10,CXCL11,CXCL9,ETS1,F2,IL6,MMP12,S100A9	1
long-chain fatty acid transport	info:{"super-categories": "['transport']", "namespace": "biological_process", "id": "GO:0015909", "def": "\"The directed movement of long-chain fatty acids into, out of or within a cell, or between cells, by means of some agent such as a transporter or pore. A long-chain fatty acid is a fatty acid with a chain length between C13 and C22.\" [CHEBI:15904, GOC:ai]", "name": "long-chain fatty acid tr…	2	2	0.146915	0.121875	ACE,CD36	1
low-density lipoprotein particle clearance	info:{"super-categories": "[]", "namespace": "biological_process", "id": "GO:0034383", "def": "\"The process in which a low-density lipoprotein particle is removed from the blood via receptor-mediated endocytosis and its constituent parts degraded.\" [GOC:BHF, GOC:mah]", "name": "low-density lipoprotein particle clearance"}	3	3	0.0629635	0.00146348	APOB,CD36,SOAT2	1
low-density lipoprotein particle mediated signaling	info:{"super-categories": "['lipoprotein particle mediated signaling', 'regulation of cellular process']", "namespace": "biological_process", "id": "GO:0055096", "def": "\"A series of molecular signals mediated by the detection of low-density lipoprotein particle.\" [GOC:BHF, GOC:rl, PMID:16013438]", "name": "low-density lipoprotein particle mediated signaling"}	2	2	0.00787044	0.000967535	CD36,LPL	1
lymphocyte activation	info:{"super-categories": "['leukocyte activation']", "namespace": "biological_process", "id": "GO:0046649", "def": "\"A change in morphology and behavior of a lymphocyte resulting from exposure to a specific antigen, mitogen, cytokine, chemokine, cellular ligand, or soluble factor.\" [GOC:mgi_curators, ISBN:0781735149]", "name": "lymphocyte activation"}	2	2	0.891983	1	ICOSLG,IL15	1
lymphocyte chemotaxis	info:{"super-categories": "['cell migration', 'cell motility', 'chemotaxis', 'leukocyte chemotaxis', 'lymphocyte migration']", "namespace": "biological_process", "id": "GO:0048247", "def": "\"The directed movement of a lymphocyte in response to an external stimulus.\" [GOC:hjd, GOC:jid, PMID:12391252]", "name": "lymphocyte chemotaxis"}	2	2	0.12068	0.0888553	CXCL10,CXCL11	1
lymphocyte migration	info:{"super-categories": "['cell migration', 'cell motility']", "namespace": "biological_process", "id": "GO:0072676", "def": "\"The movement of a lymphocyte within or between different tissues and organs of the body.\" [CL:0000542, GOC:BHF, GOC:mah]", "name": "lymphocyte migration"}	2	2	0.175773	0.16016	CXCL10,CXCL11	1
macromolecule localization	info:{"super-categories": "[]", "namespace": "biological_process", "id": "GO:0033036", "def": "\"Any process in which a macromolecule is transported to, or maintained in, a specific location.\" [GOC:mah]", "name": "macromolecule localization"}	4	4	5.17613	1	APOB,CD36,GBP5,MMP12	0
macromolecule metabolic process	info:{"super-categories": "[]", "namespace": "biological_process", "id": "GO:0043170", "def": "\"The chemical reactions and pathways involving macromolecules, any molecule of high relative molecular mass, the structure of which essentially comprises the multiple repetition of units derived, actually or conceptually, from molecules of low relative molecular mass.\" [CHEBI:33694, GOC:mah]", "name":…	19	19	15.3447	1	ACE,APOB,APOC3,CD36,ETS1,F2,IFI27,IL15,IL21,IL6,MMP12,MMP3,PCK1,PIWIL2,RUNX3,S100A9,TGM2,UBD,ZMIZ1	1
male gamete generation	info:{"super-categories": "['gamete generation']", "namespace": "biological_process", "id": "GO:0048232", "def": "\"Generation of the male gamete; specialised haploid cells produced by meiosis and along with a female gamete takes part in sexual reproduction.\" [GOC:dph, GOC:jid]", "name": "male gamete generation"}	3	3	1.05726	0.799422	ACE,APOB,PIWIL2	1
membrane organization	info:{"super-categories": "[]", "namespace": "biological_process", "id": "GO:0061024", "def": "\"A process which results in the assembly, arrangement of constituent parts, or disassembly of a membrane. A membrane is a double layer of lipid molecules that encloses all cells, and, in eukaryotes, many organelles; may be a single or double lipid bilayer; also includes associated proteins.\" [GOC:dph,…	2	2	1.70526	1	APOB,CD36	1
metabolic process	info:{"super-categories": "[]", "namespace": "biological_process", "id": "GO:0008152", "def": "\"The chemical reactions and pathways, including anabolism and catabolism, by which living organisms transform chemical substances. Metabolic processes typically transform small molecules, but also include macromolecular processes such as DNA repair and replication, and protein synthesis and degradation…	27	27	21.0744	0.598725	ACE,APOB,APOC3,ASAH2,CD36,ETS1,F2,IFI27,IL15,IL21,IL6,LPL,LRAT,MMP12,MMP3,PCK1,PIWIL2,RUNX3,S100A9,SOAT2,TFF1,TGM2,UBD,UGT1A4,UPB1,VNN1,ZMIZ1	1
metal ion homeostasis	info:{"super-categories": "['homeostatic process']", "namespace": "biological_process", "id": "GO:0055065", "def": "\"Any process involved in the maintenance of an internal steady state of metal ions within an organism or cell.\" [GOC:ai, GOC:jid, GOC:mah]", "name": "metal ion homeostasis"}	8	8	1.61082	0.00553844	CCR4,CD36,CXCL10,CXCL11,CXCL9,F2,LCN2,TGM2	1
modification of morphology or physiology of other organism	info:{"super-categories": "[]", "namespace": "biological_process", "id": "GO:0035821", "def": "\"The process in which an organism effects a change in the structure or processes of a second organism.\" [GOC:bf]", "name": "modification of morphology or physiology of other organism"}	3	3	0.396146	0.0985088	F2,IFI27,S100A9	1
modification-dependent protein catabolic process	info:{"super-categories": "['cellular catabolic process', 'cellular macromolecule metabolic process', 'macromolecule metabolic process', 'organic substance catabolic process', 'organonitrogen compound metabolic process', 'protein metabolic process']", "namespace": "biological_process", "id": "GO:0019941", "def": "\"The chemical reactions and pathways resulting in the breakdown of a protein or pep…	2	2	1.33535	1	IFI27,UBD	1
monocarboxylic acid metabolic process	info:{"super-categories": "['organic acid metabolic process']", "namespace": "biological_process", "id": "GO:0032787", "def": "\"The chemical reactions and pathways involving monocarboxylic acids, any organic acid containing one carboxyl (COOH) group or anion (COO-).\" [GOC:vk]", "name": "monocarboxylic acid metabolic process"}	6	6	1.33535	0.0358018	ASAH2,CD36,LPL,PCK1,UGT1A4,VNN1	1
monocarboxylic acid transport	info:{"super-categories": "['transport']", "namespace": "biological_process", "id": "GO:0015718", "def": "\"The directed movement of monocarboxylic acids into, out of or within a cell, or between cells, by means of some agent such as a transporter or pore.\" [GOC:krc]", "name": "monocarboxylic acid transport"}	2	2	0.36204	0.496409	ACE,CD36	1
mononuclear cell proliferation	info:{"super-categories": "[]", "namespace": "biological_process", "id": "GO:0032943", "def": "\"The expansion of a mononuclear cell population by cell division. A mononuclear cell is a leukocyte with a single non-segmented nucleus in the mature form.\" [GOC:add]", "name": "mononuclear cell proliferation"}	2	2	0.215125	0.224168	ACE,IL15	1
monosaccharide metabolic process	info:{"super-categories": "['carbohydrate metabolic process']", "namespace": "biological_process", "id": "GO:0005996", "def": "\"The chemical reactions and pathways involving monosaccharides, the simplest carbohydrates. They are polyhydric alcohols containing either an aldehyde or a keto group and between three to ten or more carbon atoms. They form the constitutional repeating units of oligo- an…	2	2	0.516826	0.842113	PCK1,UGT1A4	1
multicellular organism development	info:{"super-categories": "[]", "namespace": "biological_process", "id": "GO:0007275", "def": "\"The biological process whose specific outcome is the progression of a multicellular organism over time from an initial condition (e.g. a zygote or a young adult) to a later condition (e.g. a multicellular animal or an aged adult).\" [GOC:dph, GOC:ems, GOC:isa_complete, GOC:tb]", "name": "multicellular…	4	4	1.76823	0.87619	APOB,F2,PIWIL2,ZMIZ1	1
multicellular organismal reproductive process	info:{"super-categories": "[]", "namespace": "biological_process", "id": "GO:0048609", "def": "\"The process, occurring above the cellular level, that is pertinent to the reproductive function of a multicellular organism. This includes the integrated processes at the level of tissues and organs.\" [GOC:dph, GOC:jid, GOC:tb]", "name": "multicellular organismal reproductive process"}	4	4	1.4744	0.565551	ACE,APOB,ETS1,PIWIL2	1
myeloid cell differentiation	info:{"super-categories": "['cell differentiation']", "namespace": "biological_process", "id": "GO:0030099", "def": "\"The process in which a relatively unspecialized myeloid precursor cell acquires the specialized features of any cell of the myeloid leukocyte, megakaryocyte, thrombocyte, or erythrocyte lineages.\" [GOC:add, ISBN:0781735149]", "name": "myeloid cell differentiation"}	2	2	0.443368	0.665487	IL15,UBD	1
myeloid leukocyte activation	info:{"super-categories": "['leukocyte activation']", "namespace": "biological_process", "id": "GO:0002274", "def": "\"A change in the morphology or behavior of a myeloid leukocyte resulting from exposure to an activating factor such as a cellular or soluble ligand.\" [GOC:add, ISBN:0781735149]", "name": "myeloid leukocyte activation"}	8	8	1.5085	0.00399607	CD14,CD36,IFNG,IL15,LCN2,S100A9,UBD,VNN1	1
negative regulation of RNA biosynthetic process	info:{"super-categories": "['negative regulation of biological process', 'regulation of cellular process', 'regulation of metabolic process']", "namespace": "biological_process", "id": "GO:1902679", "def": "\"Any process that stops, prevents or reduces the frequency, rate or extent of RNA biosynthetic process.\" [GO:jl, GO_REF:0000058, GOC:TermGenie]", "name": "negative regulation of RNA biosynth…	6	6	3.21901	0.879744	BACH2,CD36,IFI27,IFNG,MMP12,RUNX3	1
negative regulation of T cell activation	info:{"super-categories": "['negative regulation of biological process', 'regulation of cell adhesion', 'regulation of cellular process', 'regulation of immune system process']", "namespace": "biological_process", "id": "GO:0050868", "def": "\"Any process that stops, prevents, or reduces the frequency, rate or extent of T cell activation.\" [GOC:ai]", "name": "negative regulation of T cell activa…	4	4	0.29383	0.00613879	CD80,CTLA4,RUNX3,TNFRSF14	1
negative regulation of T cell differentiation	info:{"super-categories": "['negative regulation of biological process', 'regulation of cell adhesion', 'regulation of cellular process', 'regulation of developmental process', 'regulation of immune system process', 'regulation of multicellular organismal process']", "namespace": "biological_process", "id": "GO:0045581", "def": "\"Any process that stops, prevents, or reduces the frequency, rate o…	2	2	0.11281	0.0796156	CTLA4,RUNX3	1
negative regulation of T cell proliferation	info:{"super-categories": "['negative regulation of biological process', 'regulation of cell adhesion', 'regulation of cellular process', 'regulation of immune system process']", "namespace": "biological_process", "id": "GO:0042130", "def": "\"Any process that stops, prevents or reduces the rate or extent of T cell proliferation.\" [GOC:jl]", "name": "negative regulation of T cell proliferation"}	3	3	0.162656	0.0135635	CD80,CTLA4,TNFRSF14	1
negative regulation of alpha-beta T cell activation	info:{"super-categories": "['negative regulation of biological process', 'regulation of cell adhesion', 'regulation of cellular process', 'regulation of immune system process']", "namespace": "biological_process", "id": "GO:0046636", "def": "\"Any process that stops, prevents, or reduces the frequency, rate or extent of alpha-beta T cell activation.\" [GOC:ai]", "name": "negative regulation of al…	2	2	0.0996922	0.0649883	RUNX3,TNFRSF14	1
negative regulation of apoptotic process	info:{"super-categories": "['negative regulation of biological process', 'regulation of cellular process']", "namespace": "biological_process", "id": "GO:0043066", "def": "\"Any process that stops, prevents, or reduces the frequency, rate or extent of cell death by apoptotic process.\" [GOC:jl, GOC:mtg_apoptosis]", "name": "negative regulation of apoptotic process"}	3	3	2.29292	1	ASAH2,IL6,VNN1	1
negative regulation of apoptotic signaling pathway	info:{"super-categories": "['negative regulation of biological process', 'regulation of cellular process', 'regulation of response to stimulus', 'regulation of signaling']", "namespace": "biological_process", "id": "GO:2001234", "def": "\"Any process that stops, prevents or reduces the frequency, rate or extent of apoptotic signaling pathway.\" [GOC:mtg_apoptosis]", "name": "negative regulation o…	2	2	0.592907	1	ASAH2,VNN1	1
negative regulation of biosynthetic process	info:{"super-categories": "['negative regulation of biological process', 'regulation of metabolic process']", "namespace": "biological_process", "id": "GO:0009890", "def": "\"Any process that stops, prevents, or reduces the rate of the chemical reactions and pathways resulting in the formation of substances.\" [GOC:go_curators]", "name": "negative regulation of biosynthetic process"}	8	8	3.99294	0.438278	APOC3,BACH2,CD36,IFI27,IFNG,IL6,MMP12,RUNX3	1
negative regulation of catalytic activity	info:{"super-categories": "['negative regulation of molecular function', 'regulation of catalytic activity']", "namespace": "biological_process", "id": "GO:0043086", "def": "\"Any process that stops or reduces the activity of an enzyme.\" [GOC:ebc, GOC:jl, GOC:tb, GOC:vw]", "name": "negative regulation of catalytic activity"}	2	2	2.03582	1	APOC3,IFNG	0
negative regulation of cell activation	info:{"super-categories": "['negative regulation of biological process', 'regulation of cellular process']", "namespace": "biological_process", "id": "GO:0050866", "def": "\"Any process that stops, prevents, or reduces the frequency, rate or extent of cell activation.\" [GOC:ai]", "name": "negative regulation of cell activation"}	5	5	0.522073	0.00530188	CD80,CTLA4,F2,RUNX3,TNFRSF14	1
negative regulation of cell adhesion	info:{"super-categories": "['negative regulation of biological process', 'regulation of cell adhesion', 'regulation of cellular process']", "namespace": "biological_process", "id": "GO:0007162", "def": "\"Any process that stops, prevents, or reduces the frequency, rate or extent of cell adhesion.\" [GOC:go_curators]", "name": "negative regulation of cell adhesion"}	5	5	0.718834	0.0164922	CD80,CTLA4,MMP12,RUNX3,TNFRSF14	1
negative regulation of cell cycle	info:{"super-categories": "['negative regulation of biological process', 'regulation of cellular process']", "namespace": "biological_process", "id": "GO:0045786", "def": "\"Any process that stops, prevents or reduces the rate or extent of progression through the cell cycle.\" [GOC:dph, GOC:go_curators, GOC:tb]", "name": "negative regulation of cell cycle"}	2	2	1.45865	1	IFNG,RUNX3	1
negative regulation of cell death	info:{"super-categories": "['negative regulation of biological process', 'regulation of cellular process']", "namespace": "biological_process", "id": "GO:0060548", "def": "\"Any process that decreases the rate or frequency of cell death. Cell death is the specific activation or halting of processes within a cell so that its vital functions markedly cease, rather than simply deteriorating graduall…	3	3	2.55265	1	ASAH2,IL6,VNN1	1
negative regulation of cell development	info:{"super-categories": "['negative regulation of biological process', 'regulation of cellular process', 'regulation of developmental process']", "namespace": "biological_process", "id": "GO:0010721", "def": "\"Any process that decreases the rate, frequency or extent of the progression of the cell over time, from its formation to the mature structure. Cell development does not include the steps…	2	2	0.850008	1	F2,IL6	1
negative regulation of cell differentiation	info:{"super-categories": "['negative regulation of biological process', 'regulation of cellular process', 'regulation of developmental process']", "namespace": "biological_process", "id": "GO:0045596", "def": "\"Any process that stops, prevents, or reduces the frequency, rate or extent of cell differentiation.\" [GOC:go_curators]", "name": "negative regulation of cell differentiation"}	6	6	1.8207	0.12112	CTLA4,CXCL10,F2,IFNG,IL6,RUNX3	1
negative regulation of cell population proliferation	info:{"super-categories": "['negative regulation of biological process', 'regulation of cellular process']", "namespace": "biological_process", "id": "GO:0008285", "def": "\"Any process that stops, prevents or reduces the rate or extent of cell proliferation.\" [GOC:go_curators]", "name": "negative regulation of cell population proliferation"}	10	10	1.76036	0.000445249	CD80,CTLA4,ETS1,IFNG,IL15,IL6,RUNX3,TFF1,TNFRSF14,TNFRSF9	1
negative regulation of cell-cell adhesion	info:{"super-categories": "['negative regulation of biological process', 'regulation of cell adhesion', 'regulation of cellular process']", "namespace": "biological_process", "id": "GO:0022408", "def": "\"Any process that stops, prevents or reduces the rate or extent of cell adhesion to another cell.\" [GOC:isa_complete]", "name": "negative regulation of cell-cell adhesion"}	4	4	0.461733	0.022888	CD80,CTLA4,RUNX3,TNFRSF14	1
negative regulation of cellular metabolic process	info:{"super-categories": "['negative regulation of biological process', 'regulation of cellular process', 'regulation of metabolic process']", "namespace": "biological_process", "id": "GO:0031324", "def": "\"Any process that stops, prevents, or reduces the frequency, rate or extent of the chemical reactions and pathways by which individual cells transform chemical substances.\" [GOC:mah]", "name…	10	10	6.54296	0.963408	APOC3,BACH2,CD36,F2,IFI27,IFNG,IL6,MMP12,MMP3,RUNX3	1
negative regulation of cellular protein metabolic process	info:{"super-categories": "['negative regulation of biological process', 'regulation of cellular process', 'regulation of metabolic process']", "namespace": "biological_process", "id": "GO:0032269", "def": "\"Any process that stops, prevents, or reduces the frequency, rate or extent of the chemical reactions and pathways involving a protein, occurring at the level of an individual cell.\" [GOC:ma…	2	2	2.64971	1	F2,IFNG	0
negative regulation of cytokine production	info:{"super-categories": "['negative regulation of biological process', 'regulation of multicellular organismal process']", "namespace": "biological_process", "id": "GO:0001818", "def": "\"Any process that stops, prevents, or reduces the rate of production of a cytokine.\" [GOC:add, ISBN:0781735149]", "name": "negative regulation of cytokine production"}	4	4	0.70834	0.0767979	F2,IFNG,IL23R,IL6	1
negative regulation of cytokine-mediated signaling pathway	info:{"super-categories": "['negative regulation of biological process', 'regulation of cellular process', 'regulation of response to stimulus', 'regulation of signaling']", "namespace": "biological_process", "id": "GO:0001960", "def": "\"Any process that stops, prevents, or reduces the frequency, rate or extent of the cytokine mediated signaling pathway.\" [GOC:hjd]", "name": "negative regulatio…	2	2	0.157409	0.135744	IL6,MMP12	1
negative regulation of gene expression	info:{"super-categories": "['negative regulation of biological process', 'regulation of metabolic process']", "namespace": "biological_process", "id": "GO:0010629", "def": "\"Any process that decreases the frequency, rate or extent of gene expression. Gene expression is the process in which a gene's coding sequence is converted into a mature gene product or products (proteins or RNA). This includ…	8	8	4.37859	0.631403	ACE,BACH2,CD36,IFI27,IFNG,MMP12,PIWIL2,RUNX3	1
negative regulation of hemopoiesis	info:{"super-categories": "['negative regulation of biological process', 'regulation of developmental process', 'regulation of immune system process', 'regulation of multicellular organismal process']", "namespace": "biological_process", "id": "GO:1903707", "def": "\"Any process that stops, prevents or reduces the frequency, rate or extent of hemopoiesis.\" [GO_REF:0000058, GOC:pad, GOC:PARL, GOC…	2	2	0.36204	0.496409	CTLA4,RUNX3	1
negative regulation of immune response	info:{"super-categories": "['negative regulation of biological process', 'regulation of immune system process', 'regulation of response to stimulus']", "namespace": "biological_process", "id": "GO:0050777", "def": "\"Any process that stops, prevents, or reduces the frequency, rate or extent of the immune response, the immunological reaction of an organism to an immunogenic stimulus.\" [GOC:ai]", …	3	3	0.388275	0.0937211	CTLA4,MMP12,TNFRSF14	1
negative regulation of immune system process	info:{"super-categories": "['negative regulation of biological process', 'regulation of immune system process']", "namespace": "biological_process", "id": "GO:0002683", "def": "\"Any process that stops, prevents, or reduces the frequency, rate, or extent of an immune system process.\" [GOC:add]", "name": "negative regulation of immune system process"}	6	6	1.16745	0.0214651	CD14,CD80,CTLA4,MMP12,RUNX3,TNFRSF14	1
negative regulation of inflammatory response	info:{"super-categories": "['negative regulation of biological process', 'regulation of response to stimulus']", "namespace": "biological_process", "id": "GO:0050728", "def": "\"Any process that stops, prevents, or reduces the frequency, rate or extent of the inflammatory response.\" [GOC:ai]", "name": "negative regulation of inflammatory response"}	2	2	0.359417	0.493781	ETS1,F2	1
negative regulation of leukocyte activation	info:{"super-categories": "['negative regulation of biological process', 'regulation of cellular process', 'regulation of immune system process']", "namespace": "biological_process", "id": "GO:0002695", "def": "\"Any process that stops, prevents, or reduces the frequency, rate, or extent of leukocyte activation.\" [GOC:add]", "name": "negative regulation of leukocyte activation"}	4	4	0.466979	0.0235923	CD80,CTLA4,RUNX3,TNFRSF14	1
negative regulation of leukocyte cell-cell adhesion	info:{"super-categories": "['negative regulation of biological process', 'regulation of cell adhesion', 'regulation of cellular process']", "namespace": "biological_process", "id": "GO:1903038", "def": "\"Any process that stops, prevents or reduces the frequency, rate or extent of leukocyte cell-cell adhesion.\" [GO_REF:0000058, GOC:BHF, GOC:rl, GOC:TermGenie, PMID:21106532]", "name": "negative r…	4	4	0.322688	0.00809849	CD80,CTLA4,RUNX3,TNFRSF14	1
negative regulation of leukocyte proliferation	info:{"super-categories": "['negative regulation of biological process', 'regulation of cellular process']", "namespace": "biological_process", "id": "GO:0070664", "def": "\"Any process that stops, prevents, or reduces the frequency, rate or extent of leukocyte proliferation.\" [GOC:add, GOC:mah]", "name": "negative regulation of leukocyte proliferation"}	3	3	0.212502	0.0241224	CD80,CTLA4,TNFRSF14	1
negative regulation of lymphocyte activation	info:{"super-categories": "['negative regulation of biological process', 'regulation of cellular process', 'regulation of immune system process']", "namespace": "biological_process", "id": "GO:0051250", "def": "\"Any process that stops, prevents, or reduces the frequency, rate or extent of lymphocyte activation.\" [GOC:ai]", "name": "negative regulation of lymphocyte activation"}	4	4	0.390899	0.0144697	CD80,CTLA4,RUNX3,TNFRSF14	1
negative regulation of lymphocyte differentiation	info:{"super-categories": "['negative regulation of biological process', 'regulation of cellular process', 'regulation of developmental process', 'regulation of immune system process', 'regulation of multicellular organismal process']", "namespace": "biological_process", "id": "GO:0045620", "def": "\"Any process that stops, prevents, or reduces the frequency, rate or extent of lymphocyte differen…	2	2	0.139044	0.112442	CTLA4,RUNX3	1
negative regulation of lymphocyte proliferation	info:{"super-categories": "['negative regulation of biological process', 'regulation of cellular process', 'regulation of immune system process']", "namespace": "biological_process", "id": "GO:0050672", "def": "\"Any process that stops, prevents or reduces the rate or extent of lymphocyte proliferation.\" [GOC:ai]", "name": "negative regulation of lymphocyte proliferation"}	3	3	0.199384	0.021424	CD80,CTLA4,TNFRSF14	1
negative regulation of mononuclear cell proliferation	info:{"super-categories": "['negative regulation of biological process', 'regulation of cellular process']", "namespace": "biological_process", "id": "GO:0032945", "def": "\"Any process that stops, prevents, or reduces the frequency, rate or extent of mononuclear cell proliferation.\" [GOC:add]", "name": "negative regulation of mononuclear cell proliferation"}	3	3	0.199384	0.021424	CD80,CTLA4,TNFRSF14	1
negative regulation of neurogenesis	info:{"super-categories": "['negative regulation of biological process', 'regulation of cellular process', 'regulation of developmental process', 'regulation of multicellular organismal process']", "namespace": "biological_process", "id": "GO:0050768", "def": "\"Any process that stops, prevents, or reduces the frequency, rate or extent of neurogenesis, the generation of cells within the nervous s…	2	2	0.739821	1	F2,IL6	1
negative regulation of nucleic acid-templated transcription	info:{"super-categories": "['negative regulation of biological process', 'regulation of cellular process', 'regulation of metabolic process']", "namespace": "biological_process", "id": "GO:1903507", "def": "\"Any process that stops, prevents or reduces the frequency, rate or extent of nucleic acid-templated transcription.\" [GO_REF:0000058, GOC:pr, GOC:TermGenie, GOC:txnOH, GOC:vw]", "name": "neg…	6	6	3.21376	0.87619	BACH2,CD36,IFI27,IFNG,MMP12,RUNX3	1
negative regulation of programmed cell death	info:{"super-categories": "['negative regulation of biological process', 'regulation of cellular process']", "namespace": "biological_process", "id": "GO:0043069", "def": "\"Any process that stops, prevents, or reduces the frequency, rate or extent of programmed cell death, cell death resulting from activation of endogenous cellular processes.\" [GOC:jl]", "name": "negative regulation of programm…	3	3	2.33227	1	ASAH2,IL6,VNN1	1
negative regulation of protein metabolic process	info:{"super-categories": "['negative regulation of biological process', 'regulation of metabolic process']", "namespace": "biological_process", "id": "GO:0051248", "def": "\"Any process that stops, prevents, or reduces the frequency, rate or extent of chemical reactions and pathways involving a protein.\" [GOC:ai]", "name": "negative regulation of protein metabolic process"}	3	3	2.82286	1	F2,IFNG,IL6	1
negative regulation of response to cytokine stimulus	info:{"super-categories": "['negative regulation of biological process', 'regulation of response to stimulus']", "namespace": "biological_process", "id": "GO:0060761", "def": "\"Any process that decreases the rate, frequency, or extent of a response to cytokine stimulus.\" [GOC:BHF, GOC:dph, GOC:tb]", "name": "negative regulation of response to cytokine stimulus"}	2	2	0.167903	0.150999	IL6,MMP12	1
negative regulation of signal transduction	info:{"super-categories": "['negative regulation of biological process', 'regulation of cellular process', 'regulation of response to stimulus', 'regulation of signaling']", "namespace": "biological_process", "id": "GO:0009968", "def": "\"Any process that stops, prevents, or reduces the frequency, rate or extent of signal transduction.\" [GOC:sm]", "name": "negative regulation of signal transduct…	5	5	3.21376	1	ASAH2,CD14,IL6,MMP12,VNN1	1
negative regulation of signaling	info:{"super-categories": "['negative regulation of biological process', 'regulation of signaling']", "namespace": "biological_process", "id": "GO:0023057", "def": "\"Any process that stops, prevents, or reduces the frequency, rate or extent of a signaling process.\" [GOC:mtg_signal]", "name": "negative regulation of signaling"}	5	5	3.47611	1	ASAH2,CD14,IL6,MMP12,VNN1	1
negative regulation of smooth muscle cell proliferation	info:{"super-categories": "['negative regulation of biological process', 'regulation of cellular process']", "namespace": "biological_process", "id": "GO:0048662", "def": "\"Any process that stops, prevents or reduces the rate or extent of smooth muscle cell proliferation.\" [CL:0000192, GOC:ebc]", "name": "negative regulation of smooth muscle cell proliferation"}	2	2	0.12068	0.0888553	IFNG,IL15	1
negative regulation of transcription by RNA polymerase II	info:{"super-categories": "['negative regulation of biological process', 'regulation of cellular process', 'regulation of metabolic process']", "namespace": "biological_process", "id": "GO:0000122", "def": "\"Any process that stops, prevents, or reduces the frequency, rate or extent of transcription mediated by RNA polymerase II.\" [GOC:go_curators, GOC:txnOH]", "name": "negative regulation of tr…	6	6	2.25357	0.26678	BACH2,CD36,IFI27,IFNG,MMP12,RUNX3	1
negative regulation of transcription, DNA-templated	info:{"super-categories": "['negative regulation of biological process', 'regulation of cellular process', 'regulation of metabolic process']", "namespace": "biological_process", "id": "GO:0045892", "def": "\"Any process that stops, prevents, or reduces the frequency, rate or extent of cellular DNA-templated transcription.\" [GOC:go_curators, GOC:txnOH]", "name": "negative regulation of transcrip…	6	6	3.08521	0.777043	BACH2,CD36,IFI27,IFNG,MMP12,RUNX3	1
negative regulation of transport	info:{"super-categories": "['negative regulation of biological process', 'regulation of localization']", "namespace": "biological_process", "id": "GO:0051051", "def": "\"Any process that stops, prevents, or reduces the frequency, rate or extent of the directed movement of substances (such as macromolecules, small molecules, ions) into, out of or within a cell, or between cells, by means of some a…	2	2	1.2514	1	APOC3,CD36	1
nervous system process	info:{"super-categories": "[]", "namespace": "biological_process", "id": "GO:0050877", "def": "\"A organ system process carried out by any of the organs or tissues of neurological system.\" [GOC:ai, GOC:mtg_cardio]", "name": "nervous system process"}	2	2	2.4582	1	CD36,LRAT	0
neutral lipid metabolic process	info:{"super-categories": "['cellular lipid metabolic process', 'lipid metabolic process']", "namespace": "biological_process", "id": "GO:0006638", "def": "\"The chemical reactions and pathways involving neutral lipids, lipids only soluble in solvents of very low polarity.\" [ISBN:0198547684]", "name": "neutral lipid metabolic process"}	3	3	0.238737	0.030939	APOB,APOC3,LPL	1
neutrophil activation	info:{"super-categories": "['leukocyte activation', 'myeloid leukocyte activation']", "namespace": "biological_process", "id": "GO:0042119", "def": "\"The change in morphology and behavior of a neutrophil resulting from exposure to a cytokine, chemokine, cellular ligand, or soluble factor.\" [GOC:mgi_curators, ISBN:0781735149]", "name": "neutrophil activation"}	6	6	1.29338	0.0311109	CD14,CD36,IL15,LCN2,S100A9,VNN1	1
neutrophil activation involved in immune response	info:{"super-categories": "['cell activation involved in immune response', 'leukocyte activation', 'leukocyte activation involved in immune response', 'myeloid leukocyte activation']", "namespace": "biological_process", "id": "GO:0002283", "def": "\"The change in morphology and behavior of a neutrophil resulting from exposure to a cytokine, chemokine, cellular ligand, or soluble factor, leading t…	5	5	1.26976	0.113015	CD14,CD36,LCN2,S100A9,VNN1	1
neutrophil chemotaxis	info:{"super-categories": "['cell migration', 'cell motility', 'chemotaxis', 'leukocyte chemotaxis', 'myeloid leukocyte migration']", "namespace": "biological_process", "id": "GO:0030593", "def": "\"The directed movement of a neutrophil cell, the most numerous polymorphonuclear leukocyte found in the blood, in response to an external stimulus, usually an infection or wounding.\" [GOC:jl, ISBN:019…	4	4	0.212502	0.00237719	CXCL10,CXCL11,CXCL9,S100A9	1
neutrophil degranulation	info:{"super-categories": "['cell activation involved in immune response', 'leukocyte activation', 'leukocyte activation involved in immune response', 'leukocyte degranulation', 'myeloid leukocyte activation', 'secretion by cell', 'transport']", "namespace": "biological_process", "id": "GO:0043312", "def": "\"The regulated exocytosis of secretory granules containing preformed mediators such as pr…	5	5	1.25927	0.110281	CD14,CD36,LCN2,S100A9,VNN1	1
neutrophil mediated immunity	info:{"super-categories": "['leukocyte mediated immunity']", "namespace": "biological_process", "id": "GO:0002446", "def": "\"Any process involved in the carrying out of an immune response by a neutrophil.\" [GO_REF:0000022, GOC:add, GOC:mtg_15nov05, ISBN:0781735149]", "name": "neutrophil mediated immunity"}	3	3	0.0341052	0.000278211	ACE,F2,IL6	1
neutrophil migration	info:{"super-categories": "['cell migration', 'cell motility', 'myeloid leukocyte migration']", "namespace": "biological_process", "id": "GO:1990266", "def": "\"The movement of a neutrophil within or between different tissues and organs of the body.\" [PMID:1826836]", "name": "neutrophil migration"}	4	4	0.23349	0.00314482	CXCL10,CXCL11,CXCL9,S100A9	1
nitrogen compound metabolic process	info:{"super-categories": "[]", "namespace": "biological_process", "id": "GO:0006807", "def": "\"The chemical reactions and pathways involving organic or inorganic compounds that contain nitrogen.\" [CHEBI:51143, GOC:go_curators, GOC:jl, ISBN:0198506732]", "name": "nitrogen compound metabolic process"}	23	23	17.3438	0.623195	ACE,APOB,APOC3,ASAH2,CD36,ETS1,F2,IFI27,IL15,IL21,IL6,MMP12,MMP3,PCK1,PIWIL2,RUNX3,S100A9,TGM2,UBD,UGT1A4,UPB1,VNN1,ZMIZ1	1
nuclear transport	info:{"super-categories": "['intracellular transport', 'transport']", "namespace": "biological_process", "id": "GO:0051169", "def": "\"The directed movement of substances into, out of, or within the nucleus.\" [GOC:ai]", "name": "nuclear transport"}	2	2	0.682105	1	BACH2,MMP12	1
nucleobase-containing compound metabolic process	info:{"super-categories": "['cellular aromatic compound metabolic process', 'cellular nitrogen compound metabolic process', 'heterocycle metabolic process', 'organic cyclic compound metabolic process']", "namespace": "biological_process", "id": "GO:0006139", "def": "\"Any cellular metabolic process involving nucleobases, nucleosides, nucleotides and nucleic acids.\" [GOC:ai]", "name": "nucleobase…	4	4	6.97583	1	ETS1,PIWIL2,RUNX3,UPB1	0
nucleocytoplasmic transport	info:{"super-categories": "['intracellular transport', 'transport']", "namespace": "biological_process", "id": "GO:0006913", "def": "\"The directed movement of molecules between the nucleus and the cytoplasm.\" [GOC:go_curators]", "name": "nucleocytoplasmic transport"}	2	2	0.674234	1	BACH2,MMP12	1
organic acid metabolic process	info:{"super-categories": "[]", "namespace": "biological_process", "id": "GO:0006082", "def": "\"The chemical reactions and pathways involving organic acids, any acidic compound containing carbon in covalent linkage.\" [ISBN:0198506732]", "name": "organic acid metabolic process"}	8	8	2.53166	0.0532848	ASAH2,CD36,IL15,LPL,PCK1,UGT1A4,UPB1,VNN1	1
organic anion transport	info:{"super-categories": "['transport']", "namespace": "biological_process", "id": "GO:0015711", "def": "\"The directed movement of organic anions into, out of or within a cell, or between cells, by means of some agent such as a transporter or pore. Organic anions are atoms or small molecules with a negative charge which contain carbon in covalent linkage.\" [GOC:ai, GOC:krc]", "name": "organic …	4	4	1.15433	0.301471	ACE,APOC3,CD36,SLC6A14	1
organic substance transport	info:{"super-categories": "['transport']", "namespace": "biological_process", "id": "GO:0071702", "def": "\"The directed movement of organic substances into, out of or within a cell, or between cells, or within a multicellular organism by means of some agent such as a transporter or pore. An organic substance is a molecular entity that contains carbon.\" [CHEBI:50860, GOC:mah]", "name": "organic …	9	9	5.62474	0.904702	ACE,APOB,APOC3,CD36,GBP5,IL6,MMP12,SLC6A14,SOAT2	1
organonitrogen compound catabolic process	info:{"super-categories": "['organic substance catabolic process', 'organonitrogen compound metabolic process']", "namespace": "biological_process", "id": "GO:1901565", "def": "\"The chemical reactions and pathways resulting in the breakdown of organonitrogen compound.\" [GOC:pr, GOC:TermGenie]", "name": "organonitrogen compound catabolic process"}	7	7	2.07255	0.064045	ACE,APOB,ASAH2,IFI27,MMP12,UGT1A4,UPB1	1
pattern recognition receptor signaling pathway	info:{"super-categories": "['activation of innate immune response', 'immune response-activating signal transduction', 'immune response-regulating signaling pathway', 'positive regulation of biological process', 'regulation of cellular process', 'regulation of immune system process', 'regulation of multi-organism process', 'regulation of response to stimulus']", "namespace": "biological_process", …	4	4	0.333182	0.0089613	APOB,CD14,CD36,S100A9	1
peptide secretion	info:{"super-categories": "['transport']", "namespace": "biological_process", "id": "GO:0002790", "def": "\"The controlled release of a peptide from a cell or a tissue.\" [GOC:add]", "name": "peptide secretion"}	3	3	0.461733	0.138138	CD36,GBP5,IL6	1
peptide transport	info:{"super-categories": "['transport']", "namespace": "biological_process", "id": "GO:0015833", "def": "\"The directed movement of peptides, compounds of two or more amino acids where the alpha carboxyl group of one is bound to the alpha amino group of another, into, out of or within a cell, or between cells, by means of some agent such as a transporter or pore.\" [GOC:ai]", "name": "peptide tr…	5	5	3.7096	1	APOB,CD36,GBP5,IL6,MMP12	1
peptidyl-amino acid modification	info:{"super-categories": "['cellular macromolecule metabolic process', 'macromolecule metabolic process', 'organonitrogen compound metabolic process', 'protein metabolic process']", "namespace": "biological_process", "id": "GO:0018193", "def": "\"The alteration of an amino acid residue in a peptide.\" [GOC:mah]", "name": "peptidyl-amino acid modification"}	5	5	2.21422	0.643677	IL15,IL21,S100A9,TGM2,ZMIZ1	1
peptidyl-lysine modification	info:{"super-categories": "['cellular macromolecule metabolic process', 'macromolecule metabolic process', 'organonitrogen compound metabolic process', 'protein metabolic process']", "namespace": "biological_process", "id": "GO:0018205", "def": "\"The modification of peptidyl-lysine.\" [GOC:go_curators]", "name": "peptidyl-lysine modification"}	2	2	0.787044	1	TGM2,ZMIZ1	1
peptidyl-tyrosine phosphorylation	info:{"super-categories": "['cellular macromolecule metabolic process', 'macromolecule metabolic process', 'organonitrogen compound metabolic process', 'phosphorus metabolic process', 'protein metabolic process']", "namespace": "biological_process", "id": "GO:0018108", "def": "\"The phosphorylation of peptidyl-tyrosine to form peptidyl-O4'-phospho-L-tyrosine.\" [RESID:AA0039]", "name": "peptidyl-…	2	2	0.380405	0.535854	IL15,IL21	1
phagocytosis	info:{"super-categories": "['transport']", "namespace": "biological_process", "id": "GO:0006909", "def": "\"A vesicle-mediated transport process that results in the engulfment of external particulate material by phagocytes and their delivery to the lysosome. The particles are initially contained within phagocytic vacuoles (phagosomes), which then fuse with primary lysosomes to effect digestion of…	3	3	0.186267	0.0187015	CD14,CD36,TGM2	1
phosphate-containing compound metabolic process	info:{"super-categories": "['phosphorus metabolic process']", "namespace": "biological_process", "id": "GO:0006796", "def": "\"The chemical reactions and pathways involving the phosphate group, the anion or salt of any phosphoric acid.\" [GOC:ai]", "name": "phosphate-containing compound metabolic process"}	4	4	5.18137	1	IL15,IL21,LPL,RUNX3	0
phosphorylation	info:{"super-categories": "['phosphorus metabolic process']", "namespace": "biological_process", "id": "GO:0016310", "def": "\"The process of introducing a phosphate group into a molecule, usually with the formation of a phosphoric ester, a phosphoric anhydride or a phosphoric amide.\" [ISBN:0198506732]", "name": "phosphorylation"}	3	3	3.01963	1	IL15,IL21,RUNX3	0
plasma lipoprotein particle assembly	info:{"super-categories": "['cellular component assembly', 'protein-containing complex subunit organization']", "namespace": "biological_process", "id": "GO:0034377", "def": "\"The non-covalent aggregation and arrangement of proteins and lipids to form a plasma lipoprotein particle.\" [GOC:BHF, GOC:mah]", "name": "plasma lipoprotein particle assembly"}	3	3	0.0682105	0.0017809	APOB,APOC3,SOAT2	1
plasma lipoprotein particle clearance	info:{"super-categories": "[]", "namespace": "biological_process", "id": "GO:0034381", "def": "\"The process in which a lipoprotein particle is removed from the blood via receptor-mediated endocytosis and its constituent parts degraded.\" [GOC:ascb_2009, GOC:BHF, GOC:dph, GOC:mah, GOC:tb]", "name": "plasma lipoprotein particle clearance"}	4	4	0.104939	0.000216202	APOB,APOC3,CD36,SOAT2	1
plasma lipoprotein particle remodeling	info:{"super-categories": "['protein-containing complex subunit organization']", "namespace": "biological_process", "id": "GO:0034369", "def": "\"The acquisition, loss or modification of a protein or lipid within a plasma lipoprotein particle, including the hydrolysis of triglyceride by hepatic lipase, with the subsequent loss of free fatty acid, and the esterification of cholesterol by phosphati…	3	3	0.0734574	0.00216466	APOB,APOC3,LPL	1
platelet activation	info:{"super-categories": "[]", "namespace": "biological_process", "id": "GO:0030168", "def": "\"A series of progressive, overlapping events triggered by exposure of the platelets to subendothelial tissue. These events include shape change, adhesiveness, aggregation, and release reactions. When carried through to completion, these events lead to the formation of a stable hemostatic plug.\" [http:…	2	2	0.267595	0.312635	F2,IL6	1
positive regulation of B cell activation	info:{"super-categories": "['positive regulation of biological process', 'regulation of cellular process', 'regulation of immune system process']", "namespace": "biological_process", "id": "GO:0050871", "def": "\"Any process that activates or increases the frequency, rate or extent of B cell activation.\" [GOC:ai]", "name": "positive regulation of B cell activation"}	2	2	0.199384	0.198285	IL21,IL6	1
positive regulation of CD4-positive, alpha-beta T cell activation	info:{"super-categories": "['positive regulation of biological process', 'regulation of cell adhesion', 'regulation of cellular process', 'regulation of immune system process']", "namespace": "biological_process", "id": "GO:2000516", "def": "\"Any process that activates or increases the frequency, rate or extent of CD4-positive, alpha-beta T cell activation.\" [GOC:obol]", "name": "positive regul…	3	3	0.0891983	0.00344546	CD80,IFNG,IL23R	1
positive regulation of CD4-positive, alpha-beta T cell differentiation	info:{"super-categories": "['positive regulation of biological process', 'regulation of cell adhesion', 'regulation of cellular process', 'regulation of developmental process', 'regulation of immune system process', 'regulation of multicellular organismal process']", "namespace": "biological_process", "id": "GO:0043372", "def": "\"Any process that activates or increases the frequency, rate or ext…	3	3	0.0760809	0.00235392	CD80,IFNG,IL23R	1
positive regulation of DNA-binding transcription factor activity	info:{"super-categories": "['positive regulation of biological process', 'positive regulation of molecular function', 'regulation of DNA-binding transcription factor activity', 'regulation of cellular process', 'regulation of metabolic process']", "namespace": "biological_process", "id": "GO:0051091", "def": "\"Any process that activates or increases the frequency, rate or extent of activity of a…	3	3	0.676858	0.318596	CD36,IL6,S100A9	1
positive regulation of I-kappaB kinase/NF-kappaB signaling	info:{"super-categories": "['positive regulation of biological process', 'regulation of cellular process', 'regulation of response to stimulus', 'regulation of signaling']", "namespace": "biological_process", "id": "GO:0043123", "def": "\"Any process that activates or increases the frequency, rate or extent of I-kappaB kinase/NF-kappaB signaling.\" [GOC:jl]", "name": "positive regulation of I-kap…	3	3	0.48272	0.152691	CD36,TGM2,UBD	1
positive regulation of MAPK cascade	info:{"super-categories": "['positive regulation of biological process', 'regulation of cellular process', 'regulation of metabolic process', 'regulation of response to stimulus', 'regulation of signaling']", "namespace": "biological_process", "id": "GO:0043410", "def": "\"Any process that activates or increases the frequency, rate or extent of signal transduction mediated by the MAPK cascade.\" …	2	2	1.39044	1	CD36,IL6	1
positive regulation of NF-kappaB transcription factor activity	info:{"super-categories": "['positive regulation of biological process', 'positive regulation of molecular function', 'regulation of DNA-binding transcription factor activity', 'regulation of cellular process', 'regulation of metabolic process']", "namespace": "biological_process", "id": "GO:0051092", "def": "\"Any process that activates or increases the frequency, rate or extent of activity of t…	2	2	0.388275	0.553399	CD36,S100A9	1
positive regulation of NLRP3 inflammasome complex assembly	info:{"super-categories": "['positive regulation of biological process', 'regulation of cellular component biogenesis', 'regulation of cellular process']", "namespace": "biological_process", "id": "GO:1900227", "def": "\"Any process that activates or increases the frequency, rate or extent of NLRP3 inflammasome complex assembly.\" [GOC:TermGenie]", "name": "positive regulation of NLRP3 inflammaso…	2	2	0.0183644	0.00449889	CD36,GBP5	1
positive regulation of RNA biosynthetic process	info:{"super-categories": "['positive regulation of biological process', 'regulation of cellular process', 'regulation of metabolic process']", "namespace": "biological_process", "id": "GO:1902680", "def": "\"Any process that activates or increases the frequency, rate or extent of RNA biosynthetic process.\" [GO:jl, GO_REF:0000058, GOC:TermGenie]", "name": "positive regulation of RNA biosynthetic…	8	8	4.2343	0.554005	CD80,CXCL10,ETS1,IL6,MMP12,PCK1,RUNX3,ZMIZ1	1
positive regulation of T cell activation	info:{"super-categories": "['positive regulation of biological process', 'regulation of cell adhesion', 'regulation of cellular process', 'regulation of immune system process']", "namespace": "biological_process", "id": "GO:0050870", "def": "\"Any process that activates or increases the frequency, rate or extent of T cell activation.\" [GOC:ai]", "name": "positive regulation of T cell activation"}	14	14	0.524696	4.99085e-14	CD80,CTLA4,HLA-DPB1,ICOS,ICOSLG,IFNG,IL15,IL21,IL23R,IL6,RUNX3,TNFRSF14,VNN1,ZMIZ1	1
positive regulation of T cell differentiation	info:{"super-categories": "['positive regulation of biological process', 'regulation of cell adhesion', 'regulation of cellular process', 'regulation of developmental process', 'regulation of immune system process', 'regulation of multicellular organismal process']", "namespace": "biological_process", "id": "GO:0045582", "def": "\"Any process that activates or increases the frequency, rate or ext…	6	6	0.217749	6.79769e-06	CD80,IFNG,IL23R,RUNX3,VNN1,ZMIZ1	1
positive regulation of T cell mediated immunity	info:{"super-categories": "['positive regulation of biological process', 'regulation of immune system process', 'regulation of response to stimulus']", "namespace": "biological_process", "id": "GO:0002711", "def": "\"Any process that activates or increases the frequency, rate, or extent of T cell mediated immunity.\" [GOC:add]", "name": "positive regulation of T cell mediated immunity"}	2	2	0.133797	0.105723	IL23R,IL6	1
positive regulation of T cell migration	info:{"super-categories": "['positive regulation of biological process', 'regulation of cellular process', 'regulation of immune system process', 'regulation of localization', 'regulation of locomotion']", "namespace": "biological_process", "id": "GO:2000406", "def": "\"Any process that activates or increases the frequency, rate or extent of T cell migration.\" [GOC:mah]", "name": "positive regul…	2	2	0.0813279	0.0485561	CXCL10,TNFRSF14	1
positive regulation of T cell proliferation	info:{"super-categories": "['positive regulation of biological process', 'regulation of cell adhesion', 'regulation of cellular process', 'regulation of immune system process']", "namespace": "biological_process", "id": "GO:0042102", "def": "\"Any process that activates or increases the rate or extent of T cell proliferation.\" [GOC:ai]", "name": "positive regulation of T cell proliferation"}	7	7	0.249231	6.35015e-07	CD80,HLA-DPB1,ICOSLG,IL15,IL21,IL23R,IL6	1
positive regulation of T-helper 1 type immune response	info:{"super-categories": "['positive regulation of biological process', 'regulation of immune system process', 'regulation of response to stimulus']", "namespace": "biological_process", "id": "GO:0002827", "def": "\"Any process that activates or increases the frequency, rate, or extent of a T-helper 1 type immune response.\" [GOC:add]", "name": "positive regulation of T-helper 1 type immune resp…	2	2	0.0498461	0.0223518	CD80,IL23R	1
positive regulation of T-helper cell differentiation	info:{"super-categories": "['positive regulation of biological process', 'regulation of cell adhesion', 'regulation of cellular process', 'regulation of developmental process', 'regulation of immune system process', 'regulation of multicellular organismal process', 'regulation of response to stimulus']", "namespace": "biological_process", "id": "GO:0045624", "def": "\"Any process that activates o…	2	2	0.0550931	0.0256602	CD80,IL23R	1
positive regulation of activated T cell proliferation	info:{"super-categories": "['positive regulation of biological process', 'regulation of cell adhesion', 'regulation of cellular process', 'regulation of immune system process']", "namespace": "biological_process", "id": "GO:0042104", "def": "\"Any process that activates or increases the rate or extent of activated T cell proliferation.\" [GOC:jl]", "name": "positive regulation of activated T cell…	2	2	0.06034	0.0296217	ICOSLG,IL23R	1
positive regulation of adaptive immune response	info:{"super-categories": "['positive regulation of biological process', 'regulation of immune system process', 'regulation of response to stimulus']", "namespace": "biological_process", "id": "GO:0002821", "def": "\"Any process that activates or increases the frequency, rate, or extent of an adaptive immune response.\" [GOC:add]", "name": "positive regulation of adaptive immune response"}	3	3	0.275465	0.0436748	CD80,IL23R,IL6	1
positive regulation of alpha-beta T cell differentiation	info:{"super-categories": "['positive regulation of biological process', 'regulation of cell adhesion', 'regulation of cellular process', 'regulation of developmental process', 'regulation of immune system process', 'regulation of multicellular organismal process']", "namespace": "biological_process", "id": "GO:0046638", "def": "\"Any process that activates or increases the frequency, rate or ext…	4	4	0.12068	0.000356429	CD80,IFNG,IL23R,RUNX3	1
positive regulation of apoptotic process	info:{"super-categories": "['positive regulation of biological process', 'regulation of cellular process']", "namespace": "biological_process", "id": "GO:0043065", "def": "\"Any process that activates or increases the frequency, rate or extent of cell death by apoptotic process.\" [GOC:jl, GOC:mtg_apoptosis]", "name": "positive regulation of apoptotic process"}	6	6	1.66591	0.0851283	CTLA4,IFNG,IL6,S100A9,TGM2,UBD	1
positive regulation of binding	info:{"super-categories": "['positive regulation of molecular function', 'regulation of binding']", "namespace": "biological_process", "id": "GO:0051099", "def": "\"Any process that activates or increases the rate or extent of binding, the selective interaction of a molecule with one or more specific sites on another molecule.\" [GOC:ai]", "name": "positive regulation of binding"}	2	2	0.466979	0.718716	ACE,IFNG	1
positive regulation of blood coagulation	info:{"super-categories": "['positive regulation of biological process', 'regulation of body fluid levels', 'regulation of hemostasis', 'regulation of multicellular organismal process', 'regulation of response to stimulus']", "namespace": "biological_process", "id": "GO:0030194", "def": "\"Any process that activates or increases the frequency, rate or extent of blood coagulation.\" [GOC:mah]", "n…	2	2	0.070834	0.0382697	CD36,F2	1
positive regulation of calcium ion transmembrane transport	info:{"super-categories": "['positive regulation of biological process', 'regulation of localization']", "namespace": "biological_process", "id": "GO:1904427", "def": "\"Any process that activates or increases the frequency, rate or extent of calcium ion transmembrane transport.\" [GO_REF:0000058, GOC:TermGenie, PMID:22910094]", "name": "positive regulation of calcium ion transmembrane transport"}	4	4	0.186267	0.00154624	CXCL10,CXCL11,CXCL9,F2	1
positive regulation of calcium ion transport	info:{"super-categories": "['positive regulation of biological process', 'regulation of localization']", "namespace": "biological_process", "id": "GO:0051928", "def": "\"Any process that activates or increases the frequency, rate or extent of the directed movement of calcium ions into, out of or within a cell, or between cells, by means of some agent such as a transporter or pore.\" [GOC:ai]", "n…	4	4	0.322688	0.00809849	CXCL10,CXCL11,CXCL9,F2	1
positive regulation of calcium ion transport into cytosol	info:{"super-categories": "['cellular chemical homeostasis', 'homeostatic process', 'positive regulation of biological process', 'regulation of calcium ion transport into cytosol', 'regulation of cellular process', 'regulation of localization']", "namespace": "biological_process", "id": "GO:0010524", "def": "\"Any process that increases the rate of the directed movement of calcium ions into the c…	4	4	0.141668	0.000631558	CXCL10,CXCL11,CXCL9,F2	1
positive regulation of catalytic activity	info:{"super-categories": "['positive regulation of molecular function', 'regulation of catalytic activity']", "namespace": "biological_process", "id": "GO:0043085", "def": "\"Any process that activates or increases the activity of an enzyme.\" [GOC:ebc, GOC:jl, GOC:tb, GOC:vw]", "name": "positive regulation of catalytic activity"}	6	6	3.68337	1	ACE,F2,IFNG,IL23R,MYO9B,S100A9	1
positive regulation of cation transmembrane transport	info:{"super-categories": "['positive regulation of biological process', 'regulation of localization']", "namespace": "biological_process", "id": "GO:1904064", "def": "\"Any process that activates or increases the frequency, rate or extent of cation transmembrane transport.\" [GO_REF:0000058, GOC:TermGenie, PMID:15304482]", "name": "positive regulation of cation transmembrane transport"}	5	5	0.372534	0.00151271	CXCL10,CXCL11,CXCL9,F2,IFNG	1
positive regulation of cell activation	info:{"super-categories": "['positive regulation of biological process', 'regulation of cellular process']", "namespace": "biological_process", "id": "GO:0050867", "def": "\"Any process that activates or increases the frequency, rate or extent of activation.\" [GOC:ai]", "name": "positive regulation of cell activation"}	14	14	0.842137	1.76325e-11	CD80,CTLA4,HLA-DPB1,ICOS,ICOSLG,IFNG,IL15,IL21,IL23R,IL6,RUNX3,TNFRSF14,VNN1,ZMIZ1	1
positive regulation of cell adhesion	info:{"super-categories": "['positive regulation of biological process', 'regulation of cell adhesion']", "namespace": "biological_process", "id": "GO:0045785", "def": "\"Any process that activates or increases the frequency, rate or extent of cell adhesion.\" [GOC:go_curators]", "name": "positive regulation of cell adhesion"}	17	17	1.03365	4.99085e-14	CD36,CD80,CTLA4,ETS1,HLA-DPB1,ICOS,ICOSLG,IFNG,IL15,IL21,IL23R,IL6,RUNX3,TGM2,TNFRSF14,VNN1,ZMIZ1	1
positive regulation of cell death	info:{"super-categories": "['positive regulation of biological process', 'regulation of cellular process']", "namespace": "biological_process", "id": "GO:0010942", "def": "\"Any process that increases the rate or frequency of cell death. Cell death is the specific activation or halting of processes within a cell so that its vital functions markedly cease, rather than simply deteriorating graduall…	8	8	1.80233	0.00993455	CD36,CTLA4,IFNG,IL6,MMP3,S100A9,TGM2,UBD	1
positive regulation of cell development	info:{"super-categories": "['positive regulation of biological process', 'regulation of cellular process', 'regulation of developmental process']", "namespace": "biological_process", "id": "GO:0010720", "def": "\"Any process that increases the rate, frequency or extent of the progression of the cell over time, from its formation to the mature structure. Cell development does not include the steps…	3	3	1.4193	1	IFNG,IL6,S100A9	1
positive regulation of cell differentiation	info:{"super-categories": "['positive regulation of biological process', 'regulation of cellular process', 'regulation of developmental process']", "namespace": "biological_process", "id": "GO:0045597", "def": "\"Any process that activates or increases the frequency, rate or extent of cell differentiation.\" [GOC:go_curators]", "name": "positive regulation of cell differentiation"}	14	14	2.50542	8.69602e-06	APOB,CD36,CD80,CXCL9,ETS1,IFNG,IL15,IL23R,IL6,LPL,RUNX3,S100A9,VNN1,ZMIZ1	1
positive regulation of cell growth	info:{"super-categories": "['positive regulation of biological process', 'regulation of cellular process', 'regulation of growth']", "namespace": "biological_process", "id": "GO:0030307", "def": "\"Any process that activates or increases the frequency, rate, extent or direction of cell growth.\" [GOC:go_curators]", "name": "positive regulation of cell growth"}	2	2	0.430251	0.639727	F2,S100A9	1
positive regulation of cell migration	info:{"super-categories": "['positive regulation of biological process', 'regulation of cellular process', 'regulation of localization', 'regulation of locomotion']", "namespace": "biological_process", "id": "GO:0030335", "def": "\"Any process that activates or increases the frequency, rate or extent of cell migration.\" [GOC:go_curators]", "name": "positive regulation of cell migration"}	5	5	1.30912	0.124408	CXCL10,ETS1,IFNG,IL6,TNFRSF14	1
positive regulation of cell motility	info:{"super-categories": "['positive regulation of biological process', 'regulation of cellular process', 'regulation of localization', 'regulation of locomotion']", "namespace": "biological_process", "id": "GO:2000147", "def": "\"Any process that activates or increases the frequency, rate or extent of cell motility.\" [GOC:mah]", "name": "positive regulation of cell motility"}	5	5	1.3747	0.147019	CXCL10,ETS1,IFNG,IL6,TNFRSF14	1
positive regulation of cell population proliferation	info:{"super-categories": "['positive regulation of biological process', 'regulation of cellular process']", "namespace": "biological_process", "id": "GO:0008284", "def": "\"Any process that activates or increases the rate or extent of cell proliferation.\" [GOC:go_curators]", "name": "positive regulation of cell population proliferation"}	14	14	2.36113	4.62032e-06	CD80,CXCL10,ETS1,F2,HLA-DPB1,ICOSLG,IFNG,IL15,IL21,IL23R,IL6,MMP12,TGM2,ZMIZ1	1
positive regulation of cell projection organization	info:{"super-categories": "['positive regulation of biological process', 'regulation of cellular process']", "namespace": "biological_process", "id": "GO:0031346", "def": "\"Any process that activates or increases the frequency, rate or extent of the process involved in the formation, arrangement of constituent parts, or disassembly of cell projections.\" [GOC:mah]", "name": "positive regulation …	2	2	1.00217	1	LCN2,S100A9	1
positive regulation of cell-cell adhesion	info:{"super-categories": "['positive regulation of biological process', 'regulation of cell adhesion']", "namespace": "biological_process", "id": "GO:0022409", "def": "\"Any process that activates or increases the rate or extent of cell adhesion to another cell.\" [GOC:isa_complete]", "name": "positive regulation of cell-cell adhesion"}	15	15	0.66374	4.97176e-14	CD80,CTLA4,ETS1,HLA-DPB1,ICOS,ICOSLG,IFNG,IL15,IL21,IL23R,IL6,RUNX3,TNFRSF14,VNN1,ZMIZ1	1
positive regulation of cellular biosynthetic process	info:{"super-categories": "['positive regulation of biological process', 'regulation of cellular process', 'regulation of metabolic process']", "namespace": "biological_process", "id": "GO:0031328", "def": "\"Any process that activates or increases the frequency, rate or extent of the chemical reactions and pathways resulting in the formation of substances, carried out by individual cells.\" [GOC…	13	13	5.13677	0.0248975	CD36,CD80,CXCL10,ETS1,IFNG,IL15,IL21,IL6,MMP12,PCK1,PIWIL2,RUNX3,ZMIZ1	1
positive regulation of cellular component biogenesis	info:{"super-categories": "['positive regulation of biological process', 'regulation of cellular component biogenesis']", "namespace": "biological_process", "id": "GO:0044089", "def": "\"Any process that activates or increases the frequency, rate or extent of cellular component biogenesis, a process that results in the biosynthesis of constituent macromolecules, assembly, and arrangement of const…	4	4	1.33273	0.442156	CD36,GBP5,IFNG,MMP3	1
positive regulation of cellular component movement	info:{"super-categories": "['positive regulation of biological process', 'regulation of cellular process', 'regulation of localization']", "namespace": "biological_process", "id": "GO:0051272", "def": "\"Any process that activates or increases the frequency, rate or extent of the movement of a cellular component.\" [GOC:ai, GOC:dph, GOC:jl]", "name": "positive regulation of cellular component mov…	5	5	1.41406	0.16016	CXCL10,ETS1,IFNG,IL6,TNFRSF14	1
positive regulation of cellular metabolic process	info:{"super-categories": "['positive regulation of biological process', 'regulation of cellular process', 'regulation of metabolic process']", "namespace": "biological_process", "id": "GO:0031325", "def": "\"Any process that activates or increases the frequency, rate or extent of the chemical reactions and pathways by which individual cells transform chemical substances.\" [GOC:mah]", "name": "p…	18	18	8.55517	0.0220373	ACE,CD36,CD80,CXCL10,ETS1,F2,IFNG,IL15,IL21,IL23R,IL6,MMP12,PCK1,PIWIL2,RUNX3,S100A9,TNFRSF14,ZMIZ1	1
positive regulation of cellular protein localization	info:{"super-categories": "['positive regulation of biological process', 'regulation of localization']", "namespace": "biological_process", "id": "GO:1903829", "def": "\"Any process that activates or increases the frequency, rate or extent of cellular protein localization. Cellular protein localization is any process in which a protein is transported to, and/or maintained in, a specific location …	2	2	0.844761	1	F2,IFNG	1
positive regulation of cellular protein metabolic process	info:{"super-categories": "['positive regulation of biological process', 'regulation of cellular process', 'regulation of metabolic process']", "namespace": "biological_process", "id": "GO:0032270", "def": "\"Any process that activates or increases the frequency, rate or extent of the chemical reactions and pathways involving a protein, occurring at the level of an individual cell.\" [GOC:mah]", …	12	12	4.12673	0.0144192	ACE,CD36,CD80,F2,IFNG,IL15,IL21,IL23R,IL6,PIWIL2,S100A9,TNFRSF14	1
positive regulation of chemokine production	info:{"super-categories": "['positive regulation of biological process', 'regulation of multicellular organismal process']", "namespace": "biological_process", "id": "GO:0032722", "def": "\"Any process that activates or increases the frequency, rate, or extent of chemokine production.\" [GOC:mah]", "name": "positive regulation of chemokine production"}	3	3	0.146915	0.010483	IFNG,IL6,LPL	1
positive regulation of chemotaxis	info:{"super-categories": "['positive regulation of biological process', 'regulation of locomotion', 'regulation of response to stimulus']", "namespace": "biological_process", "id": "GO:0050921", "def": "\"Any process that activates or increases the frequency, rate or extent of the directed movement of a motile cell or organism in response to a specific chemical concentration gradient.\" [GOC:ai]…	3	3	0.35417	0.075506	CCR4,CXCL10,IL6	1
positive regulation of cholesterol storage	info:{"super-categories": "['positive regulation of biological process', 'regulation of lipid storage', 'regulation of localization']", "namespace": "biological_process", "id": "GO:0010886", "def": "\"Any process that increases the rate or extent of cholesterol storage. Cholesterol storage is the accumulation and maintenance in cells or tissues of cholesterol, cholest-5-en-3 beta-ol, the principa…	3	3	0.0183644	4.52187e-05	APOB,CD36,LPL	1
positive regulation of coagulation	info:{"super-categories": "['positive regulation of biological process', 'regulation of multicellular organismal process']", "namespace": "biological_process", "id": "GO:0050820", "def": "\"Any process that activates or increases the frequency, rate or extent of coagulation.\" [GOC:ai]", "name": "positive regulation of coagulation"}	2	2	0.0734574	0.0408756	CD36,F2	1
positive regulation of cold-induced thermogenesis	info:{"super-categories": "['positive regulation of biological process', 'regulation of cold-induced thermogenesis', 'regulation of metabolic process', 'regulation of multicellular organismal process']", "namespace": "biological_process", "id": "GO:0120162", "def": "\"Any process that activates or increases the frequency, rate or extent of cold-induced thermogenesis.\" [PMID:27876809]", "name": "…	2	2	0.254478	0.290976	CD36,LCN2	1
positive regulation of cytokine biosynthetic process	info:{"super-categories": "['positive regulation of biological process', 'regulation of cellular process', 'regulation of metabolic process', 'regulation of multicellular organismal process']", "namespace": "biological_process", "id": "GO:0042108", "def": "\"Any process that activates or increases the frequency, rate or extent of the chemical reactions and pathways resulting in the formation of c…	4	4	0.175773	0.0013066	CD80,IFNG,IL21,IL6	1
positive regulation of cytokine production	info:{"super-categories": "['positive regulation of biological process', 'regulation of multicellular organismal process']", "namespace": "biological_process", "id": "GO:0001819", "def": "\"Any process that activates or increases the frequency, rate or extent of production of a cytokine.\" [GOC:add, ISBN:0781735149]", "name": "positive regulation of cytokine production"}	13	13	1.16483	1.76557e-08	CD14,CD36,CD80,GBP5,HLA-DPB1,IFNG,IL15,IL21,IL23R,IL6,LPL,MMP12,TNFRSF14	1
positive regulation of cytokine production involved in immune response	info:{"super-categories": "['positive regulation of biological process', 'regulation of immune system process', 'regulation of multicellular organismal process', 'regulation of response to stimulus']", "namespace": "biological_process", "id": "GO:0002720", "def": "\"Any process that activates or increases the frequency, rate, or extent of cytokine production that contributes to an immune response…	3	3	0.146915	0.010483	CD36,IL6,TNFRSF14	1
positive regulation of cytokine secretion	info:{"super-categories": "['positive regulation of biological process', 'regulation of cellular process', 'regulation of localization', 'regulation of multicellular organismal process']", "namespace": "biological_process", "id": "GO:0050715", "def": "\"Any process that activates or increases the frequency, rate or extent of the regulated release of cytokines from a cell.\" [GOC:ai]", "name": "po…	5	5	0.36204	0.00135338	CD14,IFNG,LPL,MMP12,TNFRSF14	1
positive regulation of cytosolic calcium ion concentration	info:{"super-categories": "['cellular chemical homeostasis', 'homeostatic process']", "namespace": "biological_process", "id": "GO:0007204", "def": "\"Any process that increases the concentration of calcium ions in the cytosol.\" [GOC:ai]", "name": "positive regulation of cytosolic calcium ion concentration"}	7	7	0.760809	0.000542299	CCR4,CD36,CXCL10,CXCL11,CXCL9,F2,TGM2	1
positive regulation of endocytosis	info:{"super-categories": "['positive regulation of biological process', 'regulation of cellular process', 'regulation of localization']", "namespace": "biological_process", "id": "GO:0045807", "def": "\"Any process that activates or increases the frequency, rate or extent of endocytosis.\" [GOC:go_curators]", "name": "positive regulation of endocytosis"}	2	2	0.262348	0.303319	CD14,CD36	1
positive regulation of epithelial cell migration	info:{"super-categories": "['positive regulation of biological process', 'regulation of cellular process', 'regulation of localization', 'regulation of locomotion', 'regulation of multicellular organismal process']", "namespace": "biological_process", "id": "GO:0010634", "def": "\"Any process that activates or increases the frequency, rate or extent of epithelial cell migration.\" [GOC:BHF, GOC:d…	2	2	0.364664	0.500921	ETS1,IFNG	1
positive regulation of establishment of protein localization	info:{"super-categories": "['positive regulation of biological process', 'regulation of localization']", "namespace": "biological_process", "id": "GO:1904951", "def": "\"Any process that activates or increases the frequency, rate or extent of establishment of protein localization.\" [GO_REF:0000058, GOC:TermGenie, PMID:22761445]", "name": "positive regulation of establishment of protein localizat…	6	6	1.19106	0.022888	CD14,IFNG,IL6,LPL,MMP12,TNFRSF14	1
positive regulation of gene expression	info:{"super-categories": "['positive regulation of biological process', 'regulation of metabolic process']", "namespace": "biological_process", "id": "GO:0010628", "def": "\"Any process that increases the frequency, rate or extent of gene expression. Gene expression is the process in which a gene's coding sequence is converted into a mature gene product or products (proteins or RNA). This includ…	13	13	5.16039	0.0256602	APOB,CD36,CD80,CXCL10,ETS1,IFNG,IL6,LCN2,MMP12,PCK1,PIWIL2,RUNX3,ZMIZ1	1
positive regulation of granulocyte macrophage colony-stimulating factor production	info:{"super-categories": "['positive regulation of biological process', 'regulation of multicellular organismal process']", "namespace": "biological_process", "id": "GO:0032725", "def": "\"Any process that activates or increases the frequency, rate, or extent of granulocyte macrophage colony-stimulating factor production.\" [GOC:mah]", "name": "positive regulation of granulocyte macrophage colon…	2	2	0.0341052	0.0121972	CD80,IL23R	1
positive regulation of growth	info:{"super-categories": "['positive regulation of biological process', 'regulation of growth']", "namespace": "biological_process", "id": "GO:0045927", "def": "\"Any process that activates or increases the rate or extent of growth, the increase in size or mass of all or part of an organism.\" [GOC:go_curators]", "name": "positive regulation of growth"}	2	2	0.679481	1	F2,S100A9	1
positive regulation of hydrolase activity	info:{"super-categories": "['positive regulation of molecular function', 'regulation of catalytic activity']", "namespace": "biological_process", "id": "GO:0051345", "def": "\"Any process that activates or increases the frequency, rate or extent of hydrolase activity, the catalysis of the hydrolysis of various bonds.\" [GOC:ai]", "name": "positive regulation of hydrolase activity"}	3	3	1.97286	1	IFNG,MYO9B,S100A9	1
positive regulation of immune response	info:{"super-categories": "['positive regulation of biological process', 'regulation of immune system process', 'regulation of response to stimulus']", "namespace": "biological_process", "id": "GO:0050778", "def": "\"Any process that activates or increases the frequency, rate or extent of the immune response, the immunological reaction of an organism to an immunogenic stimulus.\" [GOC:ai]", "name…	21	21	1.83644	1.40274e-14	APOB,CD14,CD36,CD80,CTLA4,FCGR3A,GBP5,HLA-DPB1,HLA-DQA1,HLA-DQB1,HLA-DRB1,ICOSLG,IFNG,IL15,IL21,IL23R,IL6,MMP12,S100A9,THEMIS,TNFRSF14	1
positive regulation of immune system process	info:{"super-categories": "['positive regulation of biological process', 'regulation of immune system process']", "namespace": "biological_process", "id": "GO:0002684", "def": "\"Any process that activates or increases the frequency, rate, or extent of an immune system process.\" [GOC:add]", "name": "positive regulation of immune system process"}	27	27	2.61036	2.16216e-18	APOB,CD14,CD36,CD80,CTLA4,CXCL10,ETS1,FCGR3A,GBP5,HLA-DPB1,HLA-DQA1,HLA-DQB1,HLA-DRB1,ICOS,ICOSLG,IFNG,IL15,IL21,IL23R,IL6,MMP12,RUNX3,S100A9,THEMIS,TNFRSF14,VNN1,ZMIZ1	1
positive regulation of inflammatory response	info:{"super-categories": "['positive regulation of biological process', 'regulation of response to stimulus']", "namespace": "biological_process", "id": "GO:0050729", "def": "\"Any process that activates or increases the frequency, rate or extent of the inflammatory response.\" [GOC:ai]", "name": "positive regulation of inflammatory response"}	8	8	0.356793	3.22459e-07	ETS1,GBP5,IL15,IL21,IL6,LPL,S100A9,TGM2	1
positive regulation of innate immune response	info:{"super-categories": "['positive regulation of biological process', 'regulation of immune system process', 'regulation of multi-organism process', 'regulation of response to stimulus']", "namespace": "biological_process", "id": "GO:0045089", "def": "\"Any process that activates or increases the frequency, rate or extent of the innate immune response, the organism's first line of defense agai…	7	7	0.868372	0.00113112	APOB,CD14,CD36,GBP5,IL21,MMP12,S100A9	1
positive regulation of interferon-gamma production	info:{"super-categories": "['positive regulation of biological process', 'regulation of multicellular organismal process']", "namespace": "biological_process", "id": "GO:0032729", "def": "\"Any process that activates or increases the frequency, rate, or extent of interferon-gamma production. Interferon-gamma is also known as type II interferon.\" [GOC:add, GOC:mah]", "name": "positive regulation …	4	4	0.160032	0.000959586	CD14,HLA-DPB1,IL21,IL23R	1
positive regulation of interleukin-1 beta production	info:{"super-categories": "['positive regulation of biological process', 'regulation of multicellular organismal process']", "namespace": "biological_process", "id": "GO:0032731", "def": "\"Any process that activates or increases the frequency, rate, or extent of interleukin-1 beta production.\" [GOC:mah]", "name": "positive regulation of interleukin-1 beta production"}	2	2	0.133797	0.105723	IFNG,LPL	1
positive regulation of interleukin-1 production	info:{"super-categories": "['positive regulation of biological process', 'regulation of multicellular organismal process']", "namespace": "biological_process", "id": "GO:0032732", "def": "\"Any process that activates or increases the frequency, rate, or extent of interleukin-1 production.\" [GOC:mah]", "name": "positive regulation of interleukin-1 production"}	2	2	0.149538	0.124536	IFNG,LPL	1
positive regulation of interleukin-12 production	info:{"super-categories": "['positive regulation of biological process', 'regulation of multicellular organismal process']", "namespace": "biological_process", "id": "GO:0032735", "def": "\"Any process that activates or increases the frequency, rate, or extent of interleukin-12 production.\" [GOC:mah]", "name": "positive regulation of interleukin-12 production"}	3	3	0.0944453	0.00395749	CD36,IFNG,IL23R	1
positive regulation of interleukin-17 production	info:{"super-categories": "['positive regulation of biological process', 'regulation of multicellular organismal process']", "namespace": "biological_process", "id": "GO:0032740", "def": "\"Any process that activates or increases the frequency, rate, or extent of production of any member of the interleukin-17 family of cytokines.\" [GOC:add, GOC:mah]", "name": "positive regulation of interleukin-…	4	4	0.0445992	8.20321e-06	IL15,IL21,IL23R,IL6	1
positive regulation of interleukin-6 production	info:{"super-categories": "['positive regulation of biological process', 'regulation of multicellular organismal process']", "namespace": "biological_process", "id": "GO:0032755", "def": "\"Any process that activates or increases the frequency, rate, or extent of interleukin-6 production.\" [GOC:mah]", "name": "positive regulation of interleukin-6 production"}	3	3	0.249231	0.0344008	CD36,IL6,LPL	1
positive regulation of intracellular signal transduction	info:{"super-categories": "['positive regulation of biological process', 'regulation of cellular process', 'regulation of response to stimulus', 'regulation of signaling']", "namespace": "biological_process", "id": "GO:1902533", "def": "\"Any process that activates or increases the frequency, rate or extent of intracellular signal transduction.\" [GOC:BHF, GOC:dph, GOC:signaling, GOC:tb, GOC:Term…	9	9	2.61299	0.021368	CD14,CD36,CD80,F2,ICOS,IL6,S100A9,TGM2,UBD	1
positive regulation of ion transmembrane transport	info:{"super-categories": "['positive regulation of biological process', 'regulation of localization']", "namespace": "biological_process", "id": "GO:0034767", "def": "\"Any process that activates or increases the frequency, rate or extent of the directed movement of ions from one side of a membrane to the other.\" [GOC:mah]", "name": "positive regulation of ion transmembrane transport"}	5	5	0.404016	0.00210395	CXCL10,CXCL11,CXCL9,F2,IFNG	1
positive regulation of ion transport	info:{"super-categories": "['positive regulation of biological process', 'regulation of localization']", "namespace": "biological_process", "id": "GO:0043270", "def": "\"Any process that activates or increases the frequency, rate or extent of the directed movement of charged atoms or small charged molecules into, out of or within a cell, or between cells, by means of some agent such as a transpor…	5	5	0.71621	0.0163648	CXCL10,CXCL11,CXCL9,F2,IFNG	1
positive regulation of kinase activity	info:{"super-categories": "['positive regulation of biological process', 'positive regulation of molecular function', 'regulation of catalytic activity', 'regulation of cellular process', 'regulation of metabolic process']", "namespace": "biological_process", "id": "GO:0033674", "def": "\"Any process that activates or increases the frequency, rate or extent of kinase activity, the catalysis of th…	4	4	1.48751	0.579441	ACE,F2,IFNG,IL23R	1
positive regulation of leukocyte cell-cell adhesion	info:{"super-categories": "['positive regulation of biological process', 'regulation of cell adhesion']", "namespace": "biological_process", "id": "GO:1903039", "def": "\"Any process that activates or increases the frequency, rate or extent of leukocyte cell-cell adhesion.\" [GO_REF:0000058, GOC:BHF, GOC:rl, GOC:TermGenie, PMID:21106532]", "name": "positive regulation of leukocyte cell-cell adhes…	15	15	0.561425	7.76455e-15	CD80,CTLA4,ETS1,HLA-DPB1,ICOS,ICOSLG,IFNG,IL15,IL21,IL23R,IL6,RUNX3,TNFRSF14,VNN1,ZMIZ1	1
positive regulation of leukocyte chemotaxis	info:{"super-categories": "['positive regulation of biological process', 'regulation of cellular process', 'regulation of immune system process', 'regulation of localization', 'regulation of locomotion', 'regulation of response to stimulus']", "namespace": "biological_process", "id": "GO:0002690", "def": "\"Any process that activates or increases the frequency, rate, or extent of leukocyte chemot…	2	2	0.228243	0.242319	CXCL10,IL6	1
positive regulation of leukocyte mediated cytotoxicity	info:{"super-categories": "['positive regulation of biological process', 'regulation of cell killing']", "namespace": "biological_process", "id": "GO:0001912", "def": "\"Any process that activates or increases the frequency, rate or extent of leukocyte mediated cytotoxicity.\" [GOC:add, ISBN:0781735149, PMID:11911826]", "name": "positive regulation of leukocyte mediated cytotoxicity"}	2	2	0.133797	0.105723	IL21,IL23R	1
positive regulation of leukocyte migration	info:{"super-categories": "['positive regulation of biological process', 'regulation of cellular process', 'regulation of immune system process', 'regulation of localization', 'regulation of locomotion']", "namespace": "biological_process", "id": "GO:0002687", "def": "\"Any process that activates or increases the frequency, rate, or extent of leukocyte migration.\" [GOC:add]", "name": "positive r…	3	3	0.341052	0.0693227	CXCL10,IL6,TNFRSF14	1
positive regulation of leukocyte proliferation	info:{"super-categories": "['positive regulation of biological process', 'regulation of cellular process']", "namespace": "biological_process", "id": "GO:0070665", "def": "\"Any process that activates or increases the frequency, rate or extent of leukocyte proliferation.\" [GOC:add, GOC:mah]", "name": "positive regulation of leukocyte proliferation"}	7	7	0.359417	5.98997e-06	CD80,HLA-DPB1,ICOSLG,IL15,IL21,IL23R,IL6	1
positive regulation of lipid metabolic process	info:{"super-categories": "['positive regulation of biological process', 'regulation of metabolic process']", "namespace": "biological_process", "id": "GO:0045834", "def": "\"Any process that activates or increases the frequency, rate or extent of the chemical reactions and pathways involving lipids.\" [GOC:go_curators]", "name": "positive regulation of lipid metabolic process"}	2	2	0.372534	0.518322	F2,IFNG	1
positive regulation of lipid storage	info:{"super-categories": "['positive regulation of biological process', 'regulation of lipid storage', 'regulation of localization']", "namespace": "biological_process", "id": "GO:0010884", "def": "\"Any process that increases the rate, frequency or extent of lipid storage. Lipid storage is the accumulation and maintenance in cells or tissues of lipids, compounds soluble in organic solvents but …	3	3	0.0577166	0.00117862	APOB,CD36,LPL	1
positive regulation of locomotion	info:{"super-categories": "['positive regulation of biological process', 'regulation of locomotion']", "namespace": "biological_process", "id": "GO:0040017", "def": "\"Any process that activates or increases the frequency, rate or extent of locomotion of a cell or organism.\" [GOC:go_curators]", "name": "positive regulation of locomotion"}	6	6	1.44816	0.0497532	CCR4,CXCL10,ETS1,IFNG,IL6,TNFRSF14	1
positive regulation of lymphocyte activation	info:{"super-categories": "['positive regulation of biological process', 'regulation of cellular process', 'regulation of immune system process']", "namespace": "biological_process", "id": "GO:0051251", "def": "\"Any process that activates or increases the frequency, rate or extent of lymphocyte activation.\" [GOC:ai]", "name": "positive regulation of lymphocyte activation"}	14	14	0.697846	2.09009e-12	CD80,CTLA4,HLA-DPB1,ICOS,ICOSLG,IFNG,IL15,IL21,IL23R,IL6,RUNX3,TNFRSF14,VNN1,ZMIZ1	1
positive regulation of lymphocyte differentiation	info:{"super-categories": "['positive regulation of biological process', 'regulation of cellular process', 'regulation of developmental process', 'regulation of immune system process', 'regulation of multicellular organismal process']", "namespace": "biological_process", "id": "GO:0045621", "def": "\"Any process that activates or increases the frequency, rate or extent of lymphocyte differentiati…	7	7	0.246607	6.03773e-07	CD80,IFNG,IL15,IL23R,RUNX3,VNN1,ZMIZ1	1
positive regulation of lymphocyte migration	info:{"super-categories": "['positive regulation of biological process', 'regulation of cellular process', 'regulation of immune system process', 'regulation of localization', 'regulation of locomotion']", "namespace": "biological_process", "id": "GO:2000403", "def": "\"Any process that activates or increases the frequency, rate or extent of lymphocyte migration.\" [GOC:mah]", "name": "positive r…	2	2	0.0996922	0.0649883	CXCL10,TNFRSF14	1
positive regulation of lymphocyte proliferation	info:{"super-categories": "['positive regulation of biological process', 'regulation of cellular process', 'regulation of immune system process']", "namespace": "biological_process", "id": "GO:0050671", "def": "\"Any process that activates or increases the rate or extent of lymphocyte proliferation.\" [GOC:ai]", "name": "positive regulation of lymphocyte proliferation"}	7	7	0.341052	4.40369e-06	CD80,HLA-DPB1,ICOSLG,IL15,IL21,IL23R,IL6	1
positive regulation of macromolecule biosynthetic process	info:{"super-categories": "['positive regulation of biological process', 'regulation of metabolic process']", "namespace": "biological_process", "id": "GO:0010557", "def": "\"Any process that increases the rate, frequency or extent of the chemical reactions and pathways resulting in the formation of a macromolecule, any molecule of high relative molecular mass, the structure of which essentially …	12	12	4.90853	0.045809	CD80,CXCL10,ETS1,IFNG,IL15,IL21,IL6,MMP12,PCK1,PIWIL2,RUNX3,ZMIZ1	1
positive regulation of macrophage derived foam cell differentiation	info:{"super-categories": "['positive regulation of biological process', 'regulation of cellular process', 'regulation of developmental process']", "namespace": "biological_process", "id": "GO:0010744", "def": "\"Any process that increases the rate, frequency or extent of macrophage derived foam cell differentiation. Macrophage derived foam cell differentiation is the process in which a macrophag…	3	3	0.0419757	0.00050181	APOB,CD36,LPL	1
positive regulation of metabolic process	info:{"super-categories": "['positive regulation of biological process', 'regulation of metabolic process']", "namespace": "biological_process", "id": "GO:0009893", "def": "\"Any process that activates or increases the frequency, rate or extent of the chemical reactions and pathways within a cell or an organism.\" [GOC:go_curators]", "name": "positive regulation of metabolic process"}	20	20	9.33434	0.00993455	ACE,APOB,CD36,CD80,CXCL10,ETS1,F2,IFNG,IL15,IL21,IL23R,IL6,LCN2,MMP12,PCK1,PIWIL2,RUNX3,S100A9,TNFRSF14,ZMIZ1	1
positive regulation of mononuclear cell proliferation	info:{"super-categories": "['positive regulation of biological process', 'regulation of cellular process']", "namespace": "biological_process", "id": "GO:0032946", "def": "\"Any process that activates or increases the frequency, rate or extent of mononuclear cell proliferation.\" [GOC:add]", "name": "positive regulation of mononuclear cell proliferation"}	7	7	0.343676	4.5586e-06	CD80,HLA-DPB1,ICOSLG,IL15,IL21,IL23R,IL6	1
positive regulation of myeloid cell differentiation	info:{"super-categories": "['positive regulation of biological process', 'regulation of cellular process', 'regulation of developmental process', 'regulation of immune system process', 'regulation of multicellular organismal process']", "namespace": "biological_process", "id": "GO:0045639", "def": "\"Any process that activates or increases the frequency, rate or extent of myeloid cell differentia…	3	3	0.238737	0.030939	ETS1,IFNG,IL23R	1
positive regulation of myeloid leukocyte differentiation	info:{"super-categories": "['positive regulation of biological process', 'regulation of cellular process', 'regulation of developmental process', 'regulation of immune system process', 'regulation of multicellular organismal process']", "namespace": "biological_process", "id": "GO:0002763", "def": "\"Any process that activates or increases the frequency, rate, or extent of myeloid leukocyte diffe…	2	2	0.146915	0.121875	IFNG,IL23R	1
positive regulation of natural killer cell activation	info:{"super-categories": "['positive regulation of biological process', 'regulation of cellular process', 'regulation of immune system process']", "namespace": "biological_process", "id": "GO:0032816", "def": "\"Any process that activates or increases the frequency, rate or extent of natural killer cell activation.\" [GOC:mah]", "name": "positive regulation of natural killer cell activation"}	2	2	0.0524696	0.0239548	IL15,IL23R	1
positive regulation of natural killer cell proliferation	info:{"super-categories": "['positive regulation of biological process', 'regulation of cellular process', 'regulation of immune system process']", "namespace": "biological_process", "id": "GO:0032819", "def": "\"Any process that activates or increases the frequency, rate or extent of natural killer cell proliferation.\" [GOC:mah]", "name": "positive regulation of natural killer cell proliferatio…	2	2	0.0209878	0.00553844	IL15,IL23R	1
positive regulation of neurogenesis	info:{"super-categories": "['positive regulation of biological process', 'regulation of cellular process', 'regulation of developmental process', 'regulation of multicellular organismal process']", "namespace": "biological_process", "id": "GO:0050769", "def": "\"Any process that activates or increases the frequency, rate or extent of neurogenesis, the generation of cells within the nervous system…	3	3	1.22779	1	IFNG,IL6,S100A9	1
positive regulation of nitric oxide biosynthetic process	info:{"super-categories": "['positive regulation of biological process', 'regulation of cellular process', 'regulation of metabolic process', 'regulation of neurotransmitter levels']", "namespace": "biological_process", "id": "GO:0045429", "def": "\"Any process that activates or increases the frequency, rate or extent of the chemical reactions and pathways resulting in the formation of nitric oxi…	2	2	0.102316	0.0680003	CD36,IFNG	1
positive regulation of nitric oxide metabolic process	info:{"super-categories": "['positive regulation of biological process', 'regulation of cellular process', 'regulation of metabolic process', 'regulation of neurotransmitter levels']", "namespace": "biological_process", "id": "GO:1904407", "def": "\"Any process that activates or increases the frequency, rate or extent of nitric oxide metabolic process.\" [GO_REF:0000058, GOC:TermGenie, PMID:11991…	2	2	0.104939	0.0702687	CD36,IFNG	1
positive regulation of nitrogen compound metabolic process	info:{"super-categories": "['positive regulation of biological process', 'regulation of metabolic process']", "namespace": "biological_process", "id": "GO:0051173", "def": "\"Any process that activates or increases the frequency, rate or extent of the chemical reactions and pathways involving nitrogen or nitrogenous compounds.\" [GOC:ai, GOC:tb]", "name": "positive regulation of nitrogen compound…	18	18	8.19575	0.0149693	ACE,CD36,CD80,CXCL10,ETS1,F2,IFNG,IL15,IL21,IL23R,IL6,MMP12,PCK1,PIWIL2,RUNX3,S100A9,TNFRSF14,ZMIZ1	1
positive regulation of nucleic acid-templated transcription	info:{"super-categories": "['positive regulation of biological process', 'regulation of cellular process', 'regulation of metabolic process']", "namespace": "biological_process", "id": "GO:1903508", "def": "\"Any process that activates or increases the frequency, rate or extent of nucleic acid-templated transcription.\" [GO_REF:0000058, GOC:pr, GOC:TermGenie, GOC:txnOH, GOC:vw]", "name": "positiv…	8	8	4.23167	0.553399	CD80,CXCL10,ETS1,IL6,MMP12,PCK1,RUNX3,ZMIZ1	1
positive regulation of osteoclast differentiation	info:{"super-categories": "['positive regulation of biological process', 'regulation of cellular process', 'regulation of developmental process', 'regulation of immune system process', 'regulation of multicellular organismal process']", "namespace": "biological_process", "id": "GO:0045672", "def": "\"Any process that activates or increases the frequency, rate or extent of osteoclast differentiati…	2	2	0.070834	0.0382697	IFNG,IL23R	1
positive regulation of peptide secretion	info:{"super-categories": "['positive regulation of biological process', 'regulation of localization']", "namespace": "biological_process", "id": "GO:0002793", "def": "\"Any process that activates or increases the frequency, rate, or extent of peptide secretion.\" [GOC:add]", "name": "positive regulation of peptide secretion"}	6	6	0.755562	0.00363845	CD14,IFNG,IL6,LPL,MMP12,TNFRSF14	1
positive regulation of peptidyl-serine phosphorylation	info:{"super-categories": "['positive regulation of biological process', 'regulation of cellular process', 'regulation of metabolic process']", "namespace": "biological_process", "id": "GO:0033138", "def": "\"Any process that activates or increases the frequency, rate or extent of the phosphorylation of peptidyl-serine.\" [GOC:mah]", "name": "positive regulation of peptidyl-serine phosphorylation…	2	2	0.275465	0.326365	IFNG,IL6	1
positive regulation of peptidyl-tyrosine phosphorylation	info:{"super-categories": "['positive regulation of biological process', 'regulation of cellular process', 'regulation of metabolic process']", "namespace": "biological_process", "id": "GO:0050731", "def": "\"Any process that activates or increases the frequency, rate or extent of the phosphorylation of peptidyl-tyrosine.\" [GOC:ai]", "name": "positive regulation of peptidyl-tyrosine phosphorylat…	9	9	0.498461	2.13221e-07	ACE,CD36,CD80,IFNG,IL15,IL21,IL23R,IL6,TNFRSF14	1
positive regulation of phagocytosis	info:{"super-categories": "['positive regulation of biological process', 'regulation of cellular process', 'regulation of localization']", "namespace": "biological_process", "id": "GO:0050766", "def": "\"Any process that activates or increases the frequency, rate or extent of phagocytosis.\" [GOC:ai]", "name": "positive regulation of phagocytosis"}	3	3	0.17315	0.0156444	CD36,IFNG,IL15	1
positive regulation of phosphorylation	info:{"super-categories": "['positive regulation of biological process', 'regulation of cellular process', 'regulation of metabolic process']", "namespace": "biological_process", "id": "GO:0042327", "def": "\"Any process that activates or increases the frequency, rate or extent of addition of phosphate groups to a molecule.\" [GOC:jl]", "name": "positive regulation of phosphorylation"}	10	10	2.73104	0.00850547	ACE,CD36,CD80,F2,IFNG,IL15,IL21,IL23R,IL6,TNFRSF14	1
positive regulation of programmed cell death	info:{"super-categories": "['positive regulation of biological process', 'regulation of cellular process']", "namespace": "biological_process", "id": "GO:0043068", "def": "\"Any process that activates or increases the frequency, rate or extent of programmed cell death, cell death resulting from activation of endogenous cellular processes.\" [GOC:jl]", "name": "positive regulation of programmed ce…	6	6	1.67903	0.0880794	CTLA4,IFNG,IL6,S100A9,TGM2,UBD	1
positive regulation of protein complex assembly	info:{"super-categories": "['positive regulation of biological process', 'regulation of cellular component biogenesis', 'regulation of cellular process']", "namespace": "biological_process", "id": "GO:0031334", "def": "\"Any process that activates or increases the frequency, rate or extent of protein complex assembly.\" [GOC:mah]", "name": "positive regulation of protein complex assembly"}	4	4	0.6034	0.0495145	CD36,GBP5,IFNG,MMP3	1
positive regulation of protein kinase B signaling	info:{"super-categories": "['positive regulation of biological process', 'regulation of cellular process', 'regulation of response to stimulus', 'regulation of signaling']", "namespace": "biological_process", "id": "GO:0051897", "def": "\"Any process that activates or increases the frequency, rate or extent of protein kinase B signaling, a series of reactions mediated by the intracellular serine/…	2	2	0.432874	0.644185	CD80,ICOS	1
positive regulation of protein kinase activity	info:{"super-categories": "['positive regulation of biological process', 'positive regulation of molecular function', 'regulation of catalytic activity', 'regulation of cellular process', 'regulation of metabolic process']", "namespace": "biological_process", "id": "GO:0045860", "def": "\"Any process that activates or increases the frequency, rate or extent of protein kinase activity.\" [GOC:go_c…	3	3	1.37733	1	ACE,IFNG,IL23R	1
positive regulation of protein localization to nucleus	info:{"super-categories": "['positive regulation of biological process', 'regulation of localization']", "namespace": "biological_process", "id": "GO:1900182", "def": "\"Any process that activates or increases the frequency, rate or extent of protein localization to nucleus.\" [GOC:TermGenie]", "name": "positive regulation of protein localization to nucleus"}	2	2	0.196761	0.194273	F2,IFNG	1
positive regulation of protein metabolic process	info:{"super-categories": "['positive regulation of biological process', 'regulation of metabolic process']", "namespace": "biological_process", "id": "GO:0051247", "def": "\"Any process that activates or increases the frequency, rate or extent of the chemical reactions and pathways involving a protein.\" [GOC:ai]", "name": "positive regulation of protein metabolic process"}	12	12	4.39433	0.0219876	ACE,CD36,CD80,F2,IFNG,IL15,IL21,IL23R,IL6,PIWIL2,S100A9,TNFRSF14	1
positive regulation of protein modification process	info:{"super-categories": "['positive regulation of biological process', 'regulation of cellular process', 'regulation of metabolic process']", "namespace": "biological_process", "id": "GO:0031401", "def": "\"Any process that activates or increases the frequency, rate or extent of the covalent alteration of one or more amino acid residues within a protein.\" [GOC:mah, GOC:tb]", "name": "positive …	11	11	3.17179	0.00692943	ACE,CD36,CD80,F2,IFNG,IL15,IL21,IL23R,IL6,PIWIL2,TNFRSF14	1
positive regulation of protein phosphorylation	info:{"super-categories": "['positive regulation of biological process', 'regulation of cellular process', 'regulation of metabolic process']", "namespace": "biological_process", "id": "GO:0001934", "def": "\"Any process that activates or increases the frequency, rate or extent of addition of phosphate groups to amino acids within a protein.\" [GOC:hjd]", "name": "positive regulation of protein p…	10	10	2.59725	0.00619235	ACE,CD36,CD80,F2,IFNG,IL15,IL21,IL23R,IL6,TNFRSF14	1
positive regulation of protein secretion	info:{"super-categories": "['positive regulation of biological process', 'regulation of cellular process', 'regulation of localization']", "namespace": "biological_process", "id": "GO:0050714", "def": "\"Any process that activates or increases the frequency, rate or extent of the controlled release of a protein from a cell.\" [GOC:ai]", "name": "positive regulation of protein secretion"}	6	6	0.703093	0.00262889	CD14,IFNG,IL6,LPL,MMP12,TNFRSF14	1
positive regulation of protein transport	info:{"super-categories": "['positive regulation of biological process', 'regulation of localization']", "namespace": "biological_process", "id": "GO:0051222", "def": "\"Any process that activates or increases the frequency, rate or extent of the directed movement of a protein into, out of or within a cell, or between cells, by means of some agent such as a transporter or pore.\" [GOC:ai]", "name…	6	6	1.09137	0.0164922	CD14,IFNG,IL6,LPL,MMP12,TNFRSF14	1
positive regulation of proteolysis	info:{"super-categories": "['positive regulation of biological process', 'regulation of cellular process', 'regulation of metabolic process']", "namespace": "biological_process", "id": "GO:0045862", "def": "\"Any process that activates or increases the frequency, rate or extent of the hydrolysis of a peptide bond or bonds within a protein.\" [GOC:go_curators]", "name": "positive regulation of pro…	2	2	0.920842	1	IFNG,S100A9	1
positive regulation of reactive oxygen species biosynthetic process	info:{"super-categories": "['positive regulation of biological process', 'regulation of cellular process', 'regulation of metabolic process']", "namespace": "biological_process", "id": "GO:1903428", "def": "\"Any process that activates or increases the frequency, rate or extent of reactive oxygen species biosynthetic process.\" [GO_REF:0000058, GOC:bf, GOC:PARL, GOC:TermGenie, PMID:24252804]", "n…	2	2	0.125927	0.0954951	CD36,IFNG	1
positive regulation of reactive oxygen species metabolic process	info:{"super-categories": "['positive regulation of biological process', 'regulation of cellular process', 'regulation of metabolic process']", "namespace": "biological_process", "id": "GO:2000379", "def": "\"Any process that activates or increases the frequency, rate or extent of reactive oxygen species metabolic process.\" [GOC:mah]", "name": "positive regulation of reactive oxygen species meta…	3	3	0.243984	0.0327017	CD36,F2,IFNG	1
positive regulation of receptor signaling pathway via JAK-STAT	info:{"super-categories": "['positive regulation of biological process', 'regulation of cellular process', 'regulation of response to stimulus', 'regulation of signaling']", "namespace": "biological_process", "id": "GO:0046427", "def": "\"Any process that activates or increases the frequency, rate or extent of the JAK-STAT signaling pathway activity.\" [GOC:bf]", "name": "positive regulation of r…	6	6	0.215125	6.42781e-06	F2,IFNG,IL15,IL21,IL23R,IL6	1
positive regulation of receptor signaling pathway via STAT	info:{"super-categories": "['positive regulation of biological process', 'regulation of cellular process', 'regulation of response to stimulus', 'regulation of signaling']", "namespace": "biological_process", "id": "GO:1904894", "def": "\"Any process that activates or increases the frequency, rate or extent of receptor signaling pathway via STAT.\" [GO_REF:0000058, GOC:rjd, GOC:TermGenie, PMID:24…	6	6	0.222996	7.7145e-06	F2,IFNG,IL15,IL21,IL23R,IL6	1
positive regulation of release of sequestered calcium ion into cytosol	info:{"super-categories": "['cellular chemical homeostasis', 'homeostatic process', 'positive regulation of biological process', 'regulation of calcium ion transport into cytosol', 'regulation of cellular process', 'regulation of localization', 'regulation of sequestering of calcium ion']", "namespace": "biological_process", "id": "GO:0051281", "def": "\"Any process that activates or increases th…	4	4	0.104939	0.000216202	CXCL10,CXCL11,CXCL9,F2	1
positive regulation of response to wounding	info:{"super-categories": "['positive regulation of biological process', 'regulation of response to stimulus']", "namespace": "biological_process", "id": "GO:1903036", "def": "\"Any process that activates or increases the frequency, rate or extent of response to wounding.\" [GO_REF:0000058, GOC:kmv, GOC:TermGenie, pmid:19164535]", "name": "positive regulation of response to wounding"}	2	2	0.175773	0.16016	CD36,F2	1
positive regulation of secretion	info:{"super-categories": "['positive regulation of biological process', 'regulation of localization']", "namespace": "biological_process", "id": "GO:0051047", "def": "\"Any process that activates or increases the frequency, rate or extent of the controlled release of a substance from a cell or a tissue.\" [GOC:ai]", "name": "positive regulation of secretion"}	6	6	1.12023	0.0186007	CD14,IFNG,IL6,LPL,MMP12,TNFRSF14	1
positive regulation of signal transduction	info:{"super-categories": "['positive regulation of biological process', 'regulation of cellular process', 'regulation of response to stimulus', 'regulation of signaling']", "namespace": "biological_process", "id": "GO:0009967", "def": "\"Any process that activates or increases the frequency, rate or extent of signal transduction.\" [GOC:sm]", "name": "positive regulation of signal transduction"}	15	15	4.3235	0.000697355	CD14,CD36,CD80,F2,ICOS,IFNG,IL15,IL21,IL23R,IL6,MMP12,S100A9,TGM2,UBD,ZMIZ1	1
positive regulation of smooth muscle cell proliferation	info:{"super-categories": "['positive regulation of biological process', 'regulation of cellular process']", "namespace": "biological_process", "id": "GO:0048661", "def": "\"Any process that activates or increases the rate or extent of smooth muscle cell proliferation.\" [CL:0000192, GOC:ebc]", "name": "positive regulation of smooth muscle cell proliferation"}	2	2	0.225619	0.238889	IL6,TGM2	1
positive regulation of tissue remodeling	info:{"super-categories": "['positive regulation of biological process', 'regulation of multicellular organismal process']", "namespace": "biological_process", "id": "GO:0034105", "def": "\"Any process that activates or increases the frequency, rate, or extent of tissue remodeling.\" [GOC:add]", "name": "positive regulation of tissue remodeling"}	2	2	0.0839514	0.0501629	IL15,IL21	1
positive regulation of transcription by RNA polymerase II	info:{"super-categories": "['positive regulation of biological process', 'regulation of cellular process', 'regulation of metabolic process']", "namespace": "biological_process", "id": "GO:0045944", "def": "\"Any process that activates or increases the frequency, rate or extent of transcription from an RNA polymerase II promoter.\" [GOC:go_curators, GOC:txnOH]", "name": "positive regulation of tr…	6	6	3.11407	0.800025	CXCL10,ETS1,IL6,MMP12,PCK1,ZMIZ1	1
positive regulation of transcription, DNA-templated	info:{"super-categories": "['positive regulation of biological process', 'regulation of cellular process', 'regulation of metabolic process']", "namespace": "biological_process", "id": "GO:0045893", "def": "\"Any process that activates or increases the frequency, rate or extent of cellular DNA-templated transcription.\" [GOC:go_curators, GOC:txnOH]", "name": "positive regulation of transcription,…	8	8	4.00343	0.442282	CD80,CXCL10,ETS1,IL6,MMP12,PCK1,RUNX3,ZMIZ1	1
positive regulation of translation	info:{"super-categories": "['positive regulation of biological process', 'regulation of cellular process', 'regulation of metabolic process']", "namespace": "biological_process", "id": "GO:0045727", "def": "\"Any process that activates or increases the frequency, rate or extent of the chemical reactions and pathways resulting in the formation of proteins by the translation of mRNA or circRNA.\" […	2	2	0.330558	0.436758	IL6,PIWIL2	1
positive regulation of transport	info:{"super-categories": "['positive regulation of biological process', 'regulation of localization']", "namespace": "biological_process", "id": "GO:0051050", "def": "\"Any process that activates or increases the frequency, rate or extent of the directed movement of substances (such as macromolecules, small molecules, ions) into, out of or within a cell, or between cells, by means of some agent …	13	13	2.55002	6.5841e-05	CD14,CD36,CXCL10,CXCL11,CXCL9,F2,IFNG,IL15,IL6,LPL,LRAT,MMP12,TNFRSF14	1
positive regulation of tumor necrosis factor production	info:{"super-categories": "['positive regulation of biological process', 'regulation of multicellular organismal process']", "namespace": "biological_process", "id": "GO:0032760", "def": "\"Any process that activates or increases the frequency, rate, or extent of tumor necrosis factor production.\" [GOC:mah]", "name": "positive regulation of tumor necrosis factor production"}	4	4	0.220372	0.00262889	CD14,CD36,IFNG,LPL	1
positive regulation of tumor necrosis factor secretion	info:{"super-categories": "['positive regulation of biological process', 'regulation of cellular process', 'regulation of localization', 'regulation of multicellular organismal process']", "namespace": "biological_process", "id": "GO:1904469", "def": "\"Any process that activates or increases the frequency, rate or extent of tumor necrosis factor secretion.\" [GO_REF:0000058, GOC:TermGenie, PMID:…	2	2	0.0524696	0.0239548	IFNG,LPL	1
positive regulation of type I interferon production	info:{"super-categories": "['positive regulation of biological process', 'regulation of multicellular organismal process']", "namespace": "biological_process", "id": "GO:0032481", "def": "\"Any process that activates or increases the frequency, rate, or extent of type I interferon production. Type I interferons include the interferon-alpha, beta, delta, episilon, zeta, kappa, tau, and omega gene …	2	2	0.202008	0.202773	CD14,MMP12	1
positive regulation of tyrosine phosphorylation of STAT protein	info:{"super-categories": "['positive regulation of biological process', 'regulation of cellular process', 'regulation of metabolic process', 'regulation of response to stimulus', 'regulation of signaling']", "namespace": "biological_process", "id": "GO:0042531", "def": "\"Any process that activates or increases the frequency, rate or extent of the introduction of a phosphate group to a tyrosine …	5	5	0.178397	6.5841e-05	IFNG,IL15,IL21,IL23R,IL6	1
positive regulation of wound healing	info:{"super-categories": "['positive regulation of biological process', 'regulation of response to stimulus']", "namespace": "biological_process", "id": "GO:0090303", "def": "\"Any process that increases the rate, frequency, or extent of the series of events that restore integrity to a damaged tissue, following an injury.\" [GOC:BHF]", "name": "positive regulation of wound healing"}	2	2	0.149538	0.124536	CD36,F2	1
post-translational protein modification	info:{"super-categories": "['cellular macromolecule metabolic process', 'macromolecule metabolic process', 'organonitrogen compound metabolic process', 'protein metabolic process']", "namespace": "biological_process", "id": "GO:0043687", "def": "\"The process of covalently altering one or more amino acids in a protein after the protein has been completely translated and released from the ribosome…	3	3	0.939206	0.630002	APOB,IL6,UBD	1
posttranscriptional regulation of gene expression	info:{"super-categories": "['regulation of metabolic process']", "namespace": "biological_process", "id": "GO:0010608", "def": "\"Any process that modulates the frequency, rate or extent of gene expression after the production of an RNA transcript.\" [GOC:dph, GOC:tb]", "name": "posttranscriptional regulation of gene expression"}	3	3	1.29075	1	ACE,IL6,PIWIL2	1
programmed cell death	info:{"super-categories": "[]", "namespace": "biological_process", "id": "GO:0012501", "def": "\"A process which begins when a cell receives an internal or external signal and activates a series of biochemical events (signaling pathway). The process ends with the death of the cell.\" [GOC:lr, GOC:mtg_apoptosis]", "name": "programmed cell death"}	7	7	2.08567	0.0655311	ASAH2,CD14,IFI27,IFNG,IL6,S100A9,TNFRSF9	1
protein catabolic process	info:{"super-categories": "['macromolecule metabolic process', 'organic substance catabolic process', 'organonitrogen compound metabolic process', 'protein metabolic process']", "namespace": "biological_process", "id": "GO:0030163", "def": "\"The chemical reactions and pathways resulting in the breakdown of a protein by the destruction of the native, active configuration, with or without the hydr…	3	3	1.1281	0.899152	APOB,IFI27,MMP12	1
protein complex oligomerization	info:{"super-categories": "['cellular component assembly', 'protein-containing complex subunit organization']", "namespace": "biological_process", "id": "GO:0051259", "def": "\"The process of creating protein oligomers, compounds composed of a small number, usually between three and ten, of component monomers; protein oligomers may be composed of different or identical monomers. Oligomers may be …	4	4	1.18057	0.318596	GBP5,LCN2,TGM2,UPB1	1
protein homooligomerization	info:{"super-categories": "['cellular component assembly', 'protein-containing complex subunit organization']", "namespace": "biological_process", "id": "GO:0051260", "def": "\"The process of creating protein oligomers, compounds composed of a small number, usually between three and ten, of identical component monomers. Oligomers may be formed by the polymerization of a number of monomers or the …	4	4	0.797538	0.10961	GBP5,LCN2,TGM2,UPB1	1
protein homotetramerization	info:{"super-categories": "['cellular component assembly', 'protein-containing complex subunit organization']", "namespace": "biological_process", "id": "GO:0051289", "def": "\"The formation of a protein homotetramer, a macromolecular structure consisting of four noncovalently associated identical subunits.\" [GOC:go_curators]", "name": "protein homotetramerization"}	2	2	0.220372	0.23245	GBP5,UPB1	1
protein localization	info:{"super-categories": "[]", "namespace": "biological_process", "id": "GO:0008104", "def": "\"Any process in which a protein is transported to, or maintained in, a specific location.\" [GOC:ai]", "name": "protein localization"}	4	4	5.12366	1	APOB,CD36,GBP5,MMP12	0
protein localization to organelle	info:{"super-categories": "['cellular macromolecule localization', 'protein localization']", "namespace": "biological_process", "id": "GO:0033365", "def": "\"A process in which a protein is transported to, or maintained in, a location within an organelle.\" [GOC:mah]", "name": "protein localization to organelle"}	2	2	1.75773	1	GBP5,MMP12	1
protein metabolic process	info:{"super-categories": "['macromolecule metabolic process', 'organonitrogen compound metabolic process']", "namespace": "biological_process", "id": "GO:0019538", "def": "\"The chemical reactions and pathways involving a protein. Includes protein modification.\" [GOC:ma]", "name": "protein metabolic process"}	17	17	10.3286	0.22855	ACE,APOB,APOC3,CD36,F2,IFI27,IL15,IL21,IL6,MMP12,MMP3,PCK1,RUNX3,S100A9,TGM2,UBD,ZMIZ1	1
protein modification by small protein conjugation	info:{"super-categories": "['cellular macromolecule metabolic process', 'macromolecule metabolic process', 'organonitrogen compound metabolic process', 'protein metabolic process']", "namespace": "biological_process", "id": "GO:0032446", "def": "\"A protein modification process in which one or more groups of a small protein, such as ubiquitin or a ubiquitin-like protein, are covalently attached t…	3	3	1.99122	1	IFI27,UBD,ZMIZ1	1
protein modification process	info:{"super-categories": "['macromolecule metabolic process', 'organonitrogen compound metabolic process', 'protein metabolic process']", "namespace": "biological_process", "id": "GO:0036211", "def": "\"The covalent alteration of one or more amino acids occurring in proteins, peptides and nascent polypeptides (co-translational, post-translational modifications). Includes the modification of char…	11	11	7.78911	1	APOB,IFI27,IL15,IL21,IL6,PCK1,RUNX3,S100A9,TGM2,UBD,ZMIZ1	1
protein phosphorylation	info:{"super-categories": "['cellular macromolecule metabolic process', 'macromolecule metabolic process', 'organonitrogen compound metabolic process', 'phosphorus metabolic process', 'protein metabolic process']", "namespace": "biological_process", "id": "GO:0006468", "def": "\"The process of introducing a phosphate group on to a protein.\" [GOC:hb]", "name": "protein phosphorylation"}	3	3	2.41885	1	IL15,IL21,RUNX3	1
protein secretion	info:{"super-categories": "['establishment of protein localization', 'protein localization', 'secretion by cell', 'transport']", "namespace": "biological_process", "id": "GO:0009306", "def": "\"The controlled release of proteins from a cell.\" [GOC:ai]", "name": "protein secretion"}	2	2	0.41451	0.607187	CD36,GBP5	1
protein tetramerization	info:{"super-categories": "['cellular component assembly', 'protein-containing complex subunit organization']", "namespace": "biological_process", "id": "GO:0051262", "def": "\"The formation of a protein tetramer, a macromolecular structure consisting of four noncovalently associated identical or nonidentical subunits.\" [GOC:ecd]", "name": "protein tetramerization"}	2	2	0.348923	0.475637	GBP5,UPB1	1
protein transport	info:{"super-categories": "['establishment of protein localization', 'protein localization', 'transport']", "namespace": "biological_process", "id": "GO:0015031", "def": "\"The directed movement of proteins into, out of or within a cell, or between cells, by means of some agent such as a transporter or pore.\" [GOC:ai]", "name": "protein transport"}	4	4	3.63877	1	APOB,CD36,GBP5,MMP12	1
protein ubiquitination	info:{"super-categories": "['cellular macromolecule metabolic process', 'macromolecule metabolic process', 'organonitrogen compound metabolic process', 'protein metabolic process']", "namespace": "biological_process", "id": "GO:0016567", "def": "\"The process in which one or more ubiquitin groups are added to a protein.\" [GOC:ai]", "name": "protein ubiquitination"}	2	2	1.78659	1	IFI27,UBD	1
protein-containing complex assembly	info:{"super-categories": "['cellular component assembly', 'protein-containing complex subunit organization']", "namespace": "biological_process", "id": "GO:0065003", "def": "\"The aggregation, arrangement and bonding together of a set of macromolecules to form a protein-containing complex.\" [GOC:jl]", "name": "protein-containing complex assembly"}	7	7	3.67287	0.661025	APOB,APOC3,GBP5,LCN2,SOAT2,TGM2,UPB1	1
protein-lipid complex assembly	info:{"super-categories": "['cellular component assembly', 'protein-containing complex subunit organization']", "namespace": "biological_process", "id": "GO:0065005", "def": "\"The aggregation, arrangement and bonding together of proteins and lipids to form a protein-lipid complex.\" [GOC:jl]", "name": "protein-lipid complex assembly"}	3	3	0.0787044	0.00253211	APOB,APOC3,SOAT2	1
proteolysis	info:{"super-categories": "['macromolecule metabolic process', 'organonitrogen compound metabolic process', 'protein metabolic process']", "namespace": "biological_process", "id": "GO:0006508", "def": "\"The hydrolysis of proteins into smaller polypeptides and/or amino acids by cleavage of their peptide bonds.\" [GOC:bf, GOC:mah]", "name": "proteolysis"}	6	6	3.1954	0.866971	ACE,F2,IFI27,MMP12,MMP3,UBD	1
proteolysis involved in cellular protein catabolic process	info:{"super-categories": "['macromolecule metabolic process', 'organonitrogen compound metabolic process', 'protein metabolic process']", "namespace": "biological_process", "id": "GO:0051603", "def": "\"The hydrolysis of a peptide bond or bonds within a protein as part of the chemical reactions and pathways resulting in the breakdown of a protein by individual cells.\" [GOC:ai, GOC:dph, GOC:tb]"…	2	2	1.50588	1	IFI27,UBD	1
receptor-mediated endocytosis	info:{"super-categories": "['transport']", "namespace": "biological_process", "id": "GO:0006898", "def": "\"An endocytosis process in which cell surface receptors ensure specificity of transport. A specific receptor on the cell surface binds tightly to the extracellular macromolecule (the ligand) that it recognizes; the plasma-membrane region containing the receptor-ligand complex then undergoes …	3	3	0.445992	0.127335	APOB,CD14,CD36	1
regulated exocytosis	info:{"super-categories": "['secretion by cell', 'transport']", "namespace": "biological_process", "id": "GO:0045055", "def": "\"A process of exocytosis in which soluble proteins and other substances are initially stored in secretory vesicles for later release. It is found mainly in cells that are specialized for secreting products such as hormones, neurotransmitters, or digestive enzymes rapidly…	5	5	1.74986	0.318596	CD14,CD36,LCN2,S100A9,VNN1	1
regulation of B cell activation	info:{"super-categories": "['regulation of cellular process', 'regulation of immune system process']", "namespace": "biological_process", "id": "GO:0050864", "def": "\"Any process that modulates the frequency, rate or extent of B cell activation.\" [GOC:ai]", "name": "regulation of B cell activation"}	3	3	0.312194	0.056993	CTLA4,IL21,IL6	1
regulation of B cell proliferation	info:{"super-categories": "['regulation of cellular process', 'regulation of immune system process']", "namespace": "biological_process", "id": "GO:0030888", "def": "\"Any process that modulates the frequency, rate or extent of B cell proliferation.\" [GOC:mah]", "name": "regulation of B cell proliferation"}	2	2	0.160032	0.13943	CTLA4,IL21	1
regulation of CD4-positive, alpha-beta T cell activation	info:{"super-categories": "['regulation of cellular process', 'regulation of immune system process']", "namespace": "biological_process", "id": "GO:2000514", "def": "\"Any process that modulates the frequency, rate or extent of CD4-positive, alpha-beta T cell activation.\" [GOC:obol]", "name": "regulation of CD4-positive, alpha-beta T cell activation"}	4	4	0.157409	0.000907038	CD80,IFNG,IL23R,RUNX3	1
regulation of CD4-positive, alpha-beta T cell differentiation	info:{"super-categories": "['regulation of cellular process', 'regulation of developmental process', 'regulation of immune system process', 'regulation of multicellular organismal process']", "namespace": "biological_process", "id": "GO:0043370", "def": "\"Any process that modulates the frequency, rate, or extent of CD4-positive, alpha-beta T cell differentiation.\" [GOC:add, GOC:pr, ISBN:0781735…	4	4	0.12068	0.000356429	CD80,IFNG,IL23R,RUNX3	1
regulation of DNA-binding transcription factor activity	info:{"super-categories": "['regulation of cellular process', 'regulation of metabolic process']", "namespace": "biological_process", "id": "GO:0051090", "def": "\"Any process that modulates the frequency, rate or extent of the activity of a transcription factor, any factor involved in the initiation or regulation of transcription.\" [GOC:ai]", "name": "regulation of DNA-binding transcription fac…	3	3	1.09924	0.861383	CD36,IL6,S100A9	1
regulation of I-kappaB kinase/NF-kappaB signaling	info:{"super-categories": "['regulation of cellular process', 'regulation of response to stimulus', 'regulation of signaling']", "namespace": "biological_process", "id": "GO:0043122", "def": "\"Any process that modulates I-kappaB kinase/NF-kappaB signaling.\" [GOC:jl, PMID:12773372]", "name": "regulation of I-kappaB kinase/NF-kappaB signaling"}	3	3	0.611271	0.255795	CD36,TGM2,UBD	1
regulation of MAPK cascade	info:{"super-categories": "['regulation of cellular process', 'regulation of metabolic process', 'regulation of response to stimulus', 'regulation of signaling']", "namespace": "biological_process", "id": "GO:0043408", "def": "\"Any process that modulates the frequency, rate or extent of signal transduction mediated by the MAP kinase (MAPK) cascade.\" [GOC:go_curators]", "name": "regulation of MA…	2	2	1.92826	1	CD36,IL6	1
regulation of NLRP3 inflammasome complex assembly	info:{"super-categories": "['regulation of cellular component biogenesis', 'regulation of cellular process']", "namespace": "biological_process", "id": "GO:1900225", "def": "\"Any process that modulates the frequency, rate or extent of NLRP3 inflammasome complex assembly.\" [GOC:TermGenie]", "name": "regulation of NLRP3 inflammasome complex assembly"}	2	2	0.0341052	0.0121972	CD36,GBP5	1
regulation of RNA biosynthetic process	info:{"super-categories": "['regulation of cellular process', 'regulation of metabolic process']", "namespace": "biological_process", "id": "GO:2001141", "def": "\"Any process that modulates the frequency, rate or extent of RNA biosynthetic process.\" [GOC:dph]", "name": "regulation of RNA biosynthetic process"}	13	13	8.90147	0.855162	BACH2,CD36,CD80,CXCL10,ETS1,IFI27,IFNG,IL6,MMP12,PCK1,RUNX3,S100A9,ZMIZ1	1
regulation of RNA metabolic process	info:{"super-categories": "['regulation of cellular process', 'regulation of metabolic process']", "namespace": "biological_process", "id": "GO:0051252", "def": "\"Any process that modulates the frequency, rate or extent of the chemical reactions and pathways involving RNA.\" [GOC:ai]", "name": "regulation of RNA metabolic process"}	13	13	9.53635	1	BACH2,CD36,CD80,CXCL10,ETS1,IFI27,IFNG,IL6,MMP12,PCK1,RUNX3,S100A9,ZMIZ1	1
regulation of Ras protein signal transduction	info:{"super-categories": "['regulation of cellular process', 'regulation of response to stimulus', 'regulation of signaling']", "namespace": "biological_process", "id": "GO:0046578", "def": "\"Any process that modulates the frequency, rate or extent of Ras protein signal transduction.\" [GOC:bf]", "name": "regulation of Ras protein signal transduction"}	2	2	0.621765	1	APOC3,MYO9B	1
regulation of Rho protein signal transduction	info:{"super-categories": "['regulation of cellular process', 'regulation of response to stimulus', 'regulation of signaling']", "namespace": "biological_process", "id": "GO:0035023", "def": "\"Any process that modulates the frequency, rate or extent of Rho protein signal transduction.\" [GOC:bf]", "name": "regulation of Rho protein signal transduction"}	2	2	0.369911	0.51283	APOC3,MYO9B	1
regulation of T cell activation	info:{"super-categories": "['regulation of cellular process', 'regulation of immune system process']", "namespace": "biological_process", "id": "GO:0050863", "def": "\"Any process that modulates the frequency, rate or extent of T cell activation.\" [GOC:ai]", "name": "regulation of T cell activation"}	14	14	0.823773	1.4563e-11	CD80,CTLA4,HLA-DPB1,ICOS,ICOSLG,IFNG,IL15,IL21,IL23R,IL6,RUNX3,TNFRSF14,VNN1,ZMIZ1	1
regulation of T cell differentiation	info:{"super-categories": "['regulation of cellular process', 'regulation of developmental process', 'regulation of immune system process', 'regulation of multicellular organismal process']", "namespace": "biological_process", "id": "GO:0045580", "def": "\"Any process that modulates the frequency, rate or extent of T cell differentiation.\" [GOC:go_curators]", "name": "regulation of T cell differ…	8	8	0.36204	3.52564e-07	CD80,CTLA4,IFNG,IL15,IL23R,RUNX3,VNN1,ZMIZ1	1
regulation of T cell migration	info:{"super-categories": "['regulation of cellular process', 'regulation of immune system process', 'regulation of localization', 'regulation of locomotion']", "namespace": "biological_process", "id": "GO:2000404", "def": "\"Any process that modulates the frequency, rate or extent of T cell migration.\" [GOC:mah]", "name": "regulation of T cell migration"}	2	2	0.115433	0.0825906	CXCL10,TNFRSF14	1
regulation of T cell proliferation	info:{"super-categories": "['regulation of cellular process', 'regulation of immune system process']", "namespace": "biological_process", "id": "GO:0042129", "def": "\"Any process that modulates the frequency, rate or extent of T cell proliferation.\" [GOC:jl]", "name": "regulation of T cell proliferation"}	9	9	0.41451	5.18711e-08	CD80,CTLA4,HLA-DPB1,ICOSLG,IL15,IL21,IL23R,IL6,TNFRSF14	1
regulation of T-helper cell differentiation	info:{"super-categories": "['regulation of cellular process', 'regulation of developmental process', 'regulation of immune system process', 'regulation of multicellular organismal process', 'regulation of response to stimulus']", "namespace": "biological_process", "id": "GO:0045622", "def": "\"Any process that modulates the frequency, rate or extent of T-helper cell differentiation.\" [GOC:go_cur…	2	2	0.0891983	0.054859	CD80,IL23R	1
regulation of activated T cell proliferation	info:{"super-categories": "['regulation of cellular process', 'regulation of immune system process']", "namespace": "biological_process", "id": "GO:0046006", "def": "\"Any process that modulates the frequency, rate or extent of activated T cell proliferation.\" [GOC:go_curators]", "name": "regulation of activated T cell proliferation"}	2	2	0.0944453	0.0601437	ICOSLG,IL23R	1
regulation of adaptive immune response	info:{"super-categories": "['regulation of immune system process', 'regulation of response to stimulus']", "namespace": "biological_process", "id": "GO:0002819", "def": "\"Any process that modulates the frequency, rate, or extent of an adaptive immune response.\" [GOC:add]", "name": "regulation of adaptive immune response"}	4	4	0.419757	0.0179972	CD80,IL23R,IL6,TNFRSF14	1
regulation of angiogenesis	info:{"super-categories": "['regulation of developmental process', 'regulation of multicellular organismal process']", "namespace": "biological_process", "id": "GO:0045765", "def": "\"Any process that modulates the frequency, rate or extent of angiogenesis.\" [GOC:go_curators]", "name": "regulation of angiogenesis"}	3	3	0.752939	0.402522	CXCL10,ETS1,IL6	1
regulation of apoptotic process	info:{"super-categories": "['regulation of cellular process']", "namespace": "biological_process", "id": "GO:0042981", "def": "\"Any process that modulates the occurrence or rate of cell death by apoptotic process.\" [GOC:jl, GOC:mtg_apoptosis]", "name": "regulation of apoptotic process"}	9	9	3.99031	0.193262	ASAH2,CTLA4,CXCL10,IFNG,IL6,S100A9,TGM2,UBD,VNN1	1
regulation of astrocyte differentiation	info:{"super-categories": "['regulation of cellular process', 'regulation of developmental process', 'regulation of multicellular organismal process']", "namespace": "biological_process", "id": "GO:0048710", "def": "\"Any process that modulates the frequency, rate or extent of astrocyte differentiation.\" [GOC:vp, PMID:15139015]", "name": "regulation of astrocyte differentiation"}	2	2	0.0682105	0.0359677	F2,IL6	1
regulation of binding	info:{"super-categories": "[]", "namespace": "biological_process", "id": "GO:0051098", "def": "\"Any process that modulates the frequency, rate or extent of binding, the selective interaction of a molecule with one or more specific sites on another molecule.\" [GOC:ai]", "name": "regulation of binding"}	3	3	0.989052	0.693731	ACE,CD36,IFNG	1
regulation of blood coagulation	info:{"super-categories": "['regulation of body fluid levels', 'regulation of hemostasis', 'regulation of multicellular organismal process', 'regulation of response to stimulus']", "namespace": "biological_process", "id": "GO:0030193", "def": "\"Any process that modulates the frequency, rate or extent of blood coagulation.\" [GOC:mah]", "name": "regulation of blood coagulation"}	2	2	0.207255	0.209943	CD36,F2	1
regulation of body fluid levels	info:{"super-categories": "[]", "namespace": "biological_process", "id": "GO:0050878", "def": "\"Any process that modulates the levels of body fluids.\" [GOC:ai, GOC:dph, GOC:tb]", "name": "regulation of body fluid levels"}	2	2	1.00742	1	CD36,F2	1
regulation of calcium ion transmembrane transport	info:{"super-categories": "['regulation of localization']", "namespace": "biological_process", "id": "GO:1903169", "def": "\"Any process that modulates the frequency, rate or extent of calcium ion transmembrane transport.\" [GO_REF:0000058, GOC:BHF, GOC:rl, GOC:TermGenie, PMID:24125847]", "name": "regulation of calcium ion transmembrane transport"}	4	4	0.401392	0.0156444	CXCL10,CXCL11,CXCL9,F2	1
regulation of calcium ion transport	info:{"super-categories": "['regulation of localization']", "namespace": "biological_process", "id": "GO:0051924", "def": "\"Any process that modulates the frequency, rate or extent of the directed movement of calcium ions into, out of or within a cell, or between cells, by means of some agent such as a transporter or pore.\" [GOC:ai]", "name": "regulation of calcium ion transport"}	4	4	0.66374	0.064045	CXCL10,CXCL11,CXCL9,F2	1
regulation of calcium ion transport into cytosol	info:{"super-categories": "['regulation of cellular process', 'regulation of localization']", "namespace": "biological_process", "id": "GO:0010522", "def": "\"Any process that modulates the rate of the directed movement of calcium ions into the cytosol of a cell. The cytosol is that part of the cytoplasm that does not contain membranous or particulate subcellular components.\" [GOC:dph, GOC:tb]",…	4	4	0.254478	0.00413235	CXCL10,CXCL11,CXCL9,F2	1
regulation of catalytic activity	info:{"super-categories": "[]", "namespace": "biological_process", "id": "GO:0050790", "def": "\"Any process that modulates the activity of an enzyme.\" [GOC:ai, GOC:ebc, GOC:vw]", "name": "regulation of catalytic activity"}	9	9	5.96579	1	ACE,APOC3,CXCL10,F2,IFNG,IL23R,LPL,MYO9B,S100A9	1
regulation of cell activation	info:{"super-categories": "['regulation of cellular process']", "namespace": "biological_process", "id": "GO:0050865", "def": "\"Any process that modulates the frequency, rate or extent of cell activation, the change in the morphology or behavior of a cell resulting from exposure to an activating factor such as a cellular or soluble ligand.\" [GOC:ai]", "name": "regulation of cell activation"}	15	15	1.42193	1.21146e-09	CD80,CTLA4,F2,HLA-DPB1,ICOS,ICOSLG,IFNG,IL15,IL21,IL23R,IL6,RUNX3,TNFRSF14,VNN1,ZMIZ1	1
regulation of cell adhesion	info:{"super-categories": "[]", "namespace": "biological_process", "id": "GO:0030155", "def": "\"Any process that modulates the frequency, rate or extent of attachment of a cell to another cell or to the extracellular matrix.\" [GOC:mah]", "name": "regulation of cell adhesion"}	18	18	1.76036	1.26839e-11	CD36,CD80,CTLA4,ETS1,HLA-DPB1,ICOS,ICOSLG,IFNG,IL15,IL21,IL23R,IL6,MMP12,RUNX3,TGM2,TNFRSF14,VNN1,ZMIZ1	1
regulation of cell cycle	info:{"super-categories": "['regulation of cellular process']", "namespace": "biological_process", "id": "GO:0051726", "def": "\"Any process that modulates the rate or extent of progression through the cell cycle.\" [GOC:ai, GOC:dph, GOC:tb]", "name": "regulation of cell cycle"}	5	5	3.05898	1	ASAH2,IFNG,PIWIL2,RUNX3,UBD	1
regulation of cell cycle process	info:{"super-categories": "['regulation of cellular process']", "namespace": "biological_process", "id": "GO:0010564", "def": "\"Any process that modulates a cellular process that is involved in the progression of biochemical and morphological phases and events that occur in a cell during successive cell replication or nuclear replication events.\" [GOC:dph, GOC:tb]", "name": "regulation of cell …	2	2	1.94925	1	PIWIL2,UBD	1
regulation of cell death	info:{"super-categories": "['regulation of cellular process']", "namespace": "biological_process", "id": "GO:0010941", "def": "\"Any process that modulates the rate or frequency of cell death. Cell death is the specific activation or halting of processes within a cell so that its vital functions markedly cease, rather than simply deteriorating gradually over time, which culminates in cell death.\…	11	11	4.34973	0.0520507	ASAH2,CD36,CTLA4,CXCL10,IFNG,IL6,MMP3,S100A9,TGM2,UBD,VNN1	1
regulation of cell differentiation	info:{"super-categories": "['regulation of cellular process', 'regulation of developmental process']", "namespace": "biological_process", "id": "GO:0045595", "def": "\"Any process that modulates the frequency, rate or extent of cell differentiation, the process in which relatively unspecialized cells acquire specialized structural and functional features.\" [GOC:go_curators]", "name": "regulation…	17	17	4.67242	0.000102107	APOB,CD36,CD80,CTLA4,CXCL10,CXCL9,ETS1,F2,IFNG,IL15,IL23R,IL6,LPL,RUNX3,S100A9,VNN1,ZMIZ1	1
regulation of cell growth	info:{"super-categories": "['regulation of cellular process', 'regulation of growth']", "namespace": "biological_process", "id": "GO:0001558", "def": "\"Any process that modulates the frequency, rate, extent or direction of cell growth.\" [GOC:go_curators]", "name": "regulation of cell growth"}	2	2	1.06513	1	F2,S100A9	1
regulation of cell migration	info:{"super-categories": "['regulation of cellular process', 'regulation of localization', 'regulation of locomotion']", "namespace": "biological_process", "id": "GO:0030334", "def": "\"Any process that modulates the frequency, rate or extent of cell migration.\" [GOC:go_curators]", "name": "regulation of cell migration"}	6	6	2.20635	0.244946	ACE,CXCL10,ETS1,IFNG,IL6,TNFRSF14	1
regulation of cell motility	info:{"super-categories": "['regulation of cellular process', 'regulation of localization', 'regulation of locomotion']", "namespace": "biological_process", "id": "GO:2000145", "def": "\"Any process that modulates the frequency, rate or extent of cell motility.\" [GOC:mah]", "name": "regulation of cell motility"}	6	6	2.37425	0.320376	ACE,CXCL10,ETS1,IFNG,IL6,TNFRSF14	1
regulation of cell population proliferation	info:{"super-categories": "['regulation of cellular process']", "namespace": "biological_process", "id": "GO:0042127", "def": "\"Any process that modulates the frequency, rate or extent of cell proliferation.\" [GOC:jl]", "name": "regulation of cell population proliferation"}	22	22	4.15822	3.66454e-09	ACE,CD80,CTLA4,CXCL10,CXCL11,CXCL9,ETS1,F2,HLA-DPB1,ICOSLG,IFNG,IL15,IL21,IL23R,IL6,MMP12,RUNX3,TFF1,TGM2,TNFRSF14,TNFRSF9,ZMIZ1	1
regulation of cell projection organization	info:{"super-categories": "['regulation of cellular process']", "namespace": "biological_process", "id": "GO:0031344", "def": "\"Any process that modulates the frequency, rate or extent of a process involved in the formation, arrangement of constituent parts, or disassembly of cell projections.\" [GOC:mah]", "name": "regulation of cell projection organization"}	2	2	1.76298	1	LCN2,S100A9	1
regulation of cell-cell adhesion	info:{"super-categories": "['regulation of cell adhesion']", "namespace": "biological_process", "id": "GO:0022407", "def": "\"Any process that modulates the frequency, rate or extent of attachment of a cell to another cell.\" [GOC:isa_complete]", "name": "regulation of cell-cell adhesion"}	15	15	1.04415	1.73494e-11	CD80,CTLA4,ETS1,HLA-DPB1,ICOS,ICOSLG,IFNG,IL15,IL21,IL23R,IL6,RUNX3,TNFRSF14,VNN1,ZMIZ1	1
regulation of cell-matrix adhesion	info:{"super-categories": "['regulation of cell adhesion']", "namespace": "biological_process", "id": "GO:0001952", "def": "\"Any process that modulates the frequency, rate or extent of attachment of a cell to the extracellular matrix.\" [GOC:hjd]", "name": "regulation of cell-matrix adhesion"}	2	2	0.299077	0.372813	CD36,MMP12	1
regulation of cell-substrate adhesion	info:{"super-categories": "['regulation of cell adhesion']", "namespace": "biological_process", "id": "GO:0010810", "def": "\"Any process that modulates the frequency, rate or extent of cell-substrate adhesion. Cell-substrate adhesion is the attachment of a cell to the underlying substrate via adhesion molecules.\" [GOC:dph, GOC:pf, GOC:tb]", "name": "regulation of cell-substrate adhesion"}	2	2	0.532566	0.873487	CD36,MMP12	1
regulation of cellular component movement	info:{"super-categories": "['regulation of cellular process', 'regulation of localization']", "namespace": "biological_process", "id": "GO:0051270", "def": "\"Any process that modulates the frequency, rate or extent of the movement of a cellular component.\" [GOC:ai, GOC:dph, GOC:jl]", "name": "regulation of cellular component movement"}	6	6	2.56839	0.427477	ACE,CXCL10,ETS1,IFNG,IL6,TNFRSF14	1
regulation of cellular component organization	info:{"super-categories": "['regulation of cellular process']", "namespace": "biological_process", "id": "GO:0051128", "def": "\"Any process that modulates the frequency, rate or extent of a process involved in the formation, arrangement of constituent parts, or disassembly of cell structures, including the plasma membrane and any external encapsulating structures such as the cell wall and cell e…	15	15	6.35669	0.021424	ACE,APOC3,CD14,CD36,CXCL10,CXCL9,ETS1,F2,GBP5,IFNG,IL6,LCN2,MMP3,PIWIL2,S100A9	1
regulation of cellular localization	info:{"super-categories": "['regulation of localization']", "namespace": "biological_process", "id": "GO:0060341", "def": "\"Any process that modulates the frequency, rate or extent of a process in which a cell, a substance, or a cellular entity is transported to, or maintained in a specific location within or in the membrane of a cell.\" [GOC:dph, GOC:tb]", "name": "regulation of cellular locali…	7	7	2.07255	0.064045	CD36,CXCL10,CXCL11,CXCL9,F2,IFI27,IFNG	1
regulation of cellular process	info:{"super-categories": "[]", "namespace": "biological_process", "id": "GO:0050794", "def": "\"Any process that modulates the frequency, rate or extent of a cellular process, any of those that are carried out at the cellular level, but are not necessarily restricted to a single cell. For example, cell communication occurs among more than one cell, but occurs at the cellular level.\" [GOC:go_cur…	46	46	27.4783	4.39122e-06	ACE,APOB,APOC3,ASAH2,BACH2,CCR4,CD14,CD36,CD80,CTLA4,CXCL10,CXCL11,CXCL9,ETS1,F2,FCGR3A,GBP5,HLA-DPB1,HLA-DQA1,HLA-DQB1,HLA-DRB1,ICOS,ICOSLG,IFI27,IFNG,IL15,IL21,IL23R,IL6,LCN2,LPL,MMP12,MMP3,MYO9B,PCK1,PIWIL2,RUNX3,S100A9,TFF1,TGM2,THEMIS,TNFRSF14,TNFRSF9,UBD,VNN1,ZMIZ1	1
regulation of cellular protein localization	info:{"super-categories": "['regulation of localization']", "namespace": "biological_process", "id": "GO:1903827", "def": "\"Any process that modulates the frequency, rate or extent of cellular protein localization. Cellular protein localization is any process in which a protein is transported to, and/or maintained in, a specific location and encompasses movement within the cell, from within the …	4	4	1.39831	0.496409	CD36,F2,IFI27,IFNG	1
regulation of cellular protein metabolic process	info:{"super-categories": "['regulation of cellular process', 'regulation of metabolic process']", "namespace": "biological_process", "id": "GO:0032268", "def": "\"Any process that modulates the frequency, rate or extent of the chemical reactions and pathways involving a protein, occurring at the level of an individual cell.\" [GOC:mah]", "name": "regulation of cellular protein metabolic process"}	13	13	6.73185	0.16016	ACE,CD36,CD80,CXCL10,F2,IFNG,IL15,IL21,IL23R,IL6,PIWIL2,S100A9,TNFRSF14	1
regulation of cellular response to oxidative stress	info:{"super-categories": "['regulation of cellular process', 'regulation of response to stimulus']", "namespace": "biological_process", "id": "GO:1900407", "def": "\"Any process that modulates the frequency, rate or extent of cellular response to oxidative stress.\" [GOC:mah, GOC:TermGenie]", "name": "regulation of cellular response to oxidative stress"}	3	3	0.196761	0.0209515	CD36,MMP3,VNN1	1
regulation of cellular response to stress	info:{"super-categories": "['regulation of cellular process', 'regulation of response to stimulus']", "namespace": "biological_process", "id": "GO:0080135", "def": "\"Any process that modulates the frequency, rate or extent of a cellular response to stress. Cellular response to stress is a change in state or activity of a cell (in terms of movement, secretion, enzyme production, gene expression, …	3	3	1.88104	1	CD36,MMP3,VNN1	1
regulation of chemokine production	info:{"super-categories": "['regulation of multicellular organismal process']", "namespace": "biological_process", "id": "GO:0032642", "def": "\"Any process that modulates the frequency, rate, or extent of chemokine production.\" [GOC:mah]", "name": "regulation of chemokine production"}	3	3	0.204631	0.0223826	IFNG,IL6,LPL	1
regulation of chemotaxis	info:{"super-categories": "['regulation of locomotion', 'regulation of response to stimulus']", "namespace": "biological_process", "id": "GO:0050920", "def": "\"Any process that modulates the frequency, rate or extent of the directed movement of a motile cell or organism in response to a specific chemical concentration gradient.\" [GOC:ai]", "name": "regulation of chemotaxis"}	3	3	0.548307	0.203019	CCR4,CXCL10,IL6	1
regulation of collagen metabolic process	info:{"super-categories": "['regulation of metabolic process']", "namespace": "biological_process", "id": "GO:0010712", "def": "\"Any process that modulates the frequency, rate or extent of the chemical reactions and pathways resulting in the metabolism of collagen, any of a group of fibrous proteins of very high tensile strength that form the main component of connective tissue in animals.\" [GO…	2	2	0.104939	0.0702687	F2,IL6	1
regulation of cytokine biosynthetic process	info:{"super-categories": "['regulation of cellular process', 'regulation of metabolic process', 'regulation of multicellular organismal process']", "namespace": "biological_process", "id": "GO:0042035", "def": "\"Any process that modulates the frequency, rate or extent of the chemical reactions and pathways resulting in the formation of cytokines.\" [GOC:go_curators]", "name": "regulation of cyt…	4	4	0.272842	0.00501199	CD80,IFNG,IL21,IL6	1
regulation of cytokine production	info:{"super-categories": "['regulation of multicellular organismal process']", "namespace": "biological_process", "id": "GO:0001817", "def": "\"Any process that modulates the frequency, rate, or extent of production of a cytokine.\" [GOC:add, ISBN:0781735149]", "name": "regulation of cytokine production"}	14	14	1.80495	2.39777e-07	CD14,CD36,CD80,F2,GBP5,HLA-DPB1,IFNG,IL15,IL21,IL23R,IL6,LPL,MMP12,TNFRSF14	1
regulation of cytokine production involved in immune response	info:{"super-categories": "['regulation of immune system process', 'regulation of multicellular organismal process', 'regulation of response to stimulus']", "namespace": "biological_process", "id": "GO:0002718", "def": "\"Any process that modulates the frequency, rate, or extent of cytokine production that contributes to an immune response.\" [GOC:add]", "name": "regulation of cytokine production…	3	3	0.225619	0.0274359	CD36,IL6,TNFRSF14	1
regulation of cytokine production involved in inflammatory response	info:{"super-categories": "['regulation of multicellular organismal process', 'regulation of response to stimulus']", "namespace": "biological_process", "id": "GO:1900015", "def": "\"Any process that modulates the frequency, rate or extent of cytokine production involved in inflammatory response.\" [GOC:TermGenie]", "name": "regulation of cytokine production involved in inflammatory response"}	2	2	0.104939	0.0702687	F2,GBP5	1
regulation of cytokine secretion	info:{"super-categories": "['regulation of cellular process', 'regulation of localization', 'regulation of multicellular organismal process']", "namespace": "biological_process", "id": "GO:0050707", "def": "\"Any process that modulates the frequency, rate or extent of the regulated release of cytokines from a cell.\" [GOC:ai]", "name": "regulation of cytokine secretion"}	5	5	0.524696	0.00539461	CD14,IFNG,LPL,MMP12,TNFRSF14	1
regulation of cytokine-mediated signaling pathway	info:{"super-categories": "['regulation of cellular process', 'regulation of response to stimulus', 'regulation of signaling']", "namespace": "biological_process", "id": "GO:0001959", "def": "\"Any process that modulates the frequency, rate or extent of the cytokine mediated signaling pathway.\" [GOC:hjd]", "name": "regulation of cytokine-mediated signaling pathway"}	3	3	0.425004	0.115656	IFNG,IL6,MMP12	1
regulation of cytosolic calcium ion concentration	info:{"super-categories": "['cellular chemical homeostasis', 'homeostatic process']", "namespace": "biological_process", "id": "GO:0051480", "def": "\"Any process involved in the maintenance of an internal steady state of calcium ions within the cytosol of a cell or between the cytosol and its surroundings.\" [GOC:ai, GOC:mah, GOC:rph]", "name": "regulation of cytosolic calcium ion concentration"}	7	7	0.873619	0.00116481	CCR4,CD36,CXCL10,CXCL11,CXCL9,F2,TGM2	1
regulation of defense response to virus	info:{"super-categories": "['regulation of immune system process', 'regulation of multi-organism process', 'regulation of response to stimulus']", "namespace": "biological_process", "id": "GO:0050688", "def": "\"Any process that modulates the frequency, rate or extent of the antiviral response of a cell or organism.\" [GOC:ai]", "name": "regulation of defense response to virus"}	3	3	0.191514	0.0197712	IL15,IL23R,MMP12	1
regulation of defense response to virus by host	info:{"super-categories": "['regulation of immune system process', 'regulation of multi-organism process', 'regulation of response to stimulus']", "namespace": "biological_process", "id": "GO:0050691", "def": "\"Any host process that modulates the frequency, rate, or extent of the antiviral response of a host cell or organism.\" [GOC:ai, GOC:dph]", "name": "regulation of defense response to virus…	3	3	0.0970688	0.00418559	IL15,IL23R,MMP12	1
regulation of endocytosis	info:{"super-categories": "['regulation of cellular process', 'regulation of localization']", "namespace": "biological_process", "id": "GO:0030100", "def": "\"Any process that modulates the frequency, rate or extent of endocytosis.\" [GOC:go_curators]", "name": "regulation of endocytosis"}	3	3	0.52732	0.185682	APOC3,CD14,CD36	1
regulation of epithelial cell migration	info:{"super-categories": "['regulation of cellular process', 'regulation of localization', 'regulation of locomotion', 'regulation of multicellular organismal process']", "namespace": "biological_process", "id": "GO:0010632", "def": "\"Any process that modulates the frequency, rate or extent of epithelial cell migration.\" [GOC:BHF, GOC:dph, GOC:tb]", "name": "regulation of epithelial cell migra…	2	2	0.566672	0.955499	ETS1,IFNG	1
regulation of epithelial cell proliferation	info:{"super-categories": "['regulation of cellular process']", "namespace": "biological_process", "id": "GO:0050678", "def": "\"Any process that modulates the frequency, rate or extent of epithelial cell proliferation.\" [GOC:ai]", "name": "regulation of epithelial cell proliferation"}	2	2	0.860501	1	MMP12,RUNX3	1
regulation of establishment of protein localization	info:{"super-categories": "['regulation of localization']", "namespace": "biological_process", "id": "GO:0070201", "def": "\"Any process that modulates the frequency, rate or extent of the directed movement of a protein to a specific location.\" [GOC:BHF, GOC:mah]", "name": "regulation of establishment of protein localization"}	8	8	1.9335	0.0144192	CD14,CD36,IFI27,IFNG,IL6,LPL,MMP12,TNFRSF14	1
regulation of extracellular matrix disassembly	info:{"super-categories": "['regulation of cellular process']", "namespace": "biological_process", "id": "GO:0010715", "def": "\"Any process that modulates the rate, frequency or extent of extracellular matrix disassembly. Extracellular matrix disassembly is a process that results in the breakdown of the extracellular matrix.\" [GOC:BHF, GOC:dph, GOC:tb]", "name": "regulation of extracellular mat…	2	2	0.0419757	0.0174635	ETS1,IL6	1
regulation of extracellular matrix organization	info:{"super-categories": "['regulation of cellular process']", "namespace": "biological_process", "id": "GO:1903053", "def": "\"Any process that modulates the frequency, rate or extent of extracellular matrix organization.\" [GO_REF:0000058, GOC:BHF, GOC:rl, GOC:TermGenie, PMID:22357537]", "name": "regulation of extracellular matrix organization"}	2	2	0.0996922	0.0649883	ETS1,IL6	1
regulation of fat cell differentiation	info:{"super-categories": "['regulation of cellular process', 'regulation of developmental process']", "namespace": "biological_process", "id": "GO:0045598", "def": "\"Any process that modulates the frequency, rate or extent of adipocyte differentiation.\" [GOC:go_curators]", "name": "regulation of fat cell differentiation"}	2	2	0.320065	0.415342	IL6,LPL	1
regulation of gene expression	info:{"super-categories": "['regulation of metabolic process']", "namespace": "biological_process", "id": "GO:0010468", "def": "\"Any process that modulates the frequency, rate or extent of gene expression. Gene expression is the process in which a gene's coding sequence is converted into a mature gene product or products (proteins or RNA). This includes the production of an RNA transcript as wel…	18	18	11.2364	0.238385	ACE,APOB,BACH2,CD36,CD80,CXCL10,ETS1,F2,IFI27,IFNG,IL6,LCN2,MMP12,PCK1,PIWIL2,RUNX3,S100A9,ZMIZ1	1
regulation of glial cell differentiation	info:{"super-categories": "['regulation of cellular process', 'regulation of developmental process', 'regulation of multicellular organismal process']", "namespace": "biological_process", "id": "GO:0045685", "def": "\"Any process that modulates the frequency, rate or extent of glia cell differentiation.\" [GOC:go_curators]", "name": "regulation of glial cell differentiation"}	2	2	0.178397	0.164355	F2,IL6	1
regulation of gliogenesis	info:{"super-categories": "['regulation of cellular process', 'regulation of developmental process', 'regulation of multicellular organismal process']", "namespace": "biological_process", "id": "GO:0014013", "def": "\"Any process that modulates the frequency, rate or extent of gliogenesis, the formation of mature glia.\" [GOC:ef]", "name": "regulation of gliogenesis"}	2	2	0.3017	0.377647	F2,IL6	1
regulation of growth	info:{"super-categories": "[]", "namespace": "biological_process", "id": "GO:0040008", "def": "\"Any process that modulates the frequency, rate or extent of the growth of all or part of an organism so that it occurs at its proper speed, either globally or in a specific part of the organism's development.\" [GOC:ems, GOC:mah]", "name": "regulation of growth"}	3	3	1.721	1	F2,IFNG,S100A9	1
regulation of hemopoiesis	info:{"super-categories": "['regulation of developmental process', 'regulation of immune system process', 'regulation of multicellular organismal process']", "namespace": "biological_process", "id": "GO:1903706", "def": "\"Any process that modulates the frequency, rate or extent of hemopoiesis.\" [GO_REF:0000058, GOC:pad, GOC:PARL, GOC:TermGenie, PMID:20080761]", "name": "regulation of hemopoiesi…	10	10	1.16483	1.59392e-05	ACE,CD80,CTLA4,ETS1,IFNG,IL15,IL23R,RUNX3,VNN1,ZMIZ1	1
regulation of hormone levels	info:{"super-categories": "[]", "namespace": "biological_process", "id": "GO:0010817", "def": "\"Any process that modulates the levels of hormone within an organism or a tissue. A hormone is any substance formed in very small amounts in one specialized organ or group of cells and carried (sometimes in the bloodstream) to another organ or group of cells in the same organism, upon which it has a sp…	4	4	1.3747	0.481104	ACE,IFNG,IL6,LRAT	1
regulation of immune response	info:{"super-categories": "['regulation of immune system process', 'regulation of response to stimulus']", "namespace": "biological_process", "id": "GO:0050776", "def": "\"Any process that modulates the frequency, rate or extent of the immune response, the immunological reaction of an organism to an immunogenic stimulus.\" [GOC:ai]", "name": "regulation of immune response"}	22	22	2.59462	5.46612e-13	APOB,CD14,CD36,CD80,CTLA4,F2,FCGR3A,GBP5,HLA-DPB1,HLA-DQA1,HLA-DQB1,HLA-DRB1,ICOSLG,IFNG,IL15,IL21,IL23R,IL6,MMP12,S100A9,THEMIS,TNFRSF14	1
regulation of immune system process	info:{"super-categories": "[]", "namespace": "biological_process", "id": "GO:0002682", "def": "\"Any process that modulates the frequency, rate, or extent of an immune system process.\" [GOC:add]", "name": "regulation of immune system process"}	29	29	3.94571	2.80403e-16	ACE,APOB,CD14,CD36,CD80,CTLA4,CXCL10,ETS1,F2,FCGR3A,GBP5,HLA-DPB1,HLA-DQA1,HLA-DQB1,HLA-DRB1,ICOS,ICOSLG,IFNG,IL15,IL21,IL23R,IL6,MMP12,RUNX3,S100A9,THEMIS,TNFRSF14,VNN1,ZMIZ1	1
regulation of inflammatory response	info:{"super-categories": "['regulation of response to stimulus']", "namespace": "biological_process", "id": "GO:0050727", "def": "\"Any process that modulates the frequency, rate or extent of the inflammatory response, the immediate defensive reaction (by vertebrate tissue) to infection or injury caused by chemical or physical agents.\" [GOC:ai]", "name": "regulation of inflammatory response"}	10	10	0.876242	1.42458e-06	ETS1,F2,GBP5,IL15,IL21,IL6,LPL,MMP3,S100A9,TGM2	1
regulation of innate immune response	info:{"super-categories": "['regulation of immune system process', 'regulation of multi-organism process', 'regulation of response to stimulus']", "namespace": "biological_process", "id": "GO:0045088", "def": "\"Any process that modulates the frequency, rate or extent of the innate immune response, the organism's first line of defense against infection.\" [GOC:ebc]", "name": "regulation of innate…	8	8	1.15958	0.000907038	APOB,CD14,CD36,GBP5,IFNG,IL21,MMP12,S100A9	1
regulation of interferon-gamma production	info:{"super-categories": "['regulation of multicellular organismal process']", "namespace": "biological_process", "id": "GO:0032649", "def": "\"Any process that modulates the frequency, rate, or extent of interferon-gamma production. Interferon-gamma is also known as type II interferon.\" [GOC:add, GOC:mah]", "name": "regulation of interferon-gamma production"}	4	4	0.251854	0.00399607	CD14,HLA-DPB1,IL21,IL23R	1
regulation of interleukin-1 beta production	info:{"super-categories": "['regulation of multicellular organismal process']", "namespace": "biological_process", "id": "GO:0032651", "def": "\"Any process that modulates the frequency, rate, or extent of interleukin-1 beta production.\" [GOC:mah]", "name": "regulation of interleukin-1 beta production"}	2	2	0.204631	0.205429	IFNG,LPL	1
regulation of interleukin-1 production	info:{"super-categories": "['regulation of multicellular organismal process']", "namespace": "biological_process", "id": "GO:0032652", "def": "\"Any process that modulates the frequency, rate, or extent of interleukin-1 production.\" [GOC:mah]", "name": "regulation of interleukin-1 production"}	2	2	0.236113	0.25647	IFNG,LPL	1
regulation of interleukin-12 production	info:{"super-categories": "['regulation of multicellular organismal process']", "namespace": "biological_process", "id": "GO:0032655", "def": "\"Any process that modulates the frequency, rate, or extent of interleukin-12 production.\" [GOC:mah]", "name": "regulation of interleukin-12 production"}	3	3	0.144291	0.0101655	CD36,IFNG,IL23R	1
regulation of interleukin-6 production	info:{"super-categories": "['regulation of multicellular organismal process']", "namespace": "biological_process", "id": "GO:0032675", "def": "\"Any process that modulates the frequency, rate, or extent of interleukin-6 production.\" [GOC:mah]", "name": "regulation of interleukin-6 production"}	3	3	0.364664	0.0807566	CD36,IL6,LPL	1
regulation of intracellular protein transport	info:{"super-categories": "['regulation of localization']", "namespace": "biological_process", "id": "GO:0033157", "def": "\"Any process that modulates the frequency, rate or extent of the directed movement of proteins within cells.\" [GOC:mah]", "name": "regulation of intracellular protein transport"}	3	3	0.592907	0.238889	CD36,IFI27,IFNG	1
regulation of intracellular signal transduction	info:{"super-categories": "['regulation of cellular process', 'regulation of response to stimulus', 'regulation of signaling']", "namespace": "biological_process", "id": "GO:1902531", "def": "\"Any process that modulates the frequency, rate or extent of intracellular signal transduction.\" [GOC:dph, GOC:signaling, GOC:tb, GOC:TermGenie]", "name": "regulation of intracellular signal transduction"}	12	12	4.71177	0.0343462	APOC3,CD14,CD36,CD80,F2,ICOS,IL6,MYO9B,S100A9,TGM2,UBD,VNN1	1
regulation of intracellular transport	info:{"super-categories": "['regulation of localization']", "namespace": "biological_process", "id": "GO:0032386", "def": "\"Any process that modulates the frequency, rate or extent of the directed movement of substances within cells.\" [GOC:mah]", "name": "regulation of intracellular transport"}	3	3	0.902477	0.581434	CD36,IFI27,IFNG	1
regulation of intrinsic apoptotic signaling pathway	info:{"super-categories": "['regulation of cellular process', 'regulation of response to stimulus', 'regulation of signaling']", "namespace": "biological_process", "id": "GO:2001242", "def": "\"Any process that modulates the frequency, rate or extent of intrinsic apoptotic signaling pathway.\" [GOC:mtg_apoptosis]", "name": "regulation of intrinsic apoptotic signaling pathway"}	2	2	0.419757	0.619536	S100A9,VNN1	1
regulation of ion transmembrane transport	info:{"super-categories": "['regulation of localization']", "namespace": "biological_process", "id": "GO:0034765", "def": "\"Any process that modulates the frequency, rate or extent of the directed movement of ions from one side of a membrane to the other.\" [GOC:mah]", "name": "regulation of ion transmembrane transport"}	5	5	1.24353	0.105723	CXCL10,CXCL11,CXCL9,F2,IFNG	1
regulation of ion transport	info:{"super-categories": "['regulation of localization']", "namespace": "biological_process", "id": "GO:0043269", "def": "\"Any process that modulates the frequency, rate or extent of the directed movement of charged atoms or small charged molecules into, out of or within a cell, or between cells, by means of some agent such as a transporter or pore.\" [GOC:jl]", "name": "regulation of ion trans…	5	5	1.79184	0.342744	CXCL10,CXCL11,CXCL9,F2,IFNG	1
regulation of kinase activity	info:{"super-categories": "['regulation of catalytic activity', 'regulation of cellular process', 'regulation of metabolic process']", "namespace": "biological_process", "id": "GO:0043549", "def": "\"Any process that modulates the frequency, rate or extent of kinase activity, the catalysis of the transfer of a phosphate group, usually from ATP, to a substrate molecule.\" [GOC:bf]", "name": "regul…	5	5	2.22733	0.654282	ACE,CXCL10,F2,IFNG,IL23R	1
regulation of leukocyte mediated cytotoxicity	info:{"super-categories": "['regulation of cell killing']", "namespace": "biological_process", "id": "GO:0001910", "def": "\"Any process that modulates the frequency, rate, or extent of leukocyte mediated cytotoxicity.\" [GOC:add, ISBN:0781735149, PMID:11911826]", "name": "regulation of leukocyte mediated cytotoxicity"}	2	2	0.191514	0.185682	IL21,IL23R	1
regulation of leukocyte migration	info:{"super-categories": "['regulation of cellular process', 'regulation of immune system process', 'regulation of localization', 'regulation of locomotion']", "namespace": "biological_process", "id": "GO:0002685", "def": "\"Any process that modulates the frequency, rate, or extent of leukocyte migration.\" [GOC:add]", "name": "regulation of leukocyte migration"}	3	3	0.506332	0.168632	CXCL10,IL6,TNFRSF14	1
regulation of leukocyte proliferation	info:{"super-categories": "['regulation of cellular process']", "namespace": "biological_process", "id": "GO:0070663", "def": "\"Any process that modulates the frequency, rate or extent of leukocyte proliferation.\" [GOC:add, GOC:mah]", "name": "regulation of leukocyte proliferation"}	9	9	0.582413	6.80323e-07	CD80,CTLA4,HLA-DPB1,ICOSLG,IL15,IL21,IL23R,IL6,TNFRSF14	1
regulation of lipid biosynthetic process	info:{"super-categories": "['regulation of metabolic process']", "namespace": "biological_process", "id": "GO:0046890", "def": "\"Any process that modulates the frequency, rate or extent of the chemical reactions and pathways resulting in the formation of lipids.\" [GOC:ai]", "name": "regulation of lipid biosynthetic process"}	3	3	0.490591	0.157937	APOB,APOC3,IFNG	1
regulation of lipid metabolic process	info:{"super-categories": "['regulation of metabolic process']", "namespace": "biological_process", "id": "GO:0019216", "def": "\"Any process that modulates the frequency, rate or extent of the chemical reactions and pathways involving lipids.\" [GOC:go_curators]", "name": "regulation of lipid metabolic process"}	5	5	1.04152	0.056993	APOB,APOC3,CD36,F2,IFNG	1
regulation of lipid storage	info:{"super-categories": "['regulation of localization']", "namespace": "biological_process", "id": "GO:0010883", "def": "\"Any process that modulates the rate, frequency or extent of lipid storage. Lipid storage is the accumulation and maintenance in cells or tissues of lipids, compounds soluble in organic solvents but insoluble or sparingly soluble in aqueous solvents. Lipid reserves can be ac…	4	4	0.118057	0.000333393	APOB,CD36,IL6,LPL	1
regulation of lipid transport	info:{"super-categories": "['regulation of localization']", "namespace": "biological_process", "id": "GO:0032368", "def": "\"Any process that modulates the frequency, rate or extent of the directed movement of lipids into, out of or within a cell, or between cells, by means of some agent such as a transporter or pore.\" [GOC:mah]", "name": "regulation of lipid transport"}	2	2	0.278089	0.330734	APOC3,LRAT	1
regulation of lipoprotein lipase activity	info:{"super-categories": "['regulation of catalytic activity']", "namespace": "biological_process", "id": "GO:0051004", "def": "\"Any process that modulates the activity of the enzyme lipoprotein lipase.\" [GOC:ai]", "name": "regulation of lipoprotein lipase activity"}	2	2	0.0577166	0.027477	APOC3,LPL	1
regulation of locomotion	info:{"super-categories": "[]", "namespace": "biological_process", "id": "GO:0040012", "def": "\"Any process that modulates the frequency, rate or extent of locomotion of a cell or organism.\" [GOC:ems]", "name": "regulation of locomotion"}	7	7	2.55527	0.159206	ACE,CCR4,CXCL10,ETS1,IFNG,IL6,TNFRSF14	1
regulation of lymphocyte activation	info:{"super-categories": "['regulation of cellular process', 'regulation of immune system process']", "namespace": "biological_process", "id": "GO:0051249", "def": "\"Any process that modulates the frequency, rate or extent of lymphocyte activation.\" [GOC:ai]", "name": "regulation of lymphocyte activation"}	14	14	1.10449	6.35014e-10	CD80,CTLA4,HLA-DPB1,ICOS,ICOSLG,IFNG,IL15,IL21,IL23R,IL6,RUNX3,TNFRSF14,VNN1,ZMIZ1	1
regulation of lymphocyte differentiation	info:{"super-categories": "['regulation of cellular process', 'regulation of developmental process', 'regulation of immune system process', 'regulation of multicellular organismal process']", "namespace": "biological_process", "id": "GO:0045619", "def": "\"Any process that modulates the frequency, rate or extent of lymphocyte differentiation.\" [GOC:go_curators]", "name": "regulation of lymphocyt…	8	8	0.440745	1.31728e-06	CD80,CTLA4,IFNG,IL15,IL23R,RUNX3,VNN1,ZMIZ1	1
regulation of lymphocyte migration	info:{"super-categories": "['regulation of cellular process', 'regulation of immune system process', 'regulation of localization', 'regulation of locomotion']", "namespace": "biological_process", "id": "GO:2000401", "def": "\"Any process that modulates the frequency, rate or extent of lymphocyte migration.\" [GOC:mah]", "name": "regulation of lymphocyte migration"}	2	2	0.165279	0.147232	CXCL10,TNFRSF14	1
regulation of macrophage derived foam cell differentiation	info:{"super-categories": "['regulation of cellular process', 'regulation of developmental process']", "namespace": "biological_process", "id": "GO:0010743", "def": "\"Any process that modulates the rate, frequency or extent of macrophage derived foam cell differentiation. Macrophage derived foam cell differentiation is the process in which a macrophage acquires the specialized features of a foam…	3	3	0.0760809	0.00235392	APOB,CD36,LPL	1
regulation of metabolic process	info:{"super-categories": "[]", "namespace": "biological_process", "id": "GO:0019222", "def": "\"Any process that modulates the frequency, rate or extent of the chemical reactions and pathways within a cell or an organism.\" [GOC:go_curators]", "name": "regulation of metabolic process"}	24	24	16.9319	0.301471	ACE,APOB,APOC3,BACH2,CD36,CD80,CXCL10,ETS1,F2,IFI27,IFNG,IL15,IL21,IL23R,IL6,LCN2,MMP12,MMP3,PCK1,PIWIL2,RUNX3,S100A9,TNFRSF14,ZMIZ1	1
regulation of mitotic cell cycle	info:{"super-categories": "['regulation of cellular process']", "namespace": "biological_process", "id": "GO:0007346", "def": "\"Any process that modulates the rate or extent of progress through the mitotic cell cycle.\" [GOC:dph, GOC:go_curators, GOC:tb]", "name": "regulation of mitotic cell cycle"}	2	2	1.63443	1	ASAH2,UBD	1
regulation of muscle cell differentiation	info:{"super-categories": "['regulation of cellular process', 'regulation of developmental process']", "namespace": "biological_process", "id": "GO:0051147", "def": "\"Any process that modulates the frequency, rate or extent of muscle cell differentiation.\" [CL:0000187, GOC:ai]", "name": "regulation of muscle cell differentiation"}	2	2	0.393522	0.562541	CXCL10,CXCL9	1
regulation of myeloid cell differentiation	info:{"super-categories": "['regulation of cellular process', 'regulation of developmental process', 'regulation of immune system process', 'regulation of multicellular organismal process']", "namespace": "biological_process", "id": "GO:0045637", "def": "\"Any process that modulates the frequency, rate or extent of myeloid cell differentiation.\" [GOC:go_curators]", "name": "regulation of myeloid…	3	3	0.582413	0.23245	ETS1,IFNG,IL23R	1
regulation of myeloid leukocyte differentiation	info:{"super-categories": "['regulation of cellular process', 'regulation of developmental process', 'regulation of immune system process', 'regulation of multicellular organismal process']", "namespace": "biological_process", "id": "GO:0002761", "def": "\"Any process that modulates the frequency, rate, or extent of myeloid leukocyte differentiation.\" [GOC:add]", "name": "regulation of myeloid l…	2	2	0.304324	0.382101	IFNG,IL23R	1
regulation of myoblast differentiation	info:{"super-categories": "['regulation of cellular process', 'regulation of developmental process']", "namespace": "biological_process", "id": "GO:0045661", "def": "\"Any process that modulates the frequency, rate or extent of myoblast differentiation. A myoblast is a mononucleate cell type that, by fusion with other myoblasts, gives rise to the myotubes that eventually develop into skeletal mus…	2	2	0.141668	0.115656	CXCL10,CXCL9	1
regulation of myoblast fusion	info:{"super-categories": "['regulation of cellular process', 'regulation of developmental process']", "namespace": "biological_process", "id": "GO:1901739", "def": "\"Any process that modulates the frequency, rate or extent of myoblast fusion.\" [GOC:BHF, GOC:rl, GOC:TermGenie, PMID:21364645]", "name": "regulation of myoblast fusion"}	2	2	0.0577166	0.027477	CXCL10,CXCL9	1
regulation of myotube differentiation	info:{"super-categories": "['regulation of cellular process', 'regulation of developmental process']", "namespace": "biological_process", "id": "GO:0010830", "def": "\"Any process that modulates the frequency, rate or extent of myotube differentiation. Myotube differentiation is the process in which a relatively unspecialized cell acquires specialized features of a myotube cell. Myotubes are mult…	2	2	0.146915	0.121875	CXCL10,CXCL9	1
regulation of natural killer cell activation	info:{"super-categories": "['regulation of cellular process', 'regulation of immune system process']", "namespace": "biological_process", "id": "GO:0032814", "def": "\"Any process that modulates the frequency, rate or extent of natural killer cell activation.\" [GOC:mah]", "name": "regulation of natural killer cell activation"}	2	2	0.0891983	0.054859	IL15,IL23R	1
regulation of natural killer cell proliferation	info:{"super-categories": "['regulation of cellular process', 'regulation of immune system process']", "namespace": "biological_process", "id": "GO:0032817", "def": "\"Any process that modulates the frequency, rate or extent of natural killer cell proliferation.\" [GOC:mah]", "name": "regulation of natural killer cell proliferation"}	2	2	0.0262348	0.00807745	IL15,IL23R	1
regulation of nervous system development	info:{"super-categories": "['regulation of developmental process', 'regulation of multicellular organismal process']", "namespace": "biological_process", "id": "GO:0051960", "def": "\"Any process that modulates the frequency, rate or extent of nervous system development, the origin and formation of nervous tissue.\" [GOC:ai]", "name": "regulation of nervous system development"}	4	4	2.37687	1	F2,IFNG,IL6,S100A9	1
regulation of neurogenesis	info:{"super-categories": "['regulation of cellular process', 'regulation of developmental process', 'regulation of multicellular organismal process']", "namespace": "biological_process", "id": "GO:0050767", "def": "\"Any process that modulates the frequency, rate or extent of neurogenesis, the generation of cells in the nervous system.\" [GOC:ai]", "name": "regulation of neurogenesis"}	4	4	2.1119	1	F2,IFNG,IL6,S100A9	1
regulation of neuroinflammatory response	info:{"super-categories": "['regulation of response to stimulus']", "namespace": "biological_process", "id": "GO:0150077", "def": "\"Any process that modulates the frequency, rate or extent of neuroinflammatory response.\" [GOC:aruk, GOC:bc, PMID:10981966, PMID:11099416, PMID:18164423]", "name": "regulation of neuroinflammatory response"}	2	2	0.0839514	0.0501629	IL6,MMP3	1
regulation of neurotransmitter levels	info:{"super-categories": "[]", "namespace": "biological_process", "id": "GO:0001505", "def": "\"Any process that modulates levels of neurotransmitter.\" [GOC:jl]", "name": "regulation of neurotransmitter levels"}	3	3	0.823773	0.487962	CD36,IFNG,UPB1	1
regulation of nitric oxide biosynthetic process	info:{"super-categories": "['regulation of cellular process', 'regulation of metabolic process', 'regulation of neurotransmitter levels']", "namespace": "biological_process", "id": "GO:0045428", "def": "\"Any process that modulates the frequency, rate or extent of the chemical reactions and pathways resulting in the formation of nitric oxide.\" [GOC:go_curators]", "name": "regulation of nitric ox…	2	2	0.146915	0.121875	CD36,IFNG	1
regulation of nitrogen compound metabolic process	info:{"super-categories": "['regulation of metabolic process']", "namespace": "biological_process", "id": "GO:0051171", "def": "\"Any process that modulates the frequency, rate or extent of the chemical reactions and pathways involving nitrogen or nitrogenous compounds.\" [GOC:ai, GOC:tb]", "name": "regulation of nitrogen compound metabolic process"}	20	20	14.7964	0.695586	ACE,BACH2,CD36,CD80,CXCL10,ETS1,F2,IFI27,IFNG,IL15,IL21,IL23R,IL6,MMP12,PCK1,PIWIL2,RUNX3,S100A9,TNFRSF14,ZMIZ1	1
regulation of nucleic acid-templated transcription	info:{"super-categories": "['regulation of cellular process', 'regulation of metabolic process']", "namespace": "biological_process", "id": "GO:1903506", "def": "\"Any process that modulates the frequency, rate or extent of nucleic acid-templated transcription.\" [GO_REF:0000058, GOC:pr, GOC:TermGenie, GOC:txnOH, GOC:vw]", "name": "regulation of nucleic acid-templated transcription"}	13	13	8.88835	0.848921	BACH2,CD36,CD80,CXCL10,ETS1,IFI27,IFNG,IL6,MMP12,PCK1,RUNX3,S100A9,ZMIZ1	1
regulation of nucleocytoplasmic transport	info:{"super-categories": "['regulation of localization']", "namespace": "biological_process", "id": "GO:0046822", "def": "\"Any process that modulates the frequency, rate or extent of the directed movement of substances between the nucleus and the cytoplasm.\" [GOC:bf]", "name": "regulation of nucleocytoplasmic transport"}	3	3	0.275465	0.0436748	CD36,IFI27,IFNG	1
regulation of organelle organization	info:{"super-categories": "['regulation of cellular process']", "namespace": "biological_process", "id": "GO:0033043", "def": "\"Any process that modulates the frequency, rate or extent of a process involved in the formation, arrangement of constituent parts, or disassembly of an organelle.\" [GOC:mah]", "name": "regulation of organelle organization"}	2	2	3.28197	1	PIWIL2,S100A9	0
regulation of osteoclast differentiation	info:{"super-categories": "['regulation of cellular process', 'regulation of developmental process', 'regulation of immune system process', 'regulation of multicellular organismal process']", "namespace": "biological_process", "id": "GO:0045670", "def": "\"Any process that modulates the frequency, rate or extent of osteoclast differentiation.\" [GOC:go_curators]", "name": "regulation of osteoclas…	2	2	0.170526	0.154052	IFNG,IL23R	1
regulation of peptidyl-serine phosphorylation	info:{"super-categories": "['regulation of cellular process', 'regulation of metabolic process']", "namespace": "biological_process", "id": "GO:0033135", "def": "\"Any process that modulates the frequency, rate or extent of the phosphorylation of peptidyl-serine.\" [GOC:mah]", "name": "regulation of peptidyl-serine phosphorylation"}	2	2	0.359417	0.493781	IFNG,IL6	1
regulation of peptidyl-tyrosine phosphorylation	info:{"super-categories": "['regulation of cellular process', 'regulation of metabolic process']", "namespace": "biological_process", "id": "GO:0050730", "def": "\"Any process that modulates the frequency, rate or extent of the phosphorylation of peptidyl-tyrosine.\" [GOC:ai]", "name": "regulation of peptidyl-tyrosine phosphorylation"}	9	9	0.661117	1.69269e-06	ACE,CD36,CD80,IFNG,IL15,IL21,IL23R,IL6,TNFRSF14	1
regulation of phagocytosis	info:{"super-categories": "['regulation of cellular process', 'regulation of localization']", "namespace": "biological_process", "id": "GO:0050764", "def": "\"Any process that modulates the frequency, rate or extent of phagocytosis, the process in which phagocytes engulf external particulate material.\" [GOC:ai]", "name": "regulation of phagocytosis"}	3	3	0.238737	0.030939	CD36,IFNG,IL15	1
regulation of phosphorus metabolic process	info:{"super-categories": "['regulation of cellular process', 'regulation of metabolic process']", "namespace": "biological_process", "id": "GO:0051174", "def": "\"Any process that modulates the frequency, rate or extent of the chemical reactions and pathways involving phosphorus or compounds containing phosphorus.\" [GOC:ai]", "name": "regulation of phosphorus metabolic process"}	11	11	4.59896	0.072137	ACE,CD36,CD80,CXCL10,F2,IFNG,IL15,IL21,IL23R,IL6,TNFRSF14	1
regulation of phosphorylation	info:{"super-categories": "['regulation of cellular process', 'regulation of metabolic process']", "namespace": "biological_process", "id": "GO:0042325", "def": "\"Any process that modulates the frequency, rate or extent of addition of phosphate groups into a molecule.\" [GOC:jl]", "name": "regulation of phosphorylation"}	11	11	4.09525	0.0357383	ACE,CD36,CD80,CXCL10,F2,IFNG,IL15,IL21,IL23R,IL6,TNFRSF14	1
regulation of programmed cell death	info:{"super-categories": "['regulation of cellular process']", "namespace": "biological_process", "id": "GO:0043067", "def": "\"Any process that modulates the frequency, rate or extent of programmed cell death, cell death resulting from activation of endogenous cellular processes.\" [GOC:jl]", "name": "regulation of programmed cell death"}	9	9	4.04278	0.205107	ASAH2,CTLA4,CXCL10,IFNG,IL6,S100A9,TGM2,UBD,VNN1	1
regulation of protein binding	info:{"super-categories": "['regulation of binding']", "namespace": "biological_process", "id": "GO:0043393", "def": "\"Any process that modulates the frequency, rate or extent of protein binding.\" [GOC:go_curators]", "name": "regulation of protein binding"}	2	2	0.579789	0.983961	ACE,CD36	1
regulation of protein complex assembly	info:{"super-categories": "['regulation of cellular component biogenesis', 'regulation of cellular process']", "namespace": "biological_process", "id": "GO:0043254", "def": "\"Any process that modulates the frequency, rate or extent of protein complex assembly.\" [GOC:jl]", "name": "regulation of protein complex assembly"}	4	4	1.1176	0.275955	CD36,GBP5,IFNG,MMP3	1
regulation of protein import	info:{"super-categories": "['regulation of localization']", "namespace": "biological_process", "id": "GO:1904589", "def": "\"Any process that modulates the frequency, rate or extent of protein import.\" [GO_REF:0000058, GOC:TermGenie, PMID:11406629]", "name": "regulation of protein import"}	2	2	0.152162	0.128134	CD36,IFNG	1
regulation of protein import into nucleus	info:{"super-categories": "['regulation of localization']", "namespace": "biological_process", "id": "GO:0042306", "def": "\"Any process that modulates the frequency, rate or extent of movement of proteins from the cytoplasm to the nucleus.\" [GOC:jl]", "name": "regulation of protein import into nucleus"}	2	2	0.144291	0.119212	CD36,IFNG	1
regulation of protein kinase B signaling	info:{"super-categories": "['regulation of cellular process', 'regulation of response to stimulus', 'regulation of signaling']", "namespace": "biological_process", "id": "GO:0051896", "def": "\"Any process that modulates the frequency, rate or extent of protein kinase B signaling, a series of reactions mediated by the intracellular serine/threonine kinase protein kinase B.\" [GOC:ai]", "name": "r…	2	2	0.577166	0.978277	CD80,ICOS	1
regulation of protein kinase activity	info:{"super-categories": "['regulation of catalytic activity', 'regulation of cellular process', 'regulation of metabolic process']", "namespace": "biological_process", "id": "GO:0045859", "def": "\"Any process that modulates the frequency, rate or extent of protein kinase activity.\" [GOC:go_curators]", "name": "regulation of protein kinase activity"}	4	4	2.02795	1	ACE,CXCL10,IFNG,IL23R	1
regulation of protein localization	info:{"super-categories": "['regulation of localization']", "namespace": "biological_process", "id": "GO:0032880", "def": "\"Any process that modulates the frequency, rate or extent of any process in which a protein is transported to, or maintained in, a specific location.\" [GOC:dph, GOC:mah, GOC:tb]", "name": "regulation of protein localization"}	9	9	2.6366	0.0220373	CD14,CD36,F2,IFI27,IFNG,IL6,LPL,MMP12,TNFRSF14	1
regulation of protein localization to nucleus	info:{"super-categories": "['regulation of localization']", "namespace": "biological_process", "id": "GO:1900180", "def": "\"Any process that modulates the frequency, rate or extent of protein localization to nucleus.\" [GOC:TermGenie]", "name": "regulation of protein localization to nucleus"}	3	3	0.312194	0.056993	CD36,F2,IFNG	1
regulation of protein metabolic process	info:{"super-categories": "['regulation of metabolic process']", "namespace": "biological_process", "id": "GO:0051246", "def": "\"Any process that modulates the frequency, rate or extent of the chemical reactions and pathways involving a protein.\" [GOC:ai]", "name": "regulation of protein metabolic process"}	13	13	7.16472	0.240209	ACE,CD36,CD80,CXCL10,F2,IFNG,IL15,IL21,IL23R,IL6,PIWIL2,S100A9,TNFRSF14	1
regulation of protein phosphorylation	info:{"super-categories": "['regulation of cellular process', 'regulation of metabolic process']", "namespace": "biological_process", "id": "GO:0001932", "def": "\"Any process that modulates the frequency, rate or extent of addition of phosphate groups into an amino acid in a protein.\" [GOC:hjd]", "name": "regulation of protein phosphorylation"}	11	11	3.71222	0.0198227	ACE,CD36,CD80,CXCL10,F2,IFNG,IL15,IL21,IL23R,IL6,TNFRSF14	1
regulation of protein secretion	info:{"super-categories": "['regulation of cellular process', 'regulation of localization']", "namespace": "biological_process", "id": "GO:0050708", "def": "\"Any process that modulates the frequency, rate or extent of the controlled release of a protein from a cell.\" [GOC:ai]", "name": "regulation of protein secretion"}	6	6	1.19893	0.0234858	CD14,IFNG,IL6,LPL,MMP12,TNFRSF14	1
regulation of protein serine/threonine kinase activity	info:{"super-categories": "['regulation of catalytic activity', 'regulation of cellular process', 'regulation of metabolic process']", "namespace": "biological_process", "id": "GO:0071900", "def": "\"Any process that modulates the rate, frequency, or extent of protein serine/threonine kinase activity.\" [GOC:mah]", "name": "regulation of protein serine/threonine kinase activity"}	2	2	1.31699	1	CXCL10,IFNG	1
regulation of protein transport	info:{"super-categories": "['regulation of localization']", "namespace": "biological_process", "id": "GO:0051223", "def": "\"Any process that modulates the frequency, rate or extent of the directed movement of a protein into, out of or within a cell, or between cells, by means of some agent such as a transporter or pore.\" [GOC:ai]", "name": "regulation of protein transport"}	8	8	1.8102	0.0101432	CD14,CD36,IFI27,IFNG,IL6,LPL,MMP12,TNFRSF14	1
regulation of proteolysis	info:{"super-categories": "['regulation of metabolic process']", "namespace": "biological_process", "id": "GO:0030162", "def": "\"Any process that modulates the frequency, rate or extent of the hydrolysis of a peptide bond or bonds within a protein.\" [GOC:mah]", "name": "regulation of proteolysis"}	3	3	1.85742	1	F2,IFNG,S100A9	1
regulation of reactive oxygen species biosynthetic process	info:{"super-categories": "['regulation of cellular process', 'regulation of metabolic process']", "namespace": "biological_process", "id": "GO:1903426", "def": "\"Any process that modulates the frequency, rate or extent of reactive oxygen species biosynthetic process.\" [GO_REF:0000058, GOC:bf, GOC:PARL, GOC:TermGenie, PMID:24252804]", "name": "regulation of reactive oxygen species biosynthetic …	2	2	0.222996	0.23609	CD36,IFNG	1
regulation of reactive oxygen species metabolic process	info:{"super-categories": "['regulation of cellular process', 'regulation of metabolic process']", "namespace": "biological_process", "id": "GO:2000377", "def": "\"Any process that modulates the frequency, rate or extent of reactive oxygen species metabolic process.\" [GOC:mah]", "name": "regulation of reactive oxygen species metabolic process"}	4	4	0.464356	0.023283	CD36,F2,IFNG,MMP3	1
regulation of receptor signaling pathway via JAK-STAT	info:{"super-categories": "['regulation of cellular process', 'regulation of response to stimulus', 'regulation of signaling']", "namespace": "biological_process", "id": "GO:0046425", "def": "\"Any process that modulates the frequency, rate or extent of receptor signaling via JAK-STAT.\" [GOC:bf]", "name": "regulation of receptor signaling pathway via JAK-STAT"}	6	6	0.327935	6.45643e-05	F2,IFNG,IL15,IL21,IL23R,IL6	1
regulation of regulatory T cell differentiation	info:{"super-categories": "['regulation of cellular process', 'regulation of developmental process', 'regulation of immune system process', 'regulation of multicellular organismal process']", "namespace": "biological_process", "id": "GO:0045589", "def": "\"Any process that modulates the frequency, rate or extent of differentiation of regulatory T cells.\" [ISBN:0781735149]", "name": "regulation o…	2	2	0.0760809	0.0435453	CTLA4,IFNG	1
regulation of release of sequestered calcium ion into cytosol	info:{"super-categories": "['regulation of calcium ion transport into cytosol', 'regulation of cellular process', 'regulation of localization', 'regulation of sequestering of calcium ion']", "namespace": "biological_process", "id": "GO:0051279", "def": "\"Any process that modulates the frequency, rate or extent of the release into the cytosolic compartment of calcium ions sequestered in the endop…	4	4	0.202008	0.00204289	CXCL10,CXCL11,CXCL9,F2	1
regulation of response to oxidative stress	info:{"super-categories": "['regulation of response to stimulus']", "namespace": "biological_process", "id": "GO:1902882", "def": "\"Any process that modulates the frequency, rate or extent of response to oxidative stress.\" [GO_REF:0000058, GOC:kmv, GOC:TermGenie, PMID:16899554]", "name": "regulation of response to oxidative stress"}	3	3	0.220372	0.0259173	CD36,MMP3,VNN1	1
regulation of response to wounding	info:{"super-categories": "['regulation of response to stimulus']", "namespace": "biological_process", "id": "GO:1903034", "def": "\"Any process that modulates the frequency, rate or extent of response to wounding.\" [GO_REF:0000058, GOC:kmv, GOC:TermGenie, pmid:19164535]", "name": "regulation of response to wounding"}	2	2	0.440745	0.661051	CD36,F2	1
regulation of secretion	info:{"super-categories": "['regulation of localization']", "namespace": "biological_process", "id": "GO:0051046", "def": "\"Any process that modulates the frequency, rate or extent of the controlled release of a substance from a cell or a tissue.\" [GOC:ai]", "name": "regulation of secretion"}	6	6	2.09091	0.203019	CD14,IFNG,IL6,LPL,MMP12,TNFRSF14	1
regulation of sequestering of calcium ion	info:{"super-categories": "['regulation of cellular process', 'regulation of localization']", "namespace": "biological_process", "id": "GO:0051282", "def": "\"Any process that modulates the frequency, rate or extent of the binding or confining calcium ions such that they are separated from other components of a biological system.\" [GOC:ai]", "name": "regulation of sequestering of calcium ion"}	4	4	0.343676	0.00987992	CXCL10,CXCL11,CXCL9,F2	1
regulation of signal transduction	info:{"super-categories": "['regulation of cellular process', 'regulation of response to stimulus', 'regulation of signaling']", "namespace": "biological_process", "id": "GO:0009966", "def": "\"Any process that modulates the frequency, rate or extent of signal transduction.\" [GOC:sm]", "name": "regulation of signal transduction"}	19	19	8.04884	0.00513524	APOC3,ASAH2,CD14,CD36,CD80,F2,ICOS,IFNG,IL15,IL21,IL23R,IL6,MMP12,MYO9B,S100A9,TGM2,UBD,VNN1,ZMIZ1	1
regulation of signaling	info:{"super-categories": "[]", "namespace": "biological_process", "id": "GO:0023051", "def": "\"Any process that modulates the frequency, rate or extent of a signaling process.\" [GOC:mtg_signal]", "name": "regulation of signaling"}	19	19	9.15595	0.0191208	APOC3,ASAH2,CD14,CD36,CD80,F2,ICOS,IFNG,IL15,IL21,IL23R,IL6,MMP12,MYO9B,S100A9,TGM2,UBD,VNN1,ZMIZ1	1
regulation of small GTPase mediated signal transduction	info:{"super-categories": "['regulation of cellular process', 'regulation of response to stimulus', 'regulation of signaling']", "namespace": "biological_process", "id": "GO:0051056", "def": "\"Any process that modulates the frequency, rate or extent of small GTPase mediated signal transduction.\" [GOC:go_curators]", "name": "regulation of small GTPase mediated signal transduction"}	2	2	0.884113	1	APOC3,MYO9B	1
regulation of smooth muscle cell proliferation	info:{"super-categories": "['regulation of cellular process']", "namespace": "biological_process", "id": "GO:0048660", "def": "\"Any process that modulates the frequency, rate or extent of smooth muscle cell proliferation.\" [CL:0000192, GOC:ebc]", "name": "regulation of smooth muscle cell proliferation"}	4	4	0.351546	0.0104013	IFNG,IL15,IL6,TGM2	1
regulation of steroid biosynthetic process	info:{"super-categories": "['regulation of metabolic process']", "namespace": "biological_process", "id": "GO:0050810", "def": "\"Any process that modulates the frequency, rate or extent of the chemical reactions and pathways resulting in the formation of steroids, compounds with a 1,2,cyclopentanoperhydrophenanthrene nucleus.\" [GOC:ai]", "name": "regulation of steroid biosynthetic process"}	2	2	0.228243	0.242319	APOB,IFNG	1
regulation of steroid metabolic process	info:{"super-categories": "['regulation of metabolic process']", "namespace": "biological_process", "id": "GO:0019218", "def": "\"Any process that modulates the frequency, rate or extent of the chemical reactions and pathways involving steroids.\" [GOC:go_curators]", "name": "regulation of steroid metabolic process"}	2	2	0.304324	0.382101	APOB,IFNG	1
regulation of striated muscle cell differentiation	info:{"super-categories": "['regulation of cellular process', 'regulation of developmental process']", "namespace": "biological_process", "id": "GO:0051153", "def": "\"Any process that modulates the frequency, rate or extent of striated muscle cell differentiation.\" [CL:0000737, GOC:ai]", "name": "regulation of striated muscle cell differentiation"}	2	2	0.262348	0.303319	CXCL10,CXCL9	1
regulation of tissue remodeling	info:{"super-categories": "['regulation of multicellular organismal process']", "namespace": "biological_process", "id": "GO:0034103", "def": "\"Any process that modulates the frequency, rate, or extent of tissue remodeling.\" [GOC:add]", "name": "regulation of tissue remodeling"}	3	3	0.194138	0.0202328	IL15,IL21,IL6	1
regulation of toll-like receptor signaling pathway	info:{"super-categories": "['regulation of cellular process', 'regulation of immune system process', 'regulation of multi-organism process', 'regulation of response to stimulus', 'regulation of signaling']", "namespace": "biological_process", "id": "GO:0034121", "def": "\"Any process that modulates the frequency, rate, or extent of toll-like receptor signaling pathway.\" [GOC:add, PMID:16551253, …	2	2	0.175773	0.16016	CD14,CD36	1
regulation of transcription by RNA polymerase II	info:{"super-categories": "['regulation of cellular process', 'regulation of metabolic process']", "namespace": "biological_process", "id": "GO:0006357", "def": "\"Any process that modulates the frequency, rate or extent of transcription mediated by RNA polymerase II.\" [GOC:go_curators, GOC:txnOH]", "name": "regulation of transcription by RNA polymerase II"}	11	11	5.87397	0.304142	BACH2,CD36,CXCL10,ETS1,IFI27,IFNG,IL6,MMP12,PCK1,RUNX3,ZMIZ1	1
regulation of transcription, DNA-templated	info:{"super-categories": "['regulation of cellular process', 'regulation of metabolic process']", "namespace": "biological_process", "id": "GO:0006355", "def": "\"Any process that modulates the frequency, rate or extent of cellular DNA-templated transcription.\" [GOC:go_curators, GOC:txnOH]", "name": "regulation of transcription, DNA-templated"}	13	13	8.74144	0.776239	BACH2,CD36,CD80,CXCL10,ETS1,IFI27,IFNG,IL6,MMP12,PCK1,RUNX3,S100A9,ZMIZ1	1
regulation of translation	info:{"super-categories": "['regulation of cellular process', 'regulation of metabolic process']", "namespace": "biological_process", "id": "GO:0006417", "def": "\"Any process that modulates the frequency, rate or extent of the chemical reactions and pathways resulting in the formation of proteins by the translation of mRNA or circRNA.\" [GOC:isa_complete]", "name": "regulation of translation"}	2	2	0.910348	1	IL6,PIWIL2	1
regulation of tumor necrosis factor production	info:{"super-categories": "['regulation of multicellular organismal process']", "namespace": "biological_process", "id": "GO:0032680", "def": "\"Any process that modulates the frequency, rate, or extent of tumor necrosis factor production.\" [GOC:mah]", "name": "regulation of tumor necrosis factor production"}	4	4	0.383028	0.0135888	CD14,CD36,IFNG,LPL	1
regulation of type I interferon production	info:{"super-categories": "['regulation of multicellular organismal process']", "namespace": "biological_process", "id": "GO:0032479", "def": "\"Any process that modulates the frequency, rate, or extent of interferon type I production. Type I interferons include the interferon-alpha, beta, delta, episilon, zeta, kappa, tau, and omega gene families.\" [GOC:add, GOC:mah]", "name": "regulation of ty…	2	2	0.327935	0.431384	CD14,MMP12	1
regulation of tyrosine phosphorylation of STAT protein	info:{"super-categories": "['regulation of cellular process', 'regulation of metabolic process', 'regulation of response to stimulus', 'regulation of signaling']", "namespace": "biological_process", "id": "GO:0042509", "def": "\"Any process that modulates the frequency, rate or extent of the introduction of a phosphate group to a tyrosine residue of a STAT (Signal Transducer and Activator of Tran…	5	5	0.207255	0.000127102	IFNG,IL15,IL21,IL23R,IL6	1
regulation of vasculature development	info:{"super-categories": "['regulation of developmental process', 'regulation of multicellular organismal process']", "namespace": "biological_process", "id": "GO:1901342", "def": "\"Any process that modulates the frequency, rate or extent of vasculature development.\" [GOC:TermGenie]", "name": "regulation of vasculature development"}	3	3	0.834267	0.496409	CXCL10,ETS1,IL6	1
regulation of vesicle-mediated transport	info:{"super-categories": "['regulation of cellular process', 'regulation of localization']", "namespace": "biological_process", "id": "GO:0060627", "def": "\"Any process that modulates the rate, frequency, or extent of vesicle-mediated transport, the directed movement of substances, either within a vesicle or in the vesicle membrane, into, out of or within a cell.\" [GOC:dph, GOC:tb]", "name": "…	5	5	1.40356	0.15667	APOC3,CD14,CD36,IFNG,IL15	1
regulation of wound healing	info:{"super-categories": "['regulation of response to stimulus']", "namespace": "biological_process", "id": "GO:0061041", "def": "\"Any process that modulates the rate, frequency, or extent of the series of events that restore integrity to a damaged tissue, following an injury.\" [GOC:BHF, GOC:dph]", "name": "regulation of wound healing"}	2	2	0.364664	0.500921	CD36,F2	1
reproductive process	info:{"super-categories": "[]", "namespace": "biological_process", "id": "GO:0022414", "def": "\"A biological process that directly contributes to the process of producing new individuals by one or two organisms. The new individuals inherit some proportion of their genetic material from the parent or parents.\" [GOC:dph, GOC:isa_complete]", "name": "reproductive process"}	5	5	3.65188	1	ACE,APOB,ETS1,PIWIL2,ZMIZ1	1
response to amyloid-beta	info:{"super-categories": "['response to nitrogen compound', 'response to organic substance', 'response to oxygen-containing compound']", "namespace": "biological_process", "id": "GO:1904645", "def": "\"Any process that results in a change in state or activity of a cell or an organism (in terms of movement, secretion, enzyme production, gene expression, etc.) as a result of a amyloid-beta stimulu…	3	3	0.123304	0.00708344	CD36,MMP12,MMP3	1
response to antibiotic	info:{"super-categories": "[]", "namespace": "biological_process", "id": "GO:0046677", "def": "\"Any process that results in a change in state or activity of a cell or an organism (in terms of movement, secretion, enzyme production, gene expression, etc.) as a result of an antibiotic stimulus. An antibiotic is a chemical substance produced by a microorganism which has the capacity to inhibit the …	5	5	0.755562	0.0197712	CCR4,CD14,ETS1,IL6,LCN2	1
response to bacterium	info:{"super-categories": "['response to external biotic stimulus']", "namespace": "biological_process", "id": "GO:0009617", "def": "\"Any process that results in a change in state or activity of a cell or an organism (in terms of movement, secretion, enzyme production, gene expression, etc.) as a result of a stimulus from a bacterium.\" [GOC:hb]", "name": "response to bacterium"}	10	10	0.842137	1.01847e-06	CCR4,CD36,GBP5,IL23R,IL6,LCN2,LPL,LRAT,S100A9,TNFRSF14	1
response to carbohydrate	info:{"super-categories": "['response to organic substance', 'response to oxygen-containing compound']", "namespace": "biological_process", "id": "GO:0009743", "def": "\"Any process that results in a change in state or activity of a cell or an organism (in terms of movement, secretion, enzyme production, gene expression, etc.) as a result of a carbohydrate stimulus.\" [GOC:jl]", "name": "response…	3	3	0.419757	0.112442	APOB,LPL,PCK1	1
response to cold	info:{"super-categories": "['response to temperature stimulus']", "namespace": "biological_process", "id": "GO:0009409", "def": "\"Any process that results in a change in state or activity of a cell or an organism (in terms of movement, secretion, enzyme production, gene expression, etc.) as a result of a cold stimulus, a temperature stimulus below the optimal temperature for that organism.\" [GO…	2	2	0.123304	0.0921567	CXCL10,LPL	1
response to corticosteroid	info:{"super-categories": "['response to hormone', 'response to organic substance']", "namespace": "biological_process", "id": "GO:0031960", "def": "\"Any process that results in a change in state or activity of a cell or an organism (in terms of movement, secretion, enzyme production, gene expression, etc.) as a result of a corticosteroid hormone stimulus. A corticosteroid is a steroid hormone t…	2	2	0.42238	0.624018	IL6,PCK1	1
response to cytokine	info:{"super-categories": "['response to organic substance']", "namespace": "biological_process", "id": "GO:0034097", "def": "\"Any process that results in a change in state or activity of a cell or an organism (in terms of movement, secretion, enzyme production, gene expression, etc.) as a result of a cytokine stimulus.\" [GOC:sl]", "name": "response to cytokine"}	10	10	1.47702	0.000110594	APOB,ASAH2,CD14,ETS1,GBP5,IL23R,LCN2,LRAT,PCK1,UBD	1
response to drug	info:{"super-categories": "[]", "namespace": "biological_process", "id": "GO:0042493", "def": "\"Any process that results in a change in state or activity of a cell or an organism (in terms of movement, secretion, enzyme production, gene expression, etc.) as a result of a drug stimulus. A drug is a substance used in the diagnosis, treatment or prevention of a disease.\" [GOC:jl]", "name": "respon…	7	7	2.02533	0.0579591	CD14,ETS1,IL6,LCN2,LPL,MMP3,PCK1	1
response to estradiol	info:{"super-categories": "['response to hormone', 'response to organic substance', 'response to oxygen-containing compound']", "namespace": "biological_process", "id": "GO:0032355", "def": "\"Any process that results in a change in state or activity of a cell or an organism (in terms of movement, secretion, enzyme production, gene expression, etc.) as a result of stimulus by estradiol, a C18 ste…	2	2	0.35417	0.485656	APOB,ETS1	1
response to external biotic stimulus	info:{"super-categories": "[]", "namespace": "biological_process", "id": "GO:0043207", "def": "\"Any process that results in a change in state or activity of a cell or an organism (in terms of movement, secretion, enzyme production, gene expression, etc.) as a result of an external biotic stimulus, an external stimulus caused by, or produced by living things.\" [GOC:go_curators]", "name": "respon…	22	22	2.82811	2.74258e-12	APOB,CCR4,CD14,CD36,CD80,CXCL10,CXCL11,CXCL9,F2,GBP5,IFI27,IFNG,IL23R,IL6,LCN2,LPL,LRAT,MMP12,PCK1,S100A9,TNFRSF14,VNN1	1
response to extracellular stimulus	info:{"super-categories": "[]", "namespace": "biological_process", "id": "GO:0009991", "def": "\"Any process that results in a change in state or activity of a cell or an organism (in terms of movement, secretion, enzyme production, gene expression, etc.) as a result of an extracellular stimulus.\" [GOC:go_curators]", "name": "response to extracellular stimulus"}	6	6	1.26452	0.0286581	CXCL10,IL15,LCN2,LPL,LRAT,PCK1	1
response to fatty acid	info:{"super-categories": "['response to acid chemical', 'response to organic substance', 'response to oxygen-containing compound']", "namespace": "biological_process", "id": "GO:0070542", "def": "\"Any process that results in a change in state or activity of a cell or an organism (in terms of movement, secretion, enzyme production, gene expression, etc.) as a result of a fatty acid stimulus.\" […	3	3	0.222996	0.0267192	APOB,CD36,LPL	1
response to glucocorticoid	info:{"super-categories": "['response to hormone', 'response to organic substance']", "namespace": "biological_process", "id": "GO:0051384", "def": "\"Any process that results in a change in state or activity of a cell or an organism (in terms of movement, secretion, enzyme production, gene expression, etc.) as a result of a glucocorticoid stimulus. Glucocorticoids are hormonal C21 corticosteroid…	2	2	0.380405	0.535854	IL6,PCK1	1
response to glucose	info:{"super-categories": "['response to organic substance', 'response to oxygen-containing compound']", "namespace": "biological_process", "id": "GO:0009749", "def": "\"Any process that results in a change in state or activity of a cell or an organism (in terms of movement, secretion, enzyme production, gene expression, etc.) as a result of a glucose stimulus.\" [GOC:jl]", "name": "response to g…	2	2	0.338429	0.451184	LPL,PCK1	1
response to heat	info:{"super-categories": "['response to temperature stimulus']", "namespace": "biological_process", "id": "GO:0009408", "def": "\"Any process that results in a change in state or activity of a cell or an organism (in terms of movement, secretion, enzyme production, gene expression, etc.) as a result of a heat stimulus, a temperature stimulus above the optimal temperature for that organism.\" [GO…	2	2	0.288583	0.351071	CD14,CXCL10	1
response to hormone	info:{"super-categories": "['response to organic substance']", "namespace": "biological_process", "id": "GO:0009725", "def": "\"Any process that results in a change in state or activity of a cell or an organism (in terms of movement, secretion, enzyme production, gene expression, etc.) as a result of a hormone stimulus.\" [GOC:jl]", "name": "response to hormone"}	5	5	1.78921	0.341593	APOB,ETS1,IL6,PCK1,TFF1	1
response to hydrogen peroxide	info:{"super-categories": "['response to antibiotic', 'response to drug', 'response to inorganic substance', 'response to oxidative stress', 'response to oxygen-containing compound', 'response to toxic substance']", "namespace": "biological_process", "id": "GO:0042542", "def": "\"Any process that results in a change in state or activity of a cell or an organism (in terms of movement, secretion, e…	3	3	0.3017	0.0532148	ETS1,IL6,LCN2	1
response to hypoxia	info:{"super-categories": "['response to oxygen levels']", "namespace": "biological_process", "id": "GO:0001666", "def": "\"Any process that results in a change in state or activity of a cell or an organism (in terms of movement, secretion, enzyme production, gene expression, etc.) as a result of a stimulus indicating lowered oxygen tension. Hypoxia, defined as a decline in O2 levels below normox…	2	2	0.70834	1	ETS1,PCK1	1
response to inorganic substance	info:{"super-categories": "[]", "namespace": "biological_process", "id": "GO:0010035", "def": "\"Any process that results in a change in state or activity of a cell or an organism (in terms of movement, secretion, enzyme production, gene expression, etc.) as a result of an inorganic substance stimulus.\" [GOC:sm]", "name": "response to inorganic substance"}	7	7	1.34585	0.00941011	APOB,CD14,ETS1,IL6,LCN2,MMP3,TFF1	1
response to interferon-gamma	info:{"super-categories": "['response to organic substance']", "namespace": "biological_process", "id": "GO:0034341", "def": "\"Any process that results in a change in state or activity of a cell or an organism (in terms of movement, secretion, enzyme production, gene expression, etc.) as a result of an interferon-gamma stimulus. Interferon-gamma is also known as type II interferon.\" [GOC:add, I…	3	3	0.309571	0.0560195	GBP5,IL23R,UBD	1
response to interleukin-1	info:{"super-categories": "['response to organic substance']", "namespace": "biological_process", "id": "GO:0070555", "def": "\"Any process that results in a change in state or activity of a cell or an organism (in terms of movement, secretion, enzyme production, gene expression, etc.) as a result of an interleukin-1 stimulus.\" [GOC:BHF, GOC:mah]", "name": "response to interleukin-1"}	3	3	0.291206	0.0495145	ETS1,LCN2,PCK1	1
response to lipid	info:{"super-categories": "['response to organic substance']", "namespace": "biological_process", "id": "GO:0033993", "def": "\"Any process that results in a change in state or activity of a cell or an organism (in terms of movement, secretion, enzyme production, gene expression, etc.) as a result of a lipid stimulus.\" [GOC:sl]", "name": "response to lipid"}	15	15	2.00172	9.70961e-08	APOB,CD14,CD36,CD80,CXCL10,CXCL11,CXCL9,ETS1,IL15,IL23R,IL6,LCN2,LPL,LRAT,PCK1	1
response to lipopolysaccharide	info:{"super-categories": "['response to external biotic stimulus', 'response to organic substance', 'response to oxygen-containing compound']", "namespace": "biological_process", "id": "GO:0032496", "def": "\"Any process that results in a change in state or activity of an organism (in terms of movement, secretion, enzyme production, gene expression, etc.) as a result of a lipopolysaccharide stim…	11	11	0.76868	4.08523e-08	APOB,CD14,CD36,CD80,CXCL10,CXCL11,CXCL9,IL23R,IL6,LCN2,PCK1	1
response to mechanical stimulus	info:{"super-categories": "[]", "namespace": "biological_process", "id": "GO:0009612", "def": "\"Any process that results in a change in state or activity of a cell or an organism (in terms of movement, secretion, enzyme production, gene expression, etc.) as a result of a mechanical stimulus.\" [GOC:hb]", "name": "response to mechanical stimulus"}	2	2	0.514202	0.836375	CXCL10,ETS1	1
response to metal ion	info:{"super-categories": "['response to inorganic substance']", "namespace": "biological_process", "id": "GO:0010038", "def": "\"Any process that results in a change in state or activity of a cell or an organism (in terms of movement, secretion, enzyme production, gene expression, etc.) as a result of a metal ion stimulus.\" [GOC:sm]", "name": "response to metal ion"}	2	2	0.936582	1	CD14,TFF1	1
response to molecule of bacterial origin	info:{"super-categories": "['response to external biotic stimulus', 'response to organic substance']", "namespace": "biological_process", "id": "GO:0002237", "def": "\"Any process that results in a change in state or activity of an organism (in terms of movement, secretion, enzyme production, gene expression, etc.) as a result of a stimulus by molecules of bacterial origin such as peptides derive…	11	11	0.810655	6.68625e-08	APOB,CD14,CD36,CD80,CXCL10,CXCL11,CXCL9,IL23R,IL6,LCN2,PCK1	1
response to nitrogen compound	info:{"super-categories": "[]", "namespace": "biological_process", "id": "GO:1901698", "def": "\"Any process that results in a change in state or activity of a cell or an organism (in terms of movement, secretion, enzyme production, gene expression, etc.) as a result of a nitrogen compound stimulus.\" [GOC:pr, GOC:TermGenie]", "name": "response to nitrogen compound"}	6	6	2.3244	0.299548	CD36,IL6,MMP12,MMP3,PCK1,TFF1	1
response to nutrient	info:{"super-categories": "['response to extracellular stimulus']", "namespace": "biological_process", "id": "GO:0007584", "def": "\"Any process that results in a change in state or activity of a cell or an organism (in terms of movement, secretion, enzyme production, gene expression, etc.) as a result of a nutrient stimulus.\" [GOC:go_curators]", "name": "response to nutrient"}	4	4	0.550931	0.0378905	CXCL10,IL15,LPL,LRAT	1
response to nutrient levels	info:{"super-categories": "['response to extracellular stimulus']", "namespace": "biological_process", "id": "GO:0031667", "def": "\"Any process that results in a change in state or activity of a cell or an organism (in terms of movement, secretion, enzyme production, gene expression, etc.) as a result of a stimulus reflecting the presence, absence, or concentration of nutrients.\" [GOC:mah]", "n…	6	6	1.19106	0.022888	CXCL10,IL15,LCN2,LPL,LRAT,PCK1	1
response to organic cyclic compound	info:{"super-categories": "['response to organic substance']", "namespace": "biological_process", "id": "GO:0014070", "def": "\"Any process that results in a change in state or activity of a cell or an organism (in terms of movement, secretion, enzyme production, gene expression, etc.) as a result of an organic cyclic compound stimulus.\" [CHEBI:33832, GOC:ef]", "name": "response to organic cycli…	7	7	1.97023	0.0519331	APOB,CD36,CXCL10,ETS1,IL15,IL6,PCK1	1
response to organic substance	info:{"super-categories": "[]", "namespace": "biological_process", "id": "GO:0010033", "def": "\"Any process that results in a change in state or activity of a cell or an organism (in terms of movement, secretion, enzyme production, gene expression, etc.) as a result of an organic substance stimulus.\" [GOC:sm]", "name": "response to organic substance"}	22	22	5.65098	6.90131e-07	APOB,ASAH2,CD14,CD36,CD80,CXCL10,CXCL11,CXCL9,ETS1,GBP5,IL15,IL23R,IL6,LCN2,LPL,LRAT,MMP12,MMP3,PCK1,RUNX3,TFF1,UBD	1
response to organonitrogen compound	info:{"super-categories": "['response to nitrogen compound', 'response to organic substance']", "namespace": "biological_process", "id": "GO:0010243", "def": "\"Any process that results in a change in state or activity of a cell or an organism (in terms of movement, secretion, enzyme production, gene expression, etc.) as a result of an organonitrogen stimulus. An organonitrogen compound is formal…	6	6	2.1565	0.22855	CD36,IL6,MMP12,MMP3,PCK1,TFF1	1
response to other organism	info:{"super-categories": "['response to external biotic stimulus']", "namespace": "biological_process", "id": "GO:0051707", "def": "\"Any process that results in a change in state or activity of a cell or an organism (in terms of movement, secretion, enzyme production, gene expression, etc.) as a result of a stimulus from another living organism.\" [GOC:ai]", "name": "response to other organism"}	20	20	2.29292	7.04578e-12	APOB,CCR4,CD14,CD36,CXCL10,CXCL11,CXCL9,F2,GBP5,IFI27,IFNG,IL23R,IL6,LCN2,LPL,LRAT,MMP12,S100A9,TNFRSF14,VNN1	1
response to oxidative stress	info:{"super-categories": "[]", "namespace": "biological_process", "id": "GO:0006979", "def": "\"Any process that results in a change in state or activity of a cell or an organism (in terms of movement, secretion, enzyme production, gene expression, etc.) as a result of oxidative stress, a state often resulting from exposure to high levels of reactive oxygen species, e.g. superoxide anions, hydro…	6	6	0.931335	0.00850547	CD36,ETS1,IL6,LCN2,MMP3,VNN1	1
response to peptide	info:{"super-categories": "['response to nitrogen compound', 'response to organic substance', 'response to oxygen-containing compound']", "namespace": "biological_process", "id": "GO:1901652", "def": "\"Any process that results in a change in state or activity of a cell or an organism (in terms of movement, secretion, enzyme production, gene expression, etc.) as a result of a peptide stimulus.\" …	5	5	0.986429	0.0485561	CD36,MMP12,MMP3,PCK1,TFF1	1
response to peptide hormone	info:{"super-categories": "['response to hormone', 'response to nitrogen compound', 'response to organic substance', 'response to oxygen-containing compound']", "namespace": "biological_process", "id": "GO:0043434", "def": "\"Any process that results in a change in state or activity of a cell or an organism (in terms of movement, secretion, enzyme production, gene expression, etc.) as a result of…	2	2	0.76868	1	PCK1,TFF1	1
response to radiation	info:{"super-categories": "[]", "namespace": "biological_process", "id": "GO:0009314", "def": "\"Any process that results in a change in state or activity of a cell or an organism (in terms of movement, secretion, enzyme production, gene expression, etc.) as a result of an electromagnetic radiation stimulus. Electromagnetic radiation is a propagating wave in space with electric and magnetic compo…	2	2	1.10711	1	CCR4,CXCL10	1
response to reactive oxygen species	info:{"super-categories": "['response to oxidative stress', 'response to oxygen-containing compound']", "namespace": "biological_process", "id": "GO:0000302", "def": "\"Any process that results in a change in state or activity of a cell or an organism (in terms of movement, secretion, enzyme production, gene expression, etc.) as a result of a reactive oxygen species stimulus. Reactive oxygen spec…	4	4	0.477473	0.025038	ETS1,IL6,LCN2,MMP3	1
response to retinoic acid	info:{"super-categories": "['response to acid chemical', 'response to organic substance', 'response to oxygen-containing compound']", "namespace": "biological_process", "id": "GO:0032526", "def": "\"Any process that results in a change in state or activity of a cell or an organism (in terms of movement, secretion, enzyme production, gene expression, etc.) as a result of a retinoic acid stimulus.\…	2	2	0.288583	0.351071	LRAT,PCK1	1
response to steroid hormone	info:{"super-categories": "['response to hormone', 'response to organic substance']", "namespace": "biological_process", "id": "GO:0048545", "def": "\"Any process that results in a change in state or activity of a cell or an organism (in terms of movement, secretion, enzyme production, gene expression, etc.) as a result of a steroid hormone stimulus.\" [GOC:go_curators]", "name": "response to ste…	2	2	0.585036	0.996985	IL6,PCK1	1
response to stimulus	info:{"super-categories": "[]", "namespace": "biological_process", "id": "GO:0050896", "def": "\"Any process that results in a change in state or activity of a cell or an organism (in terms of movement, secretion, enzyme production, gene expression, etc.) as a result of a stimulus. The process begins with detection of the stimulus and ends with a change in state or activity or the cell or organis…	41	41	14.0802	3.77622e-12	APOB,ASAH2,BACH2,CCR4,CD14,CD36,CD80,CTLA4,CXCL10,CXCL11,CXCL9,ETS1,F2,FCGR3A,GBP5,HLA-DPB1,HLA-DQA1,HLA-DQB1,HLA-DRB1,ICOS,ICOSLG,IFI27,IFNG,IL15,IL21,IL23R,IL6,LCN2,LPL,LRAT,MMP12,MMP3,PCK1,RUNX3,S100A9,SLC6A14,TFF1,THEMIS,TNFRSF14,UBD,VNN1	1
response to temperature stimulus	info:{"super-categories": "[]", "namespace": "biological_process", "id": "GO:0009266", "def": "\"Any process that results in a change in state or activity of a cell or an organism (in terms of movement, secretion, enzyme production, gene expression, etc.) as a result of a temperature stimulus.\" [GOC:hb]", "name": "response to temperature stimulus"}	3	3	0.456486	0.134601	CD14,CXCL10,LPL	1
response to toxic substance	info:{"super-categories": "[]", "namespace": "biological_process", "id": "GO:0009636", "def": "\"Any process that results in a change in state or activity of a cell or an organism (in terms of movement, secretion, enzyme production, gene expression, etc.) as a result of a toxic stimulus.\" [GOC:lr]", "name": "response to toxic substance"}	5	5	1.01529	0.0528435	CD14,ETS1,IL6,LCN2,SLC6A14	1
response to tumor necrosis factor	info:{"super-categories": "['response to organic substance']", "namespace": "biological_process", "id": "GO:0034612", "def": "\"Any process that results in a change in state or activity of a cell or an organism (in terms of movement, secretion, enzyme production, gene expression, etc.) as a result of a tumor necrosis factor stimulus.\" [GOC:mah]", "name": "response to tumor necrosis factor"}	5	5	0.398769	0.00200905	APOB,CD14,LCN2,PCK1,UBD	1
response to virus	info:{"super-categories": "['response to external biotic stimulus']", "namespace": "biological_process", "id": "GO:0009615", "def": "\"Any process that results in a change in state or activity of a cell or an organism (in terms of movement, secretion, enzyme production, gene expression, etc.) as a result of a stimulus from a virus.\" [GOC:hb]", "name": "response to virus"}	8	8	0.731951	4.61974e-05	APOB,CXCL10,CXCL9,IFI27,IFNG,IL6,LCN2,MMP12	1
response to vitamin	info:{"super-categories": "['response to extracellular stimulus', 'response to nutrient']", "namespace": "biological_process", "id": "GO:0033273", "def": "\"Any process that results in a change in state or activity of a cell or an organism (in terms of movement, secretion, enzyme production, gene expression, etc.) as a result of a vitamin stimulus.\" [GOC:sl]", "name": "response to vitamin"}	3	3	0.217749	0.0254997	CXCL10,IL15,LRAT	1
response to vitamin D	info:{"super-categories": "['response to extracellular stimulus', 'response to nutrient', 'response to organic substance', 'response to oxygen-containing compound']", "namespace": "biological_process", "id": "GO:0033280", "def": "\"Any process that results in a change in state or activity of a cell or an organism (in terms of movement, secretion, enzyme production, gene expression, etc.) as a res…	2	2	0.070834	0.0382697	CXCL10,IL15	1
retinoid metabolic process	info:{"super-categories": "['cellular lipid metabolic process', 'lipid metabolic process']", "namespace": "biological_process", "id": "GO:0001523", "def": "\"The chemical reactions and pathways involving retinoids, any member of a class of isoprenoids that contain or are derived from four prenyl groups linked head-to-tail. Retinoids include retinol and retinal and structurally similar natural der…	4	4	0.270218	0.00485835	APOB,APOC3,LPL,LRAT	1
rhythmic process	info:{"super-categories": "[]", "namespace": "biological_process", "id": "GO:0048511", "def": "\"Any process pertinent to the generation and maintenance of rhythms in the physiology of an organism.\" [GOC:jid]", "name": "rhythmic process"}	2	2	0.700469	1	ETS1,PIWIL2	1
second-messenger-mediated signaling	info:{"super-categories": "['intracellular signal transduction', 'regulation of cellular process']", "namespace": "biological_process", "id": "GO:0019932", "def": "\"Any intracellular signal transduction in which the signal is passed on within the cell via a second messenger; a small molecule or ion that can be quickly generated or released from intracellular stores, and can diffuse within the ce…	5	5	0.870995	0.030939	CCR4,CD36,CXCL10,CXCL11,CXCL9	1
secretion	info:{"super-categories": "['transport']", "namespace": "biological_process", "id": "GO:0046903", "def": "\"The controlled release of a substance by a cell or a tissue.\" [GOC:ai]", "name": "secretion"}	8	8	2.82549	0.0904484	ACE,CD14,CD36,GBP5,IL6,LCN2,S100A9,VNN1	1
secretion by cell	info:{"super-categories": "['transport']", "namespace": "biological_process", "id": "GO:0032940", "def": "\"The controlled release of a substance by a cell.\" [GOC:mah]", "name": "secretion by cell"}	7	7	2.52379	0.151626	CD14,CD36,GBP5,IL6,LCN2,S100A9,VNN1	1
sensory perception	info:{"super-categories": "['nervous system process']", "namespace": "biological_process", "id": "GO:0007600", "def": "\"The series of events required for an organism to receive a sensory stimulus, convert it to a molecular signal, and recognize and characterize the signal. This is a neurological process.\" [GOC:ai, GOC:dph]", "name": "sensory perception"}	2	2	1.45341	1	CD36,LRAT	1
sequestering of metal ion	info:{"super-categories": "['maintenance of location']", "namespace": "biological_process", "id": "GO:0051238", "def": "\"The process of binding or confining metal ions such that they are separated from other components of a biological system.\" [GOC:ai]", "name": "sequestering of metal ion"}	2	2	0.0288583	0.00941011	LCN2,S100A9	1
signal transduction	info:{"super-categories": "['regulation of cellular process']", "namespace": "biological_process", "id": "GO:0007165", "def": "\"The cellular process in which a signal is conveyed to trigger a change in the activity or state of a cell. Signal transduction begins with reception of a signal (e.g. a ligand binding to a receptor or receptor activation by a stimulus such as light), or for signal trans…	32	32	12.3487	7.72053e-07	APOB,APOC3,CCR4,CD14,CD36,CD80,CTLA4,CXCL10,CXCL11,CXCL9,F2,FCGR3A,HLA-DPB1,HLA-DQA1,HLA-DQB1,HLA-DRB1,ICOSLG,IFI27,IFNG,IL15,IL21,IL23R,IL6,LCN2,LPL,MMP3,MYO9B,S100A9,TFF1,THEMIS,TNFRSF14,TNFRSF9	1
signaling	info:{"super-categories": "[]", "namespace": "biological_process", "id": "GO:0023052", "def": "\"The entirety of a process in which information is transmitted within a biological system. This process begins with an active signal and ends when a cellular response has been triggered.\" [GOC:mtg_signal, GOC:mtg_signaling_feb11, GOC:signaling]", "name": "signaling"}	5	5	1.72625	0.304656	CXCL10,CXCL11,CXCL9,IL15,S100A9	1
small molecule metabolic process	info:{"super-categories": "[]", "namespace": "biological_process", "id": "GO:0044281", "def": "\"The chemical reactions and pathways involving small molecules, any low molecular weight, monomeric, non-encoded molecule.\" [GOC:curators, GOC:pde, GOC:vw]", "name": "small molecule metabolic process"}	11	11	4.37334	0.0536167	APOB,ASAH2,CD36,IL15,LPL,LRAT,PCK1,SOAT2,UGT1A4,UPB1,VNN1	1
spermatogenesis	info:{"super-categories": "['gamete generation']", "namespace": "biological_process", "id": "GO:0007283", "def": "\"The developmental process by which male germ line stem cells self renew or give rise to successive cell types resulting in the development of a spermatozoa.\" [GOC:jid, ISBN:9780878933846, PMID:28073824, PMID:30990821]", "name": "spermatogenesis"}	3	3	1.04939	0.787231	ACE,APOB,PIWIL2	1
steroid metabolic process	info:{"super-categories": "['lipid metabolic process', 'organic cyclic compound metabolic process']", "namespace": "biological_process", "id": "GO:0008202", "def": "\"The chemical reactions and pathways involving steroids, compounds with a 1,2,cyclopentanoperhydrophenanthrene nucleus.\" [ISBN:0198547684]", "name": "steroid metabolic process"}	2	2	0.671611	1	APOB,SOAT2	1
sterol homeostasis	info:{"super-categories": "['homeostatic process']", "namespace": "biological_process", "id": "GO:0055092", "def": "\"Any process involved in the maintenance of an internal steady state of sterol within an organism or cell.\" [GOC:BHF, GOC:rl]", "name": "sterol homeostasis"}	4	4	0.217749	0.00253742	APOB,APOC3,LPL,SOAT2	1
sterol metabolic process	info:{"super-categories": "['lipid metabolic process', 'organic cyclic compound metabolic process', 'organic hydroxy compound metabolic process']", "namespace": "biological_process", "id": "GO:0016125", "def": "\"The chemical reactions and pathways involving sterols, steroids with one or more hydroxyl groups and a hydrocarbon side-chain in the molecule.\" [ISBN:0198547684]", "name": "sterol metab…	2	2	0.35417	0.485656	APOB,SOAT2	1
sterol transport	info:{"super-categories": "['transport']", "namespace": "biological_process", "id": "GO:0015918", "def": "\"The directed movement of sterols into, out of or within a cell, or between cells, by means of some agent such as a transporter or pore. Sterols are steroids with one or more hydroxyl groups and a hydrocarbon side-chain in the molecule.\" [GOC:ai]", "name": "sterol transport"}	4	4	0.144291	0.000672909	APOB,APOC3,CD36,SOAT2	1
tissue remodeling	info:{"super-categories": "[]", "namespace": "biological_process", "id": "GO:0048771", "def": "\"The reorganization or renovation of existing tissues. This process can either change the characteristics of a tissue such as in blood vessel remodeling, or result in the dynamic equilibrium of a tissue such as in bone remodeling.\" [GOC:ebc]", "name": "tissue remodeling"}	2	2	0.186267	0.177158	ACE,TGM2	1
tolerance induction	info:{"super-categories": "[]", "namespace": "biological_process", "id": "GO:0002507", "def": "\"A process that directly activates any of the steps required for tolerance, a physiologic state in which the immune system does not react destructively against the components of an organism that harbors it or against antigens that are introduced to it.\" [GO_REF:0000022, GOC:jal, GOC:mtg_15nov05, ISBN:…	2	2	0.0314818	0.010483	CCR4,ICOS	1
toll-like receptor TLR6:TLR2 signaling pathway	info:{"super-categories": "['activation of innate immune response', 'immune response-activating signal transduction', 'immune response-regulating signaling pathway', 'positive regulation of biological process', 'regulation of cellular process', 'regulation of immune system process', 'regulation of multi-organism process', 'regulation of response to stimulus']", "namespace": "biological_process", …	2	2	0.0104939	0.0017083	CD14,CD36	1
toll-like receptor signaling pathway	info:{"super-categories": "['activation of innate immune response', 'immune response-activating signal transduction', 'immune response-regulating signaling pathway', 'positive regulation of biological process', 'regulation of cellular process', 'regulation of immune system process', 'regulation of multi-organism process', 'regulation of response to stimulus']", "namespace": "biological_process", …	4	4	0.257101	0.00418891	APOB,CD14,CD36,S100A9	1
transcription by RNA polymerase II	info:{"super-categories": "['cellular aromatic compound metabolic process', 'cellular biosynthetic process', 'cellular macromolecule metabolic process', 'cellular nitrogen compound metabolic process', 'heterocycle metabolic process', 'macromolecule metabolic process', 'nucleobase-containing compound metabolic process', 'organic cyclic compound metabolic process', 'organic substance biosynthetic p…	2	2	0.831643	1	ETS1,RUNX3	1
transcription, DNA-templated	info:{"super-categories": "['cellular aromatic compound metabolic process', 'cellular biosynthetic process', 'cellular macromolecule metabolic process', 'cellular nitrogen compound metabolic process', 'heterocycle metabolic process', 'macromolecule metabolic process', 'nucleobase-containing compound metabolic process', 'organic cyclic compound metabolic process', 'organic substance biosynthetic p…	2	2	1.17794	1	ETS1,RUNX3	1
transport	info:{"super-categories": "[]", "namespace": "biological_process", "id": "GO:0006810", "def": "\"The directed movement of substances (such as macromolecules, small molecules, ions) or cellular components (such as complexes and organelles) into, out of or within a cell, or between cells, or within a multicellular organism by means of some agent such as a transporter, pore or motor protein.\" [GOC:…	16	16	10.9006	0.593853	ACE,APOB,APOC3,BACH2,CD14,CD36,F2,GBP5,IL6,LCN2,MMP12,S100A9,SLC6A14,SOAT2,TGM2,VNN1	1
triglyceride catabolic process	info:{"super-categories": "['cellular catabolic process', 'cellular lipid metabolic process', 'lipid metabolic process', 'organic substance catabolic process']", "namespace": "biological_process", "id": "GO:0019433", "def": "\"The chemical reactions and pathways resulting in the breakdown of a triglyceride, any triester of glycerol.\" [ISBN:0198506732]", "name": "triglyceride catabolic process"}	3	3	0.06034	0.0013066	APOB,APOC3,LPL	1
triglyceride homeostasis	info:{"super-categories": "['homeostatic process']", "namespace": "biological_process", "id": "GO:0070328", "def": "\"Any process involved in the maintenance of an internal steady state of triglyceride within an organism or cell.\" [GOC:BHF, GOC:mah]", "name": "triglyceride homeostasis"}	2	2	0.0891983	0.054859	APOC3,LPL	1
triglyceride metabolic process	info:{"super-categories": "['cellular lipid metabolic process', 'lipid metabolic process']", "namespace": "biological_process", "id": "GO:0006641", "def": "\"The chemical reactions and pathways involving triglyceride, any triester of glycerol. The three fatty acid residues may all be the same or differ in any permutation. Triglycerides are important components of plant oils, animal fats and anima…	3	3	0.175773	0.0162758	APOB,APOC3,LPL	1
triglyceride-rich lipoprotein particle clearance	info:{"super-categories": "[]", "namespace": "biological_process", "id": "GO:0071830", "def": "\"The process in which a triglyceride-rich lipoprotein particle is removed from the blood via receptor-mediated endocytosis and its constituent parts degraded.\" [GOC:BHF]", "name": "triglyceride-rich lipoprotein particle clearance"}	2	2	0.0209878	0.00553844	APOB,APOC3	1
triglyceride-rich lipoprotein particle remodeling	info:{"super-categories": "['plasma lipoprotein particle remodeling', 'protein-containing complex subunit organization']", "namespace": "biological_process", "id": "GO:0034370", "def": "\"The acquisition, loss or modification of a protein or lipid within a triglyceride-rich lipoprotein particle, including the hydrolysis of triglyceride by lipoprotein lipase, with the subsequent loss of free fatty…	3	3	0.0341052	0.000278211	APOB,APOC3,LPL	1
tube morphogenesis	info:{"super-categories": "[]", "namespace": "biological_process", "id": "GO:0035239", "def": "\"The process in which the anatomical structures of a tube are generated and organized. Epithelial and endothelial tubes transport gases, liquids and cells from one site to another and form the basic structure of many organs and tissues, with tube shape and organization varying from the single-celled ex…	2	2	0.713587	1	APOB,ZMIZ1	1
tumor necrosis factor-mediated signaling pathway	info:{"super-categories": "['cell surface receptor signaling pathway', 'regulation of cellular process']", "namespace": "biological_process", "id": "GO:0033209", "def": "\"A series of molecular signals initiated by the binding of a tumor necrosis factor to a receptor on the surface of a cell, and ending with regulation of a downstream cellular process, e.g. transcription.\" [GOC:mah, GOC:signalin…	2	2	0.306947	0.38733	TNFRSF14,TNFRSF9	1
tyrosine phosphorylation of STAT protein	info:{"super-categories": "['cellular macromolecule metabolic process', 'macromolecule metabolic process', 'organonitrogen compound metabolic process', 'phosphorus metabolic process', 'protein metabolic process']", "namespace": "biological_process", "id": "GO:0007260", "def": "\"The process of introducing a phosphate group to a tyrosine residue of a STAT (Signal Transducer and Activator of Transc…	2	2	0.0209878	0.00553844	IL15,IL21	1
ubiquitin-dependent protein catabolic process	info:{"super-categories": "['cellular catabolic process', 'cellular macromolecule metabolic process', 'macromolecule metabolic process', 'organic substance catabolic process', 'organonitrogen compound metabolic process', 'protein metabolic process']", "namespace": "biological_process", "id": "GO:0006511", "def": "\"The chemical reactions and pathways resulting in the breakdown of a protein or pep…	2	2	1.31961	1	IFI27,UBD	1
very-low-density lipoprotein particle assembly	info:{"super-categories": "['cellular component assembly', 'plasma lipoprotein particle assembly', 'protein-containing complex subunit organization']", "namespace": "biological_process", "id": "GO:0034379", "def": "\"The non-covalent aggregation and arrangement of proteins and lipids in the liver to form a very-low-density lipoprotein particle.\" [GOC:BHF, GOC:mah]", "name": "very-low-density lip…	3	3	0.0288583	0.000172891	APOB,APOC3,SOAT2	1
vesicle-mediated transport	info:{"super-categories": "['transport']", "namespace": "biological_process", "id": "GO:0016192", "def": "\"A cellular transport process in which transported substances are moved in membrane-bounded vesicles; transported substances are enclosed in the vesicle lumen or located in the vesicle membrane. The process begins with a step that directs a substance to the forming vesicle, and includes vesi…	8	8	4.25791	0.565551	APOB,CD14,CD36,F2,LCN2,S100A9,TGM2,VNN1	1
viral entry into host cell	info:{"super-categories": "['symbiotic process']", "namespace": "biological_process", "id": "GO:0046718", "def": "\"The process that occurs after viral attachment by which a virus, or viral nucleic acid, breaches the plasma membrane or cell envelope and enters the host cell. The process ends when the viral nucleic acid is released into the host cell cytoplasm.\" [GOC:jl]", "name": "viral entry in…	2	2	0.225619	0.238889	CD80,TNFRSF14	1
vitamin metabolic process	info:{"super-categories": "[]", "namespace": "biological_process", "id": "GO:0006766", "def": "\"The chemical reactions and pathways involving vitamins. Vitamin is a general term for a number of unrelated organic substances that occur in many foods in small amounts and that are necessary in trace amounts for the normal metabolic functioning of the body. Vitamins may be water-soluble or fat-solubl…	2	2	0.322688	0.420676	LRAT,VNN1	1

## Sheet: GO_-_Cellular_Component
#Name	Reference	Hits	Score	Expected Score	P-value	Info	Regulation_direction
ER to Golgi transport vesicle membrane	info:{"super-categories": "['organelle membrane', 'whole membrane']", "namespace": "cellular_component", "id": "GO:0012507", "def": "\"The lipid bilayer surrounding a vesicle transporting substances from the endoplasmic reticulum to the Golgi.\" [GOC:ai, GOC:ascb_2009, GOC:dph, GOC:tb]", "name": "ER to Golgi transport vesicle membrane"}	4	4	0.139044	0.000479026	HLA-DPB1,HLA-DQA1,HLA-DQB1,HLA-DRB1	1
Golgi apparatus	info:{"super-categories": "['intracellular organelle', 'membrane-bounded organelle']", "namespace": "cellular_component", "id": "GO:0005794", "def": "\"A compound membranous cytoplasmic organelle of eukaryotic cells, consisting of flattened, ribosome-free vesicles arranged in a more or less regular stack. The Golgi apparatus differs from the endoplasmic reticulum in often having slightly thicker …	7	7	2.51854	0.121376	ASAH2,CAPN8,CD14,CD36,CTLA4,GBP5,IL15	1
Golgi membrane	info:{"super-categories": "['organelle membrane']", "namespace": "cellular_component", "id": "GO:0000139", "def": "\"The lipid bilayer surrounding any of the compartments of the Golgi apparatus.\" [GOC:mah]", "name": "Golgi membrane"}	6	6	1.83381	0.105744	ASAH2,GBP5,HLA-DPB1,HLA-DQA1,HLA-DQB1,HLA-DRB1	1
Golgi-associated vesicle membrane	info:{"super-categories": "['organelle membrane', 'whole membrane']", "namespace": "cellular_component", "id": "GO:0030660", "def": "\"The lipid bilayer surrounding a vesicle associated with the Golgi apparatus.\" [GOC:mah]", "name": "Golgi-associated vesicle membrane"}	4	4	0.196761	0.00146574	HLA-DPB1,HLA-DQA1,HLA-DQB1,HLA-DRB1	1
MHC class II protein complex	info:{"super-categories": "['plasma membrane protein complex']", "namespace": "cellular_component", "id": "GO:0042613", "def": "\"A transmembrane protein complex composed of an MHC class II alpha and MHC class II beta chain, and with or without a bound peptide or polysaccharide antigen.\" [GOC:add, GOC:jl, ISBN:0120781859, PMID:15928678]", "name": "MHC class II protein complex"}	4	4	0.0393522	4.80713e-06	HLA-DPB1,HLA-DQA1,HLA-DQB1,HLA-DRB1	1
anchored component of membrane	info:{"super-categories": "[]", "namespace": "cellular_component", "id": "GO:0031225", "def": "\"The component of a membrane consisting of the gene products that are tethered to the membrane only by a covalently attached anchor, such as a lipid group that is embedded in the membrane. Gene products with peptide sequences that are embedded in the membrane are excluded from this grouping.\" [GOC:dos…	2	2	0.430251	0.499326	CD14,VNN1	1
cell	info:{"super-categories": "[]", "namespace": "cellular_component", "id": "GO:0005623", "def": "\"The basic structural and functional unit of all organisms. Includes the plasma membrane and any external encapsulating structures such as the cell wall and cell envelope.\" [GOC:go_curators]", "name": "cell"}	11	11	2.84123	0.0023896	CCR4,CD36,CXCL10,CXCL11,CXCL9,F2,IL6,LCN2,PCK1,S100A9,TGM2	1
cell body	info:{"super-categories": "[]", "namespace": "cellular_component", "id": "GO:0044297", "def": "\"The portion of a cell bearing surface projections such as axons, dendrites, cilia, or flagella that includes the nucleus, but excludes all cell projections.\" [GOC:go_curators]", "name": "cell body"}	2	2	1.12023	1	APOB,CCR4	1
cell junction	info:{"super-categories": "[]", "namespace": "cellular_component", "id": "GO:0030054", "def": "\"A cellular component that forms a specialized region of connection between two or more cells or between a cell and the extracellular matrix. At a cell junction, anchoring proteins extend through the plasma membrane to link cytoskeletal proteins in one cell to cytoskeletal proteins in neighboring cells…	3	3	3.3633	1	S100A9,TGM2,THEMIS	0
cell surface	info:{"super-categories": "[]", "namespace": "cellular_component", "id": "GO:0009986", "def": "\"The external part of the cell wall and/or plasma membrane.\" [GOC:jl, GOC:mtg_sensu, GOC:sm]", "name": "cell surface"}	7	7	1.58983	0.0144004	CD14,CD36,CD80,HLA-DPB1,HLA-DRB1,IL15,LPL	1
cellular_component	info:{"super-categories": "[]", "namespace": "cellular_component", "id": "GO:0005575", "def": "\"A location, relative to cellular compartments and structures, occupied by a macromolecular machine when it carries out a molecular function. There are two ways in which the gene ontology describes locations of gene products: (1) relative to cellular structures (e.g., cytoplasmic side of plasma membran…	52	52	46.8029	0.0479941	ACE,APOB,APOC3,ASAH2,BACH2,CAPN8,CCR4,CD14,CD36,CD80,CTLA4,CXCL10,CXCL11,CXCL9,ETS1,F2,FCGR3A,GBP5,HLA-DPB1,HLA-DQA1,HLA-DQB1,HLA-DRB1,ICOS,ICOSLG,IFI27,IFNG,IL15,IL21,IL23R,IL6,LCN2,LPL,LRAT,MMP12,MMP3,MYO9B,PCK1,PIWIL2,RUNX3,S100A9,SLC6A14,SOAT2,TFF1,TGM2,THEMIS,TNFRSF14,TNFRSF9,UBD,UGT1A4,UPB1,VNN1,ZMIZ1	1
chromatin	info:{"super-categories": "[]", "namespace": "cellular_component", "id": "GO:0000785", "def": "\"The ordered and organized complex of DNA, protein, and sometimes RNA, that forms the chromosome.\" [GOC:elh, PMID:20404130]", "name": "chromatin"}	3	3	2.75728	1	BACH2,ETS1,RUNX3	1
chylomicron	info:{"super-categories": "['lipoprotein particle']", "namespace": "cellular_component", "id": "GO:0042627", "def": "\"A large lipoprotein particle (diameter 75-1200 nm) composed of a central core of triglycerides and cholesterol surrounded by a protein-phospholipid coating. The proteins include one molecule of apolipoprotein B-48 and may include a variety of apolipoproteins, including APOAs, APO…	3	3	0.0341052	0.000234773	APOB,APOC3,LPL	1
clathrin-coated endocytic vesicle membrane	info:{"super-categories": "['organelle membrane', 'whole membrane']", "namespace": "cellular_component", "id": "GO:0030669", "def": "\"The lipid bilayer surrounding a clathrin-coated endocytic vesicle.\" [GOC:mah]", "name": "clathrin-coated endocytic vesicle membrane"}	5	5	0.0839514	2.07942e-06	APOB,HLA-DPB1,HLA-DQA1,HLA-DQB1,HLA-DRB1	1
clathrin-coated vesicle membrane	info:{"super-categories": "['organelle membrane', 'whole membrane']", "namespace": "cellular_component", "id": "GO:0030665", "def": "\"The lipid bilayer surrounding a clathrin-coated vesicle.\" [GOC:mah]", "name": "clathrin-coated vesicle membrane"}	5	5	0.249231	0.000234773	APOB,HLA-DPB1,HLA-DQA1,HLA-DQB1,HLA-DRB1	1
coated vesicle membrane	info:{"super-categories": "['organelle membrane', 'whole membrane']", "namespace": "cellular_component", "id": "GO:0030662", "def": "\"The lipid bilayer surrounding a coated vesicle.\" [GOC:mah]", "name": "coated vesicle membrane"}	5	5	0.356793	0.00100874	APOB,HLA-DPB1,HLA-DQA1,HLA-DQB1,HLA-DRB1	1
collagen-containing extracellular matrix	info:{"super-categories": "[]", "namespace": "cellular_component", "id": "GO:0062023", "def": "\"An extracellular matrix consisting mainly of proteins (especially collagen) and glycosaminoglycans (mostly as proteoglycans) that provides not only essential physical scaffolding for the cellular constituents but can also initiate crucial biochemical and biomechanical cues required for tissue morphoge…	3	3	0.981182	0.533021	APOC3,S100A9,TGM2	1
cytoplasm	info:{"super-categories": "[]", "namespace": "cellular_component", "id": "GO:0005737", "def": "\"All of the contents of a cell excluding the plasma membrane and nucleus, but including other subcellular structures.\" [ISBN:0198547684]", "name": "cytoplasm"}	14	14	11.7348	1	APOB,CAPN8,ETS1,GBP5,IL15,MMP12,MYO9B,PCK1,PIWIL2,RUNX3,S100A9,THEMIS,UBD,ZMIZ1	1
cytoplasmic ribonucleoprotein granule	info:{"super-categories": "['intracellular organelle', 'non-membrane-bounded organelle', 'ribonucleoprotein granule']", "namespace": "cellular_component", "id": "GO:0036464", "def": "\"A ribonucleoprotein granule located in the cytoplasm.\" [GOC:bf, GOC:PARL, PMID:15121898]", "name": "cytoplasmic ribonucleoprotein granule"}	2	2	0.564048	0.729235	ICOSLG,PIWIL2	1
cytoplasmic vesicle	info:{"super-categories": "['intracellular organelle', 'membrane-bounded organelle']", "namespace": "cellular_component", "id": "GO:0031410", "def": "\"A vesicle found in the cytoplasm of a cell.\" [GOC:ai, GOC:mah, GOC:vesicles]", "name": "cytoplasmic vesicle"}	8	8	3.49972	0.195105	ACE,APOB,APOC3,CD36,CTLA4,GBP5,IL15,LRAT	1
cytoplasmic vesicle lumen	info:{"super-categories": "['organelle lumen']", "namespace": "cellular_component", "id": "GO:0060205", "def": "\"The volume enclosed by a cytoplasmic vesicle.\" [GOC:dph, GOC:vesicles]", "name": "cytoplasmic vesicle lumen"}	2	2	0.847384	1	LCN2,S100A9	1
cytoplasmic vesicle membrane	info:{"super-categories": "['organelle membrane']", "namespace": "cellular_component", "id": "GO:0030659", "def": "\"The lipid bilayer surrounding a cytoplasmic vesicle.\" [GOC:mah]", "name": "cytoplasmic vesicle membrane"}	8	8	1.87316	0.00862167	APOB,CD14,CD36,HLA-DPB1,HLA-DQA1,HLA-DQB1,HLA-DRB1,VNN1	1
cytoskeleton	info:{"super-categories": "['intracellular organelle', 'non-membrane-bounded organelle']", "namespace": "cellular_component", "id": "GO:0005856", "def": "\"Any of the various filamentous elements that form the internal framework of cells, and typically remain after treatment of the cells with mild detergent to remove membrane constituents and soluble components of the cytoplasm. The term embraces…	2	2	2.05418	1	MYO9B,S100A9	0
cytosol	info:{"super-categories": "[]", "namespace": "cellular_component", "id": "GO:0005829", "def": "\"The part of the cytoplasm that does not contain organelles but which does contain other particulate matter, such as protein complexes.\" [GOC:hjd, GOC:jl]", "name": "cytosol"}	11	11	13.2276	1	APOB,BACH2,IL15,LCN2,MYO9B,PCK1,RUNX3,S100A9,TGM2,UBD,UPB1	0
early endosome	info:{"super-categories": "['intracellular organelle', 'membrane-bounded organelle']", "namespace": "cellular_component", "id": "GO:0005769", "def": "\"A membrane-bounded organelle that receives incoming material from primary endocytic vesicles that have been generated by clathrin-dependent and clathrin-independent endocytosis; vesicles fuse with the early endosome to deliver cargo for sorting in…	2	2	0.632259	0.839716	APOB,APOC3	1
endocytic vesicle	info:{"super-categories": "['intracellular organelle', 'membrane-bounded organelle']", "namespace": "cellular_component", "id": "GO:0030139", "def": "\"A membrane-bounded intracellular vesicle formed by invagination of the plasma membrane around an extracellular substance. Endocytic vesicles fuse with early endosomes to deliver the cargo for further sorting.\" [GOC:go_curators, PMID:19696797]", "…	2	2	0.380405	0.416456	CD36,CTLA4	1
endocytic vesicle membrane	info:{"super-categories": "['organelle membrane', 'whole membrane']", "namespace": "cellular_component", "id": "GO:0030666", "def": "\"The lipid bilayer surrounding an endocytic vesicle.\" [GOC:mah]", "name": "endocytic vesicle membrane"}	6	6	0.404016	0.000184549	APOB,CD36,HLA-DPB1,HLA-DQA1,HLA-DQB1,HLA-DRB1	1
endoplasmic reticulum	info:{"super-categories": "['intracellular organelle', 'membrane-bounded organelle']", "namespace": "cellular_component", "id": "GO:0005783", "def": "\"The irregular network of unit membranes, visible only by electron microscopy, that occurs in the cytoplasm of many eukaryotic cells. The membranes form a complex meshwork of tubular channels, which are often expanded into slitlike cavities called …	5	5	2.80188	0.924021	APOB,LRAT,SOAT2,TGM2,UGT1A4	1
endoplasmic reticulum lumen	info:{"super-categories": "['organelle lumen']", "namespace": "cellular_component", "id": "GO:0005788", "def": "\"The volume enclosed by the membranes of the endoplasmic reticulum.\" [ISBN:0198547684]", "name": "endoplasmic reticulum lumen"}	3	3	0.802785	0.359206	APOB,F2,IL6	1
endoplasmic reticulum membrane	info:{"super-categories": "['organelle membrane']", "namespace": "cellular_component", "id": "GO:0005789", "def": "\"The lipid bilayer surrounding the endoplasmic reticulum.\" [GOC:mah]", "name": "endoplasmic reticulum membrane"}	5	5	2.47919	0.694752	APOB,IFI27,LRAT,SOAT2,UGT1A4	1
endosome	info:{"super-categories": "['intracellular organelle', 'membrane-bounded organelle']", "namespace": "cellular_component", "id": "GO:0005768", "def": "\"A vacuole to which materials ingested by endocytosis are delivered.\" [ISBN:0198506732, PMID:19696797]", "name": "endosome"}	5	5	1.56359	0.178664	ACE,APOB,APOC3,IL15,LRAT	1
endosome membrane	info:{"super-categories": "['organelle membrane', 'whole membrane']", "namespace": "cellular_component", "id": "GO:0010008", "def": "\"The lipid bilayer surrounding an endosome.\" [GOC:mah]", "name": "endosome membrane"}	6	6	1.21467	0.0183626	APOB,CD14,HLA-DPB1,HLA-DQA1,HLA-DQB1,HLA-DRB1	1
external side of plasma membrane	info:{"super-categories": "[]", "namespace": "cellular_component", "id": "GO:0009897", "def": "\"The leaflet of the plasma membrane that faces away from the cytoplasm and any proteins embedded or anchored in it or attached to its surface.\" [GOC:dos, GOC:tb]", "name": "external side of plasma membrane"}	14	14	0.742445	4.93376e-12	ACE,CCR4,CD14,CD36,CD80,CTLA4,CXCL10,CXCL9,FCGR3A,ICOS,ICOSLG,IL23R,TNFRSF14,TNFRSF9	1
extracellular exosome	info:{"super-categories": "['extracellular organelle', 'membrane-bounded organelle']", "namespace": "cellular_component", "id": "GO:0070062", "def": "\"A vesicle that is released into the extracellular region by fusion of the limiting endosomal membrane of a multivesicular body with the plasma membrane. Extracellular exosomes, also simply called exosomes, have a diameter of about 40-100 nm.\" [GO…	15	15	5.386	0.00340344	ACE,APOB,APOC3,ASAH2,CD14,F2,FCGR3A,HLA-DRB1,ICOSLG,LCN2,PCK1,S100A9,SLC6A14,TGM2,UPB1	1
extracellular matrix	info:{"super-categories": "[]", "namespace": "cellular_component", "id": "GO:0031012", "def": "\"A structure lying external to one or more cells, which provides structural support, biochemical or biomechanical cues for cells or tissues.\" [GOC:BHF, GOC:mah, GOC:rph, NIF_Subcellular:nlx_subcell_20090513, PMID:21123617, PMID:28089324]", "name": "extracellular matrix"}	5	5	1.31436	0.105744	APOC3,MMP12,MMP3,S100A9,TGM2	1
extracellular region	info:{"super-categories": "[]", "namespace": "cellular_component", "id": "GO:0005576", "def": "\"The space external to the outermost structure of a cell. For cells without external protective or external encapsulating structures this refers to space outside of the plasma membrane. This term covers the host cell environment outside an intracellular parasite.\" [GOC:go_curators]", "name": "extracel…	21	21	4.64094	1.74143e-07	ACE,APOB,APOC3,ASAH2,CD14,CXCL10,CXCL11,CXCL9,F2,ICOS,IFNG,IL15,IL21,IL6,LCN2,LPL,MMP12,MMP3,S100A9,TFF1,VNN1	1
extracellular space	info:{"super-categories": "[]", "namespace": "cellular_component", "id": "GO:0005615", "def": "\"That part of a multicellular organism outside the cells proper, usually taken to be outside the plasma membranes, and occupied by fluid.\" [ISBN:0198547684]", "name": "extracellular space"}	19	19	3.72534	1.74143e-07	ACE,APOB,APOC3,CD14,CD36,CXCL10,CXCL11,CXCL9,F2,IFNG,IL15,IL21,IL6,LCN2,LPL,MMP12,MMP3,S100A9,TFF1	1
extracellular vesicle	info:{"super-categories": "['extracellular organelle', 'membrane-bounded organelle']", "namespace": "cellular_component", "id": "GO:1903561", "def": "\"Any vesicle that is part of the extracellular region.\" [GO_REF:0000064, GOC:pm, GOC:TermGenie, PMID:24769233]", "name": "extracellular vesicle"}	15	15	5.4411	0.00364584	ACE,APOB,APOC3,ASAH2,CD14,F2,FCGR3A,HLA-DRB1,ICOSLG,LCN2,PCK1,S100A9,SLC6A14,TGM2,UPB1	1
high-density lipoprotein particle	info:{"super-categories": "['lipoprotein particle']", "namespace": "cellular_component", "id": "GO:0034364", "def": "\"A lipoprotein particle with a high density (typically 1.063-1.21 g/ml) and a diameter of 5-10 nm that contains APOAs and may contain APOCs and APOE; found in blood and carries lipids from body tissues to the liver as part of the reverse cholesterol transport process.\" [GOC:BHF, …	2	2	0.0682105	0.0290385	APOB,APOC3	1
integral component of endoplasmic reticulum membrane	info:{"super-categories": "['integral component of membrane', 'intrinsic component of organelle membrane']", "namespace": "cellular_component", "id": "GO:0030176", "def": "\"The component of the endoplasmic reticulum membrane consisting of the gene products and protein complexes having at least some part of their peptide sequence embedded in the hydrophobic region of the membrane.\" [GOC:dos, GOC…	4	4	0.364664	0.00859631	HLA-DPB1,HLA-DQA1,HLA-DQB1,HLA-DRB1	1
integral component of lumenal side of endoplasmic reticulum membrane	info:{"super-categories": "['integral component of membrane', 'intrinsic component of organelle membrane']", "namespace": "cellular_component", "id": "GO:0071556", "def": "\"The component of the endoplasmic reticulum membrane consisting of the gene products that penetrate only the lumenal side of the membrane.\" [GOC:dos, GOC:mah]", "name": "integral component of lumenal side of endoplasmic retic…	4	4	0.0734574	5.85939e-05	HLA-DPB1,HLA-DQA1,HLA-DQB1,HLA-DRB1	1
integral component of membrane	info:{"super-categories": "[]", "namespace": "cellular_component", "id": "GO:0016021", "def": "\"The component of a membrane consisting of the gene products and protein complexes having at least some part of their peptide sequence embedded in the hydrophobic region of the membrane.\" [GOC:dos, GOC:go_curators]", "name": "integral component of membrane"}	21	21	13.078	0.113944	ACE,ASAH2,CCR4,CD36,CD80,CTLA4,FCGR3A,HLA-DPB1,HLA-DQA1,HLA-DQB1,HLA-DRB1,ICOS,ICOSLG,IFI27,LRAT,SLC6A14,SOAT2,TNFRSF14,TNFRSF9,UGT1A4,VNN1	1
integral component of organelle membrane	info:{"super-categories": "['integral component of membrane', 'intrinsic component of organelle membrane']", "namespace": "cellular_component", "id": "GO:0031301", "def": "\"The component of the organelle membrane consisting of the gene products having at least some part of their peptide sequence embedded in the hydrophobic region of the membrane.\" [GOC:dos, GOC:mah]", "name": "integral componen…	4	4	0.860501	0.111311	HLA-DPB1,HLA-DQA1,HLA-DQB1,HLA-DRB1	1
integral component of plasma membrane	info:{"super-categories": "['integral component of membrane', 'intrinsic component of plasma membrane']", "namespace": "cellular_component", "id": "GO:0005887", "def": "\"The component of the plasma membrane consisting of the gene products and protein complexes having at least some part of their peptide sequence embedded in the hydrophobic region of the membrane.\" [GOC:dos, GOC:go_curators]", "n…	7	7	3.86176	0.61935	ASAH2,CCR4,CD36,CTLA4,HLA-DQA1,ICOS,TNFRSF9	1
intermediate-density lipoprotein particle	info:{"super-categories": "['lipoprotein particle']", "namespace": "cellular_component", "id": "GO:0034363", "def": "\"A triglyceride-rich lipoprotein particle that typically contains APOB100, APOE and APOCs and has a density of 1.006-1.019 g/ml and a diameter of between 25-30 nm. IDL particles are found in blood and are formed by the delipidation of very-low-density lipoprotein particles (VLDL).…	2	2	0.0131174	0.00191284	APOB,APOC3	1
intracellular membrane-bounded organelle	info:{"super-categories": "['intracellular organelle', 'membrane-bounded organelle']", "namespace": "cellular_component", "id": "GO:0043231", "def": "\"Organized structure of distinctive morphology and function, bounded by a single or double lipid bilayer membrane and occurring within the cell. Includes the nucleus, mitochondria, plastids, vacuoles, and vesicles. Excludes the plasma membrane.\" […	24	24	20.8462	1	ACE,APOB,ASAH2,BACH2,CAPN8,CD14,CD36,CTLA4,ETS1,GBP5,IFI27,IL15,LRAT,MMP12,PCK1,PIWIL2,RUNX3,S100A9,SOAT2,TGM2,THEMIS,UBD,UGT1A4,ZMIZ1	1
intracellular organelle	info:{"super-categories": "[]", "namespace": "cellular_component", "id": "GO:0043229", "def": "\"Organized structure of distinctive morphology and function, occurring within the cell. Includes the nucleus, mitochondria, plastids, vacuoles, vesicles, ribosomes and the cytoskeleton. Excludes the plasma membrane.\" [GOC:go_curators]", "name": "intracellular organelle"}	27	27	24.9677	1	ACE,APOB,APOC3,ASAH2,BACH2,CAPN8,CD14,CD36,CTLA4,ETS1,GBP5,ICOSLG,IFI27,IL15,LRAT,MMP12,MYO9B,PCK1,PIWIL2,RUNX3,S100A9,SOAT2,TGM2,THEMIS,UBD,UGT1A4,ZMIZ1	1
intracellular vesicle	info:{"super-categories": "['intracellular organelle', 'membrane-bounded organelle']", "namespace": "cellular_component", "id": "GO:0097708", "def": "\"Any vesicle that is part of the intracellular region.\" [GOC:vesicles]", "name": "intracellular vesicle"}	8	8	3.51022	0.195105	ACE,APOB,APOC3,CD36,CTLA4,GBP5,IL15,LRAT	1
intrinsic component of endoplasmic reticulum membrane	info:{"super-categories": "['intrinsic component of organelle membrane']", "namespace": "cellular_component", "id": "GO:0031227", "def": "\"The component of the endoplasmic reticulum membrane consisting of the gene products and protein complexes having either part of their peptide sequence embedded in the hydrophobic region of the membrane or some other covalently attached group such as a GPI anc…	4	4	0.385652	0.00966354	HLA-DPB1,HLA-DQA1,HLA-DQB1,HLA-DRB1	1
intrinsic component of membrane	info:{"super-categories": "[]", "namespace": "cellular_component", "id": "GO:0031224", "def": "\"The component of a membrane consisting of the gene products having some covalently attached portion, for example part of a peptide sequence or some other covalently attached group such as a GPI anchor, which spans or is embedded in one or both leaflets of the membrane.\" [GOC:mah]", "name": "intrinsic…	23	23	13.5162	0.041496	ACE,ASAH2,CCR4,CD14,CD36,CD80,CTLA4,FCGR3A,HLA-DPB1,HLA-DQA1,HLA-DQB1,HLA-DRB1,ICOS,ICOSLG,IFI27,LRAT,SLC6A14,SOAT2,TGM2,TNFRSF14,TNFRSF9,UGT1A4,VNN1	1
intrinsic component of organelle membrane	info:{"super-categories": "[]", "namespace": "cellular_component", "id": "GO:0031300", "def": "\"The component of the organelle membrane consisting of the gene products and protein complexes having either part of their peptide sequence embedded in the hydrophobic region of the membrane or some other covalently attached group such as a GPI anchor that is similarly embedded in the membrane.\" [GOC:…	4	4	0.941829	0.140524	HLA-DPB1,HLA-DQA1,HLA-DQB1,HLA-DRB1	1
intrinsic component of plasma membrane	info:{"super-categories": "[]", "namespace": "cellular_component", "id": "GO:0031226", "def": "\"The component of the plasma membrane consisting of the gene products and protein complexes having either part of their peptide sequence embedded in the hydrophobic region of the membrane or some other covalently attached group such as a GPI anchor that is similarly embedded in the membrane.\" [GOC:dos…	9	9	4.06377	0.170299	ASAH2,CCR4,CD14,CD36,CTLA4,HLA-DQA1,ICOS,TGM2,TNFRSF9	1
lipoprotein particle	info:{"super-categories": "[]", "namespace": "cellular_component", "id": "GO:1990777", "def": "\"A spherical particle containing non-covalently associated proteins and lipids. Examples are plasma lipoprotein particles which transport lipids in the blood or lymph.\" [GOC:vesicles]", "name": "lipoprotein particle"}	3	3	0.0944453	0.00244317	APOB,APOC3,LPL	1
lysosomal membrane	info:{"super-categories": "['organelle membrane', 'whole membrane']", "namespace": "cellular_component", "id": "GO:0005765", "def": "\"The lipid bilayer surrounding the lysosome and separating its contents from the cell cytoplasm.\" [GOC:ai]", "name": "lysosomal membrane"}	5	5	0.926088	0.0304266	HLA-DPB1,HLA-DQA1,HLA-DQB1,HLA-DRB1,VNN1	1
membrane	info:{"super-categories": "[]", "namespace": "cellular_component", "id": "GO:0016020", "def": "\"A lipid bilayer along with all the proteins and protein complexes embedded in it an attached to it.\" [GOC:dos, GOC:mah, ISBN:0815316194]", "name": "membrane"}	30	30	20.3241	0.0560584	ACE,APOB,ASAH2,CCR4,CD14,CD36,CD80,CTLA4,F2,FCGR3A,GBP5,HLA-DPB1,HLA-DQA1,HLA-DQB1,HLA-DRB1,ICOS,ICOSLG,IFI27,IL23R,LPL,LRAT,MYO9B,S100A9,SLC6A14,SOAT2,TGM2,TNFRSF14,TNFRSF9,UGT1A4,VNN1	1
membrane microdomain	info:{"super-categories": "['membrane region']", "namespace": "cellular_component", "id": "GO:0098857", "def": "\"A membrane region with a lipid composition that is distinct from that of the membrane regions that surround it.\" [PMID:20044567, PMID:26253820]", "name": "membrane microdomain"}	3	3	0.787044	0.348439	ASAH2,CD14,CD36	1
membrane raft	info:{"super-categories": "['membrane region']", "namespace": "cellular_component", "id": "GO:0045121", "def": "\"Any of the small (10-200 nm), heterogeneous, highly dynamic, sterol- and sphingolipid-enriched membrane domains that compartmentalize cellular processes. Small rafts can sometimes be stabilized to form larger platforms through protein-protein and protein-lipid interactions.\" [PMID:16…	3	3	0.784421	0.348439	ASAH2,CD14,CD36	1
membrane-bounded organelle	info:{"super-categories": "[]", "namespace": "cellular_component", "id": "GO:0043227", "def": "\"Organized structure of distinctive morphology and function, bounded by a single or double lipid bilayer membrane. Includes the nucleus, mitochondria, plastids, vacuoles, and vesicles. Excludes the plasma membrane.\" [GOC:go_curators]", "name": "membrane-bounded organelle"}	32	32	25.1382	0.321013	ACE,APOB,APOC3,ASAH2,BACH2,CAPN8,CD14,CD36,CTLA4,ETS1,F2,FCGR3A,GBP5,HLA-DRB1,ICOSLG,IFI27,IL15,LCN2,LRAT,MMP12,PCK1,PIWIL2,RUNX3,S100A9,SLC6A14,SOAT2,TGM2,THEMIS,UBD,UGT1A4,UPB1,ZMIZ1	1
mitochondrion	info:{"super-categories": "['intracellular organelle', 'membrane-bounded organelle']", "namespace": "cellular_component", "id": "GO:0005739", "def": "\"A semiautonomous, self replicating organelle that occurs in varying numbers, shapes, and sizes in the cytoplasm of virtually all eukaryotic cells. It is notably the site of tissue respiration.\" [GOC:giardia, ISBN:0198506732]", "name": "mitochondr…	4	4	3.20852	1	ASAH2,IFI27,PCK1,TGM2	1
neuronal cell body	info:{"super-categories": "[]", "namespace": "cellular_component", "id": "GO:0043025", "def": "\"The portion of a neuron that includes the nucleus, but excludes cell projections such as axons and dendrites.\" [GOC:go_curators]", "name": "neuronal cell body"}	2	2	0.9497	1	APOB,CCR4	1
nuclear body	info:{"super-categories": "[]", "namespace": "cellular_component", "id": "GO:0016604", "def": "\"Extra-nucleolar nuclear domains usually visualized by confocal microscopy and fluorescent antibodies to specific proteins.\" [GOC:ma, PMID:10330182]", "name": "nuclear body"}	2	2	2.04107	1	IL15,ZMIZ1	0
nuclear chromatin	info:{"super-categories": "[]", "namespace": "cellular_component", "id": "GO:0000790", "def": "\"The ordered and organized complex of DNA, protein, and sometimes RNA, that forms the chromosome in the nucleus.\" [GOC:elh, PMID:20404130]", "name": "nuclear chromatin"}	3	3	2.4241	1	BACH2,ETS1,RUNX3	1
nuclear speck	info:{"super-categories": "[]", "namespace": "cellular_component", "id": "GO:0016607", "def": "\"A discrete extra-nucleolar subnuclear domain, 20-50 in number, in which splicing factors are seen to be localized by immunofluorescence microscopy.\" [http://www.cellnucleus.com/]", "name": "nuclear speck"}	2	2	1.04677	1	IL15,ZMIZ1	1
nucleoplasm	info:{"super-categories": "[]", "namespace": "cellular_component", "id": "GO:0005654", "def": "\"That part of the nuclear content other than the chromosomes or the nucleolus.\" [GOC:ma, ISBN:0124325653]", "name": "nucleoplasm"}	7	7	9.53635	1	BACH2,ETS1,IL15,RUNX3,S100A9,UBD,ZMIZ1	0
nucleus	info:{"super-categories": "['intracellular organelle', 'membrane-bounded organelle']", "namespace": "cellular_component", "id": "GO:0005634", "def": "\"A membrane-bounded organelle of eukaryotic cells in which chromosomes are housed and replicated. In most cells, the nucleus contains all of the cell's chromosomes except the organellar chromosomes, and is the site of RNA synthesis and processing. …	9	9	13.2014	0.763826	BACH2,ETS1,MMP12,PIWIL2,RUNX3,S100A9,THEMIS,UBD,ZMIZ1	0
organelle membrane	info:{"super-categories": "[]", "namespace": "cellular_component", "id": "GO:0031090", "def": "\"A membrane that is one of the two lipid bilayers of an organelle envelope or the outermost membrane of single membrane bound organelle.\" [GOC:dos, GOC:mah]", "name": "organelle membrane"}	14	14	8.48958	0.306056	APOB,ASAH2,CD14,CD36,GBP5,HLA-DPB1,HLA-DQA1,HLA-DQB1,HLA-DRB1,IFI27,LRAT,SOAT2,UGT1A4,VNN1	1
perinuclear region of cytoplasm	info:{"super-categories": "[]", "namespace": "cellular_component", "id": "GO:0048471", "def": "\"Cytoplasm situated near, or occurring around, the nucleus.\" [GOC:jid]", "name": "perinuclear region of cytoplasm"}	4	4	1.78397	0.694859	CTLA4,GBP5,LRAT,MYO9B	1
plasma lipoprotein particle	info:{"super-categories": "['lipoprotein particle']", "namespace": "cellular_component", "id": "GO:0034358", "def": "\"A spherical particle with a hydrophobic core of triglycerides and/or cholesterol esters, surrounded by an amphipathic monolayer of phospholipids, cholesterol and apolipoproteins. Plasma lipoprotein particles transport lipids, which are non-covalently associated with the particles…	3	3	0.0944453	0.00244317	APOB,APOC3,LPL	1
plasma membrane	info:{"super-categories": "[]", "namespace": "cellular_component", "id": "GO:0005886", "def": "\"The membrane surrounding a cell that separates the cell from its external environment. It consists of a phospholipid bilayer and associated proteins.\" [ISBN:0716731363]", "name": "plasma membrane"}	24	24	11.5302	0.00244317	ACE,APOB,ASAH2,CCR4,CD14,CD36,CD80,CTLA4,F2,FCGR3A,HLA-DPB1,HLA-DQA1,HLA-DQB1,HLA-DRB1,ICOS,ICOSLG,IL23R,LPL,S100A9,SLC6A14,TGM2,TNFRSF14,TNFRSF9,VNN1	1
plasma membrane protein complex	info:{"super-categories": "[]", "namespace": "cellular_component", "id": "GO:0098797", "def": "\"Any protein complex that is part of the plasma membrane.\" [GOC:dos]", "name": "plasma membrane protein complex"}	6	6	1.40094	0.0342663	HLA-DPB1,HLA-DQA1,HLA-DQB1,HLA-DRB1,IL23R,IL6	1
protein complex involved in cell adhesion	info:{"super-categories": "[]", "namespace": "cellular_component", "id": "GO:0098636", "def": "\"Any protein complex that is capable of carrying out some part of the process of cell adhesion to the cell matrix or to another cell.\" [GOC:dos]", "name": "protein complex involved in cell adhesion"}	2	2	0.0891983	0.0425886	CD80,CTLA4	1
protein-containing complex	info:{"super-categories": "[]", "namespace": "cellular_component", "id": "GO:0032991", "def": "\"A stable assembly of two or more macromolecules, i.e. proteins, nucleic acids, carbohydrates or lipids, in which at least one component is a protein and the constituent parts function together.\" [GOC:dos, GOC:mah]", "name": "protein-containing complex"}	18	18	12.7868	0.499326	APOB,APOC3,CD14,CD36,CD80,CTLA4,ETS1,HLA-DPB1,HLA-DQA1,HLA-DQB1,HLA-DRB1,IL23R,IL6,LPL,MYO9B,PIWIL2,RUNX3,THEMIS	1
protein-lipid complex	info:{"super-categories": "[]", "namespace": "cellular_component", "id": "GO:0032994", "def": "\"A macromolecular complex containing separate protein and lipid molecules. Separate in this context means not covalently bound to each other.\" [GOC:mah]", "name": "protein-lipid complex"}	3	3	0.0996922	0.00273902	APOB,APOC3,LPL	1
receptor complex	info:{"super-categories": "[]", "namespace": "cellular_component", "id": "GO:0043235", "def": "\"Any protein complex that undergoes combination with a hormone, neurotransmitter, drug or intracellular messenger to initiate a change in cell function.\" [GOC:go_curators]", "name": "receptor complex"}	4	4	0.996922	0.165871	CD14,CD36,IL23R,IL6	1
ribonucleoprotein granule	info:{"super-categories": "['intracellular organelle', 'non-membrane-bounded organelle']", "namespace": "cellular_component", "id": "GO:0035770", "def": "\"A non-membranous macromolecular complex containing proteins and translationally silenced mRNAs. RNA granules contain proteins that control the localization, stability, and translation of their RNA cargo. Different types of RNA granules (RGs) e…	2	2	0.592907	0.767757	ICOSLG,PIWIL2	1
secretory granule lumen	info:{"super-categories": "['organelle lumen']", "namespace": "cellular_component", "id": "GO:0034774", "def": "\"The volume enclosed by the membrane of a secretory granule.\" [GOC:rph]", "name": "secretory granule lumen"}	2	2	0.83689	1	LCN2,S100A9	1
secretory granule membrane	info:{"super-categories": "['organelle membrane', 'whole membrane']", "namespace": "cellular_component", "id": "GO:0030667", "def": "\"The lipid bilayer surrounding a secretory granule.\" [GOC:mah]", "name": "secretory granule membrane"}	3	3	0.758186	0.32984	CD14,CD36,VNN1	1
trans-Golgi network membrane	info:{"super-categories": "['organelle membrane']", "namespace": "cellular_component", "id": "GO:0032588", "def": "\"The lipid bilayer surrounding any of the compartments that make up the trans-Golgi network.\" [GOC:mah]", "name": "trans-Golgi network membrane"}	4	4	0.238737	0.0023896	HLA-DPB1,HLA-DQA1,HLA-DQB1,HLA-DRB1	1
transcription factor complex	info:{"super-categories": "[]", "namespace": "cellular_component", "id": "GO:0005667", "def": "\"A protein complex that is capable of associating with DNA by direct binding, or via other DNA-binding proteins or complexes, and regulating transcription.\" [GOC:jl]", "name": "transcription factor complex"}	2	2	0.952323	1	ETS1,RUNX3	1
transport vesicle membrane	info:{"super-categories": "['organelle membrane', 'whole membrane']", "namespace": "cellular_component", "id": "GO:0030658", "def": "\"The lipid bilayer surrounding a transport vesicle.\" [GOC:mah]", "name": "transport vesicle membrane"}	4	4	0.425004	0.0130863	HLA-DPB1,HLA-DQA1,HLA-DQB1,HLA-DRB1	1
vacuolar membrane	info:{"super-categories": "['organelle membrane', 'whole membrane']", "namespace": "cellular_component", "id": "GO:0005774", "def": "\"The lipid bilayer surrounding the vacuole and separating its contents from the cytoplasm of the cell.\" [GOC:ai]", "name": "vacuolar membrane"}	5	5	1.0284	0.0425886	HLA-DPB1,HLA-DQA1,HLA-DQB1,HLA-DRB1,VNN1	1
very-low-density lipoprotein particle	info:{"super-categories": "['lipoprotein particle']", "namespace": "cellular_component", "id": "GO:0034361", "def": "\"A triglyceride-rich lipoprotein particle that is typically composed of APOB100, APOE and APOCs and has a density of about 1.006 g/ml and a diameter of between 20-80 nm. It is found in blood and transports endogenous products (newly synthesized cholesterol and triglycerides) from …	3	3	0.0524696	0.000730582	APOB,APOC3,LPL	1
vesicle	info:{"super-categories": "['membrane-bounded organelle']", "namespace": "cellular_component", "id": "GO:0031982", "def": "\"Any small, fluid-filled, spherical organelle enclosed by membrane.\" [GOC:mah, GOC:pz, GOC:vesicles]", "name": "vesicle"}	20	20	8.19313	0.00190976	ACE,APOB,APOC3,ASAH2,CD14,CD36,CTLA4,F2,FCGR3A,GBP5,HLA-DRB1,ICOSLG,IL15,LCN2,LRAT,PCK1,S100A9,SLC6A14,TGM2,UPB1	1
vesicle lumen	info:{"super-categories": "['organelle lumen']", "namespace": "cellular_component", "id": "GO:0031983", "def": "\"The volume enclosed by the membrane or protein that forms a vesicle.\" [GOC:mah, GOC:vesicles]", "name": "vesicle lumen"}	3	3	0.852631	0.40869	APOB,LCN2,S100A9	1
vesicle membrane	info:{"super-categories": "['organelle membrane']", "namespace": "cellular_component", "id": "GO:0012506", "def": "\"The lipid bilayer surrounding any membrane-bounded vesicle in the cell.\" [GOC:mah, GOC:vesicle]", "name": "vesicle membrane"}	8	8	1.92826	0.00966354	APOB,CD14,CD36,HLA-DPB1,HLA-DQA1,HLA-DQB1,HLA-DRB1,VNN1	1

## Sheet: GO_-_Molecular_Function
#Name	Reference	Hits	Score	Expected Score	P-value	Info	Regulation_direction
ATP binding	info:{"super-categories": "['anion binding', 'nucleoside phosphate binding', 'nucleotide binding', 'ribonucleotide binding']", "namespace": "molecular_function", "id": "GO:0005524", "def": "\"Interacting selectively and non-covalently with ATP, adenosine 5'-triphosphate, a universally important coenzyme and enzyme regulator.\" [ISBN:0198506732]", "name": "ATP binding"}	2	2	3.80929	1	MYO9B,RUNX3	0
CXCR chemokine receptor binding	info:{"super-categories": "['signaling receptor binding']", "namespace": "molecular_function", "id": "GO:0045236", "def": "\"Interacting selectively and non-covalently with a chemokine receptor in the CXCR family.\" [GOC:ceb, PMID:11910892]", "name": "CXCR chemokine receptor binding"}	3	3	0.0288583	0.000253647	CXCL10,CXCL11,CXCL9	1
CXCR3 chemokine receptor binding	info:{"super-categories": "['signaling receptor binding']", "namespace": "molecular_function", "id": "GO:0048248", "def": "\"Interacting selectively and non-covalently with a the CXCR3 chemokine receptor.\" [GOC:jid, PMID:10556837]", "name": "CXCR3 chemokine receptor binding"}	3	3	0.0131174	4.61134e-05	CXCL10,CXCL11,CXCL9	1
DNA binding	info:{"super-categories": "['nucleic acid binding']", "namespace": "molecular_function", "id": "GO:0003677", "def": "\"Any molecular function by which a gene product interacts selectively and non-covalently with DNA (deoxyribonucleic acid).\" [GOC:dph, GOC:jl, GOC:tb, GOC:vw]", "name": "DNA binding"}	4	4	6.35407	1	BACH2,ETS1,MMP12,RUNX3	0
DNA-binding transcription factor activity	info:{"super-categories": "[]", "namespace": "molecular_function", "id": "GO:0003700", "def": "\"A protein or a member of a complex that interacts selectively and non-covalently with a specific DNA sequence (sometimes referred to as a motif) within the regulatory region of a gene to modulate transcription. Regulatory regions include promoters (proximal and distal) and enhancers. Genes are transcr…	3	3	3.46299	1	BACH2,ETS1,RUNX3	0
DNA-binding transcription factor activity, RNA polymerase II-specific	info:{"super-categories": "[]", "namespace": "molecular_function", "id": "GO:0000981", "def": "\"A protein or a member of a complex that interacts selectively and non-covalently with a specific DNA sequence (sometimes referred to as a motif) within the regulatory region of a RNA polymerase II-transcribed gene to modulate transcription. Regulatory regions include promoters (proximal and distal) an…	3	3	2.85697	1	BACH2,ETS1,RUNX3	1
G protein-coupled receptor binding	info:{"super-categories": "['signaling receptor binding']", "namespace": "molecular_function", "id": "GO:0001664", "def": "\"Interacting selectively and non-covalently with a G protein-coupled receptor.\" [GOC:ceb, GOC:dph]", "name": "G protein-coupled receptor binding"}	4	4	0.724081	0.0915596	ACE,CXCL10,CXCL11,CXCL9	1
GTP binding	info:{"super-categories": "['anion binding', 'nucleoside binding', 'nucleoside phosphate binding', 'nucleotide binding', 'ribonucleotide binding']", "namespace": "molecular_function", "id": "GO:0005525", "def": "\"Interacting selectively and non-covalently with GTP, guanosine triphosphate.\" [GOC:ai]", "name": "GTP binding"}	3	3	0.973311	0.644068	GBP5,PCK1,TGM2	1
MHC class II receptor activity	info:{"super-categories": "['transmembrane signaling receptor activity']", "namespace": "molecular_function", "id": "GO:0032395", "def": "\"Combining with an MHC class II protein complex and transmitting the signal from one side of the membrane to the other to initiate a change in cell activity.\" [GOC:add, GOC:signaling, ISBN:0781735149]", "name": "MHC class II receptor activity"}	2	2	0.0262348	0.00904601	HLA-DQA1,HLA-DQB1	1
O-acyltransferase activity	info:{"super-categories": "['transferase activity, transferring acyl groups']", "namespace": "molecular_function", "id": "GO:0008374", "def": "\"Catalysis of the transfer of an acyl group to an oxygen atom on the acceptor molecule.\" [GOC:ai]", "name": "O-acyltransferase activity"}	2	2	0.12068	0.0953397	LRAT,SOAT2	1
RNA polymerase II regulatory region DNA binding	info:{"super-categories": "['nucleic acid binding']", "namespace": "molecular_function", "id": "GO:0001012", "def": "\"Interacting selectively and non-covalently with a DNA region that controls the transcription of a region of DNA by RNA polymerase II. Binding may occur as a sequence specific interaction or as an interaction observed only once a factor has been recruited to the DNA by other facto…	3	3	2.0332	1	BACH2,ETS1,RUNX3	1
RNA polymerase II regulatory region sequence-specific DNA binding	info:{"super-categories": "['nucleic acid binding']", "namespace": "molecular_function", "id": "GO:0000977", "def": "\"Interacting selectively and non-covalently with a specific sequence of DNA that is part of a regulatory region that controls the transcription of a gene or cistron by RNA polymerase II.\" [GOC:txnOH]", "name": "RNA polymerase II regulatory region sequence-specific DNA binding"}	3	3	2.01483	1	BACH2,ETS1,RUNX3	1
Toll-like receptor binding	info:{"super-categories": "['signaling receptor binding']", "namespace": "molecular_function", "id": "GO:0035325", "def": "\"Interacting selectively and non-covalently with a Toll-like protein, a pattern recognition receptor that binds pattern motifs from a variety of microbial sources to initiate an innate immune response.\" [PMID:19076341]", "name": "Toll-like receptor binding"}	2	2	0.0314818	0.0113397	CD36,S100A9	1
adenyl nucleotide binding	info:{"super-categories": "['nucleoside phosphate binding', 'nucleotide binding']", "namespace": "molecular_function", "id": "GO:0030554", "def": "\"Interacting selectively and non-covalently with adenyl nucleotides, any compound consisting of adenosine esterified with (ortho)phosphate.\" [ISBN:0198506732]", "name": "adenyl nucleotide binding"}	3	3	3.99031	1	MYO9B,RUNX3,SOAT2	0
alcohol binding	info:{"super-categories": "[]", "namespace": "molecular_function", "id": "GO:0043178", "def": "\"Interacting selectively and non-covalently with an alcohol, any of a class of alkyl compounds containing a hydroxyl group.\" [GOC:jl, ISBN:0198506732]", "name": "alcohol binding"}	3	3	0.220372	0.0292042	APOC3,LRAT,SOAT2	1
amide binding	info:{"super-categories": "[]", "namespace": "molecular_function", "id": "GO:0033218", "def": "\"Interacting selectively and non-covalently with an amide, any derivative of an oxoacid in which an acidic hydroxy group has been replaced by an amino or substituted amino group.\" [CHEBI:32988, GOC:mah]", "name": "amide binding"}	7	7	0.910348	0.00159363	CD14,CD36,HLA-DPB1,HLA-DQA1,HLA-DQB1,HLA-DRB1,SOAT2	1
antigen binding	info:{"super-categories": "[]", "namespace": "molecular_function", "id": "GO:0003823", "def": "\"Interacting selectively and non-covalently with an antigen, any substance which is capable of inducing a specific immune response and of reacting with the products of that response, the specific antibody or specifically sensitized T-lymphocytes, or both. Binding may counteract the biological activity …	4	4	0.144291	0.000707151	HLA-DPB1,HLA-DQA1,HLA-DQB1,HLA-DRB1	1
calcium ion binding	info:{"super-categories": "['cation binding']", "namespace": "molecular_function", "id": "GO:0005509", "def": "\"Interacting selectively and non-covalently with calcium ions (Ca2+).\" [GOC:ai]", "name": "calcium ion binding"}	6	6	1.82857	0.12637	ASAH2,CAPN8,F2,LPL,MMP12,S100A9	1
carbohydrate derivative binding	info:{"super-categories": "[]", "namespace": "molecular_function", "id": "GO:0097367", "def": "\"Interacting selectively and non-covalently with a carbohydrate derivative.\" [GOC:pr]", "name": "carbohydrate derivative binding"}	12	12	5.74542	0.127334	APOB,CD14,CXCL10,CXCL11,F2,GBP5,LPL,MYO9B,PCK1,RUNX3,SOAT2,TGM2	1
carboxylic acid binding	info:{"super-categories": "['anion binding', 'organic acid binding']", "namespace": "molecular_function", "id": "GO:0031406", "def": "\"Interacting selectively and non-covalently with a carboxylic acid, any organic acid containing one or more carboxyl (COOH) groups or anions (COO-).\" [GOC:mah, ISBN:0198506732]", "name": "carboxylic acid binding"}	3	3	0.508955	0.169647	LRAT,PCK1,S100A9	1
catalytic activity	info:{"super-categories": "[]", "namespace": "molecular_function", "id": "GO:0003824", "def": "\"Catalysis of a biochemical reaction at physiological temperatures. In biologically catalyzed reactions, the reactants are known as substrates, and the catalysts are naturally occurring macromolecular substances known as enzymes. Enzymes possess specific binding sites for substrates, and are usually co…	18	18	13.9569	1	ACE,ASAH2,CAPN8,F2,GBP5,LPL,LRAT,MMP12,MMP3,MYO9B,PCK1,PIWIL2,SOAT2,TGM2,UGT1A4,UPB1,VNN1,ZMIZ1	1
cation binding	info:{"super-categories": "[]", "namespace": "molecular_function", "id": "GO:0043169", "def": "\"Interacting selectively and non-covalently with cations, charged atoms or groups of atoms with a net positive charge.\" [GOC:jl]", "name": "cation binding"}	14	14	11.0396	1	ACE,ASAH2,CAPN8,F2,LCN2,LPL,MMP12,MMP3,MYO9B,PCK1,PIWIL2,S100A9,TGM2,ZMIZ1	1
chemokine activity	info:{"super-categories": "['signaling receptor activator activity', 'signaling receptor binding']", "namespace": "molecular_function", "id": "GO:0008009", "def": "\"The function of a family of small chemotactic cytokines; their name is derived from their ability to induce directed chemotaxis in nearby responsive cells. All chemokines possess a number of conserved cysteine residues involved in in…	3	3	0.125927	0.00866481	CXCL10,CXCL11,CXCL9	1
chemokine receptor binding	info:{"super-categories": "['signaling receptor binding']", "namespace": "molecular_function", "id": "GO:0042379", "def": "\"Interacting selectively and non-covalently with any chemokine receptor.\" [GOC:ai]", "name": "chemokine receptor binding"}	3	3	0.167903	0.0156589	CXCL10,CXCL11,CXCL9	1
cholesterol binding	info:{"super-categories": "['alcohol binding', 'steroid binding']", "namespace": "molecular_function", "id": "GO:0015485", "def": "\"Interacting selectively and non-covalently with cholesterol (cholest-5-en-3-beta-ol); the principal sterol of vertebrates and the precursor of many steroids, including bile acids and steroid hormones.\" [GOC:jl, ISBN:0198506732]", "name": "cholesterol binding"}	2	2	0.125927	0.100835	APOC3,SOAT2	1
cofactor binding	info:{"super-categories": "[]", "namespace": "molecular_function", "id": "GO:0048037", "def": "\"Interacting selectively and non-covalently with a cofactor, a substance that is required for the activity of an enzyme or other protein. Cofactors may be inorganic, such as the metal atoms zinc, iron, and copper in certain forms, or organic, in which case they are referred to as coenzymes. Cofactors m…	2	2	1.296	1	LCN2,SOAT2	1
cytokine activity	info:{"super-categories": "['signaling receptor activator activity', 'signaling receptor binding']", "namespace": "molecular_function", "id": "GO:0005125", "def": "\"Functions to control the survival, growth, differentiation and effector function of tissues and cells.\" [ISBN:0198599471]", "name": "cytokine activity"}	7	7	0.561425	0.000186617	CXCL10,CXCL11,CXCL9,IFNG,IL15,IL21,IL6	1
cytokine binding	info:{"super-categories": "[]", "namespace": "molecular_function", "id": "GO:0019955", "def": "\"Interacting selectively and non-covalently with a cytokine, any of a group of proteins that function to control the survival, growth and differentiation of tissues and cells, and which have autocrine and paracrine activity.\" [GOC:ai, GOC:bf, ISBN:0198599471]", "name": "cytokine binding"}	4	4	0.330558	0.00904601	CCR4,CD36,IL23R,TNFRSF14	1
cytokine receptor activity	info:{"super-categories": "['transmembrane signaling receptor activity']", "namespace": "molecular_function", "id": "GO:0004896", "def": "\"Combining with a cytokine and transmitting the signal from one side of the membrane to the other to initiate a change in cell activity.\" [GOC:add, GOC:mah]", "name": "cytokine receptor activity"}	2	2	0.249231	0.250483	CCR4,IL23R	1
cytokine receptor binding	info:{"super-categories": "['signaling receptor binding']", "namespace": "molecular_function", "id": "GO:0005126", "def": "\"Interacting selectively and non-covalently with a cytokine receptor.\" [GOC:mah, GOC:vw]", "name": "cytokine receptor binding"}	7	7	0.724081	0.000444915	CXCL10,CXCL11,CXCL9,IFNG,IL15,IL21,IL6	1
cytoskeletal protein binding	info:{"super-categories": "[]", "namespace": "molecular_function", "id": "GO:0008092", "def": "\"Interacting selectively and non-covalently with any protein component of any cytoskeleton (actin, microtubule, or intermediate filament cytoskeleton).\" [GOC:mah]", "name": "cytoskeletal protein binding"}	2	2	2.52903	1	MYO9B,S100A9	0
double-stranded DNA binding	info:{"super-categories": "['nucleic acid binding']", "namespace": "molecular_function", "id": "GO:0003690", "def": "\"Interacting selectively and non-covalently with double-stranded DNA.\" [GOC:elh, GOC:vw]", "name": "double-stranded DNA binding"}	3	3	2.51329	1	BACH2,ETS1,RUNX3	1
drug binding	info:{"super-categories": "[]", "namespace": "molecular_function", "id": "GO:0008144", "def": "\"Interacting selectively and non-covalently with a drug, any naturally occurring or synthetic substance, other than a nutrient, that, when administered or applied to an organism, affects the structure or functioning of the organism; in particular, any such substance used in the diagnosis, prevention, o…	3	3	4.4363	1	ACE,MYO9B,RUNX3	0
endopeptidase activity	info:{"super-categories": "['peptidase activity']", "namespace": "molecular_function", "id": "GO:0004175", "def": "\"Catalysis of the hydrolysis of internal, alpha-peptide bonds in a polypeptide chain.\" [http://merops.sanger.ac.uk/about/glossary.htm#ENDOPEPTIDASE]", "name": "endopeptidase activity"}	5	5	1.08612	0.0765252	ACE,CAPN8,F2,MMP12,MMP3	1
enzyme activator activity	info:{"super-categories": "[]", "namespace": "molecular_function", "id": "GO:0008047", "def": "\"Binds to and increases the activity of an enzyme.\" [GOC:dph, GOC:mah, GOC:tb]", "name": "enzyme activator activity"}	2	2	1.30912	1	F2,MYO9B	1
enzyme binding	info:{"super-categories": "[]", "namespace": "molecular_function", "id": "GO:0019899", "def": "\"Interacting selectively and non-covalently with any enzyme.\" [GOC:jl]", "name": "enzyme binding"}	6	6	5.6982	1	ACE,APOB,ETS1,LCN2,MYO9B,TNFRSF14	1
enzyme regulator activity	info:{"super-categories": "[]", "namespace": "molecular_function", "id": "GO:0030234", "def": "\"Binds to and modulates the activity of an enzyme.\" [GOC:dph, GOC:mah, GOC:tb]", "name": "enzyme regulator activity"}	4	4	2.64184	1	APOC3,CXCL10,F2,MYO9B	1
exogenous protein binding	info:{"super-categories": "[]", "namespace": "molecular_function", "id": "GO:0140272", "def": "\"Interacting selectively and non-covalently with any protein or protein complex from a different species, for example a pathogen molecule binding to a host protein (a complex of two or more proteins that may include other nonprotein molecules).\" [PMID:28861068]", "name": "exogenous protein binding"}	2	2	0.196761	0.182524	CD80,TNFRSF14	1
glycosaminoglycan binding	info:{"super-categories": "[]", "namespace": "molecular_function", "id": "GO:0005539", "def": "\"Interacting selectively and non-covalently with any glycan (polysaccharide) containing a substantial proportion of aminomonosaccharide residues.\" [GOC:jl, ISBN:0198506732]", "name": "glycosaminoglycan binding"}	5	5	0.600777	0.00904601	APOB,CXCL10,CXCL11,F2,LPL	1
growth factor activity	info:{"super-categories": "['signaling receptor activator activity', 'signaling receptor binding']", "namespace": "molecular_function", "id": "GO:0008083", "def": "\"The function that stimulates a cell to grow or proliferate. Most growth factors have other actions besides the induction of cell growth or proliferation.\" [ISBN:0815316194]", "name": "growth factor activity"}	3	3	0.417133	0.117033	F2,IL6,TFF1	1
growth factor receptor binding	info:{"super-categories": "['signaling receptor binding']", "namespace": "molecular_function", "id": "GO:0070851", "def": "\"Interacting selectively and non-covalently with a growth factor receptor.\" [GOC:mah, GOC:vw]", "name": "growth factor receptor binding"}	2	2	0.338429	0.415616	IL21,IL6	1
guanyl ribonucleotide binding	info:{"super-categories": "['nucleoside phosphate binding', 'nucleotide binding', 'ribonucleotide binding']", "namespace": "molecular_function", "id": "GO:0032561", "def": "\"Interacting selectively and non-covalently with a guanyl ribonucleotide, any compound consisting of guanosine esterified with (ortho)phosphate or an oligophosphate at any hydroxyl group on the ribose moiety.\" [GOC:mah]", "n…	3	3	1.03103	0.681435	GBP5,PCK1,TGM2	1
heparin binding	info:{"super-categories": "['anion binding', 'glycosaminoglycan binding']", "namespace": "molecular_function", "id": "GO:0008201", "def": "\"Interacting selectively and non-covalently with heparin, any member of a group of glycosaminoglycans found mainly as an intracellular component of mast cells and which consist predominantly of alternating alpha-(1->4)-linked D-galactose and N-acetyl-D-glucos…	5	5	0.448615	0.00352846	APOB,CXCL10,CXCL11,F2,LPL	1
hydrolase activity	info:{"super-categories": "[]", "namespace": "molecular_function", "id": "GO:0016787", "def": "\"Catalysis of the hydrolysis of various bonds, e.g. C-O, C-N, C-C, phosphoric anhydride bonds, etc. Hydrolase is the systematic name for any enzyme of EC class 3.\" [ISBN:0198506732]", "name": "hydrolase activity"}	12	12	6.17043	0.182524	ACE,ASAH2,CAPN8,F2,GBP5,LPL,MMP12,MMP3,MYO9B,PIWIL2,UPB1,VNN1	1
hydrolase activity, acting on carbon-nitrogen (but not peptide) bonds	info:{"super-categories": "[]", "namespace": "molecular_function", "id": "GO:0016810", "def": "\"Catalysis of the hydrolysis of any carbon-nitrogen bond, C-N, with the exception of peptide bonds.\" [GOC:jl]", "name": "hydrolase activity, acting on carbon-nitrogen (but not peptide) bonds"}	3	3	0.317441	0.0691563	ASAH2,UPB1,VNN1	1
hydrolase activity, acting on carbon-nitrogen (but not peptide) bonds, in linear amides	info:{"super-categories": "['hydrolase activity, acting on carbon-nitrogen (but not peptide) bonds']", "namespace": "molecular_function", "id": "GO:0016811", "def": "\"Catalysis of the hydrolysis of any non-peptide carbon-nitrogen bond in a linear amide.\" [GOC:ai]", "name": "hydrolase activity, acting on carbon-nitrogen (but not peptide) bonds, in linear amides"}	3	3	0.175773	0.0171266	ASAH2,UPB1,VNN1	1
hydrolase activity, acting on ester bonds	info:{"super-categories": "[]", "namespace": "molecular_function", "id": "GO:0016788", "def": "\"Catalysis of the hydrolysis of any ester bond.\" [GOC:jl]", "name": "hydrolase activity, acting on ester bonds"}	2	2	1.82857	1	LPL,PIWIL2	1
identical protein binding	info:{"super-categories": "[]", "namespace": "molecular_function", "id": "GO:0042802", "def": "\"Interacting selectively and non-covalently with an identical protein or proteins.\" [GOC:jl]", "name": "identical protein binding"}	8	8	4.58584	0.681435	ETS1,GBP5,ICOSLG,IFI27,LCN2,LPL,UGT1A4,UPB1	1
lipid binding	info:{"super-categories": "[]", "namespace": "molecular_function", "id": "GO:0008289", "def": "\"Interacting selectively and non-covalently with a lipid.\" [GOC:ai]", "name": "lipid binding"}	9	9	1.88366	0.00361006	APOB,APOC3,CD14,CD36,F2,LPL,LRAT,S100A9,SOAT2	1
lipopolysaccharide binding	info:{"super-categories": "[]", "namespace": "molecular_function", "id": "GO:0001530", "def": "\"Interacting selectively and non-covalently with lipopolysaccharide.\" [PMID:11079463]", "name": "lipopolysaccharide binding"}	2	2	0.0839514	0.0596744	CD14,F2	1
lipoprotein particle binding	info:{"super-categories": "['protein-lipid complex binding']", "namespace": "molecular_function", "id": "GO:0071813", "def": "\"Interacting selectively and non-covalently with a lipoprotein particle. A lipoprotein particle, also known as a lipoprotein, is a clathrate complex consisting of a lipid enwrapped in a protein host without covalent binding in such a way that the complex has a hydrophilic…	2	2	0.0734574	0.0474186	CD36,LPL	1
lipoprotein particle receptor binding	info:{"super-categories": "['signaling receptor binding']", "namespace": "molecular_function", "id": "GO:0070325", "def": "\"Interacting selectively and non-covalently with a lipoprotein particle receptor.\" [GOC:BHF, GOC:rl]", "name": "lipoprotein particle receptor binding"}	2	2	0.0682105	0.0424219	APOB,APOC3	1
metal ion binding	info:{"super-categories": "['cation binding']", "namespace": "molecular_function", "id": "GO:0046872", "def": "\"Interacting selectively and non-covalently with any metal ion.\" [GOC:ai]", "name": "metal ion binding"}	14	14	10.8297	1	ACE,ASAH2,CAPN8,F2,LCN2,LPL,MMP12,MMP3,MYO9B,PCK1,PIWIL2,S100A9,TGM2,ZMIZ1	1
metalloendopeptidase activity	info:{"super-categories": "['peptidase activity']", "namespace": "molecular_function", "id": "GO:0004222", "def": "\"Catalysis of the hydrolysis of internal, alpha-peptide bonds in a polypeptide chain by a mechanism in which water acts as a nucleophile, one or two metal ions hold the water molecule in place, and charged amino acid side chains are ligands for the metal ions.\" [GOC:mah, http://mer…	2	2	0.270218	0.285712	MMP12,MMP3	1
metallopeptidase activity	info:{"super-categories": "['peptidase activity']", "namespace": "molecular_function", "id": "GO:0008237", "def": "\"Catalysis of the hydrolysis of peptide bonds by a mechanism in which water acts as a nucleophile, one or two metal ions hold the water molecule in place, and charged amino acid side chains are ligands for the metal ions.\" [GOC:mah, http://merops.sanger.ac.uk/about/glossary.htm#CAT…	3	3	0.472226	0.141931	ACE,MMP12,MMP3	1
molecular function regulator	info:{"super-categories": "[]", "namespace": "molecular_function", "id": "GO:0098772", "def": "\"A molecular function that modulates the activity of a gene product or complex. Examples include enzyme regulators and channel regulators.\" [GOC:dos, GOC:pt]", "name": "molecular function regulator"}	11	11	4.58322	0.0792285	APOC3,CXCL10,CXCL11,CXCL9,F2,IFNG,IL15,IL21,IL6,MYO9B,TFF1	1
molecular_function	info:{"super-categories": "[]", "namespace": "molecular_function", "id": "GO:0003674", "def": "\"A molecular process that can be carried out by the action of a single macromolecular machine, usually via direct physical interactions with other molecular entities. Function in this sense denotes an action, or activity, that a gene product (or a complex) performs. These actions are described from two…	52	52	44.2424	0.00754109	ACE,APOB,APOC3,ASAH2,BACH2,CAPN8,CCR4,CD14,CD36,CD80,CTLA4,CXCL10,CXCL11,CXCL9,ETS1,F2,FCGR3A,GBP5,HLA-DPB1,HLA-DQA1,HLA-DQB1,HLA-DRB1,ICOS,ICOSLG,IFI27,IFNG,IL15,IL21,IL23R,IL6,LCN2,LPL,LRAT,MMP12,MMP3,MYO9B,PCK1,PIWIL2,RUNX3,S100A9,SLC6A14,SOAT2,TFF1,TGM2,THEMIS,TNFRSF14,TNFRSF9,UBD,UGT1A4,UPB1,VNN1,ZMIZ1	1
nucleic acid binding	info:{"super-categories": "[]", "namespace": "molecular_function", "id": "GO:0003676", "def": "\"Interacting selectively and non-covalently with any nucleic acid.\" [GOC:jl]", "name": "nucleic acid binding"}	5	5	10.2893	0.372021	BACH2,ETS1,MMP12,PIWIL2,RUNX3	0
nucleoside binding	info:{"super-categories": "[]", "namespace": "molecular_function", "id": "GO:0001882", "def": "\"Interacting selectively and non-covalently with a nucleoside, a compound consisting of a purine or pyrimidine nitrogenous base linked either to ribose or deoxyribose.\" [GOC:hjd]", "name": "nucleoside binding"}	3	3	1.01266	0.673812	GBP5,PCK1,TGM2	1
nucleoside-triphosphatase activity	info:{"super-categories": "['hydrolase activity, acting on acid anhydrides']", "namespace": "molecular_function", "id": "GO:0017111", "def": "\"Catalysis of the reaction: a nucleoside triphosphate + H2O = nucleoside diphosphate + phosphate.\" [EC:3.6.1.15]", "name": "nucleoside-triphosphatase activity"}	2	2	1.94138	1	GBP5,MYO9B	1
nucleotide binding	info:{"super-categories": "['nucleoside phosphate binding']", "namespace": "molecular_function", "id": "GO:0000166", "def": "\"Interacting selectively and non-covalently with a nucleotide, any compound consisting of a nucleoside that is esterified with (ortho)phosphate or an oligophosphate at any hydroxyl group on the ribose or deoxyribose.\" [GOC:mah, ISBN:0198547684]", "name": "nucleotide bindi…	6	6	5.50668	1	GBP5,MYO9B,PCK1,RUNX3,SOAT2,TGM2	1
organic acid binding	info:{"super-categories": "[]", "namespace": "molecular_function", "id": "GO:0043177", "def": "\"Interacting selectively and non-covalently with an organic acid, any acidic compound containing carbon in covalent linkage.\" [GOC:jl, ISBN:0198506732]", "name": "organic acid binding"}	3	3	0.537813	0.182524	LRAT,PCK1,S100A9	1
organic cyclic compound binding	info:{"super-categories": "[]", "namespace": "molecular_function", "id": "GO:0097159", "def": "\"Interacting selectively and non-covalently with an organic cyclic compound, any molecular entity that contains carbon arranged in a cyclic molecular structure.\" [CHEBI:33832, GOC:sjw, PMID:7583672]", "name": "organic cyclic compound binding"}	12	12	15.4287	1	APOC3,BACH2,ETS1,GBP5,LCN2,MMP12,MYO9B,PCK1,PIWIL2,RUNX3,SOAT2,TGM2	0
pattern recognition receptor activity	info:{"super-categories": "[]", "namespace": "molecular_function", "id": "GO:0038187", "def": "\"Combining with a pathogen-associated molecular pattern (PAMP), a structure conserved among microbial species, or damage-associated molecular pattern (DAMP), an endogenous molecule released from damaged cells), to initiate a change in cell activity.\" [GOC:ar, GOC:bf, Wikipedia:Pattern_recognition_rece…	2	2	0.0550931	0.0292042	CD14,CD36	1
peptidase activity	info:{"super-categories": "[]", "namespace": "molecular_function", "id": "GO:0008233", "def": "\"Catalysis of the hydrolysis of a peptide bond. A peptide bond is a covalent bond formed when the carbon atom from the carboxyl group of one amino acid shares electrons with the nitrogen atom from the amino group of a second amino acid.\" [GOC:jl, ISBN:0815332181]", "name": "peptidase activity"}	5	5	1.58458	0.215053	ACE,CAPN8,F2,MMP12,MMP3	1
peptide antigen binding	info:{"super-categories": "['peptide binding']", "namespace": "molecular_function", "id": "GO:0042605", "def": "\"Interacting selectively and non-covalently with an antigen peptide.\" [GOC:add, GOC:jl, GOC:rv]", "name": "peptide antigen binding"}	4	4	0.06034	6.51139e-05	HLA-DPB1,HLA-DQA1,HLA-DQB1,HLA-DRB1	1
peptide binding	info:{"super-categories": "[]", "namespace": "molecular_function", "id": "GO:0042277", "def": "\"Interacting selectively and non-covalently with peptides, any of a group of organic compounds comprising two or more amino acids linked by peptide bonds.\" [GOC:jl]", "name": "peptide binding"}	6	6	0.758186	0.00383129	CD14,CD36,HLA-DPB1,HLA-DQA1,HLA-DQB1,HLA-DRB1	1
phospholipid binding	info:{"super-categories": "['anion binding']", "namespace": "molecular_function", "id": "GO:0005543", "def": "\"Interacting selectively and non-covalently with phospholipids, a class of lipids containing phosphoric acid as a mono- or diester.\" [ISBN:0198506732]", "name": "phospholipid binding"}	2	2	1.08612	1	APOB,APOC3	1
protein binding	info:{"super-categories": "[]", "namespace": "molecular_function", "id": "GO:0005515", "def": "\"Interacting selectively and non-covalently with any protein or protein complex (a complex of two or more proteins that may include other nonprotein molecules).\" [GOC:go_curators]", "name": "protein binding"}	40	40	30.6134	0.0792285	ACE,APOB,APOC3,BACH2,CCR4,CD14,CD36,CD80,CTLA4,CXCL10,CXCL11,CXCL9,ETS1,F2,GBP5,HLA-DQA1,HLA-DQB1,ICOS,ICOSLG,IFI27,IFNG,IL15,IL21,IL23R,IL6,LCN2,LPL,MMP3,MYO9B,PIWIL2,RUNX3,S100A9,TFF1,TGM2,THEMIS,TNFRSF14,UBD,UGT1A4,UPB1,ZMIZ1	1
protein dimerization activity	info:{"super-categories": "[]", "namespace": "molecular_function", "id": "GO:0046983", "def": "\"The formation of a protein dimer, a macromolecular structure consists of two noncovalently associated identical or nonidentical subunits.\" [ISBN:0198506732]", "name": "protein dimerization activity"}	5	5	3.34756	1	GBP5,LCN2,LPL,UGT1A4,UPB1	1
protein homodimerization activity	info:{"super-categories": "['identical protein binding', 'protein dimerization activity']", "namespace": "molecular_function", "id": "GO:0042803", "def": "\"Interacting selectively and non-covalently with an identical protein to form a homodimer.\" [GOC:jl]", "name": "protein homodimerization activity"}	5	5	2.23521	0.639458	GBP5,LCN2,LPL,UGT1A4,UPB1	1
protein-containing complex binding	info:{"super-categories": "[]", "namespace": "molecular_function", "id": "GO:0044877", "def": "\"Interacting selectively and non-covalently with a macromolecular complex.\" [GOC:jl]", "name": "protein-containing complex binding"}	7	7	2.82549	0.218264	CD36,FCGR3A,HLA-DRB1,LPL,MMP12,PIWIL2,UBD	1
purine nucleoside binding	info:{"super-categories": "['nucleoside binding']", "namespace": "molecular_function", "id": "GO:0001883", "def": "\"Interacting selectively and non-covalently with a purine nucleoside, a compound consisting of a purine base linked either to ribose or deoxyribose.\" [GOC:hjd]", "name": "purine nucleoside binding"}	3	3	0.994299	0.655841	GBP5,PCK1,TGM2	1
purine nucleotide binding	info:{"super-categories": "['nucleoside phosphate binding', 'nucleotide binding']", "namespace": "molecular_function", "id": "GO:0017076", "def": "\"Interacting selectively and non-covalently with purine nucleotides, any compound consisting of a purine nucleoside esterified with (ortho)phosphate.\" [GOC:ai]", "name": "purine nucleotide binding"}	6	6	4.89804	1	GBP5,MYO9B,PCK1,RUNX3,SOAT2,TGM2	1
purine ribonucleoside triphosphate binding	info:{"super-categories": "['anion binding', 'nucleoside phosphate binding']", "namespace": "molecular_function", "id": "GO:0035639", "def": "\"Interacting selectively and non-covalently with a purine ribonucleoside triphosphate, a compound consisting of a purine base linked to a ribose sugar esterified with triphosphate on the sugar.\" [CHEBI:26398, GOC:BHF, GOC:ebc, ISBN:0198506732]", "name": "…	5	5	4.69341	1	GBP5,MYO9B,PCK1,RUNX3,TGM2	1
purine ribonucleotide binding	info:{"super-categories": "['nucleoside phosphate binding', 'nucleotide binding', 'ribonucleotide binding']", "namespace": "molecular_function", "id": "GO:0032555", "def": "\"Interacting selectively and non-covalently with a purine ribonucleotide, any compound consisting of a purine ribonucleoside that is esterified with (ortho)phosphate or an oligophosphate at any hydroxyl group on the ribose mo…	6	6	4.86393	1	GBP5,MYO9B,PCK1,RUNX3,SOAT2,TGM2	1
pyrophosphatase activity	info:{"super-categories": "['hydrolase activity, acting on acid anhydrides']", "namespace": "molecular_function", "id": "GO:0016462", "def": "\"Catalysis of the hydrolysis of a pyrophosphate bond between two phosphate groups, leaving one phosphate on each of the two fragments.\" [EC:3.6.1.-, GOC:curators]", "name": "pyrophosphatase activity"}	2	2	2.07255	1	GBP5,MYO9B	0
receptor ligand activity	info:{"super-categories": "['signaling receptor activator activity', 'signaling receptor binding']", "namespace": "molecular_function", "id": "GO:0048018", "def": "\"The activity of a gene product that interacts with a receptor to effect a change in the activity of the receptor. Ligands may be produced by the same, or different, cell that expresses the receptor. Ligands may diffuse extracellularl…	9	9	1.21992	0.000253647	CXCL10,CXCL11,CXCL9,F2,IFNG,IL15,IL21,IL6,TFF1	1
receptor regulator activity	info:{"super-categories": "[]", "namespace": "molecular_function", "id": "GO:0030545", "def": "\"The function of interacting (directly or indirectly) with receptors such that the proportion of receptors in the active form is changed.\" [GOC:ceb]", "name": "receptor regulator activity"}	9	9	1.3406	0.000437141	CXCL10,CXCL11,CXCL9,F2,IFNG,IL15,IL21,IL6,TFF1	1
ribonucleoside binding	info:{"super-categories": "['nucleoside binding']", "namespace": "molecular_function", "id": "GO:0032549", "def": "\"Interacting selectively and non-covalently with a ribonucleoside, a compound consisting of a purine or pyrimidine nitrogenous base linked to ribose.\" [GOC:mah]", "name": "ribonucleoside binding"}	3	3	0.994299	0.655841	GBP5,PCK1,TGM2	1
sequence-specific DNA binding	info:{"super-categories": "['nucleic acid binding']", "namespace": "molecular_function", "id": "GO:0043565", "def": "\"Interacting selectively and non-covalently with DNA of a specific nucleotide composition, e.g. GC-rich DNA binding, or with a specific sequence motif or type of DNA e.g. promotor binding or rDNA binding.\" [GOC:jl]", "name": "sequence-specific DNA binding"}	4	4	3.0616	1	BACH2,ETS1,MMP12,RUNX3	1
sequence-specific double-stranded DNA binding	info:{"super-categories": "['nucleic acid binding']", "namespace": "molecular_function", "id": "GO:1990837", "def": "\"Interacting selectively and non-covalently with double-stranded DNA of a specific nucleotide composition, e.g. GC-rich DNA binding, or with a specific sequence motif or type of DNA, e.g. promotor binding or rDNA binding.\" [GOC:dos, GOC:sl]", "name": "sequence-specific double-str…	3	3	2.27718	1	BACH2,ETS1,RUNX3	1
[truncated: 22 more rows]

## Sheet: KEGG_-_Pathways
#Name	Reference	Hits	Score	Expected Score	P-value	Info	Regulation_direction
[truncated: 64 more rows]

## Sheet: Reactome_-_Pathways
#Name	Reference	Hits	Score	Expected Score	P-value	Info	Regulation_direction
[truncated: 38 more rows]

[truncated: 1 more sheets: WikiPathways]
